# Supplementary material for: Application of enhanced benders decomposition algorithm in circular assembly line balancing problem with task splitting
Source: PLoS One. 2025 Oct 6;20(10):e0333263. doi: 10.1371/journal.pone.0333263 (PMC12500168; doi:10.1371/journal.pone.0333263)
Supplement: S1 File — The raw statistical data underlying the key figures and tables. (ZIP) [file pone.0333263.s001.zip]

Archive with 65 entries (63 files):
- Meta Data/
- Meta Data/ablation data.xls
- Meta Data/instances/
- Meta Data/instances/instance-1.txt
- Meta Data/instances/instance-10.txt
- Meta Data/instances/instance-11.txt
- Meta Data/instances/instance-12.txt
- Meta Data/instances/instance-13.txt
- Meta Data/instances/instance-14.txt
- Meta Data/instances/instance-15.txt
- Meta Data/instances/instance-16.txt
- Meta Data/instances/instance-17.txt
- Meta Data/instances/instance-18.txt
- Meta Data/instances/instance-19.txt
- Meta Data/instances/instance-2.txt
- Meta Data/instances/instance-20.txt
- Meta Data/instances/instance-21.txt
- Meta Data/instances/instance-22.txt
- Meta Data/instances/instance-23.txt
- Meta Data/instances/instance-24.txt
- Meta Data/instances/instance-25.txt
- Meta Data/instances/instance-26.txt
- Meta Data/instances/instance-27.txt
- Meta Data/instances/instance-28.txt
- Meta Data/instances/instance-29.txt
- Meta Data/instances/instance-3.txt
- Meta Data/instances/instance-30.txt
- Meta Data/instances/instance-31.txt
- Meta Data/instances/instance-32.txt
- Meta Data/instances/instance-33.txt
- Meta Data/instances/instance-34.txt
- Meta Data/instances/instance-35.txt
- Meta Data/instances/instance-36.txt
- Meta Data/instances/instance-37.txt
- Meta Data/instances/instance-38.txt
- Meta Data/instances/instance-39.txt
- Meta Data/instances/instance-4.txt
- Meta Data/instances/instance-40.txt
- Meta Data/instances/instance-41.txt
- Meta Data/instances/instance-42.txt
- Meta Data/instances/instance-43.txt
- Meta Data/instances/instance-44.txt
- Meta Data/instances/instance-45.txt
- Meta Data/instances/instance-46.txt
- Meta Data/instances/instance-47.txt
- Meta Data/instances/instance-48.txt
- Meta Data/instances/instance-49.txt
- Meta Data/instances/instance-5.txt
- Meta Data/instances/instance-50.txt
- Meta Data/instances/instance-51.txt
- Meta Data/instances/instance-52.txt
- Meta Data/instances/instance-53.txt
- Meta Data/instances/instance-54.txt
- Meta Data/instances/instance-55.txt
- Meta Data/instances/instance-56.txt
- Meta Data/instances/instance-57.txt
- Meta Data/instances/instance-58.txt
- Meta Data/instances/instance-59.txt
- Meta Data/instances/instance-6.txt
- Meta Data/instances/instance-60.txt
- Meta Data/instances/instance-7.txt
- Meta Data/instances/instance-8.txt
- Meta Data/instances/instance-9.txt
- Meta Data/objective value data.xls
- Meta Data/runtime data.xls
