# Supplementary material for: Application of enhanced benders decomposition algorithm in circular assembly line balancing problem with task splitting
Source: PLoS One. 2025 Oct 6;20(10):e0333263. doi: 10.1371/journal.pone.0333263 (PMC12500168; doi:10.1371/journal.pone.0333263)
Supplement: S1 File — The raw statistical data underlying the key figures and tables. (ZIP) [file pone.0333263.s001.zip › Meta Data/ablation data.xls]

## Sheet: runtime
Instance	EBD	EBD - EBC	EBD - HIP	BD(EBD-EBC-HIP)
instance-6	2.3	2.5	2.4	2.6
instance-7	51.9	55.3	53.7	61.8
instance-8	55.2	58.1	56.5	60.1
instance-9	54.3	57.2	55.8	62.3
instance-22	26.3	27.8	27	30.7
instance-29	3.7	3.9	3.8	4.1
instance-32	47.3	49.6	48.9	52.4
instance-33	9.5	10.2	9.8	10.8
instance-35	5.3	5.6	5.5	6.2
instance-38	2.2	2.4	2.3	2.5
instance-43	3.2	3.6	3.4	3.5
instance-55	11.1	11.8	11.5	13.1
