# Supplementary material for: Application of enhanced benders decomposition algorithm in circular assembly line balancing problem with task splitting
Source: PLoS One. 2025 Oct 6;20(10):e0333263. doi: 10.1371/journal.pone.0333263 (PMC12500168; doi:10.1371/journal.pone.0333263)
Supplement: S1 File — The raw statistical data underlying the key figures and tables. (ZIP) [file pone.0333263.s001.zip › Meta Data/instances/instance-15.txt]

{"worker_list": [{"worker_code": "w-000778", "operation_skill_list": [{"worker_code": "w-000778", "operation_code": "op-8865837478-014", "operation_category": "206057", "efficiency": 0.7812}, {"worker_code": "w-000778", "operation_code": "op-8877836584-013", "operation_category": "202025", "efficiency": 1.0612}, {"worker_code": "w-000778", "operation_code": "op-8865837083-022", "operation_category": "205049", "efficiency": 1.0763}, {"worker_code": "w-000778", "operation_code": "op-8865836584-120", "operation_category": "202009", "efficiency": 0.7497}, {"worker_code": "w-000778", "operation_code": "op-8865838283-019", "operation_category": "208092", "efficiency": 1.0655}, {"worker_code": "w-000778", "operation_code": "op-8865838384-070", "operation_category": "214133", "efficiency": 1.0494}, {"worker_code": "w-000778", "operation_code": "op-8865838283-026", "operation_category": "208069", "efficiency": 0.8627}, {"worker_code": "w-000778", "operation_code": "op-8865838483-021", "operation_category": "216169", "efficiency": 1.1127}, {"worker_code": "w-000778", "operation_code": "op-8865838369-020", "operation_category": "210111", "efficiency": 1.0823}], "operation_category_skill_list": [{"worker_code": "w-000778", "operation_category": "216169", "efficiency": 1.0821}, {"worker_code": "w-000778", "operation_category": "206057", "efficiency": 0.7893}, {"worker_code": "w-000778", "operation_category": "214133", "efficiency": 1.0398}, {"worker_code": "w-000778", "operation_category": "205048", "efficiency": 1.3432}, {"worker_code": "w-000778", "operation_category": "216155", "efficiency": 1.496}, {"worker_code": "w-000778", "operation_category": "202010", "efficiency": 0.8613}, {"worker_code": "w-000778", "operation_category": "202025", "efficiency": 1.0612}], "curr_station_list": [{"station_code": "st-1208-14"}]}, {"worker_code": "w-001167", "operation_skill_list": [{"worker_code": "w-001167", "operation_code": "op-8865837478-014", "operation_category": "206057", "efficiency": 1.0158}, {"worker_code": "w-001167", "operation_code": "op-8880758483-144", "operation_category": "216164", "efficiency": 0.7844}, {"worker_code": "w-001167", "operation_code": "op-8865837478-007", "operation_category": "206057", "efficiency": 1.052}, {"worker_code": "w-001167", "operation_code": "op-8865838384-215", "operation_category": "214133", "efficiency": 0.668}, {"worker_code": "w-001167", "operation_code": "op-8880758384-145", "operation_category": "214133", "efficiency": 0.7895}, {"worker_code": "w-001167", "operation_code": "op-8865837478-003", "operation_category": "206057", "efficiency": 0.7265}, {"worker_code": "w-001167", "operation_code": "op-8880758483-041", "operation_category": "216164", "efficiency": 0.7187}, {"worker_code": "w-001167", "operation_code": "op-8865838384-070", "operation_category": "214133", "efficiency": 0.8074}], "operation_category_skill_list": [{"worker_code": "w-001167", "operation_category": "216169", "efficiency": 1.2824}, {"worker_code": "w-001167", "operation_category": "205048", "efficiency": 0.9084}, {"worker_code": "w-001167", "operation_category": "216155", "efficiency": 1.0633}, {"worker_code": "w-001167", "operation_category": "202025", "efficiency": 0.867}, {"worker_code": "w-001167", "operation_category": "205049", "efficiency": 1.0096}], "curr_station_list": [{"station_code": "st-1208-13"}]}, {"worker_code": "w-671276", "operation_skill_list": [{"worker_code": "w-671276", "operation_code": "op-8881848167-011", "operation_category": "249219", "efficiency": 0.8899}], "operation_category_skill_list": [], "curr_station_list": [{"station_code": "st-1208-25"}]}, {"worker_code": "w-702705", "operation_skill_list": [{"worker_code": "w-702705", "operation_code": "op-8880758070-119", "operation_category": "219176", "efficiency": 1.1505}, {"worker_code": "w-702705", "operation_code": "op-8865838079-332", "operation_category": "221178", "efficiency": 1.1482}, {"worker_code": "w-702705", "operation_code": "op-8870828083-010", "operation_category": "223180", "efficiency": 0.9657}, {"worker_code": "w-702705", "operation_code": "op-8865838083-017", "operation_category": "223180", "efficiency": 0.925}, {"worker_code": "w-702705", "operation_code": "op-8866758083-053", "operation_category": "223180", "efficiency": 1.0936}, {"worker_code": "w-702705", "operation_code": "op-8880758083-157", "operation_category": "223180", "efficiency": 0.9467}, {"worker_code": "w-702705", "operation_code": "op-8877838070-083", "operation_category": "219176", "efficiency": 1.5353}, {"worker_code": "w-702705", "operation_code": "op-8887668070-166", "operation_category": "219176", "efficiency": 1.162}, {"worker_code": "w-702705", "operation_code": "op-8877838083-068", "operation_category": "223180", "efficiency": 1.5801}, {"worker_code": "w-702705", "operation_code": "op-8865838079-010", "operation_category": "221178", "efficiency": 1.0698}, {"worker_code": "w-702705", "operation_code": "op-8865838083-042", "operation_category": "223180", "efficiency": 0.7894}], "operation_category_skill_list": [], "curr_station_list": [{"station_code": "st-1208-2"}]}, {"worker_code": "w-704698", "operation_skill_list": [{"worker_code": "w-704698", "operation_code": "op-8880758483-165", "operation_category": "216169", "efficiency": 0.712}, {"worker_code": "w-704698", "operation_code": "op-8880756584-007", "operation_category": "202015", "efficiency": 0.7073}, {"worker_code": "w-704698", "operation_code": "op-8880758483-041", "operation_category": "216164", "efficiency": 0.7436}, {"worker_code": "w-704698", "operation_code": "op-8865838384-070", "operation_category": "214133", "efficiency": 0.507}, {"worker_code": "w-704698", "operation_code": "op-8880756584-050", "operation_category": "202025", "efficiency": 0.7056}], "operation_category_skill_list": [{"worker_code": "w-704698", "operation_category": "216164", "efficiency": 0.7436}, {"worker_code": "w-704698", "operation_category": "208076", "efficiency": 0.9589}, {"worker_code": "w-704698", "operation_category": "214133", "efficiency": 0.6786}, {"worker_code": "w-704698", "operation_category": "205048", "efficiency": 0.8903}, {"worker_code": "w-704698", "operation_category": "202025", "efficiency": 0.8714}, {"worker_code": "w-704698", "operation_category": "205049", "efficiency": 0.7773}, {"worker_code": "w-704698", "operation_category": "216169", "efficiency": 0.6233}, {"worker_code": "w-704698", "operation_category": "213131", "efficiency": 0.6619}], "curr_station_list": [{"station_code": "st-1208-5"}]}, {"worker_code": "w-741050", "operation_skill_list": [{"worker_code": "w-741050", "operation_code": "op-8880757980-013", "operation_category": "207065", "efficiency": 1.0508}, {"worker_code": "w-741050", "operation_code": "op-8880758483-144", "operation_category": "216164", "efficiency": 0.9459}, {"worker_code": "w-741050", "operation_code": "op-8665838483-00048", "operation_category": "216167", "efficiency": 1.2564}, {"worker_code": "w-741050", "operation_code": "op-8880758384-145", "operation_category": "214133", "efficiency": 0.9326}, {"worker_code": "w-741050", "operation_code": "op-8880756584-007", "operation_category": "202015", "efficiency": 1.4416}, {"worker_code": "w-741050", "operation_code": "op-8880758483-041", "operation_category": "216164", "efficiency": 1.0015}, {"worker_code": "w-741050", "operation_code": "op-8865836584-120", "operation_category": "202009", "efficiency": 1.0}], "operation_category_skill_list": [{"worker_code": "w-741050", "operation_category": "216169", "efficiency": 0.982}, {"worker_code": "w-741050", "operation_category": "201001", "efficiency": 0.8326}, {"worker_code": "w-741050", "operation_category": "206057", "efficiency": 1.0439}, {"worker_code": "w-741050", "operation_category": "208076", "efficiency": 1.2331}, {"worker_code": "w-741050", "operation_category": "214133", "efficiency": 0.9326}, {"worker_code": "w-741050", "operation_category": "205048", "efficiency": 1.2899}, {"worker_code": "w-741050", "operation_category": "216155", "efficiency": 0.7444}, {"worker_code": "w-741050", "operation_category": "205049", "efficiency": 0.8467}, {"worker_code": "w-741050", "operation_category": "213131", "efficiency": 1.1315}], "curr_station_list": [{"station_code": "st-1209-4"}]}, {"worker_code": "w-741960", "operation_skill_list": [{"worker_code": "w-741960", "operation_code": "op-8880757980-013", "operation_category": "207065", "efficiency": 0.9781}, {"worker_code": "w-741960", "operation_code": "op-8665837976-00003", "operation_category": "201001", "efficiency": 0.4933}, {"worker_code": "w-741960", "operation_code": "op-8880758483-144", "operation_category": "216164", "efficiency": 1.1866}, {"worker_code": "w-741960", "operation_code": "op-8880758384-145", "operation_category": "214133", "efficiency": 1.1986}, {"worker_code": "w-741960", "operation_code": "op-8880756584-007", "operation_category": "202015", "efficiency": 1.1821}, {"worker_code": "w-741960", "operation_code": "op-8880758483-041", "operation_category": "216164", "efficiency": 0.9471}, {"worker_code": "w-741960", "operation_code": "op-8865838384-070", "operation_category": "214133", "efficiency": 0.4878}], "operation_category_skill_list": [{"worker_code": "w-741960", "operation_category": "201001", "efficiency": 0.4933}, {"worker_code": "w-741960", "operation_category": "208081", "efficiency": 0.855}, {"worker_code": "w-741960", "operation_category": "208076", "efficiency": 1.0}, {"worker_code": "w-741960", "operation_category": "214133", "efficiency": 1.1466}, {"worker_code": "w-741960", "operation_category": "205048", "efficiency": 0.7982}, {"worker_code": "w-741960", "operation_category": "216155", "efficiency": 0.9036}, {"worker_code": "w-741960", "operation_category": "202025", "efficiency": 1.1833}, {"worker_code": "w-741960", "operation_category": "213131", "efficiency": 0.8473}], "curr_station_list": [{"station_code": "st-1208-4"}]}, {"worker_code": "w-743446", "operation_skill_list": [{"worker_code": "w-743446", "operation_code": "op-8880758483-144", "operation_category": "216164", "efficiency": 0.8306}, {"worker_code": "w-743446", "operation_code": "op-8890747468-029", "operation_category": "234191", "efficiency": 1.5116}, {"worker_code": "w-743446", "operation_code": "op-8880758384-145", "operation_category": "214133", "efficiency": 0.839}, {"worker_code": "w-743446", "operation_code": "op-8880758483-041", "operation_category": "216164", "efficiency": 0.6821}, {"worker_code": "w-743446", "operation_code": "op-8865836584-120", "operation_category": "202009", "efficiency": 0.7334}, {"worker_code": "w-743446", "operation_code": "op-8865838283-026", "operation_category": "208069", "efficiency": 0.7127}], "operation_category_skill_list": [{"worker_code": "w-743446", "operation_category": "206057", "efficiency": 0.5428}, {"worker_code": "w-743446", "operation_category": "214133", "efficiency": 0.839}, {"worker_code": "w-743446", "operation_category": "205048", "efficiency": 0.5293}, {"worker_code": "w-743446", "operation_category": "202010", "efficiency": 0.7798}, {"worker_code": "w-743446", "operation_category": "205049", "efficiency": 0.7191}], "curr_station_list": [{"station_code": "st-1209-15"}]}, {"worker_code": "w-743772", "operation_skill_list": [{"worker_code": "w-743772", "operation_code": "op-8665837976-00003", "operation_category": "201001", "efficiency": 0.9}, {"worker_code": "w-743772", "operation_code": "op-8880758483-144", "operation_category": "216164", "efficiency": 1.1534}, {"worker_code": "w-743772", "operation_code": "op-8880758283-143", "operation_category": "208076", "efficiency": 1.444}, {"worker_code": "w-743772", "operation_code": "op-8880758384-145", "operation_category": "214133", "efficiency": 1.1647}, {"worker_code": "w-743772", "operation_code": "op-8880758483-041", "operation_category": "216164", "efficiency": 0.9093}, {"worker_code": "w-743772", "operation_code": "op-8880758283-040", "operation_category": "208076", "efficiency": 1.2286}], "operation_category_skill_list": [{"worker_code": "w-743772", "operation_category": "216169", "efficiency": 0.8075}, {"worker_code": "w-743772", "operation_category": "201001", "efficiency": 1.109}, {"worker_code": "w-743772", "operation_category": "206057", "efficiency": 0.7449}, {"worker_code": "w-743772", "operation_category": "214133", "efficiency": 1.1767}, {"worker_code": "w-743772", "operation_category": "205048", "efficiency": 0.9}, {"worker_code": "w-743772", "operation_category": "216155", "efficiency": 1.0099}, {"worker_code": "w-743772", "operation_category": "205049", "efficiency": 0.6014}], "curr_station_list": [{"station_code": "st-1208-7"}]}, {"worker_code": "w-744205", "operation_skill_list": [{"worker_code": "w-744205", "operation_code": "op-8865838384-215", "operation_category": "214133", "efficiency": 1.0081}, {"worker_code": "w-744205", "operation_code": "op-8865837478-003", "operation_category": "206057", "efficiency": 0.8325}, {"worker_code": "w-744205", "operation_code": "op-8880758483-041", "operation_category": "216164", "efficiency": 0.9985}, {"worker_code": "w-744205", "operation_code": "op-8865838283-026", "operation_category": "208069", "efficiency": 0.8219}], "operation_category_skill_list": [{"worker_code": "w-744205", "operation_category": "216169", "efficiency": 1.0439}, {"worker_code": "w-744205", "operation_category": "206057", "efficiency": 0.9289}, {"worker_code": "w-744205", "operation_category": "216164", "efficiency": 0.9985}, {"worker_code": "w-744205", "operation_category": "205048", "efficiency": 1.4095}, {"worker_code": "w-744205", "operation_category": "214133", "efficiency": 0.9889}, {"worker_code": "w-744205", "operation_category": "202010", "efficiency": 0.7634}, {"worker_code": "w-744205", "operation_category": "205049", "efficiency": 0.7596}], "curr_station_list": [{"station_code": "st-1208-22"}]}, {"worker_code": "w-745090", "operation_skill_list": [{"worker_code": "w-745090", "operation_code": "op-8865838079-332", "operation_category": "221178", "efficiency": 1.054}, {"worker_code": "w-745090", "operation_code": "op-8865838083-017", "operation_category": "223180", "efficiency": 1.128}, {"worker_code": "w-745090", "operation_code": "op-8880758083-157", "operation_category": "223180", "efficiency": 0.872}, {"worker_code": "w-745090", "operation_code": "op-8865838079-010", "operation_category": "221178", "efficiency": 1.0148}], "operation_category_skill_list": [{"worker_code": "w-745090", "operation_category": "219176", "efficiency": 0.6165}, {"worker_code": "w-745090", "operation_category": "223180", "efficiency": 1.051}], "curr_station_list": [{"station_code": "st-1209-13"}]}, {"worker_code": "w-745169", "operation_skill_list": [{"worker_code": "w-745169", "operation_code": "op-8865838369-093", "operation_category": "210114", "efficiency": 0.8934}, {"worker_code": "w-745169", "operation_code": "op-8880758384-016", "operation_category": "205048", "efficiency": 1.0047}, {"worker_code": "w-745169", "operation_code": "op-8865838384-070", "operation_category": "214133", "efficiency": 0.5029}], "operation_category_skill_list": [{"worker_code": "w-745169", "operation_category": "206057", "efficiency": 0.6204}, {"worker_code": "w-745169", "operation_category": "216167", "efficiency": 0.4718}, {"worker_code": "w-745169", "operation_category": "214133", "efficiency": 0.6458}, {"worker_code": "w-745169", "operation_category": "216155", "efficiency": 0.8}], "curr_station_list": [{"station_code": "st-1208-16"}]}, {"worker_code": "w-745713", "operation_skill_list": [{"worker_code": "w-745713", "operation_code": "op-8665837976-00004", "operation_category": "201001", "efficiency": 1.3074}, {"worker_code": "w-745713", "operation_code": "op-8865837976-011", "operation_category": "201001", "efficiency": 1.1541}, {"worker_code": "w-745713", "operation_code": "op-8665837976-00003", "operation_category": "201001", "efficiency": 0.9562}, {"worker_code": "w-745713", "operation_code": "op-8865837976-029", "operation_category": "201001", "efficiency": 0.6724}], "operation_category_skill_list": [], "curr_station_list": [{"station_code": "st-1208-12"}]}, {"worker_code": "w-745796", "operation_skill_list": [{"worker_code": "w-745796", "operation_code": "op-8880758283-003", "operation_category": "208081", "efficiency": 0.7801}, {"worker_code": "w-745796", "operation_code": "op-8880758483-004", "operation_category": "216155", "efficiency": 0.8}, {"worker_code": "w-745796", "operation_code": "op-8865836584-120", "operation_category": "202009", "efficiency": 0.8}], "operation_category_skill_list": [{"worker_code": "w-745796", "operation_category": "216169", "efficiency": 0.7896}, {"worker_code": "w-745796", "operation_category": "201001", "efficiency": 1.0331}, {"worker_code": "w-745796", "operation_category": "206057", "efficiency": 1.1527}, {"worker_code": "w-745796", "operation_category": "205048", "efficiency": 0.4686}, {"worker_code": "w-745796", "operation_category": "202025", "efficiency": 0.8}, {"worker_code": "w-745796", "operation_category": "202010", "efficiency": 0.8}, {"worker_code": "w-745796", "operation_category": "205049", "efficiency": 0.8}, {"worker_code": "w-745796", "operation_category": "213131", "efficiency": 1.0376}], "curr_station_list": [{"station_code": "st-1208-1"}]}], "process_list": [{"operation": "op-8870828383-292", "operation_number": 200050, "part_code": "BJ02", "operation_category": "213131", "machine_type": "m-688067-01", "machine_type_2": "A", "standard_oper_time": 120.66, "fixed_station_code": "", "fixed_worker_code": ""}, {"operation": "op-8880758283-003", "operation_number": 219300, "part_code": "BJ02", "operation_category": "208081", "machine_type": "m-688067-01", "machine_type_2": "A", "standard_oper_time": 59.88, "fixed_station_code": "", "fixed_worker_code": ""}, {"operation": "op-8880758483-004", "operation_number": 223800, "part_code": "BJ02", "operation_category": "216155", "machine_type": "m-688067-01", "machine_type_2": "A", "standard_oper_time": 29.4, "fixed_station_code": "", "fixed_worker_code": ""}, {"operation": "op-8887668070-166", "operation_number": 227300, "part_code": "BJ01", "operation_category": "219176", "machine_type": "m-848490-01", "machine_type_2": "A", "standard_oper_time": 33.18, "fixed_station_code": "", "fixed_worker_code": ""}, {"operation": "op-8880758070-119", "operation_number": 227700, "part_code": "BJ02", "operation_category": "219176", "machine_type": "m-848490-01", "machine_type_2": "A", "standard_oper_time": 23.1, "fixed_station_code": "", "fixed_worker_code": ""}, {"operation": "op-8870828083-010", "operation_number": 227800, "part_code": "BJ02", "operation_category": "223180", "machine_type": "m-848490-01", "machine_type_2": "A", "standard_oper_time": 24.48, "fixed_station_code": "", "fixed_worker_code": ""}, {"operation": "op-8866758083-053", "operation_number": 230100, "part_code": "BJ03", "operation_category": "223180", "machine_type": "m-848490-01", "machine_type_2": "A", "standard_oper_time": 18.54, "fixed_station_code": "", "fixed_worker_code": ""}, {"operation": "op-8877838083-068", "operation_number": 230120, "part_code": "BJ04", "operation_category": "223180", "machine_type": "m-848490-01", "machine_type_2": "A", "standard_oper_time": 14.34, "fixed_station_code": "", "fixed_worker_code": ""}, {"operation": "op-8877838070-083", "operation_number": 230150, "part_code": "BJ04", "operation_category": "219176", "machine_type": "m-848490-01", "machine_type_2": "A", "standard_oper_time": 16.08, "fixed_station_code": "", "fixed_worker_code": ""}, {"operation": "op-8880757980-013", "operation_number": 230170, "part_code": "BJ03", "operation_category": "207065", "machine_type": "m-688067-01", "machine_type_2": "A", "standard_oper_time": 146.76, "fixed_station_code": "", "fixed_worker_code": ""}, {"operation": "op-8880756584-050", "operation_number": 230180, "part_code": "BJ02", "operation_category": "202025", "machine_type": "m-688067-01", "machine_type_2": "A", "standard_oper_time": 48.24, "fixed_station_code": "", "fixed_worker_code": ""}, {"operation": "op-8880758483-165", "operation_number": 233400, "part_code": "BJ02", "operation_category": "216169", "machine_type": "m-688067-01", "machine_type_2": "A", "standard_oper_time": 30.3, "fixed_station_code": "", "fixed_worker_code": ""}, {"operation": "op-8880756584-007", "operation_number": 236700, "part_code": "BJ02", "operation_category": "202015", "machine_type": "m-688067-01", "machine_type_2": "A", "standard_oper_time": 72.42, "fixed_station_code": "", "fixed_worker_code": ""}, {"operation": "op-8880758283-143", "operation_number": 246900, "part_code": "BJ03", "operation_category": "208076", "machine_type": "m-686867-01", "machine_type_2": "A", "standard_oper_time": 76.2, "fixed_station_code": "", "fixed_worker_code": ""}, {"operation": "op-8880758283-040", "operation_number": 246920, "part_code": "BJ02", "operation_category": "208076", "machine_type": "m-686867-01", "machine_type_2": "A", "standard_oper_time": 78.48, "fixed_station_code": "", "fixed_worker_code": ""}, {"operation": "op-8880758483-144", "operation_number": 247200, "part_code": "BJ03", "operation_category": "216164", "machine_type": "m-688067-01", "machine_type_2": "A", "standard_oper_time": 84.12, "fixed_station_code": "", "fixed_worker_code": ""}, {"operation": "op-8880758384-145", "operation_number": 247500, "part_code": "BJ03", "operation_category": "214133", "machine_type": "m-688067-01", "machine_type_2": "A", "standard_oper_time": 62.82, "fixed_station_code": "", "fixed_worker_code": ""}, {"operation": "op-8880758483-041", "operation_number": 249000, "part_code": "BJ02", "operation_category": "216164", "machine_type": "m-688067-01", "machine_type_2": "A", "standard_oper_time": 81.66, "fixed_station_code": "", "fixed_worker_code": ""}, {"operation": "op-8865837478-003", "operation_number": 605600, "part_code": "BJ05", "operation_category": "206057", "machine_type": "m-688067-01", "machine_type_2": "A", "standard_oper_time": 115.02, "fixed_station_code": "", "fixed_worker_code": ""}, {"operation": "op-8865838384-215", "operation_number": 608800, "part_code": "BJ05", "operation_category": "214133", "machine_type": "m-688067-01", "machine_type_2": "A", "standard_oper_time": 52.62, "fixed_station_code": "", "fixed_worker_code": ""}, {"operation": "op-8865837478-007", "operation_number": 609400, "part_code": "BJ05", "operation_category": "206057", "machine_type": "m-688067-01", "machine_type_2": "A", "standard_oper_time": 92.4, "fixed_station_code": "", "fixed_worker_code": ""}, {"operation": "op-8665837976-00003", "operation_number": 612400, "part_code": "BJ05", "operation_category": "201001", "machine_type": "m-756667-01", "machine_type_2": "A", "standard_oper_time": 82.02, "fixed_station_code": "", "fixed_worker_code": ""}, {"operation": "op-8665837976-00004", "operation_number": 614150, "part_code": "BJ05", "operation_category": "201001", "machine_type": "m-756667-01", "machine_type_2": "A", "standard_oper_time": 68.7, "fixed_station_code": "", "fixed_worker_code": ""}, {"operation": "op-8865837976-011", "operation_number": 650800, "part_code": "BJ05", "operation_category": "201001", "machine_type": "m-756667-01", "machine_type_2": "A", "standard_oper_time": 44.7, "fixed_station_code": "", "fixed_worker_code": ""}, {"operation": "op-8865837478-014", "operation_number": 651600, "part_code": "BJ05", "operation_category": "206057", "machine_type": "m-688376-01", "machine_type_2": "A", "standard_oper_time": 61.26, "fixed_station_code": "", "fixed_worker_code": ""}, {"operation": "op-8865838384-070", "operation_number": 652400, "part_code": "BJ05", "operation_category": "214133", "machine_type": "m-688067-01", "machine_type_2": "A", "standard_oper_time": 24.9, "fixed_station_code": "", "fixed_worker_code": ""}, {"operation": "op-8877836584-013", "operation_number": 657900, "part_code": "BJ05", "operation_category": "202025", "machine_type": "m-688067-01", "machine_type_2": "A", "standard_oper_time": 15.0, "fixed_station_code": "", "fixed_worker_code": ""}, {"operation": "op-8865838283-019", "operation_number": 658000, "part_code": "BJ05", "operation_category": "208092", "machine_type": "m-688067-01", "machine_type_2": "A", "standard_oper_time": 35.7, "fixed_station_code": "", "fixed_worker_code": ""}, {"operation": "op-8865838369-020", "operation_number": 658400, "part_code": "BJ05", "operation_category": "210111", "machine_type": "m-688067-01", "machine_type_2": "A", "standard_oper_time": 60.24, "fixed_station_code": "", "fixed_worker_code": ""}, {"operation": "op-8865838483-021", "operation_number": 659200, "part_code": "BJ05", "operation_category": "216169", "machine_type": "m-688067-01", "machine_type_2": "A", "standard_oper_time": 53.52, "fixed_station_code": "", "fixed_worker_code": ""}, {"operation": "op-8865837083-022", "operation_number": 660000, "part_code": "BJ05", "operation_category": "205049", "machine_type": "m-688067-01", "machine_type_2": "A", "standard_oper_time": 18.66, "fixed_station_code": "", "fixed_worker_code": ""}, {"operation": "op-8865838079-332", "operation_number": 661070, "part_code": "BJ05", "operation_category": "221178", "machine_type": "m-848490-01", "machine_type_2": "A", "standard_oper_time": 47.88, "fixed_station_code": "", "fixed_worker_code": ""}, {"operation": "op-8880758083-157", "operation_number": 661150, "part_code": "BJ05", "operation_category": "223180", "machine_type": "m-848490-01", "machine_type_2": "A", "standard_oper_time": 14.76, "fixed_station_code": "", "fixed_worker_code": ""}, {"operation": "op-8865838079-010", "operation_number": 661300, "part_code": "BJ05", "operation_category": "221178", "machine_type": "m-848490-01", "machine_type_2": "A", "standard_oper_time": 40.26, "fixed_station_code": "", "fixed_worker_code": ""}, {"operation": "op-8865838083-017", "operation_number": 661700, "part_code": "BJ05", "operation_category": "223180", "machine_type": "m-848490-01", "machine_type_2": "A", "standard_oper_time": 23.22, "fixed_station_code": "", "fixed_worker_code": ""}, {"operation": "op-8880758384-016", "operation_number": 702000, "part_code": "BJ05", "operation_category": "205048", "machine_type": "m-688067-01", "machine_type_2": "A", "standard_oper_time": 28.08, "fixed_station_code": "", "fixed_worker_code": ""}, {"operation": "op-8865838369-093", "operation_number": 704800, "part_code": "BJ05", "operation_category": "210114", "machine_type": "m-686867-01", "machine_type_2": "A", "standard_oper_time": 112.74, "fixed_station_code": "", "fixed_worker_code": ""}, {"operation": "op-8890747468-029", "operation_number": 707200, "part_code": "BJ05", "operation_category": "234191", "machine_type": "m-687567-01", "machine_type_2": "A", "standard_oper_time": 93.24, "fixed_station_code": "", "fixed_worker_code": ""}, {"operation": "op-8865838283-026", "operation_number": 718000, "part_code": "BJ05", "operation_category": "208069", "machine_type": "m-688067-01", "machine_type_2": "A", "standard_oper_time": 61.56, "fixed_station_code": "", "fixed_worker_code": ""}, {"operation": "op-8865836584-120", "operation_number": 728800, "part_code": "BJ05", "operation_category": "202009", "machine_type": "m-688067-01", "machine_type_2": "A", "standard_oper_time": 30.12, "fixed_station_code": "", "fixed_worker_code": ""}, {"operation": "op-8465836584-00010", "operation_number": 729200, "part_code": "BJ05", "operation_category": "202010", "machine_type": "m-688067-01", "machine_type_2": "A", "standard_oper_time": 44.4, "fixed_station_code": "", "fixed_worker_code": ""}, {"operation": "op-8665838483-00048", "operation_number": 734000, "part_code": "BJ05", "operation_category": "216167", "machine_type": "m-688067-05", "machine_type_2": "A", "standard_oper_time": 120.12, "fixed_station_code": "", "fixed_worker_code": ""}, {"operation": "op-8865837976-029", "operation_number": 748000, "part_code": "BJ05", "operation_category": "201001", "machine_type": "m-756667-01", "machine_type_2": "A", "standard_oper_time": 37.98, "fixed_station_code": "", "fixed_worker_code": ""}, {"operation": "op-8865838083-042", "operation_number": 764300, "part_code": "BJ05", "operation_category": "223180", "machine_type": "m-848490-01", "machine_type_2": "A", "standard_oper_time": 15.9, "fixed_station_code": "", "fixed_worker_code": ""}, {"operation": "op-8881848167-011", "operation_number": 780400, "part_code": "BJ05", "operation_category": "249219", "machine_type": "m-748990-01", "machine_type_2": "A", "standard_oper_time": 69.0, "fixed_station_code": "st-1208-25", "fixed_worker_code": "w-671276"}], "machine_list": [{"machine_type": "m-838067-02", "is_mono": false, "is_movable": true, "is_machine_needed": true}, {"machine_type": "m-688067-02", "is_mono": false, "is_movable": true, "is_machine_needed": true}, {"machine_type": "m-829067-01", "is_mono": false, "is_movable": true, "is_machine_needed": true}, {"machine_type": "m-688067-03", "is_mono": false, "is_movable": true, "is_machine_needed": true}, {"machine_type": "m-906877-01", "is_mono": true, "is_movable": true, "is_machine_needed": true}, {"machine_type": "m-847467-03", "is_mono": false, "is_movable": true, "is_machine_needed": true}, {"machine_type": "m-847467-01", "is_mono": false, "is_movable": true, "is_machine_needed": true}, {"machine_type": "m-847467-02", "is_mono": false, "is_movable": true, "is_machine_needed": true}, {"machine_type": "m-687675-01", "is_mono": false, "is_movable": true, "is_machine_needed": true}, {"machine_type": "m-777467-01", "is_mono": false, "is_movable": true, "is_machine_needed": true}, {"machine_type": "m-688467-01", "is_mono": false, "is_movable": true, "is_machine_needed": true}, {"machine_type": "m-908867-02", "is_mono": false, "is_movable": true, "is_machine_needed": true}, {"machine_type": "m-908867-01", "is_mono": false, "is_movable": true, "is_machine_needed": true}, {"machine_type": "m-829067-02", "is_mono": false, "is_movable": true, "is_machine_needed": true}, {"machine_type": "m-887274-01", "is_mono": true, "is_movable": true, "is_machine_needed": true}, {"machine_type": "m-908474-01", "is_mono": true, "is_movable": false, "is_machine_needed": true}, {"machine_type": "m-906690-01", "is_mono": true, "is_movable": true, "is_machine_needed": true}, {"machine_type": "m-837770-01", "is_mono": true, "is_movable": false, "is_machine_needed": true}, {"machine_type": "m-688367-01", "is_mono": false, "is_movable": true, "is_machine_needed": true}, {"machine_type": "m-888067-01", "is_mono": false, "is_movable": true, "is_machine_needed": true}, {"machine_type": "m-756667-04", "is_mono": false, "is_movable": true, "is_machine_needed": true}, {"machine_type": "m-667567-01", "is_mono": true, "is_movable": true, "is_machine_needed": true}, {"machine_type": "m-688067-01", "is_mono": false, "is_movable": true, "is_machine_needed": true}, {"machine_type": "m-687584-01", "is_mono": false, "is_movable": true, "is_machine_needed": true}, {"machine_type": "m-838067-01", "is_mono": false, "is_movable": true, "is_machine_needed": true}, {"machine_type": "m-6867-001", "is_mono": false, "is_movable": true, "is_machine_needed": true}, {"machine_type": "m-756667-01", "is_mono": false, "is_movable": true, "is_machine_needed": true}, {"machine_type": "m-756667-02", "is_mono": false, "is_movable": true, "is_machine_needed": true}, {"machine_type": "m-756667-03", "is_mono": false, "is_movable": true, "is_machine_needed": true}, {"machine_type": "m-688376-01", "is_mono": false, "is_movable": true, "is_machine_needed": true}, {"machine_type": "m-906674-01", "is_mono": false, "is_movable": true, "is_machine_needed": true}, {"machine_type": "m-686867-01", "is_mono": false, "is_movable": true, "is_machine_needed": true}, {"machine_type": "m-687766-01", "is_mono": true, "is_movable": true, "is_machine_needed": true}, {"machine_type": "m-838376-01", "is_mono": false, "is_movable": true, "is_machine_needed": true}, {"machine_type": "m-688067-05", "is_mono": false, "is_movable": true, "is_machine_needed": true}, {"machine_type": "m-687584-02", "is_mono": false, "is_movable": true, "is_machine_needed": true}, {"machine_type": "m-688067-09", "is_mono": false, "is_movable": true, "is_machine_needed": true}, {"machine_type": "m-756874-01", "is_mono": false, "is_movable": true, "is_machine_needed": true}, {"machine_type": "m-829067-03", "is_mono": false, "is_movable": true, "is_machine_needed": true}, {"machine_type": "m-7567-002", "is_mono": false, "is_movable": true, "is_machine_needed": true}, {"machine_type": "m-7567-001", "is_mono": false, "is_movable": true, "is_machine_needed": true}, {"machine_type": "m-808967-01", "is_mono": false, "is_movable": true, "is_machine_needed": true}, {"machine_type": "m-708967-01", "is_mono": false, "is_movable": true, "is_machine_needed": true}, {"machine_type": "m-687567-01", "is_mono": true, "is_movable": false, "is_machine_needed": true}, {"machine_type": "m-689067-01", "is_mono": false, "is_movable": true, "is_machine_needed": true}, {"machine_type": "m-677567-01", "is_mono": false, "is_movable": true, "is_machine_needed": true}, {"machine_type": "m-837275-01", "is_mono": false, "is_movable": true, "is_machine_needed": true}, {"machine_type": "m-6890-001", "is_mono": false, "is_movable": true, "is_machine_needed": true}, {"machine_type": "m-686875-01", "is_mono": false, "is_movable": true, "is_machine_needed": true}, {"machine_type": "m-827467-01", "is_mono": false, "is_movable": true, "is_machine_needed": true}, {"machine_type": "m-756967-01", "is_mono": false, "is_movable": true, "is_machine_needed": true}, {"machine_type": "m-747767-01", "is_mono": false, "is_movable": true, "is_machine_needed": true}, {"machine_type": "m-688869-01", "is_mono": false, "is_movable": true, "is_machine_needed": true}, {"machine_type": "m-8370-001", "is_mono": true, "is_movable": true, "is_machine_needed": true}, {"machine_type": "m-848490-01", "is_mono": true, "is_movable": false, "is_machine_needed": true}, {"machine_type": "m-837771-01", "is_mono": true, "is_movable": true, "is_machine_needed": true}, {"machine_type": "m-8371-001", "is_mono": false, "is_movable": true, "is_machine_needed": false}, {"machine_type": "m-9074-001", "is_mono": false, "is_movable": true, "is_machine_needed": true}, {"machine_type": "m-748990-01", "is_mono": true, "is_movable": false, "is_machine_needed": true}, {"machine_type": "m-848468-01", "is_mono": true, "is_movable": false, "is_machine_needed": true}, {"machine_type": "m-677574-01", "is_mono": true, "is_movable": false, "is_machine_needed": true}, {"machine_type": "m-8878-001", "is_mono": false, "is_movable": true, "is_machine_needed": false}, {"machine_type": "m-688969-01", "is_mono": true, "is_movable": true, "is_machine_needed": true}, {"machine_type": "m-676684-01", "is_mono": false, "is_movable": true, "is_machine_needed": true}, {"machine_type": "m-6774-01", "is_mono": false, "is_movable": true, "is_machine_needed": true}, {"machine_type": "m-6780-01", "is_mono": false, "is_movable": true, "is_machine_needed": true}, {"machine_type": "m-678084-01", "is_mono": false, "is_movable": true, "is_machine_needed": true}, {"machine_type": "m-686667-01", "is_mono": false, "is_movable": false, "is_machine_needed": true}, {"machine_type": "m-6867-002", "is_mono": false, "is_movable": true, "is_machine_needed": true}, {"machine_type": "m-6867-01", "is_mono": false, "is_movable": true, "is_machine_needed": true}, {"machine_type": "m-687574-01", "is_mono": false, "is_movable": true, "is_machine_needed": true}, {"machine_type": "m-688067-01S01034", "is_mono": false, "is_movable": true, "is_machine_needed": true}, {"machine_type": "m-688067-04", "is_mono": false, "is_movable": true, "is_machine_needed": true}, {"machine_type": "m-688067-06", "is_mono": false, "is_movable": true, "is_machine_needed": true}, {"machine_type": "m-688067-07", "is_mono": false, "is_movable": true, "is_machine_needed": true}, {"machine_type": "m-688067-08", "is_mono": false, "is_movable": true, "is_machine_needed": true}, {"machine_type": "m-688067-10", "is_mono": false, "is_movable": true, "is_machine_needed": true}, {"machine_type": "m-6883-01", "is_mono": false, "is_movable": true, "is_machine_needed": true}, {"machine_type": "m-688976-01", "is_mono": false, "is_movable": true, "is_machine_needed": true}, {"machine_type": "m-708074-01", "is_mono": false, "is_movable": true, "is_machine_needed": true}, {"machine_type": "m-708074-02", "is_mono": false, "is_movable": true, "is_machine_needed": true}, {"machine_type": "m-708074-03", "is_mono": false, "is_movable": true, "is_machine_needed": true}, {"machine_type": "m-7567-003", "is_mono": false, "is_movable": true, "is_machine_needed": true}, {"machine_type": "m-7666-01", "is_mono": false, "is_movable": true, "is_machine_needed": true}, {"machine_type": "m-7680-01", "is_mono": false, "is_movable": true, "is_machine_needed": true}, {"machine_type": "m-7772-001", "is_mono": false, "is_movable": true, "is_machine_needed": true}, {"machine_type": "m-7772-003", "is_mono": false, "is_movable": true, "is_machine_needed": true}, {"machine_type": "m-778484-01", "is_mono": false, "is_movable": true, "is_machine_needed": true}, {"machine_type": "m-8067-001", "is_mono": false, "is_movable": true, "is_machine_needed": true}, {"machine_type": "m-8080-01", "is_mono": false, "is_movable": true, "is_machine_needed": true}, {"machine_type": "m-8190-0042", "is_mono": false, "is_movable": true, "is_machine_needed": true}, {"machine_type": "m-828174-01", "is_mono": false, "is_movable": true, "is_machine_needed": true}, {"machine_type": "m-829067-04", "is_mono": false, "is_movable": true, "is_machine_needed": true}, {"machine_type": "m-8371-01", "is_mono": false, "is_movable": true, "is_machine_needed": true}, {"machine_type": "m-838976-01", "is_mono": false, "is_movable": true, "is_machine_needed": true}, {"machine_type": "m-849084-01", "is_mono": false, "is_movable": true, "is_machine_needed": true}, {"machine_type": "m-8788-001", "is_mono": false, "is_movable": true, "is_machine_needed": true}, {"machine_type": "m-9080-01", "is_mono": false, "is_movable": true, "is_machine_needed": true}, {"machine_type": "m-748990-", "is_mono": false, "is_movable": true, "is_machine_needed": true}, {"machine_type": "m-7772-004", "is_mono": false, "is_movable": true, "is_machine_needed": true}, {"machine_type": "m-7772-024", "is_mono": false, "is_movable": true, "is_machine_needed": true}, {"machine_type": "m-7772-025", "is_mono": false, "is_movable": true, "is_machine_needed": true}, {"machine_type": "m-7772-026", "is_mono": false, "is_movable": true, "is_machine_needed": true}, {"machine_type": "m-838374-01", "is_mono": false, "is_movable": true, "is_machine_needed": true}, {"machine_type": "m-907767-01", "is_mono": false, "is_movable": true, "is_machine_needed": true}, {"machine_type": "m-847467-04", "is_mono": false, "is_movable": true, "is_machine_needed": true}], "station_list": [{"station_code": "st-1208-1", "line_number": 1, "curr_machine_list": [], "neighbor_station_list": [{"station_code": "st-1208-2"}]}, {"station_code": "st-1208-10", "line_number": 10, "curr_machine_list": [], "neighbor_station_list": [{"station_code": "st-1208-8"}, {"station_code": "st-1208-9"}, {"station_code": "st-1208-12"}, {"station_code": "st-1208-11"}, {"station_code": "st-1208-16"}, {"station_code": "st-1208-17"}, {"station_code": "st-1208-18"}, {"station_code": "st-1208-19"}, {"station_code": "st-1208-20"}]}, {"station_code": "st-1208-11", "line_number": 11, "curr_machine_list": [], "neighbor_station_list": [{"station_code": "st-1208-9"}, {"station_code": "st-1208-10"}, {"station_code": "st-1208-12"}, {"station_code": "st-1208-13"}, {"station_code": "st-1208-15"}, {"station_code": "st-1208-16"}, {"station_code": "st-1208-17"}, {"station_code": "st-1208-18"}, {"station_code": "st-1208-19"}]}, {"station_code": "st-1208-12", "line_number": 12, "curr_machine_list": [], "neighbor_station_list": [{"station_code": "st-1208-10"}, {"station_code": "st-1208-11"}, {"station_code": "st-1208-13"}, {"station_code": "st-1208-14"}, {"station_code": "st-1208-15"}, {"station_code": "st-1208-16"}, {"station_code": "st-1208-17"}, {"station_code": "st-1208-18"}]}, {"station_code": "st-1208-13", "line_number": 13, "curr_machine_list": [], "neighbor_station_list": [{"station_code": "st-1208-11"}, {"station_code": "st-1208-12"}, {"station_code": "st-1208-14"}, {"station_code": "st-1208-15"}, {"station_code": "st-1208-16"}, {"station_code": "st-1208-17"}]}, {"station_code": "st-1208-14", "line_number": 14, "curr_machine_list": [], "neighbor_station_list": [{"station_code": "st-1208-12"}, {"station_code": "st-1208-13"}, {"station_code": "st-1208-15"}, {"station_code": "st-1208-16"}]}, {"station_code": "st-1208-15", "line_number": 15, "curr_machine_list": [{"machine_type": "m-848490-01"}], "neighbor_station_list": [{"station_code": "st-1208-11"}, {"station_code": "st-1208-12"}, {"station_code": "st-1208-13"}, {"station_code": "st-1208-14"}, {"station_code": "st-1208-16"}, {"station_code": "st-1208-17"}]}, {"station_code": "st-1208-16", "line_number": 16, "curr_machine_list": [], "neighbor_station_list": [{"station_code": "st-1208-10"}, {"station_code": "st-1208-11"}, {"station_code": "st-1208-12"}, {"station_code": "st-1208-13"}, {"station_code": "st-1208-14"}, {"station_code": "st-1208-15"}, {"station_code": "st-1208-17"}, {"station_code": "st-1208-18"}]}, {"station_code": "st-1208-17", "line_number": 17, "curr_machine_list": [{"machine_type": "m-687567-01"}], "neighbor_station_list": [{"station_code": "st-1208-9"}, {"station_code": "st-1208-10"}, {"station_code": "st-1208-11"}, {"station_code": "st-1208-12"}, {"station_code": "st-1208-13"}, {"station_code": "st-1208-16"}, {"station_code": "st-1208-15"}, {"station_code": "st-1208-18"}, {"station_code": "st-1208-19"}]}, {"station_code": "st-1208-18", "line_number": 18, "curr_machine_list": [], "neighbor_station_list": [{"station_code": "st-1208-8"}, {"station_code": "st-1208-9"}, {"station_code": "st-1208-10"}, {"station_code": "st-1208-11"}, {"station_code": "st-1208-12"}, {"station_code": "st-1208-16"}, {"station_code": "st-1208-17"}, {"station_code": "st-1208-19"}, {"station_code": "st-1208-20"}]}, {"station_code": "st-1208-19", "line_number": 19, "curr_machine_list": [], "neighbor_station_list": [{"station_code": "st-1208-7"}, {"station_code": "st-1208-8"}, {"station_code": "st-1208-9"}, {"station_code": "st-1208-10"}, {"station_code": "st-1208-11"}, {"station_code": "st-1208-17"}, {"station_code": "st-1208-18"}, {"station_code": "st-1208-20"}, {"station_code": "st-1208-21"}]}, {"station_code": "st-1208-2", "line_number": 2, "curr_machine_list": [{"machine_type": "m-848490-01"}], "neighbor_station_list": [{"station_code": "st-1208-1"}, {"station_code": "st-1208-4"}, {"station_code": "st-1208-24"}]}, {"station_code": "st-1208-20", "line_number": 20, "curr_machine_list": [], "neighbor_station_list": [{"station_code": "st-1208-7"}, {"station_code": "st-1208-8"}, {"station_code": "st-1208-9"}, {"station_code": "st-1208-10"}, {"station_code": "st-1208-18"}, {"station_code": "st-1208-19"}, {"station_code": "st-1208-21"}, {"station_code": "st-1208-22"}, {"station_code": "st-1208-6"}]}, {"station_code": "st-1208-21", "line_number": 21, "curr_machine_list": [], "neighbor_station_list": [{"station_code": "st-1208-5"}, {"station_code": "st-1208-6"}, {"station_code": "st-1208-7"}, {"station_code": "st-1208-8"}, {"station_code": "st-1208-9"}, {"station_code": "st-1208-19"}, {"station_code": "st-1208-20"}, {"station_code": "st-1208-22"}, {"station_code": "st-1208-23"}]}, {"station_code": "st-1208-22", "line_number": 22, "curr_machine_list": [], "neighbor_station_list": [{"station_code": "st-1208-4"}, {"station_code": "st-1208-5"}, {"station_code": "st-1208-6"}, {"station_code": "st-1208-7"}, {"station_code": "st-1208-8"}, {"station_code": "st-1208-20"}, {"station_code": "st-1208-21"}, {"station_code": "st-1208-23"}, {"station_code": "st-1208-24"}]}, {"station_code": "st-1208-24", "line_number": 24, "curr_machine_list": [{"machine_type": "m-748990-01"}], "neighbor_station_list": [{"station_code": "st-1208-2"}, {"station_code": "st-1208-4"}, {"station_code": "st-1208-5"}, {"station_code": "st-1208-6"}, {"station_code": "st-1208-22"}, {"station_code": "st-1208-23"}]}, {"station_code": "st-1208-25", "line_number": 25, "curr_machine_list": [{"machine_type": "m-748990-01"}], "neighbor_station_list": []}, {"station_code": "st-1208-4", "line_number": 4, "curr_machine_list": [], "neighbor_station_list": [{"station_code": "st-1208-2"}, {"station_code": "st-1208-5"}, {"station_code": "st-1208-6"}, {"station_code": "st-1208-22"}, {"station_code": "st-1208-23"}, {"station_code": "st-1208-24"}]}, {"station_code": "st-1208-5", "line_number": 5, "curr_machine_list": [], "neighbor_station_list": [{"station_code": "st-1208-4"}, {"station_code": "st-1208-6"}, {"station_code": "st-1208-7"}, {"station_code": "st-1208-21"}, {"station_code": "st-1208-22"}, {"station_code": "st-1208-23"}, {"station_code": "st-1208-24"}]}, {"station_code": "st-1208-6", "line_number": 6, "curr_machine_list": [], "neighbor_station_list": [{"station_code": "st-1208-4"}, {"station_code": "st-1208-5"}, {"station_code": "st-1208-7"}, {"station_code": "st-1208-21"}, {"station_code": "st-1208-22"}, {"station_code": "st-1208-23"}, {"station_code": "st-1208-24"}, {"station_code": "st-1208-8"}, {"station_code": "st-1208-20"}]}, {"station_code": "st-1208-7", "line_number": 7, "curr_machine_list": [], "neighbor_station_list": [{"station_code": "st-1208-5"}, {"station_code": "st-1208-6"}, {"station_code": "st-1208-8"}, {"station_code": "st-1208-9"}, {"station_code": "st-1208-19"}, {"station_code": "st-1208-20"}, {"station_code": "st-1208-21"}, {"station_code": "st-1208-22"}, {"station_code": "st-1208-23"}]}, {"station_code": "st-1208-8", "line_number": 8, "curr_machine_list": [], "neighbor_station_list": [{"station_code": "st-1208-7"}, {"station_code": "st-1208-6"}, {"station_code": "st-1208-9"}, {"station_code": "st-1208-10"}, {"station_code": "st-1208-19"}, {"station_code": "st-1208-20"}, {"station_code": "st-1208-18"}, {"station_code": "st-1208-21"}, {"station_code": "st-1208-22"}]}, {"station_code": "st-1208-9", "line_number": 9, "curr_machine_list": [], "neighbor_station_list": [{"station_code": "st-1208-7"}, {"station_code": "st-1208-8"}, {"station_code": "st-1208-10"}, {"station_code": "st-1208-11"}, {"station_code": "st-1208-17"}, {"station_code": "st-1208-18"}, {"station_code": "st-1208-19"}, {"station_code": "st-1208-20"}, {"station_code": "st-1208-21"}]}], "joint_operation_list": [{"part_code": "BJ02", "joint_operation": "op-8865837478-003"}, {"part_code": "BJ01", "joint_operation": "op-8865838369-093"}, {"part_code": "BJ03", "joint_operation": "op-8865837478-003"}, {"part_code": "BJ04", "joint_operation": "op-8877836584-013"}], "config_param": {"max_worker_per_oper": 2, "max_station_per_worker": 2, "max_cycle_count": 4, "max_revisited_station_count": 3, "volatility_rate": 0.8, "volatility_weight": 0.3, "upph_weight": 0.7, "max_machine_per_station": 3, "max_station_per_oper": 2, "max_split_num": 3}}
