# Supplementary material for: Application of enhanced benders decomposition algorithm in circular assembly line balancing problem with task splitting
Source: PLoS One. 2025 Oct 6;20(10):e0333263. doi: 10.1371/journal.pone.0333263 (PMC12500168; doi:10.1371/journal.pone.0333263)
Supplement: S1 File — The raw statistical data underlying the key figures and tables. (ZIP) [file pone.0333263.s001.zip › Meta Data/instances/instance-17.txt]

{"worker_list": [{"worker_code": "w-020502", "operation_skill_list": [{"worker_code": "w-020502", "operation_code": "op-7665838483-697", "operation_category": "216155", "efficiency": 1.2}, {"worker_code": "w-020502", "operation_code": "op-7665838483-056", "operation_category": "216169", "efficiency": 0.5758}, {"worker_code": "w-020502", "operation_code": "op-7665838384-041", "operation_category": "205048", "efficiency": 0.4824}], "operation_category_skill_list": [{"worker_code": "w-020502", "operation_category": "206057", "efficiency": 0.7689}, {"worker_code": "w-020502", "operation_category": "216169", "efficiency": 0.7685}, {"worker_code": "w-020502", "operation_category": "202025", "efficiency": 0.8}, {"worker_code": "w-020502", "operation_category": "205048", "efficiency": 0.4824}], "curr_station_list": [{"station_code": "st-833114-26"}]}, {"worker_code": "w-019538", "operation_skill_list": [{"worker_code": "w-019538", "operation_code": "op-7666758383-292", "operation_category": "255246", "efficiency": 0.8225}, {"worker_code": "w-019538", "operation_code": "op-7670828383-00016", "operation_category": "255246", "efficiency": 1.0}], "operation_category_skill_list": [{"worker_code": "w-019538", "operation_category": "215149", "efficiency": 0.7136}, {"worker_code": "w-019538", "operation_category": "220177", "efficiency": 0.9905}, {"worker_code": "w-019538", "operation_category": "214133", "efficiency": 1.445}, {"worker_code": "w-019538", "operation_category": "244211", "efficiency": 0.4482}], "curr_station_list": []}, {"worker_code": "w-017703", "operation_skill_list": [{"worker_code": "w-017703", "operation_code": "op-7677838477-345", "operation_category": "215149", "efficiency": 1.0}, {"worker_code": "w-017703", "operation_code": "op-7666757478-016", "operation_category": "206057", "efficiency": 1.0}], "operation_category_skill_list": [{"worker_code": "w-017703", "operation_category": "206057", "efficiency": 1.5}, {"worker_code": "w-017703", "operation_category": "214133", "efficiency": 0.762}, {"worker_code": "w-017703", "operation_category": "255246", "efficiency": 0.9846}, {"worker_code": "w-017703", "operation_category": "216169", "efficiency": 1.1593}, {"worker_code": "w-017703", "operation_category": "216155", "efficiency": 0.8453}, {"worker_code": "w-017703", "operation_category": "215149", "efficiency": 1.0}, {"worker_code": "w-017703", "operation_category": "244211", "efficiency": 0.6314}, {"worker_code": "w-017703", "operation_category": "202013", "efficiency": 1.5185}, {"worker_code": "w-017703", "operation_category": "209235", "efficiency": 1.0}, {"worker_code": "w-017703", "operation_category": "216164", "efficiency": 0.7856}, {"worker_code": "w-017703", "operation_category": "205046", "efficiency": 1.2762}], "curr_station_list": [{"station_code": "st-833114-3"}]}, {"worker_code": "w-019088", "operation_skill_list": [{"worker_code": "w-019088", "operation_code": "op-7665838478-091", "operation_category": "245241", "efficiency": 0.7475}, {"worker_code": "w-019088", "operation_code": "op-7665836584-350", "operation_category": "202010", "efficiency": 0.4636}, {"worker_code": "w-019088", "operation_code": "op-7665838065-117", "operation_category": "218175", "efficiency": 0.5}], "operation_category_skill_list": [{"worker_code": "w-019088", "operation_category": "255246", "efficiency": 0.8592}, {"worker_code": "w-019088", "operation_category": "223180", "efficiency": 0.5}], "curr_station_list": [{"station_code": "st-833114-23"}]}, {"worker_code": "w-019988", "operation_skill_list": [{"worker_code": "w-019988", "operation_code": "op-7665837976-526", "operation_category": "201230", "efficiency": 0.7732}, {"worker_code": "w-019988", "operation_code": "op-7665836678-069", "operation_category": "203232", "efficiency": 1.2678}, {"worker_code": "w-019988", "operation_code": "op-7665837083-070", "operation_category": "205046", "efficiency": 1.2675}, {"worker_code": "w-019988", "operation_code": "op-7683768483-017", "operation_category": "216164", "efficiency": 1.1692}], "operation_category_skill_list": [{"worker_code": "w-019988", "operation_category": "201001", "efficiency": 1.0152}, {"worker_code": "w-019988", "operation_category": "206057", "efficiency": 1.1642}, {"worker_code": "w-019988", "operation_category": "206058", "efficiency": 1.2979}, {"worker_code": "w-019988", "operation_category": "216169", "efficiency": 0.899}, {"worker_code": "w-019988", "operation_category": "206052", "efficiency": 1.0155}, {"worker_code": "w-019988", "operation_category": "203040", "efficiency": 0.8949}, {"worker_code": "w-019988", "operation_category": "209235", "efficiency": 0.8287}, {"worker_code": "w-019988", "operation_category": "216164", "efficiency": 1.2441}], "curr_station_list": [{"station_code": "st-833114-5"}]}, {"worker_code": "w-017726", "operation_skill_list": [{"worker_code": "w-017726", "operation_code": "op-7665837478-00010", "operation_category": "206057", "efficiency": 1.5}, {"worker_code": "w-017726", "operation_code": "op-7665837976-00004", "operation_category": "201001", "efficiency": 1.5}, {"worker_code": "w-017726", "operation_code": "op-7665837976-029", "operation_category": "201001", "efficiency": 1.5}, {"worker_code": "w-017726", "operation_code": "op-7665837478-537", "operation_category": "206057", "efficiency": 1.5}], "operation_category_skill_list": [{"worker_code": "w-017726", "operation_category": "201001", "efficiency": 1.4605}, {"worker_code": "w-017726", "operation_category": "206057", "efficiency": 1.0068}, {"worker_code": "w-017726", "operation_category": "214133", "efficiency": 1.3189}, {"worker_code": "w-017726", "operation_category": "205048", "efficiency": 0.9921}, {"worker_code": "w-017726", "operation_category": "206056", "efficiency": 0.9923}, {"worker_code": "w-017726", "operation_category": "202015", "efficiency": 0.9953}, {"worker_code": "w-017726", "operation_category": "209235", "efficiency": 1.1185}, {"worker_code": "w-017726", "operation_category": "216164", "efficiency": 1.0928}], "curr_station_list": [{"station_code": "st-833114-10"}]}, {"worker_code": "w-008554", "operation_skill_list": [{"worker_code": "w-008554", "operation_code": "op-7670828079-307", "operation_category": "221178", "efficiency": 1.0}, {"worker_code": "w-008554", "operation_code": "op-7677838083-004", "operation_category": "223180", "efficiency": 1.0631}, {"worker_code": "w-008554", "operation_code": "op-7670828080-020", "operation_category": "222179", "efficiency": 0.9647}, {"worker_code": "w-008554", "operation_code": "op-7666758080-00001", "operation_category": "222179", "efficiency": 1.1859}, {"worker_code": "w-008554", "operation_code": "op-7666758079-060", "operation_category": "221178", "efficiency": 0.8596}, {"worker_code": "w-008554", "operation_code": "op-7677838079-298", "operation_category": "221178", "efficiency": 1.0}, {"worker_code": "w-008554", "operation_code": "op-7665838083-064", "operation_category": "223180", "efficiency": 0.9354}, {"worker_code": "w-008554", "operation_code": "op-7665838065-117", "operation_category": "218175", "efficiency": 0.631}], "operation_category_skill_list": [{"worker_code": "w-008554", "operation_category": "220177", "efficiency": 1.0098}, {"worker_code": "w-008554", "operation_category": "221178", "efficiency": 0.99}, {"worker_code": "w-008554", "operation_category": "223180", "efficiency": 1.0991}, {"worker_code": "w-008554", "operation_category": "245213", "efficiency": 1.1377}], "curr_station_list": [{"station_code": "st-833114-8"}]}, {"worker_code": "w-005225", "operation_skill_list": [{"worker_code": "w-005225", "operation_code": "op-7665838369-071", "operation_category": "210115", "efficiency": 1.0882}, {"worker_code": "w-005225", "operation_code": "op-7665836678-077", "operation_category": "203040", "efficiency": 1.2079}], "operation_category_skill_list": [{"worker_code": "w-005225", "operation_category": "214133", "efficiency": 0.8214}, {"worker_code": "w-005225", "operation_category": "216155", "efficiency": 0.5352}, {"worker_code": "w-005225", "operation_category": "202013", "efficiency": 1.9538}], "curr_station_list": [{"station_code": "st-833114-25"}]}, {"worker_code": "w-005851", "operation_skill_list": [{"worker_code": "w-005851", "operation_code": "op-7680757976-012", "operation_category": "201001", "efficiency": 1.0}, {"worker_code": "w-005851", "operation_code": "op-7683767478-00004", "operation_category": "206052", "efficiency": 1.0397}, {"worker_code": "w-005851", "operation_code": "op-7666757478-016", "operation_category": "206057", "efficiency": 1.1444}, {"worker_code": "w-005851", "operation_code": "op-7670827976-306", "operation_category": "201001", "efficiency": 1.0}, {"worker_code": "w-005851", "operation_code": "op-7670828384-00025", "operation_category": "205048", "efficiency": 1.012}, {"worker_code": "w-005851", "operation_code": "op-7670827976-018", "operation_category": "201001", "efficiency": 1.0}, {"worker_code": "w-005851", "operation_code": "op-7683767976-010", "operation_category": "201001", "efficiency": 1.0}, {"worker_code": "w-005851", "operation_code": "op-7666757976-114", "operation_category": "201001", "efficiency": 1.0}, {"worker_code": "w-005851", "operation_code": "op-7683768483-017", "operation_category": "216164", "efficiency": 1.1579}, {"worker_code": "w-005851", "operation_code": "op-7666757976-023", "operation_category": "201001", "efficiency": 1.0}], "operation_category_skill_list": [{"worker_code": "w-005851", "operation_category": "215149", "efficiency": 1.6788}, {"worker_code": "w-005851", "operation_category": "206057", "efficiency": 1.0447}, {"worker_code": "w-005851", "operation_category": "216169", "efficiency": 0.7853}, {"worker_code": "w-005851", "operation_category": "216155", "efficiency": 1.4406}, {"worker_code": "w-005851", "operation_category": "205048", "efficiency": 1.012}, {"worker_code": "w-005851", "operation_category": "222179", "efficiency": 1.6435}, {"worker_code": "w-005851", "operation_category": "201001", "efficiency": 1.2203}, {"worker_code": "w-005851", "operation_category": "203040", "efficiency": 0.7841}, {"worker_code": "w-005851", "operation_category": "216164", "efficiency": 1.1247}], "curr_station_list": [{"station_code": "st-833114-27"}]}, {"worker_code": "w-017720", "operation_skill_list": [{"worker_code": "w-017720", "operation_code": "op-7665838369-145", "operation_category": "210105", "efficiency": 1.0767}, {"worker_code": "w-017720", "operation_code": "op-7665837976-526", "operation_category": "201230", "efficiency": 1.2026}], "operation_category_skill_list": [{"worker_code": "w-017720", "operation_category": "216155", "efficiency": 1.1237}], "curr_station_list": [{"station_code": "st-833114-31"}]}, {"worker_code": "w-017553", "operation_skill_list": [{"worker_code": "w-017553", "operation_code": "op-7665836584-350", "operation_category": "202010", "efficiency": 0.9}, {"worker_code": "w-017553", "operation_code": "op-7665837976-00004", "operation_category": "201001", "efficiency": 1.5}, {"worker_code": "w-017553", "operation_code": "op-7665837976-029", "operation_category": "201001", "efficiency": 1.5}], "operation_category_skill_list": [{"worker_code": "w-017553", "operation_category": "201001", "efficiency": 1.1828}, {"worker_code": "w-017553", "operation_category": "206057", "efficiency": 0.5769}, {"worker_code": "w-017553", "operation_category": "206052", "efficiency": 1.268}, {"worker_code": "w-017553", "operation_category": "216164", "efficiency": 1.034}], "curr_station_list": [{"station_code": "st-833114-11"}]}, {"worker_code": "w-013787", "operation_skill_list": [{"worker_code": "w-013787", "operation_code": "op-7665838079-554", "operation_category": "221178", "efficiency": 1.0031}, {"worker_code": "w-013787", "operation_code": "op-7665838083-099", "operation_category": "223180", "efficiency": 0.6181}, {"worker_code": "w-013787", "operation_code": "op-7665838079-010", "operation_category": "221178", "efficiency": 1.0065}, {"worker_code": "w-013787", "operation_code": "op-7665838083-064", "operation_category": "223180", "efficiency": 0.7799}, {"worker_code": "w-013787", "operation_code": "op-7665838065-117", "operation_category": "218175", "efficiency": 0.6435}], "operation_category_skill_list": [{"worker_code": "w-013787", "operation_category": "220177", "efficiency": 0.8271}, {"worker_code": "w-013787", "operation_category": "221178", "efficiency": 0.9335}, {"worker_code": "w-013787", "operation_category": "223180", "efficiency": 0.8007}, {"worker_code": "w-013787", "operation_category": "222179", "efficiency": 0.9301}], "curr_station_list": [{"station_code": "st-833114-13"}]}, {"worker_code": "w-000765", "operation_skill_list": [{"worker_code": "w-000765", "operation_code": "op-7665838478-091", "operation_category": "245241", "efficiency": 1.0857}, {"worker_code": "w-000765", "operation_code": "op-7665838483-056", "operation_category": "216169", "efficiency": 1.1201}, {"worker_code": "w-000765", "operation_code": "op-7665838384-041", "operation_category": "205048", "efficiency": 0.5012}, {"worker_code": "w-000765", "operation_code": "op-7665836584-00053", "operation_category": "202025", "efficiency": 1.0}, {"worker_code": "w-000765", "operation_code": "op-7665837478-00012", "operation_category": "206056", "efficiency": 1.0}, {"worker_code": "w-000765", "operation_code": "op-7665838477-589", "operation_category": "215149", "efficiency": 1.0}, {"worker_code": "w-000765", "operation_code": "op-7665838065-117", "operation_category": "218175", "efficiency": 1.0801}], "operation_category_skill_list": [{"worker_code": "w-000765", "operation_category": "201001", "efficiency": 1.072}, {"worker_code": "w-000765", "operation_category": "215149", "efficiency": 1.0}, {"worker_code": "w-000765", "operation_category": "206057", "efficiency": 0.9032}, {"worker_code": "w-000765", "operation_category": "214133", "efficiency": 1.0494}, {"worker_code": "w-000765", "operation_category": "216169", "efficiency": 1.1201}, {"worker_code": "w-000765", "operation_category": "216155", "efficiency": 1.0666}, {"worker_code": "w-000765", "operation_category": "202013", "efficiency": 1.0784}, {"worker_code": "w-000765", "operation_category": "203040", "efficiency": 1.115}, {"worker_code": "w-000765", "operation_category": "205048", "efficiency": 0.5012}, {"worker_code": "w-000765", "operation_category": "216164", "efficiency": 0.8104}], "curr_station_list": [{"station_code": "st-833114-24"}]}, {"worker_code": "w-006955", "operation_skill_list": [{"worker_code": "w-006955", "operation_code": "op-7665838477-037", "operation_category": "215149", "efficiency": 1.027}], "operation_category_skill_list": [{"worker_code": "w-006955", "operation_category": "215149", "efficiency": 1.0026}, {"worker_code": "w-006955", "operation_category": "206057", "efficiency": 0.7044}, {"worker_code": "w-006955", "operation_category": "245241", "efficiency": 1.1141}, {"worker_code": "w-006955", "operation_category": "220177", "efficiency": 1.3186}, {"worker_code": "w-006955", "operation_category": "216169", "efficiency": 0.7959}, {"worker_code": "w-006955", "operation_category": "221178", "efficiency": 0.6019}, {"worker_code": "w-006955", "operation_category": "202013", "efficiency": 0.6662}, {"worker_code": "w-006955", "operation_category": "203040", "efficiency": 0.9432}, {"worker_code": "w-006955", "operation_category": "205046", "efficiency": 0.8741}], "curr_station_list": [{"station_code": "st-833114-19"}]}, {"worker_code": "w-020295", "operation_skill_list": [{"worker_code": "w-020295", "operation_code": "op-7680758283-045", "operation_category": "208076", "efficiency": 0.9592}, {"worker_code": "w-020295", "operation_code": "op-7683768366-053", "operation_category": "209235", "efficiency": 0.5549}, {"worker_code": "w-020295", "operation_code": "op-7683767976-010", "operation_category": "201001", "efficiency": 1.9226}, {"worker_code": "w-020295", "operation_code": "op-7680758483-044", "operation_category": "216164", "efficiency": 0.9578}, {"worker_code": "w-020295", "operation_code": "op-7683768483-017", "operation_category": "216164", "efficiency": 1.084}], "operation_category_skill_list": [{"worker_code": "w-020295", "operation_category": "201001", "efficiency": 1.9226}, {"worker_code": "w-020295", "operation_category": "215149", "efficiency": 0.8078}, {"worker_code": "w-020295", "operation_category": "206057", "efficiency": 0.9885}, {"worker_code": "w-020295", "operation_category": "216169", "efficiency": 0.5203}, {"worker_code": "w-020295", "operation_category": "216155", "efficiency": 0.806}, {"worker_code": "w-020295", "operation_category": "203040", "efficiency": 0.9184}, {"worker_code": "w-020295", "operation_category": "205046", "efficiency": 0.8118}], "curr_station_list": [{"station_code": "st-833114-6"}]}, {"worker_code": "w-020296", "operation_skill_list": [{"worker_code": "w-020296", "operation_code": "op-7665838384-191", "operation_category": "214133", "efficiency": 0.6164}, {"worker_code": "w-020296", "operation_code": "op-7665838384-041", "operation_category": "205048", "efficiency": 0.5046}, {"worker_code": "w-020296", "operation_code": "op-7665836584-020", "operation_category": "202013", "efficiency": 1.2}, {"worker_code": "w-020296", "operation_code": "op-7665836678-077", "operation_category": "203040", "efficiency": 0.5569}], "operation_category_skill_list": [{"worker_code": "w-020296", "operation_category": "209235", "efficiency": 0.4751}, {"worker_code": "w-020296", "operation_category": "205048", "efficiency": 0.5046}, {"worker_code": "w-020296", "operation_category": "216164", "efficiency": 0.904}], "curr_station_list": [{"station_code": "st-833114-29"}]}, {"worker_code": "w-005692", "operation_skill_list": [{"worker_code": "w-005692", "operation_code": "op-7681848167-006", "operation_category": "249219", "efficiency": 0.6647}], "operation_category_skill_list": [], "curr_station_list": [{"station_code": "st-833114-18"}]}, {"worker_code": "w-002572", "operation_skill_list": [{"worker_code": "w-002572", "operation_code": "op-7677837478-299", "operation_category": "206058", "efficiency": 1.0}, {"worker_code": "w-002572", "operation_code": "op-7677838483-038", "operation_category": "216169", "efficiency": 1.0}], "operation_category_skill_list": [{"worker_code": "w-002572", "operation_category": "201001", "efficiency": 0.9342}, {"worker_code": "w-002572", "operation_category": "215149", "efficiency": 1.1902}, {"worker_code": "w-002572", "operation_category": "214133", "efficiency": 1.0632}, {"worker_code": "w-002572", "operation_category": "216169", "efficiency": 0.9329}, {"worker_code": "w-002572", "operation_category": "216155", "efficiency": 0.9009}, {"worker_code": "w-002572", "operation_category": "206058", "efficiency": 1.0}, {"worker_code": "w-002572", "operation_category": "205048", "efficiency": 0.7534}, {"worker_code": "w-002572", "operation_category": "202013", "efficiency": 1.0928}, {"worker_code": "w-002572", "operation_category": "202010", "efficiency": 0.9077}, {"worker_code": "w-002572", "operation_category": "203040", "efficiency": 1.0959}, {"worker_code": "w-002572", "operation_category": "205046", "efficiency": 1.1304}], "curr_station_list": [{"station_code": "st-833114-12"}]}, {"worker_code": "w-015166", "operation_skill_list": [{"worker_code": "w-015166", "operation_code": "op-7665838477-037", "operation_category": "215149", "efficiency": 1.4675}, {"worker_code": "w-015166", "operation_code": "op-7665838384-041", "operation_category": "205048", "efficiency": 1.0896}, {"worker_code": "w-015166", "operation_code": "op-7665838483-028", "operation_category": "216167", "efficiency": 0.8}, {"worker_code": "w-015166", "operation_code": "op-7665838366-142", "operation_category": "209236", "efficiency": 1.0}], "operation_category_skill_list": [{"worker_code": "w-015166", "operation_category": "215149", "efficiency": 1.3137}, {"worker_code": "w-015166", "operation_category": "245241", "efficiency": 1.329}, {"worker_code": "w-015166", "operation_category": "214133", "efficiency": 1.221}, {"worker_code": "w-015166", "operation_category": "216169", "efficiency": 1.3788}, {"worker_code": "w-015166", "operation_category": "216155", "efficiency": 1.0808}, {"worker_code": "w-015166", "operation_category": "203040", "efficiency": 1.1675}, {"worker_code": "w-015166", "operation_category": "209235", "efficiency": 0.8658}, {"worker_code": "w-015166", "operation_category": "205048", "efficiency": 1.0896}, {"worker_code": "w-015166", "operation_category": "205046", "efficiency": 1.1367}], "curr_station_list": [{"station_code": "st-833114-14"}]}], "process_list": [{"operation": "op-7670828383-00016", "operation_number": 211510, "part_code": "BJ03", "operation_category": "255246", "machine_type": "m-687766-01", "machine_type_2": "A", "standard_oper_time": 66.36, "fixed_station_code": "", "fixed_worker_code": ""}, {"operation": "op-7666758383-292", "operation_number": 211520, "part_code": "BJ13", "operation_category": "255246", "machine_type": "m-687766-01", "machine_type_2": "A", "standard_oper_time": 80.94, "fixed_station_code": "", "fixed_worker_code": ""}, {"operation": "op-7677838477-345", "operation_number": 214000, "part_code": "BJ01", "operation_category": "215149", "machine_type": "m-6867-001", "machine_type_2": "A", "standard_oper_time": 14.52, "fixed_station_code": "", "fixed_worker_code": ""}, {"operation": "op-7670827478-277", "operation_number": 221600, "part_code": "BJ12", "operation_category": "206057", "machine_type": "m-688067-01", "machine_type_2": "A", "standard_oper_time": 81.36, "fixed_station_code": "", "fixed_worker_code": ""}, {"operation": "op-7666757478-016", "operation_number": 221620, "part_code": "BJ05", "operation_category": "206057", "machine_type": "m-688067-01", "machine_type_2": "A", "standard_oper_time": 31.74, "fixed_station_code": "", "fixed_worker_code": ""}, {"operation": "op-7666757478-113", "operation_number": 221640, "part_code": "BJ05", "operation_category": "206057", "machine_type": "m-688067-01", "machine_type_2": "A", "standard_oper_time": 81.36, "fixed_station_code": "", "fixed_worker_code": ""}, {"operation": "op-7680757976-012", "operation_number": 221650, "part_code": "BJ04", "operation_category": "201001", "machine_type": "m-756667-01", "machine_type_2": "A", "standard_oper_time": 48.84, "fixed_station_code": "", "fixed_worker_code": ""}, {"operation": "op-7670827976-018", "operation_number": 228500, "part_code": "BJ03", "operation_category": "201001", "machine_type": "m-756667-01", "machine_type_2": "A", "standard_oper_time": 19.26, "fixed_station_code": "", "fixed_worker_code": ""}, {"operation": "op-7670827976-306", "operation_number": 230600, "part_code": "BJ12", "operation_category": "201001", "machine_type": "m-756667-01", "machine_type_2": "A", "standard_oper_time": 65.58, "fixed_station_code": "", "fixed_worker_code": ""}, {"operation": "op-7683767478-00004", "operation_number": 230620, "part_code": "BJ02", "operation_category": "206052", "machine_type": "m-756667-01", "machine_type_2": "A", "standard_oper_time": 26.76, "fixed_station_code": "", "fixed_worker_code": ""}, {"operation": "op-7683767976-010", "operation_number": 230630, "part_code": "BJ02", "operation_category": "201001", "machine_type": "m-756667-01", "machine_type_2": "A", "standard_oper_time": 32.46, "fixed_station_code": "", "fixed_worker_code": ""}, {"operation": "op-7666757976-023", "operation_number": 230640, "part_code": "BJ05", "operation_category": "201001", "machine_type": "m-756667-01", "machine_type_2": "A", "standard_oper_time": 33.78, "fixed_station_code": "", "fixed_worker_code": ""}, {"operation": "op-7666757976-114", "operation_number": 230660, "part_code": "BJ05", "operation_category": "201001", "machine_type": "m-756667-01", "machine_type_2": "A", "standard_oper_time": 65.58, "fixed_station_code": "", "fixed_worker_code": ""}, {"operation": "op-7680758283-045", "operation_number": 230670, "part_code": "BJ04", "operation_category": "208076", "machine_type": "m-686867-01", "machine_type_2": "A", "standard_oper_time": 68.16, "fixed_station_code": "", "fixed_worker_code": ""}, {"operation": "op-7680758483-044", "operation_number": 233400, "part_code": "BJ04", "operation_category": "216164", "machine_type": "m-688067-01", "machine_type_2": "A", "standard_oper_time": 94.74, "fixed_station_code": "", "fixed_worker_code": ""}, {"operation": "op-7683768483-017", "operation_number": 233420, "part_code": "BJ02", "operation_category": "216164", "machine_type": "m-688067-01", "machine_type_2": "A", "standard_oper_time": 40.8, "fixed_station_code": "", "fixed_worker_code": ""}, {"operation": "op-7670828384-00025", "operation_number": 238200, "part_code": "BJ03", "operation_category": "205048", "machine_type": "m-688067-01", "machine_type_2": "A", "standard_oper_time": 23.4, "fixed_station_code": "", "fixed_worker_code": ""}, {"operation": "op-7670828080-020", "operation_number": 246500, "part_code": "BJ03", "operation_category": "222179", "machine_type": "m-848490-01", "machine_type_2": "A", "standard_oper_time": 13.32, "fixed_station_code": "", "fixed_worker_code": ""}, {"operation": "op-7670828079-307", "operation_number": 247000, "part_code": "BJ12", "operation_category": "221178", "machine_type": "m-848490-01", "machine_type_2": "A", "standard_oper_time": 19.68, "fixed_station_code": "", "fixed_worker_code": ""}, {"operation": "op-7677838079-298", "operation_number": 247200, "part_code": "BJ01", "operation_category": "221178", "machine_type": "m-848490-01", "machine_type_2": "A", "standard_oper_time": 17.1, "fixed_station_code": "", "fixed_worker_code": ""}, {"operation": "op-7677838478-039", "operation_number": 247300, "part_code": "BJ01", "operation_category": "245213", "machine_type": "m-8371-001", "machine_type_2": "A", "standard_oper_time": 37.8, "fixed_station_code": "", "fixed_worker_code": ""}, {"operation": "op-7677837478-299", "operation_number": 247310, "part_code": "BJ11", "operation_category": "206058", "machine_type": "m-688067-01", "machine_type_2": "A", "standard_oper_time": 36.9, "fixed_station_code": "", "fixed_worker_code": ""}, {"operation": "op-7677838483-038", "operation_number": 247400, "part_code": "BJ01", "operation_category": "216169", "machine_type": "m-688067-01", "machine_type_2": "A", "standard_oper_time": 46.02, "fixed_station_code": "", "fixed_worker_code": ""}, {"operation": "op-7677836887-343", "operation_number": 247500, "part_code": "BJ01", "operation_category": "244211", "machine_type": "m-8371-001", "machine_type_2": "A", "standard_oper_time": 10.56, "fixed_station_code": "", "fixed_worker_code": ""}, {"operation": "op-7677837478-076", "operation_number": 247600, "part_code": "BJ11", "operation_category": "206058", "machine_type": "m-688067-01", "machine_type_2": "A", "standard_oper_time": 33.78, "fixed_station_code": "", "fixed_worker_code": ""}, {"operation": "op-7677837478-337", "operation_number": 247650, "part_code": "BJ11", "operation_category": "206058", "machine_type": "m-688067-01", "machine_type_2": "A", "standard_oper_time": 20.16, "fixed_station_code": "", "fixed_worker_code": ""}, {"operation": "op-7677838072-642", "operation_number": 247750, "part_code": "BJ11", "operation_category": "220177", "machine_type": "m-848490-01", "machine_type_2": "A", "standard_oper_time": 36.42, "fixed_station_code": "", "fixed_worker_code": ""}, {"operation": "op-7677838072-247", "operation_number": 247760, "part_code": "BJ11", "operation_category": "220177", "machine_type": "m-848490-01", "machine_type_2": "A", "standard_oper_time": 76.32, "fixed_station_code": "", "fixed_worker_code": ""}, {"operation": "op-7677838079-099", "operation_number": 247770, "part_code": "BJ11", "operation_category": "221178", "machine_type": "m-848490-01", "machine_type_2": "A", "standard_oper_time": 9.48, "fixed_station_code": "", "fixed_worker_code": ""}, {"operation": "op-7677838072-300", "operation_number": 247780, "part_code": "BJ11", "operation_category": "220177", "machine_type": "m-848490-01", "machine_type_2": "A", "standard_oper_time": 57.9, "fixed_station_code": "", "fixed_worker_code": ""}, {"operation": "op-7666758080-00001", "operation_number": 248920, "part_code": "BJ13", "operation_category": "222179", "machine_type": "m-848490-01", "machine_type_2": "A", "standard_oper_time": 14.64, "fixed_station_code": "", "fixed_worker_code": ""}, {"operation": "op-7666758079-060", "operation_number": 252540, "part_code": "BJ05", "operation_category": "221178", "machine_type": "m-848490-01", "machine_type_2": "A", "standard_oper_time": 11.64, "fixed_station_code": "", "fixed_worker_code": ""}, {"operation": "op-7666758079-194", "operation_number": 252560, "part_code": "BJ05", "operation_category": "221178", "machine_type": "m-848490-01", "machine_type_2": "A", "standard_oper_time": 19.68, "fixed_station_code": "", "fixed_worker_code": ""}, {"operation": "op-7677838083-004", "operation_number": 252565, "part_code": "BJ07", "operation_category": "223180", "machine_type": "m-848490-01", "machine_type_2": "A", "standard_oper_time": 15.9, "fixed_station_code": "", "fixed_worker_code": ""}, {"operation": "op-7683768366-053", "operation_number": 252590, "part_code": "BJ02", "operation_category": "209235", "machine_type": "m-688067-01", "machine_type_2": "A", "standard_oper_time": 132.66, "fixed_station_code": "", "fixed_worker_code": ""}, {"operation": "op-7665837478-00010", "operation_number": 601000, "part_code": "BJ06", "operation_category": "206057", "machine_type": "m-688067-01", "machine_type_2": "A", "standard_oper_time": 107.58, "fixed_station_code": "", "fixed_worker_code": ""}, {"operation": "op-7665837478-537", "operation_number": 603000, "part_code": "BJ06", "operation_category": "206057", "machine_type": "m-688067-01", "machine_type_2": "A", "standard_oper_time": 109.92, "fixed_station_code": "", "fixed_worker_code": ""}, {"operation": "op-7665837976-00004", "operation_number": 609000, "part_code": "BJ06", "operation_category": "201001", "machine_type": "m-756667-01", "machine_type_2": "A", "standard_oper_time": 74.7, "fixed_station_code": "", "fixed_worker_code": ""}, {"operation": "op-7665837976-029", "operation_number": 611000, "part_code": "BJ06", "operation_category": "201001", "machine_type": "m-756667-01", "machine_type_2": "A", "standard_oper_time": 64.02, "fixed_station_code": "", "fixed_worker_code": ""}, {"operation": "op-7665836584-350", "operation_number": 611010, "part_code": "BJ06", "operation_category": "202010", "machine_type": "m-688067-01", "machine_type_2": "A", "standard_oper_time": 45.0, "fixed_station_code": "", "fixed_worker_code": ""}, {"operation": "op-7665838079-010", "operation_number": 631000, "part_code": "BJ06", "operation_category": "221178", "machine_type": "m-848490-01", "machine_type_2": "A", "standard_oper_time": 34.62, "fixed_station_code": "", "fixed_worker_code": ""}, {"operation": "op-7665838079-554", "operation_number": 632000, "part_code": "BJ06", "operation_category": "221178", "machine_type": "m-848490-01", "machine_type_2": "A", "standard_oper_time": 20.58, "fixed_station_code": "", "fixed_worker_code": ""}, {"operation": "op-7665838478-091", "operation_number": 655000, "part_code": "BJ06", "operation_category": "245241", "machine_type": "m-8371-001", "machine_type_2": "A", "standard_oper_time": 75.6, "fixed_station_code": "", "fixed_worker_code": ""}, {"operation": "op-7665838065-117", "operation_number": 655500, "part_code": "BJ06", "operation_category": "218175", "machine_type": "m-848490-01", "machine_type_2": "A", "standard_oper_time": 35.28, "fixed_station_code": "", "fixed_worker_code": ""}, {"operation": "op-7665837478-00012", "operation_number": 659500, "part_code": "BJ06", "operation_category": "206056", "machine_type": "m-688067-01", "machine_type_2": "A", "standard_oper_time": 235.92, "fixed_station_code": "", "fixed_worker_code": ""}, {"operation": "op-7665836584-00053", "operation_number": 660500, "part_code": "BJ06", "operation_category": "202025", "machine_type": "m-688067-01", "machine_type_2": "A", "standard_oper_time": 80.34, "fixed_station_code": "", "fixed_worker_code": ""}, {"operation": "op-7665838477-589", "operation_number": 663500, "part_code": "BJ06", "operation_category": "215149", "machine_type": "m-6867-001", "machine_type_2": "A", "standard_oper_time": 59.58, "fixed_station_code": "", "fixed_worker_code": ""}, {"operation": "op-7665838483-028", "operation_number": 670000, "part_code": "BJ06", "operation_category": "216167", "machine_type": "m-688067-05", "machine_type_2": "A", "standard_oper_time": 154.68, "fixed_station_code": "", "fixed_worker_code": ""}, {"operation": "op-7665838483-656", "operation_number": 671000, "part_code": "BJ06", "operation_category": "216169", "machine_type": "m-688067-01", "machine_type_2": "A", "standard_oper_time": 98.46, "fixed_station_code": "", "fixed_worker_code": ""}, {"operation": "op-7680756584-133", "operation_number": 673320, "part_code": "BJ06", "operation_category": "202015", "machine_type": "m-688067-01", "machine_type_2": "A", "standard_oper_time": 74.28, "fixed_station_code": "", "fixed_worker_code": ""}, {"operation": "op-7680756584-134", "operation_number": 673340, "part_code": "BJ06", "operation_category": "202015", "machine_type": "m-688067-01", "machine_type_2": "A", "standard_oper_time": 73.62, "fixed_station_code": "", "fixed_worker_code": ""}, {"operation": "op-7665838083-064", "operation_number": 692000, "part_code": "BJ06", "operation_category": "223180", "machine_type": "m-848490-01", "machine_type_2": "A", "standard_oper_time": 33.24, "fixed_station_code": "", "fixed_worker_code": ""}, {"operation": "op-7665838369-071", "operation_number": 702000, "part_code": "BJ06", "operation_category": "210115", "machine_type": "m-688067-01", "machine_type_2": "A", "standard_oper_time": 185.4, "fixed_station_code": "", "fixed_worker_code": ""}, {"operation": "op-7665836678-077", "operation_number": 702020, "part_code": "BJ06", "operation_category": "203040", "machine_type": "m-687584-01", "machine_type_2": "A", "standard_oper_time": 21.96, "fixed_station_code": "", "fixed_worker_code": ""}, {"operation": "op-7665838384-191", "operation_number": 706001, "part_code": "BJ06", "operation_category": "214133", "machine_type": "m-688067-01", "machine_type_2": "A", "standard_oper_time": 64.62, "fixed_station_code": "", "fixed_worker_code": ""}, {"operation": "op-7665838384-041", "operation_number": 709100, "part_code": "BJ06", "operation_category": "205048", "machine_type": "m-688067-01", "machine_type_2": "A", "standard_oper_time": 30.54, "fixed_station_code": "", "fixed_worker_code": ""}, {"operation": "op-7665836584-020", "operation_number": 709120, "part_code": "BJ06", "operation_category": "202013", "machine_type": "m-688067-09", "machine_type_2": "A", "standard_oper_time": 56.58, "fixed_station_code": "", "fixed_worker_code": ""}, {"operation": "op-7665838483-697", "operation_number": 709140, "part_code": "BJ06", "operation_category": "216155", "machine_type": "m-688067-01", "machine_type_2": "A", "standard_oper_time": 60.12, "fixed_station_code": "", "fixed_worker_code": ""}, {"operation": "op-7665838483-056", "operation_number": 709145, "part_code": "BJ06", "operation_category": "216169", "machine_type": "m-688067-01", "machine_type_2": "A", "standard_oper_time": 130.2, "fixed_station_code": "", "fixed_worker_code": ""}, {"operation": "op-7665838369-145", "operation_number": 723000, "part_code": "BJ06", "operation_category": "210105", "machine_type": "m-688067-01", "machine_type_2": "A", "standard_oper_time": 206.4, "fixed_station_code": "", "fixed_worker_code": ""}, {"operation": "op-7665837976-526", "operation_number": 729000, "part_code": "BJ06", "operation_category": "201230", "machine_type": "m-756667-01", "machine_type_2": "A", "standard_oper_time": 76.32, "fixed_station_code": "", "fixed_worker_code": ""}, {"operation": "op-7665836678-069", "operation_number": 731000, "part_code": "BJ06", "operation_category": "203232", "machine_type": "m-687584-01", "machine_type_2": "A", "standard_oper_time": 89.16, "fixed_station_code": "", "fixed_worker_code": ""}, {"operation": "op-7665837083-070", "operation_number": 733000, "part_code": "BJ06", "operation_category": "205046", "machine_type": "m-688067-01", "machine_type_2": "A", "standard_oper_time": 147.96, "fixed_station_code": "", "fixed_worker_code": ""}, {"operation": "op-7665838083-099", "operation_number": 736000, "part_code": "BJ06", "operation_category": "223180", "machine_type": "m-848490-01", "machine_type_2": "A", "standard_oper_time": 18.72, "fixed_station_code": "", "fixed_worker_code": ""}, {"operation": "op-7665838477-037", "operation_number": 748000, "part_code": "BJ06", "operation_category": "215149", "machine_type": "m-6867-001", "machine_type_2": "A", "standard_oper_time": 30.06, "fixed_station_code": "", "fixed_worker_code": ""}, {"operation": "op-7665838366-142", "operation_number": 756000, "part_code": "BJ06", "operation_category": "209236", "machine_type": "m-688067-01", "machine_type_2": "A", "standard_oper_time": 154.32, "fixed_station_code": "", "fixed_worker_code": ""}, {"operation": "op-7681848167-006", "operation_number": 799900, "part_code": "BJ06", "operation_category": "249219", "machine_type": "m-748990-01", "machine_type_2": "A", "standard_oper_time": 120.0, "fixed_station_code": "st-833114-17", "fixed_worker_code": "w-005692"}], "machine_list": [{"machine_type": "m-838067-02", "is_mono": false, "is_movable": true, "is_machine_needed": true}, {"machine_type": "m-688067-02", "is_mono": false, "is_movable": true, "is_machine_needed": true}, {"machine_type": "m-829067-01", "is_mono": false, "is_movable": true, "is_machine_needed": true}, {"machine_type": "m-688067-03", "is_mono": false, "is_movable": true, "is_machine_needed": true}, {"machine_type": "m-906877-01", "is_mono": true, "is_movable": true, "is_machine_needed": true}, {"machine_type": "m-847467-03", "is_mono": false, "is_movable": true, "is_machine_needed": true}, {"machine_type": "m-847467-01", "is_mono": false, "is_movable": true, "is_machine_needed": true}, {"machine_type": "m-847467-02", "is_mono": false, "is_movable": true, "is_machine_needed": true}, {"machine_type": "m-687675-01", "is_mono": false, "is_movable": true, "is_machine_needed": true}, {"machine_type": "m-777467-01", "is_mono": false, "is_movable": true, "is_machine_needed": true}, {"machine_type": "m-688467-01", "is_mono": false, "is_movable": true, "is_machine_needed": true}, {"machine_type": "m-908867-02", "is_mono": false, "is_movable": true, "is_machine_needed": true}, {"machine_type": "m-908867-01", "is_mono": false, "is_movable": true, "is_machine_needed": true}, {"machine_type": "m-829067-02", "is_mono": false, "is_movable": true, "is_machine_needed": true}, {"machine_type": "m-887274-01", "is_mono": true, "is_movable": true, "is_machine_needed": true}, {"machine_type": "m-908474-01", "is_mono": true, "is_movable": false, "is_machine_needed": true}, {"machine_type": "m-906690-01", "is_mono": true, "is_movable": true, "is_machine_needed": true}, {"machine_type": "m-837770-01", "is_mono": true, "is_movable": false, "is_machine_needed": true}, {"machine_type": "m-688367-01", "is_mono": false, "is_movable": true, "is_machine_needed": true}, {"machine_type": "m-888067-01", "is_mono": false, "is_movable": true, "is_machine_needed": true}, {"machine_type": "m-756667-04", "is_mono": false, "is_movable": true, "is_machine_needed": true}, {"machine_type": "m-667567-01", "is_mono": true, "is_movable": true, "is_machine_needed": true}, {"machine_type": "m-688067-01", "is_mono": false, "is_movable": true, "is_machine_needed": true}, {"machine_type": "m-687584-01", "is_mono": false, "is_movable": true, "is_machine_needed": true}, {"machine_type": "m-838067-01", "is_mono": false, "is_movable": true, "is_machine_needed": true}, {"machine_type": "m-6867-001", "is_mono": false, "is_movable": true, "is_machine_needed": true}, {"machine_type": "m-756667-01", "is_mono": false, "is_movable": true, "is_machine_needed": true}, {"machine_type": "m-756667-02", "is_mono": false, "is_movable": true, "is_machine_needed": true}, {"machine_type": "m-756667-03", "is_mono": false, "is_movable": true, "is_machine_needed": true}, {"machine_type": "m-688376-01", "is_mono": false, "is_movable": true, "is_machine_needed": true}, {"machine_type": "m-906674-01", "is_mono": false, "is_movable": true, "is_machine_needed": true}, {"machine_type": "m-686867-01", "is_mono": false, "is_movable": true, "is_machine_needed": true}, {"machine_type": "m-687766-01", "is_mono": true, "is_movable": true, "is_machine_needed": true}, {"machine_type": "m-838376-01", "is_mono": false, "is_movable": true, "is_machine_needed": true}, {"machine_type": "m-688067-05", "is_mono": false, "is_movable": true, "is_machine_needed": true}, {"machine_type": "m-687584-02", "is_mono": false, "is_movable": true, "is_machine_needed": true}, {"machine_type": "m-688067-09", "is_mono": false, "is_movable": true, "is_machine_needed": true}, {"machine_type": "m-756874-01", "is_mono": false, "is_movable": true, "is_machine_needed": true}, {"machine_type": "m-829067-03", "is_mono": false, "is_movable": true, "is_machine_needed": true}, {"machine_type": "m-7567-002", "is_mono": false, "is_movable": true, "is_machine_needed": true}, {"machine_type": "m-7567-001", "is_mono": false, "is_movable": true, "is_machine_needed": true}, {"machine_type": "m-808967-01", "is_mono": false, "is_movable": true, "is_machine_needed": true}, {"machine_type": "m-708967-01", "is_mono": false, "is_movable": true, "is_machine_needed": true}, {"machine_type": "m-687567-01", "is_mono": true, "is_movable": false, "is_machine_needed": true}, {"machine_type": "m-689067-01", "is_mono": false, "is_movable": true, "is_machine_needed": true}, {"machine_type": "m-677567-01", "is_mono": false, "is_movable": true, "is_machine_needed": true}, {"machine_type": "m-837275-01", "is_mono": false, "is_movable": true, "is_machine_needed": true}, {"machine_type": "m-6890-001", "is_mono": false, "is_movable": true, "is_machine_needed": true}, {"machine_type": "m-686875-01", "is_mono": false, "is_movable": true, "is_machine_needed": true}, {"machine_type": "m-827467-01", "is_mono": false, "is_movable": true, "is_machine_needed": true}, {"machine_type": "m-756967-01", "is_mono": false, "is_movable": true, "is_machine_needed": true}, {"machine_type": "m-747767-01", "is_mono": false, "is_movable": true, "is_machine_needed": true}, {"machine_type": "m-688869-01", "is_mono": false, "is_movable": true, "is_machine_needed": true}, {"machine_type": "m-8370-001", "is_mono": true, "is_movable": true, "is_machine_needed": true}, {"machine_type": "m-848490-01", "is_mono": true, "is_movable": false, "is_machine_needed": true}, {"machine_type": "m-837771-01", "is_mono": true, "is_movable": true, "is_machine_needed": true}, {"machine_type": "m-8371-001", "is_mono": false, "is_movable": true, "is_machine_needed": false}, {"machine_type": "m-9074-001", "is_mono": false, "is_movable": true, "is_machine_needed": true}, {"machine_type": "m-748990-01", "is_mono": true, "is_movable": false, "is_machine_needed": true}, {"machine_type": "m-848468-01", "is_mono": true, "is_movable": false, "is_machine_needed": true}, {"machine_type": "m-677574-01", "is_mono": true, "is_movable": false, "is_machine_needed": true}, {"machine_type": "m-8878-001", "is_mono": false, "is_movable": true, "is_machine_needed": false}, {"machine_type": "m-688969-01", "is_mono": true, "is_movable": true, "is_machine_needed": true}, {"machine_type": "m-676684-01", "is_mono": false, "is_movable": true, "is_machine_needed": true}, {"machine_type": "m-6774-01", "is_mono": false, "is_movable": true, "is_machine_needed": true}, {"machine_type": "m-6780-01", "is_mono": false, "is_movable": true, "is_machine_needed": true}, {"machine_type": "m-678084-01", "is_mono": false, "is_movable": true, "is_machine_needed": true}, {"machine_type": "m-686667-01", "is_mono": false, "is_movable": true, "is_machine_needed": true}, {"machine_type": "m-6867-002", "is_mono": false, "is_movable": true, "is_machine_needed": true}, {"machine_type": "m-6867-01", "is_mono": false, "is_movable": true, "is_machine_needed": true}, {"machine_type": "m-687574-01", "is_mono": false, "is_movable": true, "is_machine_needed": true}, {"machine_type": "m-688067-01S01034", "is_mono": false, "is_movable": true, "is_machine_needed": true}, {"machine_type": "m-688067-04", "is_mono": false, "is_movable": true, "is_machine_needed": true}, {"machine_type": "m-688067-06", "is_mono": false, "is_movable": true, "is_machine_needed": true}, {"machine_type": "m-688067-07", "is_mono": false, "is_movable": true, "is_machine_needed": true}, {"machine_type": "m-688067-08", "is_mono": false, "is_movable": true, "is_machine_needed": true}, {"machine_type": "m-688067-10", "is_mono": false, "is_movable": true, "is_machine_needed": true}, {"machine_type": "m-6883-01", "is_mono": false, "is_movable": true, "is_machine_needed": true}, {"machine_type": "m-688976-01", "is_mono": false, "is_movable": true, "is_machine_needed": true}, {"machine_type": "m-708074-01", "is_mono": false, "is_movable": true, "is_machine_needed": true}, {"machine_type": "m-708074-02", "is_mono": false, "is_movable": true, "is_machine_needed": true}, {"machine_type": "m-708074-03", "is_mono": false, "is_movable": true, "is_machine_needed": true}, {"machine_type": "m-7567-003", "is_mono": false, "is_movable": true, "is_machine_needed": true}, {"machine_type": "m-7666-01", "is_mono": false, "is_movable": true, "is_machine_needed": true}, {"machine_type": "m-7680-01", "is_mono": false, "is_movable": true, "is_machine_needed": true}, {"machine_type": "m-7772-001", "is_mono": false, "is_movable": true, "is_machine_needed": true}, {"machine_type": "m-7772-003", "is_mono": false, "is_movable": true, "is_machine_needed": true}, {"machine_type": "m-778484-01", "is_mono": false, "is_movable": true, "is_machine_needed": true}, {"machine_type": "m-8067-001", "is_mono": false, "is_movable": true, "is_machine_needed": true}, {"machine_type": "m-8080-01", "is_mono": false, "is_movable": true, "is_machine_needed": true}, {"machine_type": "m-8190-0042", "is_mono": false, "is_movable": true, "is_machine_needed": true}, {"machine_type": "m-828174-01", "is_mono": false, "is_movable": true, "is_machine_needed": true}, {"machine_type": "m-829067-04", "is_mono": false, "is_movable": true, "is_machine_needed": true}, {"machine_type": "m-8371-01", "is_mono": false, "is_movable": true, "is_machine_needed": true}, {"machine_type": "m-838976-01", "is_mono": false, "is_movable": true, "is_machine_needed": true}, {"machine_type": "m-849084-01", "is_mono": false, "is_movable": true, "is_machine_needed": true}, {"machine_type": "m-8788-001", "is_mono": false, "is_movable": true, "is_machine_needed": true}, {"machine_type": "m-9080-01", "is_mono": false, "is_movable": true, "is_machine_needed": true}, {"machine_type": "m-748990-", "is_mono": false, "is_movable": true, "is_machine_needed": true}, {"machine_type": "m-7772-004", "is_mono": false, "is_movable": true, "is_machine_needed": true}, {"machine_type": "m-7772-024", "is_mono": false, "is_movable": true, "is_machine_needed": true}, {"machine_type": "m-7772-025", "is_mono": false, "is_movable": true, "is_machine_needed": true}, {"machine_type": "m-7772-026", "is_mono": false, "is_movable": true, "is_machine_needed": true}, {"machine_type": "m-838374-01", "is_mono": false, "is_movable": true, "is_machine_needed": true}, {"machine_type": "m-907767-01", "is_mono": false, "is_movable": true, "is_machine_needed": true}, {"machine_type": "m-847467-04", "is_mono": false, "is_movable": true, "is_machine_needed": true}], "station_list": [{"station_code": "st-833114-1", "line_number": 1, "curr_machine_list": [], "neighbor_station_list": [{"station_code": "st-833114-2"}, {"station_code": "st-833114-31"}, {"station_code": "st-833114-32"}, {"station_code": "st-833114-30"}]}, {"station_code": "st-833114-2", "line_number": 2, "curr_machine_list": [], "neighbor_station_list": [{"station_code": "st-833114-1"}, {"station_code": "st-833114-3"}, {"station_code": "st-833114-30"}, {"station_code": "st-833114-29"}, {"station_code": "st-833114-31"}]}, {"station_code": "st-833114-3", "line_number": 3, "curr_machine_list": [], "neighbor_station_list": [{"station_code": "st-833114-2"}, {"station_code": "st-833114-4"}, {"station_code": "st-833114-29"}, {"station_code": "st-833114-30"}, {"station_code": "st-833114-28"}, {"station_code": "st-833114-5"}]}, {"station_code": "st-833114-4", "line_number": 4, "curr_machine_list": [], "neighbor_station_list": [{"station_code": "st-833114-3"}, {"station_code": "st-833114-5"}, {"station_code": "st-833114-28"}, {"station_code": "st-833114-27"}, {"station_code": "st-833114-29"}]}, {"station_code": "st-833114-5", "line_number": 5, "curr_machine_list": [], "neighbor_station_list": [{"station_code": "st-833114-4"}, {"station_code": "st-833114-3"}, {"station_code": "st-833114-27"}, {"station_code": "st-833114-26"}, {"station_code": "st-833114-28"}]}, {"station_code": "st-833114-6", "line_number": 6, "curr_machine_list": [], "neighbor_station_list": [{"station_code": "st-833114-8"}]}, {"station_code": "st-833114-7", "line_number": 7, "curr_machine_list": [{"machine_type": "m-848490-01"}], "neighbor_station_list": [{"station_code": "st-833114-25"}, {"station_code": "st-833114-26"}, {"station_code": "st-833114-24"}]}, {"station_code": "st-833114-8", "line_number": 8, "curr_machine_list": [{"machine_type": "m-848490-01"}], "neighbor_station_list": [{"station_code": "st-833114-6"}, {"station_code": "st-833114-23"}]}, {"station_code": "st-833114-9", "line_number": 9, "curr_machine_list": [], "neighbor_station_list": [{"station_code": "st-833114-22"}, {"station_code": "st-833114-24"}]}, {"station_code": "st-833114-10", "line_number": 10, "curr_machine_list": [], "neighbor_station_list": [{"station_code": "st-833114-23"}]}, {"station_code": "st-833114-11", "line_number": 11, "curr_machine_list": [], "neighbor_station_list": [{"station_code": "st-833114-21"}, {"station_code": "st-833114-20"}, {"station_code": "st-833114-22"}]}, {"station_code": "st-833114-12", "line_number": 12, "curr_machine_list": [], "neighbor_station_list": []}, {"station_code": "st-833114-13", "line_number": 13, "curr_machine_list": [{"machine_type": "m-848490-01"}], "neighbor_station_list": [{"station_code": "st-833114-14"}, {"station_code": "st-833114-19"}, {"station_code": "st-833114-20"}]}, {"station_code": "st-833114-14", "line_number": 14, "curr_machine_list": [], "neighbor_station_list": [{"station_code": "st-833114-15"}, {"station_code": "st-833114-13"}, {"station_code": "st-833114-19"}]}, {"station_code": "st-833114-15", "line_number": 15, "curr_machine_list": [{"machine_type": "m-848490-01"}], "neighbor_station_list": [{"station_code": "st-833114-14"}, {"station_code": "st-833114-16"}]}, {"station_code": "st-833114-16", "line_number": 16, "curr_machine_list": [], "neighbor_station_list": [{"station_code": "st-833114-15"}]}, {"station_code": "st-833114-17", "line_number": 33, "curr_machine_list": [{"machine_type": "m-748990-01"}], "neighbor_station_list": []}, {"station_code": "st-833114-19", "line_number": 18, "curr_machine_list": [], "neighbor_station_list": [{"station_code": "st-833114-20"}, {"station_code": "st-833114-13"}, {"station_code": "st-833114-14"}]}, {"station_code": "st-833114-20", "line_number": 19, "curr_machine_list": [], "neighbor_station_list": [{"station_code": "st-833114-19"}, {"station_code": "st-833114-21"}, {"station_code": "st-833114-13"}, {"station_code": "st-833114-11"}]}, {"station_code": "st-833114-21", "line_number": 20, "curr_machine_list": [{"machine_type": "m-848490-01"}], "neighbor_station_list": [{"station_code": "st-833114-20"}, {"station_code": "st-833114-22"}, {"station_code": "st-833114-11"}]}, {"station_code": "st-833114-22", "line_number": 21, "curr_machine_list": [{"machine_type": "m-848490-01"}], "neighbor_station_list": [{"station_code": "st-833114-21"}, {"station_code": "st-833114-11"}, {"station_code": "st-833114-9"}]}, {"station_code": "st-833114-23", "line_number": 22, "curr_machine_list": [], "neighbor_station_list": [{"station_code": "st-833114-10"}, {"station_code": "st-833114-8"}]}, {"station_code": "st-833114-24", "line_number": 23, "curr_machine_list": [], "neighbor_station_list": [{"station_code": "st-833114-25"}, {"station_code": "st-833114-9"}, {"station_code": "st-833114-7"}]}, {"station_code": "st-833114-25", "line_number": 24, "curr_machine_list": [], "neighbor_station_list": [{"station_code": "st-833114-24"}, {"station_code": "st-833114-26"}, {"station_code": "st-833114-7"}]}, {"station_code": "st-833114-26", "line_number": 25, "curr_machine_list": [], "neighbor_station_list": [{"station_code": "st-833114-25"}, {"station_code": "st-833114-7"}, {"station_code": "st-833114-5"}, {"station_code": "st-833114-27"}]}, {"station_code": "st-833114-27", "line_number": 26, "curr_machine_list": [], "neighbor_station_list": [{"station_code": "st-833114-4"}, {"station_code": "st-833114-5"}, {"station_code": "st-833114-26"}, {"station_code": "st-833114-28"}]}, {"station_code": "st-833114-28", "line_number": 27, "curr_machine_list": [], "neighbor_station_list": [{"station_code": "st-833114-27"}, {"station_code": "st-833114-29"}, {"station_code": "st-833114-3"}, {"station_code": "st-833114-4"}, {"station_code": "st-833114-5"}]}, {"station_code": "st-833114-29", "line_number": 28, "curr_machine_list": [], "neighbor_station_list": [{"station_code": "st-833114-28"}, {"station_code": "st-833114-30"}, {"station_code": "st-833114-34"}, {"station_code": "st-833114-4"}, {"station_code": "st-833114-3"}, {"station_code": "st-833114-2"}]}, {"station_code": "st-833114-30", "line_number": 29, "curr_machine_list": [], "neighbor_station_list": [{"station_code": "st-833114-29"}, {"station_code": "st-833114-31"}, {"station_code": "st-833114-2"}, {"station_code": "st-833114-3"}, {"station_code": "st-833114-1"}]}, {"station_code": "st-833114-31", "line_number": 30, "curr_machine_list": [], "neighbor_station_list": [{"station_code": "st-833114-30"}, {"station_code": "st-833114-32"}, {"station_code": "st-833114-1"}, {"station_code": "st-833114-2"}]}, {"station_code": "st-833114-32", "line_number": 31, "curr_machine_list": [], "neighbor_station_list": [{"station_code": "st-833114-31"}, {"station_code": "st-833114-33"}, {"station_code": "st-833114-1"}]}, {"station_code": "st-833114-33", "line_number": 32, "curr_machine_list": [], "neighbor_station_list": [{"station_code": "st-833114-32"}]}], "joint_operation_list": [{"part_code": "BJ03", "joint_operation": "op-7665837478-00010"}, {"part_code": "BJ13", "joint_operation": "op-7665837478-00010"}, {"part_code": "BJ01", "joint_operation": "op-7677837478-076"}, {"part_code": "BJ12", "joint_operation": "op-7665837478-537"}, {"part_code": "BJ05", "joint_operation": "op-7665837478-537"}, {"part_code": "BJ04", "joint_operation": "op-7680756584-133"}, {"part_code": "BJ02", "joint_operation": "op-7665838369-145"}, {"part_code": "BJ11", "joint_operation": "op-7665837478-00012"}, {"part_code": "BJ07", "joint_operation": "op-7665838369-071"}], "config_param": {"max_worker_per_oper": 2, "max_station_per_worker": 3, "max_cycle_count": 4, "max_revisited_station_count": 3, "volatility_rate": 0.8, "volatility_weight": 0.3, "upph_weight": 0.7, "max_machine_per_station": 3, "max_station_per_oper": 2, "max_split_num": 3}}
