# Supplementary material for: Application of enhanced benders decomposition algorithm in circular assembly line balancing problem with task splitting
Source: PLoS One. 2025 Oct 6;20(10):e0333263. doi: 10.1371/journal.pone.0333263 (PMC12500168; doi:10.1371/journal.pone.0333263)
Supplement: S1 File — The raw statistical data underlying the key figures and tables. (ZIP) [file pone.0333263.s001.zip › Meta Data/instances/instance-18.txt]

{"worker_list": [{"worker_code": "w-003022", "operation_skill_list": [{"worker_code": "w-003022", "operation_code": "op-8877836584-013", "operation_category": "202025", "efficiency": 1.3706}, {"worker_code": "w-003022", "operation_code": "op-8865837083-022", "operation_category": "205049", "efficiency": 1.1857}, {"worker_code": "w-003022", "operation_code": "op-8865838283-019", "operation_category": "208092", "efficiency": 0.6693}, {"worker_code": "w-003022", "operation_code": "op-8865838369-111", "operation_category": "210114", "efficiency": 1.1}, {"worker_code": "w-003022", "operation_code": "op-8865838483-021", "operation_category": "216169", "efficiency": 1.1246}, {"worker_code": "w-003022", "operation_code": "op-8865838369-020", "operation_category": "210111", "efficiency": 1.078}], "operation_category_skill_list": [{"worker_code": "w-003022", "operation_category": "205048", "efficiency": 0.7989}], "curr_station_list": []}, {"worker_code": "w-004592", "operation_skill_list": [{"worker_code": "w-004592", "operation_code": "op-8881848167-011", "operation_category": "249219", "efficiency": 0.8058}], "operation_category_skill_list": [], "curr_station_list": []}, {"worker_code": "w-004906", "operation_skill_list": [{"worker_code": "w-004906", "operation_code": "op-8865838483-058", "operation_category": "216167", "efficiency": 1.0104}], "operation_category_skill_list": [{"worker_code": "w-004906", "operation_category": "216169", "efficiency": 0.8256}], "curr_station_list": []}, {"worker_code": "w-004965", "operation_skill_list": [{"worker_code": "w-004965", "operation_code": "op-8665838384-00013", "operation_category": "205048", "efficiency": 1.1864}, {"worker_code": "w-004965", "operation_code": "op-8865837478-007", "operation_category": "206057", "efficiency": 0.7457}], "operation_category_skill_list": [{"worker_code": "w-004965", "operation_category": "201001", "efficiency": 0.7643}, {"worker_code": "w-004965", "operation_category": "206057", "efficiency": 0.978}, {"worker_code": "w-004965", "operation_category": "214133", "efficiency": 0.9847}, {"worker_code": "w-004965", "operation_category": "205049", "efficiency": 1.0734}, {"worker_code": "w-004965", "operation_category": "216169", "efficiency": 0.664}], "curr_station_list": []}, {"worker_code": "w-005900", "operation_skill_list": [{"worker_code": "w-005900", "operation_code": "op-8865837976-011", "operation_category": "201001", "efficiency": 1.1249}, {"worker_code": "w-005900", "operation_code": "op-8665837976-00003", "operation_category": "201001", "efficiency": 1.0571}, {"worker_code": "w-005900", "operation_code": "op-8865837976-041", "operation_category": "201001", "efficiency": 1.1641}], "operation_category_skill_list": [{"worker_code": "w-005900", "operation_category": "201001", "efficiency": 0.9569}, {"worker_code": "w-005900", "operation_category": "216169", "efficiency": 0.8}], "curr_station_list": []}, {"worker_code": "w-007256", "operation_skill_list": [{"worker_code": "w-007256", "operation_code": "op-8865836584-027", "operation_category": "202009", "efficiency": 1.0519}, {"worker_code": "w-007256", "operation_code": "op-8865838283-026", "operation_category": "208069", "efficiency": 0.9528}], "operation_category_skill_list": [{"worker_code": "w-007256", "operation_category": "205048", "efficiency": 1.1097}, {"worker_code": "w-007256", "operation_category": "214133", "efficiency": 0.7747}, {"worker_code": "w-007256", "operation_category": "216169", "efficiency": 0.6836}], "curr_station_list": []}, {"worker_code": "w-009204", "operation_skill_list": [{"worker_code": "w-009204", "operation_code": "op-8865838079-332", "operation_category": "221178", "efficiency": 0.7146}, {"worker_code": "w-009204", "operation_code": "op-8865838384-215", "operation_category": "214133", "efficiency": 1.0105}, {"worker_code": "w-009204", "operation_code": "op-8865838083-017", "operation_category": "223180", "efficiency": 0.7483}, {"worker_code": "w-009204", "operation_code": "op-8870826887-147", "operation_category": "244211", "efficiency": 0.8315}, {"worker_code": "w-009204", "operation_code": "op-8865837478-003", "operation_category": "206057", "efficiency": 0.6201}, {"worker_code": "w-009204", "operation_code": "op-8865838079-010", "operation_category": "221178", "efficiency": 0.7055}, {"worker_code": "w-009204", "operation_code": "op-8865838083-042", "operation_category": "223180", "efficiency": 0.7219}], "operation_category_skill_list": [{"worker_code": "w-009204", "operation_category": "205048", "efficiency": 0.462}, {"worker_code": "w-009204", "operation_category": "206057", "efficiency": 0.8248}, {"worker_code": "w-009204", "operation_category": "205049", "efficiency": 1.2342}, {"worker_code": "w-009204", "operation_category": "214133", "efficiency": 1.0164}, {"worker_code": "w-009204", "operation_category": "216169", "efficiency": 0.8}], "curr_station_list": []}, {"worker_code": "w-009672", "operation_skill_list": [{"worker_code": "w-009672", "operation_code": "op-8865837976-041", "operation_category": "201001", "efficiency": 0.85}, {"worker_code": "w-009672", "operation_code": "op-8865838483-058", "operation_category": "216167", "efficiency": 0.6462}, {"worker_code": "w-009672", "operation_code": "op-8865838369-111", "operation_category": "210114", "efficiency": 0.6072}], "operation_category_skill_list": [{"worker_code": "w-009672", "operation_category": "201001", "efficiency": 1.0804}, {"worker_code": "w-009672", "operation_category": "206057", "efficiency": 1.2635}, {"worker_code": "w-009672", "operation_category": "234191", "efficiency": 0.8}, {"worker_code": "w-009672", "operation_category": "214133", "efficiency": 0.8405}, {"worker_code": "w-009672", "operation_category": "202025", "efficiency": 0.6478}, {"worker_code": "w-009672", "operation_category": "205049", "efficiency": 0.5788}, {"worker_code": "w-009672", "operation_category": "216169", "efficiency": 0.9175}], "curr_station_list": []}, {"worker_code": "w-012141", "operation_skill_list": [{"worker_code": "w-012141", "operation_code": "op-8865838369-111", "operation_category": "210114", "efficiency": 0.8495}], "operation_category_skill_list": [], "curr_station_list": []}, {"worker_code": "w-013742", "operation_skill_list": [{"worker_code": "w-013742", "operation_code": "op-8865837478-014", "operation_category": "206057", "efficiency": 0.97}, {"worker_code": "w-013742", "operation_code": "op-8877836584-013", "operation_category": "202025", "efficiency": 1.1}, {"worker_code": "w-013742", "operation_code": "op-8865838384-070", "operation_category": "214133", "efficiency": 0.8435}], "operation_category_skill_list": [{"worker_code": "w-013742", "operation_category": "205048", "efficiency": 1.1027}, {"worker_code": "w-013742", "operation_category": "201001", "efficiency": 0.8138}, {"worker_code": "w-013742", "operation_category": "206057", "efficiency": 0.9175}, {"worker_code": "w-013742", "operation_category": "234191", "efficiency": 0.8}, {"worker_code": "w-013742", "operation_category": "214133", "efficiency": 0.8435}, {"worker_code": "w-013742", "operation_category": "205049", "efficiency": 0.4}], "curr_station_list": []}, {"worker_code": "w-014368", "operation_skill_list": [{"worker_code": "w-014368", "operation_code": "op-8865838079-332", "operation_category": "221178", "efficiency": 1.1969}, {"worker_code": "w-014368", "operation_code": "op-8865838083-017", "operation_category": "223180", "efficiency": 1.3535}, {"worker_code": "w-014368", "operation_code": "op-8865838079-010", "operation_category": "221178", "efficiency": 1.2782}, {"worker_code": "w-014368", "operation_code": "op-8865838083-042", "operation_category": "223180", "efficiency": 1.4298}], "operation_category_skill_list": [], "curr_station_list": []}, {"worker_code": "w-018030", "operation_skill_list": [{"worker_code": "w-018030", "operation_code": "op-8665837976-00004", "operation_category": "201001", "efficiency": 1.0326}, {"worker_code": "w-018030", "operation_code": "op-8865837976-011", "operation_category": "201001", "efficiency": 1.2402}], "operation_category_skill_list": [{"worker_code": "w-018030", "operation_category": "201001", "efficiency": 1.212}, {"worker_code": "w-018030", "operation_category": "216169", "efficiency": 0.7342}], "curr_station_list": []}, {"worker_code": "w-018741", "operation_skill_list": [{"worker_code": "w-018741", "operation_code": "op-8865838384-215", "operation_category": "214133", "efficiency": 0.8761}, {"worker_code": "w-018741", "operation_code": "op-8870826887-147", "operation_category": "244211", "efficiency": 0.8579}, {"worker_code": "w-018741", "operation_code": "op-8865837478-003", "operation_category": "206057", "efficiency": 0.6762}], "operation_category_skill_list": [{"worker_code": "w-018741", "operation_category": "205048", "efficiency": 0.5507}, {"worker_code": "w-018741", "operation_category": "206057", "efficiency": 0.8777}, {"worker_code": "w-018741", "operation_category": "202025", "efficiency": 0.9773}, {"worker_code": "w-018741", "operation_category": "205049", "efficiency": 1.0919}, {"worker_code": "w-018741", "operation_category": "214133", "efficiency": 0.985}, {"worker_code": "w-018741", "operation_category": "216169", "efficiency": 0.4807}], "curr_station_list": []}, {"worker_code": "w-019573", "operation_skill_list": [{"worker_code": "w-019573", "operation_code": "op-8877836584-013", "operation_category": "202025", "efficiency": 0.6652}, {"worker_code": "w-019573", "operation_code": "op-8865837083-022", "operation_category": "205049", "efficiency": 0.6939}, {"worker_code": "w-019573", "operation_code": "op-8865838283-019", "operation_category": "208092", "efficiency": 0.7028}, {"worker_code": "w-019573", "operation_code": "op-8865838483-021", "operation_category": "216169", "efficiency": 0.714}, {"worker_code": "w-019573", "operation_code": "op-8865838369-020", "operation_category": "210111", "efficiency": 0.7113}], "operation_category_skill_list": [{"worker_code": "w-019573", "operation_category": "205048", "efficiency": 0.4891}, {"worker_code": "w-019573", "operation_category": "221178", "efficiency": 0.8}, {"worker_code": "w-019573", "operation_category": "214133", "efficiency": 0.7394}], "curr_station_list": []}, {"worker_code": "w-020274", "operation_skill_list": [{"worker_code": "w-020274", "operation_code": "op-8890747468-029", "operation_category": "234191", "efficiency": 1.1}], "operation_category_skill_list": [{"worker_code": "w-020274", "operation_category": "201001", "efficiency": 0.8}, {"worker_code": "w-020274", "operation_category": "214133", "efficiency": 1.0792}, {"worker_code": "w-020274", "operation_category": "216169", "efficiency": 0.6733}], "curr_station_list": []}], "process_list": [{"operation": "op-8870826887-147", "operation_number": 600010, "part_code": "BJ06", "operation_category": "244211", "machine_type": "m-8371-001", "machine_type_2": "A", "standard_oper_time": 20.64, "fixed_station_code": "", "fixed_worker_code": ""}, {"operation": "op-8865837478-003", "operation_number": 600020, "part_code": "BJ06", "operation_category": "206057", "machine_type": "m-688067-01", "machine_type_2": "A", "standard_oper_time": 115.02, "fixed_station_code": "", "fixed_worker_code": ""}, {"operation": "op-8865838384-215", "operation_number": 600030, "part_code": "BJ06", "operation_category": "214133", "machine_type": "m-688067-01", "machine_type_2": "A", "standard_oper_time": 52.62, "fixed_station_code": "", "fixed_worker_code": ""}, {"operation": "op-8665837976-00003", "operation_number": 600040, "part_code": "BJ06", "operation_category": "201001", "machine_type": "m-756667-01", "machine_type_2": "A", "standard_oper_time": 82.02, "fixed_station_code": "", "fixed_worker_code": ""}, {"operation": "op-8865837478-007", "operation_number": 600050, "part_code": "BJ06", "operation_category": "206057", "machine_type": "m-688067-01", "machine_type_2": "A", "standard_oper_time": 92.4, "fixed_station_code": "", "fixed_worker_code": ""}, {"operation": "op-8665838384-00013", "operation_number": 600060, "part_code": "BJ06", "operation_category": "205048", "machine_type": "m-688067-01", "machine_type_2": "A", "standard_oper_time": 26.1, "fixed_station_code": "", "fixed_worker_code": ""}, {"operation": "op-8665837976-00004", "operation_number": 600070, "part_code": "BJ06", "operation_category": "201001", "machine_type": "m-756667-01", "machine_type_2": "A", "standard_oper_time": 68.7, "fixed_station_code": "", "fixed_worker_code": ""}, {"operation": "op-8865837976-011", "operation_number": 600080, "part_code": "BJ06", "operation_category": "201001", "machine_type": "m-756667-01", "machine_type_2": "A", "standard_oper_time": 44.7, "fixed_station_code": "", "fixed_worker_code": ""}, {"operation": "op-8865837478-014", "operation_number": 600090, "part_code": "BJ06", "operation_category": "206057", "machine_type": "m-688376-01", "machine_type_2": "A", "standard_oper_time": 61.26, "fixed_station_code": "", "fixed_worker_code": ""}, {"operation": "op-8865838384-070", "operation_number": 600100, "part_code": "BJ06", "operation_category": "214133", "machine_type": "m-688067-01", "machine_type_2": "A", "standard_oper_time": 24.9, "fixed_station_code": "", "fixed_worker_code": ""}, {"operation": "op-8877836584-013", "operation_number": 600110, "part_code": "BJ06", "operation_category": "202025", "machine_type": "m-688067-01", "machine_type_2": "A", "standard_oper_time": 15.0, "fixed_station_code": "", "fixed_worker_code": ""}, {"operation": "op-8865838283-019", "operation_number": 600120, "part_code": "BJ06", "operation_category": "208092", "machine_type": "m-688067-01", "machine_type_2": "A", "standard_oper_time": 35.7, "fixed_station_code": "", "fixed_worker_code": ""}, {"operation": "op-8865838369-020", "operation_number": 600130, "part_code": "BJ06", "operation_category": "210111", "machine_type": "m-688067-01", "machine_type_2": "A", "standard_oper_time": 60.24, "fixed_station_code": "", "fixed_worker_code": ""}, {"operation": "op-8865838483-021", "operation_number": 600140, "part_code": "BJ06", "operation_category": "216169", "machine_type": "m-688067-01", "machine_type_2": "A", "standard_oper_time": 53.52, "fixed_station_code": "", "fixed_worker_code": ""}, {"operation": "op-8865837083-022", "operation_number": 600150, "part_code": "BJ06", "operation_category": "205049", "machine_type": "m-688067-01", "machine_type_2": "A", "standard_oper_time": 18.66, "fixed_station_code": "", "fixed_worker_code": ""}, {"operation": "op-8865838369-111", "operation_number": 600160, "part_code": "BJ06", "operation_category": "210114", "machine_type": "m-686867-01", "machine_type_2": "A", "standard_oper_time": 133.68, "fixed_station_code": "", "fixed_worker_code": ""}, {"operation": "op-8890747468-029", "operation_number": 600170, "part_code": "BJ06", "operation_category": "234191", "machine_type": "m-687567-01", "machine_type_2": "A", "standard_oper_time": 93.24, "fixed_station_code": "", "fixed_worker_code": "w-020274"}, {"operation": "op-8865838283-026", "operation_number": 600180, "part_code": "BJ06", "operation_category": "208069", "machine_type": "m-688067-01", "machine_type_2": "A", "standard_oper_time": 61.56, "fixed_station_code": "", "fixed_worker_code": ""}, {"operation": "op-8865836584-027", "operation_number": 600190, "part_code": "BJ06", "operation_category": "202009", "machine_type": "m-688067-01", "machine_type_2": "A", "standard_oper_time": 42.12, "fixed_station_code": "", "fixed_worker_code": ""}, {"operation": "op-8865838483-058", "operation_number": 600200, "part_code": "BJ06", "operation_category": "216167", "machine_type": "m-688067-05", "machine_type_2": "A", "standard_oper_time": 104.94, "fixed_station_code": "", "fixed_worker_code": ""}, {"operation": "op-8865838079-332", "operation_number": 600210, "part_code": "BJ06", "operation_category": "221178", "machine_type": "m-848490-01", "machine_type_2": "A", "standard_oper_time": 47.88, "fixed_station_code": "", "fixed_worker_code": ""}, {"operation": "op-8865838079-010", "operation_number": 600220, "part_code": "BJ06", "operation_category": "221178", "machine_type": "m-848490-01", "machine_type_2": "A", "standard_oper_time": 40.26, "fixed_station_code": "", "fixed_worker_code": ""}, {"operation": "op-8865838083-017", "operation_number": 600230, "part_code": "BJ06", "operation_category": "223180", "machine_type": "m-848490-01", "machine_type_2": "A", "standard_oper_time": 18.54, "fixed_station_code": "", "fixed_worker_code": ""}, {"operation": "op-8865838083-042", "operation_number": 600240, "part_code": "BJ06", "operation_category": "223180", "machine_type": "m-848490-01", "machine_type_2": "A", "standard_oper_time": 15.9, "fixed_station_code": "", "fixed_worker_code": ""}, {"operation": "op-8865837976-041", "operation_number": 600250, "part_code": "BJ06", "operation_category": "201001", "machine_type": "m-756667-01", "machine_type_2": "A", "standard_oper_time": 44.4, "fixed_station_code": "", "fixed_worker_code": ""}, {"operation": "op-8881848167-011", "operation_number": 600260, "part_code": "BJ06", "operation_category": "249219", "machine_type": "m-748990-01", "machine_type_2": "A", "standard_oper_time": 69.0, "fixed_station_code": "", "fixed_worker_code": "w-004592"}], "machine_list": [{"machine_type": "m-838067-02", "is_mono": false, "is_movable": true, "is_machine_needed": true}, {"machine_type": "m-688067-02", "is_mono": false, "is_movable": true, "is_machine_needed": true}, {"machine_type": "m-829067-01", "is_mono": false, "is_movable": true, "is_machine_needed": true}, {"machine_type": "m-688067-03", "is_mono": false, "is_movable": true, "is_machine_needed": true}, {"machine_type": "m-906877-01", "is_mono": true, "is_movable": true, "is_machine_needed": true}, {"machine_type": "m-847467-03", "is_mono": false, "is_movable": true, "is_machine_needed": true}, {"machine_type": "m-847467-01", "is_mono": false, "is_movable": true, "is_machine_needed": true}, {"machine_type": "m-847467-02", "is_mono": false, "is_movable": true, "is_machine_needed": true}, {"machine_type": "m-687675-01", "is_mono": false, "is_movable": true, "is_machine_needed": true}, {"machine_type": "m-777467-01", "is_mono": false, "is_movable": true, "is_machine_needed": true}, {"machine_type": "m-688467-01", "is_mono": false, "is_movable": true, "is_machine_needed": true}, {"machine_type": "m-908867-02", "is_mono": false, "is_movable": true, "is_machine_needed": true}, {"machine_type": "m-908867-01", "is_mono": false, "is_movable": true, "is_machine_needed": true}, {"machine_type": "m-829067-02", "is_mono": false, "is_movable": true, "is_machine_needed": true}, {"machine_type": "m-887274-01", "is_mono": true, "is_movable": true, "is_machine_needed": true}, {"machine_type": "m-908474-01", "is_mono": true, "is_movable": false, "is_machine_needed": true}, {"machine_type": "m-906690-01", "is_mono": true, "is_movable": true, "is_machine_needed": true}, {"machine_type": "m-837770-01", "is_mono": true, "is_movable": false, "is_machine_needed": true}, {"machine_type": "m-688367-01", "is_mono": false, "is_movable": true, "is_machine_needed": true}, {"machine_type": "m-888067-01", "is_mono": false, "is_movable": true, "is_machine_needed": true}, {"machine_type": "m-756667-04", "is_mono": false, "is_movable": true, "is_machine_needed": true}, {"machine_type": "m-667567-01", "is_mono": true, "is_movable": true, "is_machine_needed": true}, {"machine_type": "m-688067-01", "is_mono": false, "is_movable": true, "is_machine_needed": true}, {"machine_type": "m-687584-01", "is_mono": false, "is_movable": true, "is_machine_needed": true}, {"machine_type": "m-838067-01", "is_mono": false, "is_movable": true, "is_machine_needed": true}, {"machine_type": "m-6867-001", "is_mono": false, "is_movable": true, "is_machine_needed": true}, {"machine_type": "m-756667-01", "is_mono": false, "is_movable": true, "is_machine_needed": true}, {"machine_type": "m-756667-02", "is_mono": false, "is_movable": true, "is_machine_needed": true}, {"machine_type": "m-756667-03", "is_mono": false, "is_movable": true, "is_machine_needed": true}, {"machine_type": "m-688376-01", "is_mono": false, "is_movable": true, "is_machine_needed": true}, {"machine_type": "m-906674-01", "is_mono": false, "is_movable": true, "is_machine_needed": true}, {"machine_type": "m-686867-01", "is_mono": false, "is_movable": true, "is_machine_needed": true}, {"machine_type": "m-687766-01", "is_mono": true, "is_movable": true, "is_machine_needed": true}, {"machine_type": "m-838376-01", "is_mono": false, "is_movable": true, "is_machine_needed": true}, {"machine_type": "m-688067-05", "is_mono": false, "is_movable": true, "is_machine_needed": true}, {"machine_type": "m-687584-02", "is_mono": false, "is_movable": true, "is_machine_needed": true}, {"machine_type": "m-688067-09", "is_mono": false, "is_movable": true, "is_machine_needed": true}, {"machine_type": "m-756874-01", "is_mono": false, "is_movable": true, "is_machine_needed": true}, {"machine_type": "m-829067-03", "is_mono": false, "is_movable": true, "is_machine_needed": true}, {"machine_type": "m-7567-002", "is_mono": false, "is_movable": true, "is_machine_needed": true}, {"machine_type": "m-7567-001", "is_mono": false, "is_movable": true, "is_machine_needed": true}, {"machine_type": "m-808967-01", "is_mono": false, "is_movable": true, "is_machine_needed": true}, {"machine_type": "m-708967-01", "is_mono": false, "is_movable": true, "is_machine_needed": true}, {"machine_type": "m-687567-01", "is_mono": true, "is_movable": false, "is_machine_needed": true}, {"machine_type": "m-689067-01", "is_mono": false, "is_movable": true, "is_machine_needed": true}, {"machine_type": "m-677567-01", "is_mono": false, "is_movable": true, "is_machine_needed": true}, {"machine_type": "m-837275-01", "is_mono": false, "is_movable": true, "is_machine_needed": true}, {"machine_type": "m-6890-001", "is_mono": false, "is_movable": true, "is_machine_needed": true}, {"machine_type": "m-686875-01", "is_mono": false, "is_movable": true, "is_machine_needed": true}, {"machine_type": "m-827467-01", "is_mono": false, "is_movable": true, "is_machine_needed": true}, {"machine_type": "m-756967-01", "is_mono": false, "is_movable": true, "is_machine_needed": true}, {"machine_type": "m-747767-01", "is_mono": false, "is_movable": true, "is_machine_needed": true}, {"machine_type": "m-688869-01", "is_mono": false, "is_movable": true, "is_machine_needed": true}, {"machine_type": "m-8370-001", "is_mono": true, "is_movable": true, "is_machine_needed": true}, {"machine_type": "m-848490-01", "is_mono": true, "is_movable": false, "is_machine_needed": true}, {"machine_type": "m-837771-01", "is_mono": true, "is_movable": true, "is_machine_needed": true}, {"machine_type": "m-8371-001", "is_mono": false, "is_movable": true, "is_machine_needed": false}, {"machine_type": "m-9074-001", "is_mono": false, "is_movable": true, "is_machine_needed": true}, {"machine_type": "m-748990-01", "is_mono": true, "is_movable": false, "is_machine_needed": true}, {"machine_type": "m-848468-01", "is_mono": true, "is_movable": false, "is_machine_needed": true}, {"machine_type": "m-677574-01", "is_mono": true, "is_movable": false, "is_machine_needed": true}, {"machine_type": "m-8878-001", "is_mono": false, "is_movable": true, "is_machine_needed": false}, {"machine_type": "m-688969-01", "is_mono": true, "is_movable": true, "is_machine_needed": true}, {"machine_type": "m-676684-01", "is_mono": false, "is_movable": true, "is_machine_needed": true}, {"machine_type": "m-6774-01", "is_mono": false, "is_movable": true, "is_machine_needed": true}, {"machine_type": "m-6780-01", "is_mono": false, "is_movable": true, "is_machine_needed": true}, {"machine_type": "m-678084-01", "is_mono": false, "is_movable": true, "is_machine_needed": true}, {"machine_type": "m-686667-01", "is_mono": false, "is_movable": true, "is_machine_needed": true}, {"machine_type": "m-6867-002", "is_mono": false, "is_movable": true, "is_machine_needed": true}, {"machine_type": "m-6867-01", "is_mono": false, "is_movable": true, "is_machine_needed": true}, {"machine_type": "m-687574-01", "is_mono": false, "is_movable": true, "is_machine_needed": true}, {"machine_type": "m-688067-01S01034", "is_mono": false, "is_movable": true, "is_machine_needed": true}, {"machine_type": "m-688067-04", "is_mono": false, "is_movable": true, "is_machine_needed": true}, {"machine_type": "m-688067-06", "is_mono": false, "is_movable": true, "is_machine_needed": true}, {"machine_type": "m-688067-07", "is_mono": false, "is_movable": true, "is_machine_needed": true}, {"machine_type": "m-688067-08", "is_mono": false, "is_movable": true, "is_machine_needed": true}, {"machine_type": "m-688067-10", "is_mono": false, "is_movable": true, "is_machine_needed": true}, {"machine_type": "m-6883-01", "is_mono": false, "is_movable": true, "is_machine_needed": true}, {"machine_type": "m-688976-01", "is_mono": false, "is_movable": true, "is_machine_needed": true}, {"machine_type": "m-708074-01", "is_mono": false, "is_movable": true, "is_machine_needed": true}, {"machine_type": "m-708074-02", "is_mono": false, "is_movable": true, "is_machine_needed": true}, {"machine_type": "m-708074-03", "is_mono": false, "is_movable": true, "is_machine_needed": true}, {"machine_type": "m-7567-003", "is_mono": false, "is_movable": true, "is_machine_needed": true}, {"machine_type": "m-7666-01", "is_mono": false, "is_movable": true, "is_machine_needed": true}, {"machine_type": "m-7680-01", "is_mono": false, "is_movable": true, "is_machine_needed": true}, {"machine_type": "m-7772-001", "is_mono": false, "is_movable": true, "is_machine_needed": true}, {"machine_type": "m-7772-003", "is_mono": false, "is_movable": true, "is_machine_needed": true}, {"machine_type": "m-778484-01", "is_mono": false, "is_movable": true, "is_machine_needed": true}, {"machine_type": "m-8067-001", "is_mono": false, "is_movable": true, "is_machine_needed": true}, {"machine_type": "m-8080-01", "is_mono": false, "is_movable": true, "is_machine_needed": true}, {"machine_type": "m-8190-0042", "is_mono": false, "is_movable": true, "is_machine_needed": true}, {"machine_type": "m-828174-01", "is_mono": false, "is_movable": true, "is_machine_needed": true}, {"machine_type": "m-829067-04", "is_mono": false, "is_movable": true, "is_machine_needed": true}, {"machine_type": "m-8371-01", "is_mono": false, "is_movable": true, "is_machine_needed": true}, {"machine_type": "m-838976-01", "is_mono": false, "is_movable": true, "is_machine_needed": true}, {"machine_type": "m-849084-01", "is_mono": false, "is_movable": true, "is_machine_needed": true}, {"machine_type": "m-8788-001", "is_mono": false, "is_movable": true, "is_machine_needed": true}, {"machine_type": "m-9080-01", "is_mono": false, "is_movable": true, "is_machine_needed": true}, {"machine_type": "m-748990-", "is_mono": false, "is_movable": true, "is_machine_needed": true}, {"machine_type": "m-7772-004", "is_mono": false, "is_movable": true, "is_machine_needed": true}, {"machine_type": "m-7772-024", "is_mono": false, "is_movable": true, "is_machine_needed": true}, {"machine_type": "m-7772-025", "is_mono": false, "is_movable": true, "is_machine_needed": true}, {"machine_type": "m-7772-026", "is_mono": false, "is_movable": true, "is_machine_needed": true}, {"machine_type": "m-838374-01", "is_mono": false, "is_movable": true, "is_machine_needed": true}], "station_list": [{"station_code": "st-832302-1", "line_number": 1, "curr_machine_list": [], "neighbor_station_list": [{"station_code": "st-832302-3"}, {"station_code": "st-832302-28"}]}, {"station_code": "st-832302-3", "line_number": 3, "curr_machine_list": [], "neighbor_station_list": [{"station_code": "st-832302-1"}, {"station_code": "st-832302-28"}, {"station_code": "st-832302-27"}, {"station_code": "st-832302-5"}]}, {"station_code": "st-832302-5", "line_number": 5, "curr_machine_list": [], "neighbor_station_list": [{"station_code": "st-832302-3"}, {"station_code": "st-832302-6"}, {"station_code": "st-832302-26"}, {"station_code": "st-832302-27"}, {"station_code": "st-832302-28"}]}, {"station_code": "st-832302-6", "line_number": 6, "curr_machine_list": [], "neighbor_station_list": [{"station_code": "st-832302-5"}, {"station_code": "st-832302-24"}, {"station_code": "st-832302-26"}]}, {"station_code": "st-832302-7", "line_number": 7, "curr_machine_list": [{"machine_type": "m-848490-01"}], "neighbor_station_list": []}, {"station_code": "st-832302-8", "line_number": 8, "curr_machine_list": [], "neighbor_station_list": [{"station_code": "st-832302-9"}, {"station_code": "st-832302-22"}, {"station_code": "st-832302-24"}, {"station_code": "st-832302-21"}]}, {"station_code": "st-832302-9", "line_number": 9, "curr_machine_list": [], "neighbor_station_list": [{"station_code": "st-832302-8"}, {"station_code": "st-832302-10"}, {"station_code": "st-832302-22"}, {"station_code": "st-832302-21"}, {"station_code": "st-832302-23"}, {"station_code": "st-832302-20"}]}, {"station_code": "st-832302-10", "line_number": 10, "curr_machine_list": [], "neighbor_station_list": [{"station_code": "st-832302-9"}, {"station_code": "st-832302-11"}, {"station_code": "st-832302-21"}, {"station_code": "st-832302-20"}, {"station_code": "st-832302-19"}, {"station_code": "st-832302-23"}]}, {"station_code": "st-832302-11", "line_number": 11, "curr_machine_list": [], "neighbor_station_list": [{"station_code": "st-832302-10"}, {"station_code": "st-832302-12"}, {"station_code": "st-832302-20"}, {"station_code": "st-832302-19"}, {"station_code": "st-832302-18"}]}, {"station_code": "st-832302-12", "line_number": 12, "curr_machine_list": [], "neighbor_station_list": [{"station_code": "st-832302-11"}, {"station_code": "st-832302-13"}, {"station_code": "st-832302-18"}, {"station_code": "st-832302-17"}, {"station_code": "st-832302-19"}]}, {"station_code": "st-832302-13", "line_number": 13, "curr_machine_list": [], "neighbor_station_list": [{"station_code": "st-832302-12"}, {"station_code": "st-832302-14"}, {"station_code": "st-832302-17"}, {"station_code": "st-832302-18"}, {"station_code": "st-832302-15"}, {"station_code": "st-832302-16"}]}, {"station_code": "st-832302-14", "line_number": 14, "curr_machine_list": [], "neighbor_station_list": [{"station_code": "st-832302-13"}, {"station_code": "st-832302-15"}, {"station_code": "st-832302-16"}, {"station_code": "st-832302-17"}]}, {"station_code": "st-832302-15", "line_number": 15, "curr_machine_list": [], "neighbor_station_list": [{"station_code": "st-832302-14"}, {"station_code": "st-832302-16"}, {"station_code": "st-832302-13"}]}, {"station_code": "st-832302-16", "line_number": 16, "curr_machine_list": [], "neighbor_station_list": [{"station_code": "st-832302-17"}, {"station_code": "st-832302-14"}, {"station_code": "st-832302-15"}, {"station_code": "st-832302-13"}, {"station_code": "st-832301-13"}]}, {"station_code": "st-832302-17", "line_number": 17, "curr_machine_list": [], "neighbor_station_list": [{"station_code": "st-832302-16"}, {"station_code": "st-832302-18"}, {"station_code": "st-832302-13"}, {"station_code": "st-832302-14"}, {"station_code": "st-832302-12"}, {"station_code": "st-832301-13"}, {"station_code": "st-832301-12"}]}, {"station_code": "st-832302-18", "line_number": 18, "curr_machine_list": [], "neighbor_station_list": [{"station_code": "st-832302-17"}, {"station_code": "st-832302-19"}, {"station_code": "st-832302-12"}, {"station_code": "st-832302-13"}, {"station_code": "st-832302-11"}, {"station_code": "st-832301-12"}, {"station_code": "st-832301-13"}, {"station_code": "st-832301-11"}, {"station_code": "st-832301-10"}]}, {"station_code": "st-832302-19", "line_number": 19, "curr_machine_list": [], "neighbor_station_list": [{"station_code": "st-832302-18"}, {"station_code": "st-832302-20"}, {"station_code": "st-832302-11"}, {"station_code": "st-832302-12"}, {"station_code": "st-832302-10"}, {"station_code": "st-832301-11"}, {"station_code": "st-832301-12"}, {"station_code": "st-832301-10"}]}, {"station_code": "st-832302-20", "line_number": 20, "curr_machine_list": [{"machine_type": "m-687567-01"}], "neighbor_station_list": [{"station_code": "st-832302-19"}, {"station_code": "st-832302-21"}, {"station_code": "st-832302-10"}, {"station_code": "st-832302-11"}, {"station_code": "st-832302-9"}, {"station_code": "st-832301-10"}, {"station_code": "st-832301-11"}, {"station_code": "st-832301-9"}]}, {"station_code": "st-832302-21", "line_number": 21, "curr_machine_list": [], "neighbor_station_list": [{"station_code": "st-832302-20"}, {"station_code": "st-832302-22"}, {"station_code": "st-832302-9"}, {"station_code": "st-832302-10"}, {"station_code": "st-832302-8"}, {"station_code": "st-832301-9"}, {"station_code": "st-832301-8"}]}, {"station_code": "st-832302-22", "line_number": 22, "curr_machine_list": [], "neighbor_station_list": [{"station_code": "st-832302-21"}, {"station_code": "st-832302-23"}, {"station_code": "st-832302-8"}, {"station_code": "st-832302-9"}, {"station_code": "st-832301-8"}, {"station_code": "st-832301-9"}]}, {"station_code": "st-832302-24", "line_number": 24, "curr_machine_list": [], "neighbor_station_list": [{"station_code": "st-832302-23"}, {"station_code": "st-832302-6"}, {"station_code": "st-832302-8"}, {"station_code": "st-832301-6"}, {"station_code": "st-832301-5"}]}, {"station_code": "st-832302-25", "line_number": 25, "curr_machine_list": [{"machine_type": "m-848490-01"}], "neighbor_station_list": []}, {"station_code": "st-832302-26", "line_number": 26, "curr_machine_list": [], "neighbor_station_list": [{"station_code": "st-832302-27"}, {"station_code": "st-832302-5"}, {"station_code": "st-832302-6"}, {"station_code": "st-832301-4"}, {"station_code": "st-832301-5"}, {"station_code": "st-832301-3"}]}, {"station_code": "st-832302-27", "line_number": 27, "curr_machine_list": [], "neighbor_station_list": [{"station_code": "st-832302-26"}, {"station_code": "st-832302-28"}, {"station_code": "st-832302-3"}, {"station_code": "st-832302-5"}, {"station_code": "st-832301-3"}, {"station_code": "st-832301-4"}, {"station_code": "st-832301-2"}]}, {"station_code": "st-832302-28", "line_number": 28, "curr_machine_list": [], "neighbor_station_list": [{"station_code": "st-832302-27"}, {"station_code": "st-832302-3"}, {"station_code": "st-832302-1"}, {"station_code": "st-832302-5"}, {"station_code": "st-832301-2"}, {"station_code": "st-832301-3"}, {"station_code": "st-832301-1"}]}, {"station_code": "st-832302-30", "line_number": 30, "curr_machine_list": [{"machine_type": "m-748990-01"}], "neighbor_station_list": []}], "joint_operation_list": [], "config_param": {"max_worker_per_oper": 3, "max_station_per_worker": 4, "max_cycle_count": 8, "max_revisited_station_count": 8, "volatility_rate": 0.4, "volatility_weight": 0.7, "upph_weight": 0.3, "max_machine_per_station": 3, "max_station_per_oper": 3, "max_split_num": 3}}
