# Supplementary material for: Application of enhanced benders decomposition algorithm in circular assembly line balancing problem with task splitting
Source: PLoS One. 2025 Oct 6;20(10):e0333263. doi: 10.1371/journal.pone.0333263 (PMC12500168; doi:10.1371/journal.pone.0333263)
Supplement: S1 File — The raw statistical data underlying the key figures and tables. (ZIP) [file pone.0333263.s001.zip › Meta Data/instances/instance-19.txt]

{"worker_list": [{"worker_code": "w-000315", "operation_skill_list": [{"worker_code": "w-000315", "operation_code": "op-8887668070-137", "operation_category": "219176", "efficiency": 1.169}, {"worker_code": "w-000315", "operation_code": "op-8887668079-008", "operation_category": "221178", "efficiency": 0.5}, {"worker_code": "w-000315", "operation_code": "op-8870828083-010", "operation_category": "223180", "efficiency": 0.9387}, {"worker_code": "w-000315", "operation_code": "op-8870828072-106", "operation_category": "220177", "efficiency": 1.3953}, {"worker_code": "w-000315", "operation_code": "op-8865838083-017", "operation_category": "223180", "efficiency": 1.3839}, {"worker_code": "w-000315", "operation_code": "op-8865838070-091", "operation_category": "219176", "efficiency": 1.1147}, {"worker_code": "w-000315", "operation_code": "op-8865838079-077", "operation_category": "221178", "efficiency": 0.8429}, {"worker_code": "w-000315", "operation_code": "op-8865838079-080", "operation_category": "221178", "efficiency": 1.3412}], "operation_category_skill_list": [{"worker_code": "w-000315", "operation_category": "244211", "efficiency": 0.8}, {"worker_code": "w-000315", "operation_category": "222179", "efficiency": 1.436}, {"worker_code": "w-000315", "operation_category": "220177", "efficiency": 1.4955}, {"worker_code": "w-000315", "operation_category": "219176", "efficiency": 1.3336}, {"worker_code": "w-000315", "operation_category": "223180", "efficiency": 1.6486}], "curr_station_list": [{"station_code": "st-832102-7"}]}, {"worker_code": "w-001146", "operation_skill_list": [{"worker_code": "w-001146", "operation_code": "op-8881848167-011", "operation_category": "249219", "efficiency": 0.9992}], "operation_category_skill_list": [], "curr_station_list": [{"station_code": "st-832102-26"}]}, {"worker_code": "w-005961", "operation_skill_list": [{"worker_code": "w-005961", "operation_code": "op-8865836584-677", "operation_category": "202010", "efficiency": 0.922}, {"worker_code": "w-005961", "operation_code": "op-8865838483-090", "operation_category": "216155", "efficiency": 1.1471}, {"worker_code": "w-005961", "operation_code": "op-8865838283-097", "operation_category": "208069", "efficiency": 1.0784}, {"worker_code": "w-005961", "operation_code": "op-8877838478-024", "operation_category": "245242", "efficiency": 1.1492}, {"worker_code": "w-005961", "operation_code": "op-8865836584-120", "operation_category": "202009", "efficiency": 1.1448}], "operation_category_skill_list": [{"worker_code": "w-005961", "operation_category": "214133", "efficiency": 1.0921}, {"worker_code": "w-005961", "operation_category": "245242", "efficiency": 1.1794}, {"worker_code": "w-005961", "operation_category": "216169", "efficiency": 0.6771}, {"worker_code": "w-005961", "operation_category": "201001", "efficiency": 0.707}, {"worker_code": "w-005961", "operation_category": "205049", "efficiency": 0.9013}, {"worker_code": "w-005961", "operation_category": "208100", "efficiency": 1.0}, {"worker_code": "w-005961", "operation_category": "216155", "efficiency": 1.1471}, {"worker_code": "w-005961", "operation_category": "205048", "efficiency": 0.8976}, {"worker_code": "w-005961", "operation_category": "214138", "efficiency": 1.0}, {"worker_code": "w-005961", "operation_category": "208085", "efficiency": 1.2303}, {"worker_code": "w-005961", "operation_category": "203040", "efficiency": 0.9642}, {"worker_code": "w-005961", "operation_category": "215149", "efficiency": 1.1691}], "curr_station_list": [{"station_code": "st-832102-20"}]}, {"worker_code": "w-006007", "operation_skill_list": [{"worker_code": "w-006007", "operation_code": "op-8865838483-072", "operation_category": "216169", "efficiency": 0.6286}, {"worker_code": "w-006007", "operation_code": "op-8680758483-00045T", "operation_category": "216169", "efficiency": 0.8}, {"worker_code": "w-006007", "operation_code": "op-8870828384-079", "operation_category": "214138", "efficiency": 0.8}, {"worker_code": "w-006007", "operation_code": "op-8887666584-108", "operation_category": "202033", "efficiency": 1.4458}, {"worker_code": "w-006007", "operation_code": "op-8887666584-024", "operation_category": "202011", "efficiency": 0.9158}, {"worker_code": "w-006007", "operation_code": "op-8865837478-015", "operation_category": "206057", "efficiency": 0.9157}], "operation_category_skill_list": [{"worker_code": "w-006007", "operation_category": "214133", "efficiency": 1.0782}, {"worker_code": "w-006007", "operation_category": "245242", "efficiency": 0.5893}, {"worker_code": "w-006007", "operation_category": "206057", "efficiency": 0.8193}, {"worker_code": "w-006007", "operation_category": "216155", "efficiency": 0.9632}, {"worker_code": "w-006007", "operation_category": "205049", "efficiency": 0.6398}, {"worker_code": "w-006007", "operation_category": "208071", "efficiency": 0.8}, {"worker_code": "w-006007", "operation_category": "214139", "efficiency": 0.7832}, {"worker_code": "w-006007", "operation_category": "216169", "efficiency": 0.6346}, {"worker_code": "w-006007", "operation_category": "205048", "efficiency": 0.928}, {"worker_code": "w-006007", "operation_category": "208085", "efficiency": 0.8}, {"worker_code": "w-006007", "operation_category": "215149", "efficiency": 0.6683}], "curr_station_list": [{"station_code": "st-832101-21"}]}, {"worker_code": "w-007688", "operation_skill_list": [{"worker_code": "w-007688", "operation_code": "op-8865837478-079", "operation_category": "206057", "efficiency": 0.6101}, {"worker_code": "w-007688", "operation_code": "op-8865836584-120", "operation_category": "202009", "efficiency": 0.7}, {"worker_code": "w-007688", "operation_code": "op-8865838483-016", "operation_category": "216155", "efficiency": 0.5625}], "operation_category_skill_list": [{"worker_code": "w-007688", "operation_category": "214133", "efficiency": 0.7658}, {"worker_code": "w-007688", "operation_category": "216169", "efficiency": 0.8}, {"worker_code": "w-007688", "operation_category": "206057", "efficiency": 1.0948}, {"worker_code": "w-007688", "operation_category": "216155", "efficiency": 0.5625}, {"worker_code": "w-007688", "operation_category": "205049", "efficiency": 0.8471}, {"worker_code": "w-007688", "operation_category": "205048", "efficiency": 0.6587}], "curr_station_list": [{"station_code": "st-832102-8"}]}, {"worker_code": "w-007722", "operation_skill_list": [{"worker_code": "w-007722", "operation_code": "op-8865838483-090", "operation_category": "216155", "efficiency": 1.1309}, {"worker_code": "w-007722", "operation_code": "op-8865838283-515", "operation_category": "208100", "efficiency": 1.2902}, {"worker_code": "w-007722", "operation_code": "op-8877838283-020", "operation_category": "208082", "efficiency": 0.6861}, {"worker_code": "w-007722", "operation_code": "op-8865838384-738", "operation_category": "205048", "efficiency": 1.1415}], "operation_category_skill_list": [{"worker_code": "w-007722", "operation_category": "214133", "efficiency": 0.9064}, {"worker_code": "w-007722", "operation_category": "245242", "efficiency": 0.8}, {"worker_code": "w-007722", "operation_category": "216169", "efficiency": 0.5782}, {"worker_code": "w-007722", "operation_category": "206057", "efficiency": 0.7252}, {"worker_code": "w-007722", "operation_category": "210115", "efficiency": 0.8}, {"worker_code": "w-007722", "operation_category": "205049", "efficiency": 0.5882}, {"worker_code": "w-007722", "operation_category": "208071", "efficiency": 0.8}, {"worker_code": "w-007722", "operation_category": "216155", "efficiency": 1.1309}, {"worker_code": "w-007722", "operation_category": "202003", "efficiency": 0.8}, {"worker_code": "w-007722", "operation_category": "214138", "efficiency": 0.8}, {"worker_code": "w-007722", "operation_category": "208085", "efficiency": 1.2144}, {"worker_code": "w-007722", "operation_category": "202009", "efficiency": 0.8}, {"worker_code": "w-007722", "operation_category": "215149", "efficiency": 1.0837}], "curr_station_list": [{"station_code": "st-832102-17"}]}, {"worker_code": "w-008925", "operation_skill_list": [{"worker_code": "w-008925", "operation_code": "op-8865837976-011", "operation_category": "201001", "efficiency": 1.2927}, {"worker_code": "w-008925", "operation_code": "op-8665837976-00001", "operation_category": "201001", "efficiency": 0.8468}, {"worker_code": "w-008925", "operation_code": "op-8870827976-110", "operation_category": "201001", "efficiency": 1.2214}, {"worker_code": "w-008925", "operation_code": "op-8870827976-313", "operation_category": "201001", "efficiency": 0.776}], "operation_category_skill_list": [{"worker_code": "w-008925", "operation_category": "214133", "efficiency": 0.5445}, {"worker_code": "w-008925", "operation_category": "201001", "efficiency": 1.207}, {"worker_code": "w-008925", "operation_category": "208071", "efficiency": 0.4251}, {"worker_code": "w-008925", "operation_category": "203040", "efficiency": 1.0038}], "curr_station_list": [{"station_code": "st-832102-9"}]}, {"worker_code": "w-008926", "operation_skill_list": [{"worker_code": "w-008926", "operation_code": "op-8865838369-051", "operation_category": "210115", "efficiency": 0.9726}], "operation_category_skill_list": [{"worker_code": "w-008926", "operation_category": "216169", "efficiency": 1.212}, {"worker_code": "w-008926", "operation_category": "216155", "efficiency": 0.8638}, {"worker_code": "w-008926", "operation_category": "205049", "efficiency": 1.2947}, {"worker_code": "w-008926", "operation_category": "205048", "efficiency": 0.8}, {"worker_code": "w-008926", "operation_category": "208085", "efficiency": 1.1211}, {"worker_code": "w-008926", "operation_category": "203040", "efficiency": 0.9497}, {"worker_code": "w-008926", "operation_category": "202033", "efficiency": 0.8}], "curr_station_list": [{"station_code": "st-832102-13"}]}, {"worker_code": "w-009290", "operation_skill_list": [{"worker_code": "w-009290", "operation_code": "op-8877836678-018", "operation_category": "203040", "efficiency": 1.0201}, {"worker_code": "w-009290", "operation_code": "op-8870827976-313", "operation_category": "201001", "efficiency": 0.6}, {"worker_code": "w-009290", "operation_code": "op-8670828477-00002T", "efficiency": 1.1901}], "operation_category_skill_list": [{"worker_code": "w-009290", "operation_category": "214133", "efficiency": 1.1596}, {"worker_code": "w-009290", "operation_category": "216169", "efficiency": 0.5223}, {"worker_code": "w-009290", "operation_category": "206057", "efficiency": 0.6164}, {"worker_code": "w-009290", "operation_category": "201001", "efficiency": 0.653}, {"worker_code": "w-009290", "operation_category": "216155", "efficiency": 1.2297}, {"worker_code": "w-009290", "operation_category": "208071", "efficiency": 0.5752}, {"worker_code": "w-009290", "operation_category": "205048", "efficiency": 1.2155}, {"worker_code": "w-009290", "operation_category": "214138", "efficiency": 0.9}, {"worker_code": "w-009290", "operation_category": "208085", "efficiency": 0.8}, {"worker_code": "w-009290", "operation_category": "213131", "efficiency": 0.9966}], "curr_station_list": [{"station_code": "st-832101-10"}]}, {"worker_code": "w-009382", "operation_skill_list": [{"worker_code": "w-009382", "operation_code": "op-8870827478-143", "operation_category": "206057", "efficiency": 0.7}, {"worker_code": "w-009382", "operation_code": "op-8870828072-106", "operation_category": "220177", "efficiency": 0.6702}, {"worker_code": "w-009382", "operation_code": "op-8865838083-017", "operation_category": "223180", "efficiency": 1.2054}, {"worker_code": "w-009382", "operation_code": "op-8680758483-00045T", "efficiency": 0.9271}, {"worker_code": "w-009382", "operation_code": "op-8870828384-079", "operation_category": "214138", "efficiency": 0.7279}, {"worker_code": "w-009382", "operation_code": "op-8665838283-00011T", "operation_category": "208085", "efficiency": 0.6}], "operation_category_skill_list": [{"worker_code": "w-009382", "operation_category": "214133", "efficiency": 1.0667}, {"worker_code": "w-009382", "operation_category": "219176", "efficiency": 0.6748}, {"worker_code": "w-009382", "operation_category": "222179", "efficiency": 1.2093}, {"worker_code": "w-009382", "operation_category": "220177", "efficiency": 0.6702}, {"worker_code": "w-009382", "operation_category": "216169", "efficiency": 0.9865}, {"worker_code": "w-009382", "operation_category": "221178", "efficiency": 1.3035}, {"worker_code": "w-009382", "operation_category": "223180", "efficiency": 1.1046}, {"worker_code": "w-009382", "operation_category": "201001", "efficiency": 0.6535}, {"worker_code": "w-009382", "operation_category": "216155", "efficiency": 0.8305}, {"worker_code": "w-009382", "operation_category": "206057", "efficiency": 0.6371}, {"worker_code": "w-009382", "operation_category": "205048", "efficiency": 1.0996}, {"worker_code": "w-009382", "operation_category": "203040", "efficiency": 0.9437}, {"worker_code": "w-009382", "operation_category": "202033", "efficiency": 0.8081}, {"worker_code": "w-009382", "operation_category": "215149", "efficiency": 0.4881}], "curr_station_list": [{"station_code": "st-832101-9"}]}, {"worker_code": "w-010383", "operation_skill_list": [{"worker_code": "w-010383", "operation_code": "op-8670828283-00010T", "efficiency": 0.696}, {"worker_code": "w-010383", "operation_code": "op-8877838283-020", "operation_category": "208082", "efficiency": 0.8}, {"worker_code": "w-010383", "operation_code": "op-8877836678-018", "operation_category": "203040", "efficiency": 1.5}, {"worker_code": "w-010383", "operation_code": "op-8687668283-00005", "operation_category": "208071", "efficiency": 0.7776}], "operation_category_skill_list": [{"worker_code": "w-010383", "operation_category": "244211", "efficiency": 0.8}, {"worker_code": "w-010383", "operation_category": "214133", "efficiency": 1.363}, {"worker_code": "w-010383", "operation_category": "216169", "efficiency": 1.0}, {"worker_code": "w-010383", "operation_category": "221178", "efficiency": 0.8}, {"worker_code": "w-010383", "operation_category": "214138", "efficiency": 0.7}, {"worker_code": "w-010383", "operation_category": "215149", "efficiency": 1.1697}], "curr_station_list": [{"station_code": "st-832101-23"}]}, {"worker_code": "w-010860", "operation_skill_list": [{"worker_code": "w-010860", "operation_code": "op-8870827478-143", "operation_category": "206057", "efficiency": 0.8}, {"worker_code": "w-010860", "operation_code": "op-8870828383-007", "operation_category": "213131", "efficiency": 1.015}, {"worker_code": "w-010860", "operation_code": "op-8870828383-132", "operation_category": "213131", "efficiency": 0.8905}], "operation_category_skill_list": [{"worker_code": "w-010860", "operation_category": "214133", "efficiency": 0.7472}, {"worker_code": "w-010860", "operation_category": "216169", "efficiency": 0.8398}, {"worker_code": "w-010860", "operation_category": "221178", "efficiency": 1.1}, {"worker_code": "w-010860", "operation_category": "216155", "efficiency": 1.0999}, {"worker_code": "w-010860", "operation_category": "206057", "efficiency": 0.6712}, {"worker_code": "w-010860", "operation_category": "205048", "efficiency": 0.9557}], "curr_station_list": [{"station_code": "st-832101-3"}]}, {"worker_code": "w-010900", "operation_skill_list": [{"worker_code": "w-010900", "operation_code": "op-8870828384-079", "operation_category": "214138", "efficiency": 1.0984}, {"worker_code": "w-010900", "operation_code": "op-8887666584-108", "operation_category": "202033", "efficiency": 0.6}], "operation_category_skill_list": [{"worker_code": "w-010900", "operation_category": "214133", "efficiency": 0.8078}, {"worker_code": "w-010900", "operation_category": "216169", "efficiency": 0.8497}, {"worker_code": "w-010900", "operation_category": "221178", "efficiency": 1.1}, {"worker_code": "w-010900", "operation_category": "205048", "efficiency": 0.8}], "curr_station_list": [{"station_code": "st-832102-21"}]}, {"worker_code": "w-011150", "operation_skill_list": [{"worker_code": "w-011150", "operation_code": "op-8865836584-677", "operation_category": "202010", "efficiency": 0.8}, {"worker_code": "w-011150", "operation_code": "op-8865837083-621", "operation_category": "205049", "efficiency": 1.0459}, {"worker_code": "w-011150", "operation_code": "op-8865838483-125", "operation_category": "216169", "efficiency": 0.8213}], "operation_category_skill_list": [{"worker_code": "w-011150", "operation_category": "214133", "efficiency": 0.8}, {"worker_code": "w-011150", "operation_category": "222179", "efficiency": 1.8728}, {"worker_code": "w-011150", "operation_category": "245242", "efficiency": 0.4148}, {"worker_code": "w-011150", "operation_category": "220177", "efficiency": 0.8334}, {"worker_code": "w-011150", "operation_category": "216169", "efficiency": 0.8829}, {"worker_code": "w-011150", "operation_category": "223180", "efficiency": 1.6392}, {"worker_code": "w-011150", "operation_category": "205048", "efficiency": 0.7131}, {"worker_code": "w-011150", "operation_category": "203040", "efficiency": 0.8}], "curr_station_list": [{"station_code": "st-832102-22"}]}, {"worker_code": "w-011776", "operation_skill_list": [{"worker_code": "w-011776", "operation_code": "op-8877838384-002", "operation_category": "214139", "efficiency": 0.9121}, {"worker_code": "w-011776", "operation_code": "op-8877838283-020", "operation_category": "208082", "efficiency": 0.8}, {"worker_code": "w-011776", "operation_code": "op-8887666584-024", "operation_category": "202011", "efficiency": 1.0382}, {"worker_code": "w-011776", "operation_code": "op-8687668483-00008", "operation_category": "216155", "efficiency": 0.9475}, {"worker_code": "w-011776", "operation_code": "op-8870828483-177", "operation_category": "216155", "efficiency": 0.8477}], "operation_category_skill_list": [{"worker_code": "w-011776", "operation_category": "245242", "efficiency": 0.8}, {"worker_code": "w-011776", "operation_category": "216169", "efficiency": 1.193}, {"worker_code": "w-011776", "operation_category": "201001", "efficiency": 0.4892}, {"worker_code": "w-011776", "operation_category": "216155", "efficiency": 0.9956}, {"worker_code": "w-011776", "operation_category": "205049", "efficiency": 0.7}, {"worker_code": "w-011776", "operation_category": "202033", "efficiency": 1.1367}, {"worker_code": "w-011776", "operation_category": "215149", "efficiency": 1.1796}], "curr_station_list": [{"station_code": "st-832101-24"}]}, {"worker_code": "w-011957", "operation_skill_list": [{"worker_code": "w-011957", "operation_code": "op-8870826887-147", "operation_category": "244211", "efficiency": 1.1658}, {"worker_code": "w-011957", "operation_code": "op-8670828283-00011T", "efficiency": 0.4953}, {"worker_code": "w-011957", "operation_code": "op-8865837478-737", "operation_category": "206057", "efficiency": 0.8801}, {"worker_code": "w-011957", "operation_code": "op-8865838384-004", "operation_category": "214133", "efficiency": 1.1557}], "operation_category_skill_list": [{"worker_code": "w-011957", "operation_category": "244211", "efficiency": 1.1658}, {"worker_code": "w-011957", "operation_category": "214133", "efficiency": 1.1538}, {"worker_code": "w-011957", "operation_category": "216169", "efficiency": 0.9941}, {"worker_code": "w-011957", "operation_category": "206057", "efficiency": 1.1664}, {"worker_code": "w-011957", "operation_category": "205049", "efficiency": 1.0}, {"worker_code": "w-011957", "operation_category": "205048", "efficiency": 1.0}, {"worker_code": "w-011957", "operation_category": "215149", "efficiency": 1.0}], "curr_station_list": [{"station_code": "st-832102-3"}]}, {"worker_code": "w-011958", "operation_skill_list": [{"worker_code": "w-011958", "operation_code": "op-8865838483-072", "operation_category": "216169", "efficiency": 0.7347}, {"worker_code": "w-011958", "operation_code": "op-8687668483-00014T", "efficiency": 1.1684}, {"worker_code": "w-011958", "operation_code": "op-8865837478-015", "operation_category": "206057", "efficiency": 0.8433}, {"worker_code": "w-011958", "operation_code": "op-8865838483-016", "operation_category": "216155", "efficiency": 1.1378}], "operation_category_skill_list": [{"worker_code": "w-011958", "operation_category": "214133", "efficiency": 1.0774}, {"worker_code": "w-011958", "operation_category": "206057", "efficiency": 1.0826}, {"worker_code": "w-011958", "operation_category": "201001", "efficiency": 0.6191}, {"worker_code": "w-011958", "operation_category": "216155", "efficiency": 1.1419}, {"worker_code": "w-011958", "operation_category": "205049", "efficiency": 1.2079}, {"worker_code": "w-011958", "operation_category": "216169", "efficiency": 0.7347}, {"worker_code": "w-011958", "operation_category": "205048", "efficiency": 0.7324}, {"worker_code": "w-011958", "operation_category": "214138", "efficiency": 0.6061}, {"worker_code": "w-011958", "operation_category": "202033", "efficiency": 0.8}], "curr_station_list": [{"station_code": "st-832102-1"}]}, {"worker_code": "w-013764", "operation_skill_list": [{"worker_code": "w-013764", "operation_code": "op-8865837976-479", "operation_category": "201001", "efficiency": 0.7624}, {"worker_code": "w-013764", "operation_code": "op-8870827976-110", "operation_category": "201001", "efficiency": 0.9699}, {"worker_code": "w-013764", "operation_code": "op-8870827976-095", "operation_category": "201001", "efficiency": 0.5142}, {"worker_code": "w-013764", "operation_code": "op-8870827976-313", "operation_category": "201001", "efficiency": 0.8139}, {"worker_code": "w-013764", "operation_code": "op-8687668483-00008", "operation_category": "216155", "efficiency": 0.7}, {"worker_code": "w-013764", "operation_code": "op-8870828483-177", "operation_category": "216155", "efficiency": 0.7}], "operation_category_skill_list": [{"worker_code": "w-013764", "operation_category": "216169", "efficiency": 0.5245}, {"worker_code": "w-013764", "operation_category": "201001", "efficiency": 1.1457}, {"worker_code": "w-013764", "operation_category": "216155", "efficiency": 0.7}, {"worker_code": "w-013764", "operation_category": "205049", "efficiency": 0.9}], "curr_station_list": [{"station_code": "st-832102-27"}]}, {"worker_code": "w-015133", "operation_skill_list": [{"worker_code": "w-015133", "operation_code": "op-8870826887-258", "operation_category": "244211", "efficiency": 1.5}, {"worker_code": "w-015133", "operation_code": "op-8887668070-137", "operation_category": "219176", "efficiency": 0.7637}, {"worker_code": "w-015133", "operation_code": "op-8477838478-00001", "operation_category": "245242", "efficiency": 2.0}, {"worker_code": "w-015133", "operation_code": "op-8877838072-316", "operation_category": "220177", "efficiency": 1.5107}, {"worker_code": "w-015133", "operation_code": "op-8477838072-00001", "operation_category": "220177", "efficiency": 2.0}, {"worker_code": "w-015133", "operation_code": "op-8887668079-008", "operation_category": "221178", "efficiency": 1.5545}, {"worker_code": "w-015133", "operation_code": "op-8870828070-137", "operation_category": "219176", "efficiency": 1.1145}, {"worker_code": "w-015133", "operation_code": "op-8877838083-017", "operation_category": "223180", "efficiency": 1.5123}, {"worker_code": "w-015133", "operation_code": "op-8870828080-236", "operation_category": "222179", "efficiency": 1.113}, {"worker_code": "w-015133", "operation_code": "op-8870828083-010", "operation_category": "223180", "efficiency": 1.1362}, {"worker_code": "w-015133", "operation_code": "op-8865838083-017", "operation_category": "223180", "efficiency": 1.4121}, {"worker_code": "w-015133", "operation_code": "op-8865838070-091", "operation_category": "219176", "efficiency": 1.0}, {"worker_code": "w-015133", "operation_code": "op-8887666887-105", "operation_category": "244211", "efficiency": 1.0324}, {"worker_code": "w-015133", "operation_code": "op-8670828072-00005T", "operation_category": "220177", "efficiency": 1.5}], "operation_category_skill_list": [{"worker_code": "w-015133", "operation_category": "222179", "efficiency": 1.1695}, {"worker_code": "w-015133", "operation_category": "220177", "efficiency": 1.6258}, {"worker_code": "w-015133", "operation_category": "245242", "efficiency": 1.5393}, {"worker_code": "w-015133", "operation_category": "244211", "efficiency": 1.0673}, {"worker_code": "w-015133", "operation_category": "221178", "efficiency": 1.4264}], "curr_station_list": [{"station_code": "st-832101-17"}]}, {"worker_code": "w-015709", "operation_skill_list": [{"worker_code": "w-015709", "operation_code": "op-8887668070-137", "operation_category": "219176", "efficiency": 1.2454}, {"worker_code": "w-015709", "operation_code": "op-8865838483-072", "operation_category": "216169", "efficiency": 1.0}, {"worker_code": "w-015709", "operation_code": "op-8865837083-621", "operation_category": "205049", "efficiency": 0.8}, {"worker_code": "w-015709", "operation_code": "op-8865838083-017", "operation_category": "223180", "efficiency": 1.187}, {"worker_code": "w-015709", "operation_code": "op-8865838070-091", "operation_category": "219176", "efficiency": 0.5965}, {"worker_code": "w-015709", "operation_code": "op-8865838079-080", "operation_category": "221178", "efficiency": 0.8667}], "operation_category_skill_list": [{"worker_code": "w-015709", "operation_category": "214133", "efficiency": 1.2128}, {"worker_code": "w-015709", "operation_category": "222179", "efficiency": 1.4516}, {"worker_code": "w-015709", "operation_category": "245242", "efficiency": 0.8058}, {"worker_code": "w-015709", "operation_category": "221178", "efficiency": 1.3155}, {"worker_code": "w-015709", "operation_category": "219176", "efficiency": 0.9961}, {"worker_code": "w-015709", "operation_category": "223180", "efficiency": 1.3535}, {"worker_code": "w-015709", "operation_category": "206057", "efficiency": 0.8046}, {"worker_code": "w-015709", "operation_category": "216155", "efficiency": 0.8}, {"worker_code": "w-015709", "operation_category": "208100", "efficiency": 0.6657}, {"worker_code": "w-015709", "operation_category": "216169", "efficiency": 0.9383}, {"worker_code": "w-015709", "operation_category": "205048", "efficiency": 1.0444}, {"worker_code": "w-015709", "operation_category": "214138", "efficiency": 0.8}, {"worker_code": "w-015709", "operation_category": "208085", "efficiency": 0.5377}, {"worker_code": "w-015709", "operation_category": "202009", "efficiency": 0.9}, {"worker_code": "w-015709", "operation_category": "203040", "efficiency": 1.0518}, {"worker_code": "w-015709", "operation_category": "202033", "efficiency": 0.8}, {"worker_code": "w-015709", "operation_category": "215149", "efficiency": 0.5898}], "curr_station_list": [{"station_code": "st-832102-18"}]}, {"worker_code": "w-017051", "operation_skill_list": [{"worker_code": "w-017051", "operation_code": "op-8865838384-421", "operation_category": "214133", "efficiency": 1.1305}, {"worker_code": "w-017051", "operation_code": "op-8865837083-621", "operation_category": "205049", "efficiency": 0.549}, {"worker_code": "w-017051", "operation_code": "op-8865836584-458", "operation_category": "202003", "efficiency": 1.1273}, {"worker_code": "w-017051", "operation_code": "op-8865836584-120", "operation_category": "202009", "efficiency": 0.8}], "operation_category_skill_list": [{"worker_code": "w-017051", "operation_category": "216169", "efficiency": 1.1261}, {"worker_code": "w-017051", "operation_category": "216155", "efficiency": 0.6757}, {"worker_code": "w-017051", "operation_category": "210115", "efficiency": 0.7}, {"worker_code": "w-017051", "operation_category": "205048", "efficiency": 0.8318}, {"worker_code": "w-017051", "operation_category": "214138", "efficiency": 0.8}, {"worker_code": "w-017051", "operation_category": "208085", "efficiency": 1.1299}, {"worker_code": "w-017051", "operation_category": "202033", "efficiency": 0.8}, {"worker_code": "w-017051", "operation_category": "214133", "efficiency": 1.0462}], "curr_station_list": [{"station_code": "st-832102-11"}]}, {"worker_code": "w-018309", "operation_skill_list": [{"worker_code": "w-018309", "operation_code": "op-8870827478-143", "operation_category": "206057", "efficiency": 0.8}, {"worker_code": "w-018309", "operation_code": "op-8687668483-00014T", "efficiency": 1.0974}, {"worker_code": "w-018309", "operation_code": "op-8870828383-007", "operation_category": "213131", "efficiency": 0.7}, {"worker_code": "w-018309", "operation_code": "op-8670828483-00012T", "efficiency": 0.9924}, {"worker_code": "w-018309", "operation_code": "op-8887666584-024", "operation_category": "202011", "efficiency": 0.9189}], "operation_category_skill_list": [{"worker_code": "w-018309", "operation_category": "214133", "efficiency": 0.7575}, {"worker_code": "w-018309", "operation_category": "216169", "efficiency": 0.85}, {"worker_code": "w-018309", "operation_category": "216155", "efficiency": 1.1165}, {"worker_code": "w-018309", "operation_category": "208071", "efficiency": 0.6918}, {"worker_code": "w-018309", "operation_category": "214139", "efficiency": 0.7669}, {"worker_code": "w-018309", "operation_category": "206057", "efficiency": 0.9805}, {"worker_code": "w-018309", "operation_category": "205048", "efficiency": 1.2335}, {"worker_code": "w-018309", "operation_category": "214138", "efficiency": 0.5064}, {"worker_code": "w-018309", "operation_category": "202033", "efficiency": 0.9099}, {"worker_code": "w-018309", "operation_category": "213131", "efficiency": 0.7}, {"worker_code": "w-018309", "operation_category": "215149", "efficiency": 0.8}], "curr_station_list": [{"station_code": "st-832101-4"}]}, {"worker_code": "w-018350", "operation_skill_list": [{"worker_code": "w-018350", "operation_code": "op-8865838483-090", "operation_category": "216155", "efficiency": 0.8}, {"worker_code": "w-018350", "operation_code": "op-8665838283-00011T", "efficiency": 0.8432}, {"worker_code": "w-018350", "operation_code": "op-8870827976-110", "operation_category": "201001", "efficiency": 0.9345}, {"worker_code": "w-018350", "operation_code": "op-8870827976-095", "operation_category": "201001", "efficiency": 0.7398}, {"worker_code": "w-018350", "operation_code": "op-8870827976-313", "operation_category": "201001", "efficiency": 0.7927}], "operation_category_skill_list": [{"worker_code": "w-018350", "operation_category": "214133", "efficiency": 0.6175}, {"worker_code": "w-018350", "operation_category": "216169", "efficiency": 0.8}, {"worker_code": "w-018350", "operation_category": "201001", "efficiency": 0.9645}, {"worker_code": "w-018350", "operation_category": "208071", "efficiency": 0.8124}, {"worker_code": "w-018350", "operation_category": "208082", "efficiency": 0.8}, {"worker_code": "w-018350", "operation_category": "216155", "efficiency": 1.7}, {"worker_code": "w-018350", "operation_category": "205048", "efficiency": 0.6118}, {"worker_code": "w-018350", "operation_category": "203040", "efficiency": 1.1571}, {"worker_code": "w-018350", "operation_category": "208074", "efficiency": 0.8}, {"worker_code": "w-018350", "operation_category": "215149", "efficiency": 0.8}], "curr_station_list": [{"station_code": "st-832101-20"}]}, {"worker_code": "w-019993", "operation_skill_list": [{"worker_code": "w-019993", "operation_code": "op-8870826887-258", "operation_category": "244211", "efficiency": 0.7393}, {"worker_code": "w-019993", "operation_code": "op-8870828080-025", "operation_category": "222179", "efficiency": 0.8}, {"worker_code": "w-019993", "operation_code": "op-8477838478-00001", "operation_category": "245242", "efficiency": 0.8}, {"worker_code": "w-019993", "operation_code": "op-8477838072-00001", "operation_category": "220177", "efficiency": 0.8}, {"worker_code": "w-019993", "operation_code": "op-8887668079-008", "operation_category": "221178", "efficiency": 1.0638}, {"worker_code": "w-019993", "operation_code": "op-8870828070-137", "operation_category": "219176", "efficiency": 0.8}, {"worker_code": "w-019993", "operation_code": "op-8877838083-017", "operation_category": "223180", "efficiency": 1.0019}, {"worker_code": "w-019993", "operation_code": "op-8870828080-236", "operation_category": "222179", "efficiency": 0.8}, {"worker_code": "w-019993", "operation_code": "op-8870828083-010", "operation_category": "223180", "efficiency": 1.5249}, {"worker_code": "w-019993", "operation_code": "op-8870828072-106", "operation_category": "220177", "efficiency": 0.5799}, {"worker_code": "w-019993", "operation_code": "op-8865838083-017", "operation_category": "223180", "efficiency": 1.0535}, {"worker_code": "w-019993", "operation_code": "op-8887666887-105", "operation_category": "244211", "efficiency": 0.8}, {"worker_code": "w-019993", "operation_code": "op-8670828072-00005T", "efficiency": 0.7349}], "operation_category_skill_list": [{"worker_code": "w-019993", "operation_category": "219176", "efficiency": 1.0918}, {"worker_code": "w-019993", "operation_category": "220177", "efficiency": 1.1124}, {"worker_code": "w-019993", "operation_category": "245242", "efficiency": 0.8}, {"worker_code": "w-019993", "operation_category": "244211", "efficiency": 0.9442}, {"worker_code": "w-019993", "operation_category": "221178", "efficiency": 1.071}], "curr_station_list": [{"station_code": "st-832102-24"}]}, {"worker_code": "w-020524", "operation_skill_list": [{"worker_code": "w-020524", "operation_code": "op-8687668483-00014T", "operation_category": "216155", "efficiency": 0.7}, {"worker_code": "w-020524", "operation_code": "op-8670828283-00011T", "operation_category": "208074", "efficiency": 0.6}, {"worker_code": "w-020524", "operation_code": "op-8887666584-024", "operation_category": "202011", "efficiency": 0.8329}, {"worker_code": "w-020524", "operation_code": "op-8687668483-00008", "operation_category": "216155", "efficiency": 0.6}], "operation_category_skill_list": [{"worker_code": "w-020524", "operation_category": "214133", "efficiency": 0.5718}, {"worker_code": "w-020524", "operation_category": "201001", "efficiency": 0.8}, {"worker_code": "w-020524", "operation_category": "216155", "efficiency": 0.7194}, {"worker_code": "w-020524", "operation_category": "205049", "efficiency": 0.6}, {"worker_code": "w-020524", "operation_category": "208071", "efficiency": 0.6928}, {"worker_code": "w-020524", "operation_category": "214139", "efficiency": 0.9795}, {"worker_code": "w-020524", "operation_category": "205048", "efficiency": 0.5727}, {"worker_code": "w-020524", "operation_category": "203040", "efficiency": 0.7}, {"worker_code": "w-020524", "operation_category": "202033", "efficiency": 0.716}], "curr_station_list": [{"station_code": "st-832101-12"}]}], "process_list": [{"operation": "op-8687668283-00005", "operation_number": 206445, "part_code": "BJ02", "operation_category": "208071", "machine_type": "m-686867-01", "machine_type_2": "A", "standard_oper_time": 42.24, "fixed_station_code": "", "fixed_worker_code": ""}, {"operation": "op-8670828283-00010T", "operation_number": 206455, "part_code": "BJ03", "operation_category": "208071", "machine_type": "m-686867-01", "machine_type_2": "A", "standard_oper_time": 31.26, "fixed_station_code": "", "fixed_worker_code": ""}, {"operation": "op-8870828483-177", "operation_number": 206465, "part_code": "BJ03", "operation_category": "216155", "machine_type": "m-688067-01", "machine_type_2": "A", "standard_oper_time": 20.52, "fixed_station_code": "", "fixed_worker_code": ""}, {"operation": "op-8687668483-00008", "operation_number": 206475, "part_code": "BJ02", "operation_category": "216155", "machine_type": "m-688067-01", "machine_type_2": "A", "standard_oper_time": 32.34, "fixed_station_code": "", "fixed_worker_code": ""}, {"operation": "op-8887668070-137", "operation_number": 206485, "part_code": "BJ02", "operation_category": "219176", "machine_type": "m-848490-01", "machine_type_2": "A", "standard_oper_time": 54.06, "fixed_station_code": "", "fixed_worker_code": ""}, {"operation": "op-8887668079-008", "operation_number": 206495, "part_code": "BJ02", "operation_category": "221178", "machine_type": "m-848490-01", "machine_type_2": "A", "standard_oper_time": 6.36, "fixed_station_code": "", "fixed_worker_code": ""}, {"operation": "op-8877838072-316", "operation_number": 206515, "part_code": "BJ01", "operation_category": "220177", "machine_type": "m-848490-01", "machine_type_2": "A", "standard_oper_time": 16.74, "fixed_station_code": "", "fixed_worker_code": ""}, {"operation": "op-8877838083-017", "operation_number": 206525, "part_code": "BJ06", "operation_category": "223180", "machine_type": "m-848490-01", "machine_type_2": "A", "standard_oper_time": 11.88, "fixed_station_code": "", "fixed_worker_code": ""}, {"operation": "op-8670828072-00005T", "operation_number": 213410, "part_code": "BJ03", "operation_category": "220177", "machine_type": "m-848490-01", "machine_type_2": "A", "standard_oper_time": 51.3, "fixed_station_code": "", "fixed_worker_code": ""}, {"operation": "op-8870826887-258", "operation_number": 213430, "part_code": "BJ03", "operation_category": "244211", "machine_type": "m-8371-001", "machine_type_2": "A", "standard_oper_time": 19.74, "fixed_station_code": "", "fixed_worker_code": ""}, {"operation": "op-8670828477-00002T", "operation_number": 213440, "part_code": "BJ03", "operation_category": "215149", "machine_type": "m-6867-001", "machine_type_2": "A", "standard_oper_time": 15.42, "fixed_station_code": "", "fixed_worker_code": ""}, {"operation": "op-8877836678-018", "operation_number": 213450, "part_code": "BJ06", "operation_category": "203040", "machine_type": "m-687584-01", "machine_type_2": "A", "standard_oper_time": 36.54, "fixed_station_code": "", "fixed_worker_code": ""}, {"operation": "op-8870827976-313", "operation_number": 213460, "part_code": "BJ03", "operation_category": "201001", "machine_type": "m-756667-01", "machine_type_2": "A", "standard_oper_time": 8.16, "fixed_station_code": "", "fixed_worker_code": ""}, {"operation": "op-8870828383-132", "operation_number": 213470, "part_code": "BJ03", "operation_category": "213131", "machine_type": "m-688067-01", "machine_type_2": "A", "standard_oper_time": 62.58, "fixed_station_code": "", "fixed_worker_code": ""}, {"operation": "op-8870828383-007", "operation_number": 213480, "part_code": "BJ03", "operation_category": "213131", "machine_type": "m-688067-01", "machine_type_2": "A", "standard_oper_time": 35.58, "fixed_station_code": "", "fixed_worker_code": ""}, {"operation": "op-8670828483-00012T", "operation_number": 213490, "part_code": "BJ03", "operation_category": "216169", "machine_type": "m-688067-01", "machine_type_2": "A", "standard_oper_time": 61.32, "fixed_station_code": "", "fixed_worker_code": ""}, {"operation": "op-8665838283-00011T", "operation_number": 213500, "part_code": "BJ03", "operation_category": "208085", "machine_type": "m-688067-01", "machine_type_2": "A", "standard_oper_time": 19.86, "fixed_station_code": "", "fixed_worker_code": ""}, {"operation": "op-8870827478-143", "operation_number": 213510, "part_code": "BJ03", "operation_category": "206057", "machine_type": "m-688067-01", "machine_type_2": "A", "standard_oper_time": 23.64, "fixed_station_code": "", "fixed_worker_code": ""}, {"operation": "op-8870827976-110", "operation_number": 213520, "part_code": "BJ03", "operation_category": "201001", "machine_type": "m-756667-01", "machine_type_2": "A", "standard_oper_time": 11.1, "fixed_station_code": "", "fixed_worker_code": ""}, {"operation": "op-8870828080-236", "operation_number": 213530, "part_code": "BJ03", "operation_category": "222179", "machine_type": "m-848490-01", "machine_type_2": "A", "standard_oper_time": 29.4, "fixed_station_code": "", "fixed_worker_code": ""}, {"operation": "op-8870828083-010", "operation_number": 213540, "part_code": "BJ03", "operation_category": "223180", "machine_type": "m-848490-01", "machine_type_2": "A", "standard_oper_time": 7.38, "fixed_station_code": "", "fixed_worker_code": ""}, {"operation": "op-8870828070-137", "operation_number": 213550, "part_code": "BJ03", "operation_category": "219176", "machine_type": "m-848490-01", "machine_type_2": "A", "standard_oper_time": 25.08, "fixed_station_code": "", "fixed_worker_code": ""}, {"operation": "op-8887666887-105", "operation_number": 213570, "part_code": "BJ02", "operation_category": "244211", "machine_type": "m-8371-001", "machine_type_2": "A", "standard_oper_time": 11.4, "fixed_station_code": "", "fixed_worker_code": ""}, {"operation": "op-8887666584-108", "operation_number": 213580, "part_code": "BJ02", "operation_category": "202033", "machine_type": "m-688067-01", "machine_type_2": "A", "standard_oper_time": 71.58, "fixed_station_code": "", "fixed_worker_code": ""}, {"operation": "op-8477838072-00001", "operation_number": 219200, "part_code": "BJ11", "operation_category": "220177", "machine_type": "m-848490-01", "machine_type_2": "A", "standard_oper_time": 1.56, "fixed_station_code": "", "fixed_worker_code": ""}, {"operation": "op-8477838478-00001", "operation_number": 220800, "part_code": "BJ11", "operation_category": "245242", "machine_type": "m-8371-001", "machine_type_2": "A", "standard_oper_time": 1.02, "fixed_station_code": "", "fixed_worker_code": ""}, {"operation": "op-8687668483-00014T", "operation_number": 233410, "part_code": "BJ02", "operation_category": "216155", "machine_type": "m-688067-01", "machine_type_2": "A", "standard_oper_time": 19.14, "fixed_station_code": "", "fixed_worker_code": ""}, {"operation": "op-8670828283-00011T", "operation_number": 244900, "part_code": "BJ03", "operation_category": "208074", "machine_type": "m-687766-01", "machine_type_2": "A", "standard_oper_time": 43.14, "fixed_station_code": "", "fixed_worker_code": ""}, {"operation": "op-8870827976-095", "operation_number": 244940, "part_code": "BJ03", "operation_category": "201001", "machine_type": "m-756667-01", "machine_type_2": "A", "standard_oper_time": 15.36, "fixed_station_code": "", "fixed_worker_code": ""}, {"operation": "op-8870828080-025", "operation_number": 245000, "part_code": "BJ03", "operation_category": "222179", "machine_type": "m-848490-01", "machine_type_2": "A", "standard_oper_time": 7.56, "fixed_station_code": "", "fixed_worker_code": ""}, {"operation": "op-8680758483-00045T", "operation_number": 245010, "part_code": "BJ03", "operation_category": "216169", "machine_type": "m-688067-01", "machine_type_2": "A", "standard_oper_time": 21.78, "fixed_station_code": "", "fixed_worker_code": ""}, {"operation": "op-8870828384-079", "operation_number": 247250, "part_code": "BJ03", "operation_category": "214138", "machine_type": "m-688067-01", "machine_type_2": "A", "standard_oper_time": 68.4, "fixed_station_code": "", "fixed_worker_code": ""}, {"operation": "op-8877838384-002", "operation_number": 249610, "part_code": "BJ10", "operation_category": "214139", "machine_type": "m-688067-01", "machine_type_2": "A", "standard_oper_time": 18.54, "fixed_station_code": "", "fixed_worker_code": ""}, {"operation": "op-8887666584-024", "operation_number": 249620, "part_code": "BJ02", "operation_category": "202011", "machine_type": "m-688067-01", "machine_type_2": "A", "standard_oper_time": 44.52, "fixed_station_code": "", "fixed_worker_code": ""}, {"operation": "op-8877838283-020", "operation_number": 249630, "part_code": "BJ11", "operation_category": "208082", "machine_type": "m-688067-01", "machine_type_2": "A", "standard_oper_time": 39.3, "fixed_station_code": "", "fixed_worker_code": ""}, {"operation": "op-8870826887-147", "operation_number": 610000, "part_code": "BJ05", "operation_category": "244211", "machine_type": "m-8371-001", "machine_type_2": "A", "standard_oper_time": 20.64, "fixed_station_code": "", "fixed_worker_code": ""}, {"operation": "op-8865837478-737", "operation_number": 613600, "part_code": "BJ05", "operation_category": "206057", "machine_type": "m-688067-01", "machine_type_2": "A", "standard_oper_time": 63.24, "fixed_station_code": "", "fixed_worker_code": ""}, {"operation": "op-8865838384-004", "operation_number": 616800, "part_code": "BJ05", "operation_category": "214133", "machine_type": "m-688067-01", "machine_type_2": "A", "standard_oper_time": 25.02, "fixed_station_code": "", "fixed_worker_code": ""}, {"operation": "op-8865837976-479", "operation_number": 620000, "part_code": "BJ05", "operation_category": "201001", "machine_type": "m-756667-01", "machine_type_2": "A", "standard_oper_time": 47.28, "fixed_station_code": "", "fixed_worker_code": ""}, {"operation": "op-8865838079-077", "operation_number": 633600, "part_code": "BJ05", "operation_category": "221178", "machine_type": "m-848490-01", "machine_type_2": "A", "standard_oper_time": 29.1, "fixed_station_code": "", "fixed_worker_code": ""}, {"operation": "op-8870828072-106", "operation_number": 634000, "part_code": "BJ05", "operation_category": "220177", "machine_type": "m-848490-01", "machine_type_2": "A", "standard_oper_time": 44.7, "fixed_station_code": "", "fixed_worker_code": ""}, {"operation": "op-8865837478-079", "operation_number": 650400, "part_code": "BJ05", "operation_category": "206057", "machine_type": "m-688067-01", "machine_type_2": "A", "standard_oper_time": 34.74, "fixed_station_code": "", "fixed_worker_code": ""}, {"operation": "op-8665837976-00001", "operation_number": 652800, "part_code": "BJ05", "operation_category": "201001", "machine_type": "m-756667-01", "machine_type_2": "A", "standard_oper_time": 37.02, "fixed_station_code": "", "fixed_worker_code": ""}, {"operation": "op-8865837976-011", "operation_number": 657600, "part_code": "BJ05", "operation_category": "201001", "machine_type": "m-756667-01", "machine_type_2": "A", "standard_oper_time": 44.7, "fixed_station_code": "", "fixed_worker_code": ""}, {"operation": "op-8865837478-015", "operation_number": 658400, "part_code": "BJ05", "operation_category": "206057", "machine_type": "m-688067-01", "machine_type_2": "A", "standard_oper_time": 63.3, "fixed_station_code": "", "fixed_worker_code": ""}, {"operation": "op-8865838483-016", "operation_number": 663600, "part_code": "BJ05", "operation_category": "216155", "machine_type": "m-688067-01", "machine_type_2": "A", "standard_oper_time": 46.62, "fixed_station_code": "", "fixed_worker_code": ""}, {"operation": "op-8865838384-738", "operation_number": 675600, "part_code": "BJ05", "operation_category": "205048", "machine_type": "m-688067-01", "machine_type_2": "A", "standard_oper_time": 37.14, "fixed_station_code": "", "fixed_worker_code": ""}, {"operation": "op-8865838283-515", "operation_number": 717600, "part_code": "BJ05", "operation_category": "208100", "machine_type": "m-686867-01", "machine_type_2": "A", "standard_oper_time": 129.06, "fixed_station_code": "", "fixed_worker_code": ""}, {"operation": "op-8865838483-090", "operation_number": 718400, "part_code": "BJ05", "operation_category": "216155", "machine_type": "m-688067-01", "machine_type_2": "A", "standard_oper_time": 47.88, "fixed_station_code": "", "fixed_worker_code": ""}, {"operation": "op-8865838070-091", "operation_number": 718800, "part_code": "BJ05", "operation_category": "219176", "machine_type": "m-848490-01", "machine_type_2": "A", "standard_oper_time": 30.84, "fixed_station_code": "", "fixed_worker_code": ""}, {"operation": "op-8865838369-051", "operation_number": 722000, "part_code": "BJ05", "operation_category": "210115", "machine_type": "m-688067-01", "machine_type_2": "A", "standard_oper_time": 100.68, "fixed_station_code": "", "fixed_worker_code": ""}, {"operation": "op-8865836584-458", "operation_number": 722010, "part_code": "BJ05", "operation_category": "202003", "machine_type": "m-688067-01", "machine_type_2": "A", "standard_oper_time": 48.18, "fixed_station_code": "", "fixed_worker_code": ""}, {"operation": "op-8865838384-421", "operation_number": 722020, "part_code": "BJ05", "operation_category": "214133", "machine_type": "m-688067-01", "machine_type_2": "A", "standard_oper_time": 31.08, "fixed_station_code": "", "fixed_worker_code": ""}, {"operation": "op-8877838478-024", "operation_number": 724800, "part_code": "BJ05", "operation_category": "245242", "machine_type": "m-8371-001", "machine_type_2": "A", "standard_oper_time": 9.72, "fixed_station_code": "", "fixed_worker_code": ""}, {"operation": "op-8865838283-097", "operation_number": 725600, "part_code": "BJ05", "operation_category": "208069", "machine_type": "m-688067-01", "machine_type_2": "A", "standard_oper_time": 121.44, "fixed_station_code": "", "fixed_worker_code": ""}, {"operation": "op-8865836584-120", "operation_number": 736000, "part_code": "BJ05", "operation_category": "202009", "machine_type": "m-688067-01", "machine_type_2": "A", "standard_oper_time": 30.12, "fixed_station_code": "", "fixed_worker_code": ""}, {"operation": "op-8865836584-677", "operation_number": 736400, "part_code": "BJ05", "operation_category": "202010", "machine_type": "m-688067-01", "machine_type_2": "A", "standard_oper_time": 27.3, "fixed_station_code": "", "fixed_worker_code": ""}, {"operation": "op-8865837083-621", "operation_number": 736410, "part_code": "BJ05", "operation_category": "205049", "machine_type": "m-688067-01", "machine_type_2": "A", "standard_oper_time": 21.96, "fixed_station_code": "", "fixed_worker_code": ""}, {"operation": "op-8865838483-125", "operation_number": 747200, "part_code": "BJ05", "operation_category": "216169", "machine_type": "m-688067-01", "machine_type_2": "A", "standard_oper_time": 62.28, "fixed_station_code": "", "fixed_worker_code": ""}, {"operation": "op-8865838079-080", "operation_number": 752000, "part_code": "BJ05", "operation_category": "221178", "machine_type": "m-848490-01", "machine_type_2": "A", "standard_oper_time": 23.64, "fixed_station_code": "", "fixed_worker_code": ""}, {"operation": "op-8865838083-017", "operation_number": 752400, "part_code": "BJ05", "operation_category": "223180", "machine_type": "m-848490-01", "machine_type_2": "A", "standard_oper_time": 18.54, "fixed_station_code": "", "fixed_worker_code": ""}, {"operation": "op-8865838483-072", "operation_number": 766800, "part_code": "BJ05", "operation_category": "216169", "machine_type": "m-688067-01", "machine_type_2": "A", "standard_oper_time": 119.46, "fixed_station_code": "", "fixed_worker_code": ""}, {"operation": "op-8881848167-011", "operation_number": 788400, "part_code": "BJ05", "operation_category": "249219", "machine_type": "m-748990-01", "machine_type_2": "A", "standard_oper_time": 69.0, "fixed_station_code": "", "fixed_worker_code": "w-001146"}], "machine_list": [{"machine_type": "m-838067-02", "is_mono": false, "is_movable": true, "is_machine_needed": true}, {"machine_type": "m-688067-02", "is_mono": false, "is_movable": true, "is_machine_needed": true}, {"machine_type": "m-829067-01", "is_mono": false, "is_movable": true, "is_machine_needed": true}, {"machine_type": "m-688067-03", "is_mono": false, "is_movable": true, "is_machine_needed": true}, {"machine_type": "m-906877-01", "is_mono": true, "is_movable": true, "is_machine_needed": true}, {"machine_type": "m-847467-03", "is_mono": false, "is_movable": true, "is_machine_needed": true}, {"machine_type": "m-847467-01", "is_mono": false, "is_movable": true, "is_machine_needed": true}, {"machine_type": "m-847467-02", "is_mono": false, "is_movable": true, "is_machine_needed": true}, {"machine_type": "m-687675-01", "is_mono": false, "is_movable": true, "is_machine_needed": true}, {"machine_type": "m-777467-01", "is_mono": false, "is_movable": true, "is_machine_needed": true}, {"machine_type": "m-688467-01", "is_mono": false, "is_movable": true, "is_machine_needed": true}, {"machine_type": "m-908867-02", "is_mono": false, "is_movable": true, "is_machine_needed": true}, {"machine_type": "m-908867-01", "is_mono": false, "is_movable": true, "is_machine_needed": true}, {"machine_type": "m-829067-02", "is_mono": false, "is_movable": true, "is_machine_needed": true}, {"machine_type": "m-887274-01", "is_mono": true, "is_movable": true, "is_machine_needed": true}, {"machine_type": "m-908474-01", "is_mono": true, "is_movable": false, "is_machine_needed": true}, {"machine_type": "m-906690-01", "is_mono": true, "is_movable": true, "is_machine_needed": true}, {"machine_type": "m-837770-01", "is_mono": true, "is_movable": false, "is_machine_needed": true}, {"machine_type": "m-688367-01", "is_mono": false, "is_movable": true, "is_machine_needed": true}, {"machine_type": "m-888067-01", "is_mono": false, "is_movable": true, "is_machine_needed": true}, {"machine_type": "m-756667-04", "is_mono": false, "is_movable": true, "is_machine_needed": true}, {"machine_type": "m-667567-01", "is_mono": true, "is_movable": true, "is_machine_needed": true}, {"machine_type": "m-688067-01", "is_mono": false, "is_movable": true, "is_machine_needed": true}, {"machine_type": "m-687584-01", "is_mono": false, "is_movable": true, "is_machine_needed": true}, {"machine_type": "m-838067-01", "is_mono": false, "is_movable": true, "is_machine_needed": true}, {"machine_type": "m-6867-001", "is_mono": false, "is_movable": true, "is_machine_needed": true}, {"machine_type": "m-756667-01", "is_mono": false, "is_movable": true, "is_machine_needed": true}, {"machine_type": "m-756667-02", "is_mono": false, "is_movable": true, "is_machine_needed": true}, {"machine_type": "m-756667-03", "is_mono": false, "is_movable": true, "is_machine_needed": true}, {"machine_type": "m-688376-01", "is_mono": false, "is_movable": true, "is_machine_needed": true}, {"machine_type": "m-906674-01", "is_mono": false, "is_movable": true, "is_machine_needed": true}, {"machine_type": "m-686867-01", "is_mono": false, "is_movable": true, "is_machine_needed": true}, {"machine_type": "m-687766-01", "is_mono": true, "is_movable": true, "is_machine_needed": true}, {"machine_type": "m-838376-01", "is_mono": false, "is_movable": true, "is_machine_needed": true}, {"machine_type": "m-688067-05", "is_mono": false, "is_movable": true, "is_machine_needed": true}, {"machine_type": "m-687584-02", "is_mono": false, "is_movable": true, "is_machine_needed": true}, {"machine_type": "m-688067-09", "is_mono": false, "is_movable": true, "is_machine_needed": true}, {"machine_type": "m-756874-01", "is_mono": false, "is_movable": true, "is_machine_needed": true}, {"machine_type": "m-829067-03", "is_mono": false, "is_movable": true, "is_machine_needed": true}, {"machine_type": "m-7567-002", "is_mono": false, "is_movable": true, "is_machine_needed": true}, {"machine_type": "m-7567-001", "is_mono": false, "is_movable": true, "is_machine_needed": true}, {"machine_type": "m-808967-01", "is_mono": false, "is_movable": true, "is_machine_needed": true}, {"machine_type": "m-708967-01", "is_mono": false, "is_movable": true, "is_machine_needed": true}, {"machine_type": "m-687567-01", "is_mono": true, "is_movable": false, "is_machine_needed": true}, {"machine_type": "m-689067-01", "is_mono": false, "is_movable": true, "is_machine_needed": true}, {"machine_type": "m-677567-01", "is_mono": false, "is_movable": true, "is_machine_needed": true}, {"machine_type": "m-837275-01", "is_mono": false, "is_movable": true, "is_machine_needed": true}, {"machine_type": "m-6890-001", "is_mono": false, "is_movable": true, "is_machine_needed": true}, {"machine_type": "m-686875-01", "is_mono": false, "is_movable": true, "is_machine_needed": true}, {"machine_type": "m-827467-01", "is_mono": false, "is_movable": true, "is_machine_needed": true}, {"machine_type": "m-756967-01", "is_mono": false, "is_movable": true, "is_machine_needed": true}, {"machine_type": "m-747767-01", "is_mono": false, "is_movable": true, "is_machine_needed": true}, {"machine_type": "m-688869-01", "is_mono": false, "is_movable": true, "is_machine_needed": true}, {"machine_type": "m-8370-001", "is_mono": true, "is_movable": true, "is_machine_needed": true}, {"machine_type": "m-848490-01", "is_mono": true, "is_movable": false, "is_machine_needed": true}, {"machine_type": "m-837771-01", "is_mono": true, "is_movable": true, "is_machine_needed": true}, {"machine_type": "m-8371-001", "is_mono": false, "is_movable": true, "is_machine_needed": false}, {"machine_type": "m-9074-001", "is_mono": false, "is_movable": true, "is_machine_needed": true}, {"machine_type": "m-748990-01", "is_mono": true, "is_movable": false, "is_machine_needed": true}, {"machine_type": "m-848468-01", "is_mono": true, "is_movable": false, "is_machine_needed": true}, {"machine_type": "m-677574-01", "is_mono": true, "is_movable": false, "is_machine_needed": true}, {"machine_type": "m-8878-001", "is_mono": false, "is_movable": true, "is_machine_needed": false}, {"machine_type": "m-688969-01", "is_mono": true, "is_movable": true, "is_machine_needed": true}, {"machine_type": "m-676684-01", "is_mono": false, "is_movable": true, "is_machine_needed": true}, {"machine_type": "m-6774-01", "is_mono": false, "is_movable": true, "is_machine_needed": true}, {"machine_type": "m-6780-01", "is_mono": false, "is_movable": true, "is_machine_needed": true}, {"machine_type": "m-678084-01", "is_mono": false, "is_movable": true, "is_machine_needed": true}, {"machine_type": "m-686667-01", "is_mono": false, "is_movable": true, "is_machine_needed": true}, {"machine_type": "m-6867-002", "is_mono": false, "is_movable": true, "is_machine_needed": true}, {"machine_type": "m-6867-01", "is_mono": false, "is_movable": true, "is_machine_needed": true}, {"machine_type": "m-687574-01", "is_mono": false, "is_movable": true, "is_machine_needed": true}, {"machine_type": "m-688067-01S01034", "is_mono": false, "is_movable": true, "is_machine_needed": true}, {"machine_type": "m-688067-04", "is_mono": false, "is_movable": true, "is_machine_needed": true}, {"machine_type": "m-688067-06", "is_mono": false, "is_movable": true, "is_machine_needed": true}, {"machine_type": "m-688067-07", "is_mono": false, "is_movable": true, "is_machine_needed": true}, {"machine_type": "m-688067-08", "is_mono": false, "is_movable": true, "is_machine_needed": true}, {"machine_type": "m-688067-10", "is_mono": false, "is_movable": true, "is_machine_needed": true}, {"machine_type": "m-6883-01", "is_mono": false, "is_movable": true, "is_machine_needed": true}, {"machine_type": "m-688976-01", "is_mono": false, "is_movable": true, "is_machine_needed": true}, {"machine_type": "m-708074-01", "is_mono": false, "is_movable": true, "is_machine_needed": true}, {"machine_type": "m-708074-02", "is_mono": false, "is_movable": true, "is_machine_needed": true}, {"machine_type": "m-708074-03", "is_mono": false, "is_movable": true, "is_machine_needed": true}, {"machine_type": "m-7567-003", "is_mono": false, "is_movable": true, "is_machine_needed": true}, {"machine_type": "m-7666-01", "is_mono": false, "is_movable": true, "is_machine_needed": true}, {"machine_type": "m-7680-01", "is_mono": false, "is_movable": true, "is_machine_needed": true}, {"machine_type": "m-7772-001", "is_mono": false, "is_movable": true, "is_machine_needed": true}, {"machine_type": "m-7772-003", "is_mono": false, "is_movable": true, "is_machine_needed": true}, {"machine_type": "m-778484-01", "is_mono": false, "is_movable": true, "is_machine_needed": true}, {"machine_type": "m-8067-001", "is_mono": false, "is_movable": true, "is_machine_needed": true}, {"machine_type": "m-8080-01", "is_mono": false, "is_movable": true, "is_machine_needed": true}, {"machine_type": "m-8190-0042", "is_mono": false, "is_movable": true, "is_machine_needed": true}, {"machine_type": "m-828174-01", "is_mono": false, "is_movable": true, "is_machine_needed": true}, {"machine_type": "m-829067-04", "is_mono": false, "is_movable": true, "is_machine_needed": true}, {"machine_type": "m-8371-01", "is_mono": false, "is_movable": true, "is_machine_needed": true}, {"machine_type": "m-838976-01", "is_mono": false, "is_movable": true, "is_machine_needed": true}, {"machine_type": "m-849084-01", "is_mono": false, "is_movable": true, "is_machine_needed": true}, {"machine_type": "m-8788-001", "is_mono": false, "is_movable": true, "is_machine_needed": true}, {"machine_type": "m-9080-01", "is_mono": false, "is_movable": true, "is_machine_needed": true}, {"machine_type": "m-748990-", "is_mono": false, "is_movable": true, "is_machine_needed": true}, {"machine_type": "m-7772-004", "is_mono": false, "is_movable": true, "is_machine_needed": true}, {"machine_type": "m-7772-024", "is_mono": false, "is_movable": true, "is_machine_needed": true}, {"machine_type": "m-7772-025", "is_mono": false, "is_movable": true, "is_machine_needed": true}, {"machine_type": "m-7772-026", "is_mono": false, "is_movable": true, "is_machine_needed": true}, {"machine_type": "m-838374-01", "is_mono": false, "is_movable": true, "is_machine_needed": true}], "station_list": [{"station_code": "st-832101-1", "line_number": 1, "curr_machine_list": [{"machine_type": "m-848490-01"}], "neighbor_station_list": []}, {"station_code": "st-832101-2", "line_number": 2, "curr_machine_list": [], "neighbor_station_list": [{"station_code": "st-832101-3"}, {"station_code": "st-832101-28"}, {"station_code": "st-832101-27"}, {"station_code": "st-832102-28"}, {"station_code": "st-832102-27"}, {"station_code": "st-832101-29"}]}, {"station_code": "st-832101-3", "line_number": 3, "curr_machine_list": [], "neighbor_station_list": [{"station_code": "st-832101-2"}, {"station_code": "st-832101-4"}, {"station_code": "st-832101-27"}, {"station_code": "st-832101-26"}, {"station_code": "st-832101-28"}, {"station_code": "st-832102-27"}, {"station_code": "st-832102-28"}, {"station_code": "st-832102-26"}]}, {"station_code": "st-832101-4", "line_number": 4, "curr_machine_list": [], "neighbor_station_list": [{"station_code": "st-832101-3"}, {"station_code": "st-832101-5"}, {"station_code": "st-832101-26"}, {"station_code": "st-832101-25"}, {"station_code": "st-832101-27"}, {"station_code": "st-832102-26"}, {"station_code": "st-832102-27"}, {"station_code": "st-832102-25"}]}, {"station_code": "st-832101-5", "line_number": 5, "curr_machine_list": [], "neighbor_station_list": [{"station_code": "st-832101-4"}, {"station_code": "st-832101-6"}, {"station_code": "st-832101-25"}, {"station_code": "st-832101-26"}, {"station_code": "st-832101-24"}, {"station_code": "st-832102-25"}, {"station_code": "st-832102-26"}]}, {"station_code": "st-832101-6", "line_number": 6, "curr_machine_list": [], "neighbor_station_list": [{"station_code": "st-832101-5"}, {"station_code": "st-832101-24"}, {"station_code": "st-832101-25"}, {"station_code": "st-832101-23"}, {"station_code": "st-832102-23"}, {"station_code": "st-832102-25"}]}, {"station_code": "st-832101-7", "line_number": 7, "curr_machine_list": [{"machine_type": "m-848490-01"}], "neighbor_station_list": [{"station_code": "st-832102-24"}]}, {"station_code": "st-832101-8", "line_number": 8, "curr_machine_list": [], "neighbor_station_list": [{"station_code": "st-832101-9"}, {"station_code": "st-832101-22"}, {"station_code": "st-832101-21"}, {"station_code": "st-832101-23"}, {"station_code": "st-832102-22"}, {"station_code": "st-832102-23"}, {"station_code": "st-832102-21"}]}, {"station_code": "st-832101-9", "line_number": 9, "curr_machine_list": [], "neighbor_station_list": [{"station_code": "st-832101-8"}, {"station_code": "st-832101-10"}, {"station_code": "st-832101-21"}, {"station_code": "st-832101-20"}, {"station_code": "st-832101-22"}, {"station_code": "st-832102-21"}, {"station_code": "st-832102-22"}, {"station_code": "st-832102-20"}]}, {"station_code": "st-832101-10", "line_number": 10, "curr_machine_list": [], "neighbor_station_list": [{"station_code": "st-832101-9"}, {"station_code": "st-832101-11"}, {"station_code": "st-832101-20"}, {"station_code": "st-832101-19"}, {"station_code": "st-832101-21"}, {"station_code": "st-832102-20"}, {"station_code": "st-832102-21"}, {"station_code": "st-832102-19"}]}, {"station_code": "st-832101-11", "line_number": 11, "curr_machine_list": [], "neighbor_station_list": [{"station_code": "st-832101-10"}, {"station_code": "st-832101-12"}, {"station_code": "st-832101-19"}, {"station_code": "st-832101-20"}, {"station_code": "st-832101-18"}, {"station_code": "st-832102-19"}, {"station_code": "st-832102-20"}, {"station_code": "st-832102-18"}]}, {"station_code": "st-832101-12", "line_number": 12, "curr_machine_list": [], "neighbor_station_list": [{"station_code": "st-832101-11"}, {"station_code": "st-832101-13"}, {"station_code": "st-832101-18"}, {"station_code": "st-832101-19"}, {"station_code": "st-832102-18"}, {"station_code": "st-832102-19"}, {"station_code": "st-832102-17"}]}, {"station_code": "st-832101-13", "line_number": 13, "curr_machine_list": [], "neighbor_station_list": [{"station_code": "st-832101-12"}, {"station_code": "st-832101-14"}, {"station_code": "st-832101-18"}, {"station_code": "st-832102-17"}, {"station_code": "st-832102-18"}, {"station_code": "st-832101-16"}]}, {"station_code": "st-832101-14", "line_number": 14, "curr_machine_list": [], "neighbor_station_list": [{"station_code": "st-832101-13"}, {"station_code": "st-832102-17"}, {"station_code": "st-832101-16"}]}, {"station_code": "st-832101-17", "line_number": 16, "curr_machine_list": [{"machine_type": "m-848490-01"}], "neighbor_station_list": []}, {"station_code": "st-832101-18", "line_number": 17, "curr_machine_list": [], "neighbor_station_list": [{"station_code": "st-832101-19"}, {"station_code": "st-832101-12"}, {"station_code": "st-832101-11"}, {"station_code": "st-832101-13"}]}, {"station_code": "st-832101-19", "line_number": 18, "curr_machine_list": [], "neighbor_station_list": [{"station_code": "st-832101-18"}, {"station_code": "st-832101-20"}, {"station_code": "st-832101-11"}, {"station_code": "st-832101-10"}, {"station_code": "st-832101-12"}]}, {"station_code": "st-832101-20", "line_number": 19, "curr_machine_list": [], "neighbor_station_list": [{"station_code": "st-832101-19"}, {"station_code": "st-832101-21"}, {"station_code": "st-832101-10"}, {"station_code": "st-832101-11"}, {"station_code": "st-832101-9"}]}, {"station_code": "st-832101-21", "line_number": 20, "curr_machine_list": [], "neighbor_station_list": [{"station_code": "st-832101-20"}, {"station_code": "st-832101-22"}, {"station_code": "st-832101-9"}, {"station_code": "st-832101-10"}, {"station_code": "st-832101-8"}]}, {"station_code": "st-832101-22", "line_number": 21, "curr_machine_list": [], "neighbor_station_list": [{"station_code": "st-832101-21"}, {"station_code": "st-832101-23"}, {"station_code": "st-832101-8"}, {"station_code": "st-832101-9"}]}, {"station_code": "st-832101-23", "line_number": 22, "curr_machine_list": [], "neighbor_station_list": [{"station_code": "st-832101-22"}, {"station_code": "st-832101-24"}, {"station_code": "st-832101-6"}, {"station_code": "st-832101-8"}]}, {"station_code": "st-832101-24", "line_number": 23, "curr_machine_list": [], "neighbor_station_list": [{"station_code": "st-832101-25"}, {"station_code": "st-832101-23"}, {"station_code": "st-832101-6"}, {"station_code": "st-832101-5"}]}, {"station_code": "st-832101-25", "line_number": 24, "curr_machine_list": [{"machine_type": "m-848490-01"}], "neighbor_station_list": [{"station_code": "st-832101-26"}, {"station_code": "st-832101-24"}, {"station_code": "st-832101-5"}, {"station_code": "st-832101-4"}, {"station_code": "st-832101-6"}]}, {"station_code": "st-832101-26", "line_number": 25, "curr_machine_list": [], "neighbor_station_list": [{"station_code": "st-832101-25"}, {"station_code": "st-832101-27"}, {"station_code": "st-832101-4"}, {"station_code": "st-832101-3"}, {"station_code": "st-832101-5"}]}, {"station_code": "st-832101-29", "line_number": 28, "curr_machine_list": [], "neighbor_station_list": [{"station_code": "st-832101-28"}, {"station_code": "st-832101-30"}, {"station_code": "st-832101-2"}]}, {"station_code": "st-832101-30", "line_number": 29, "curr_machine_list": [], "neighbor_station_list": [{"station_code": "st-832101-29"}]}, {"station_code": "st-832102-1", "line_number": 31, "curr_machine_list": [{"machine_type": "m-748990-01"}], "neighbor_station_list": [{"station_code": "st-832102-3"}]}, {"station_code": "st-832102-3", "line_number": 32, "curr_machine_list": [], "neighbor_station_list": [{"station_code": "st-832102-1"}, {"station_code": "st-832102-28"}, {"station_code": "st-832102-27"}]}, {"station_code": "st-832102-5", "line_number": 33, "curr_machine_list": [], "neighbor_station_list": [{"station_code": "st-832102-6"}, {"station_code": "st-832102-25"}, {"station_code": "st-832102-26"}, {"station_code": "st-832102-27"}]}, {"station_code": "st-832102-6", "line_number": 34, "curr_machine_list": [], "neighbor_station_list": [{"station_code": "st-832102-5"}, {"station_code": "st-832102-25"}]}, {"station_code": "st-832102-7", "line_number": 35, "curr_machine_list": [{"machine_type": "m-848490-01"}], "neighbor_station_list": [{"station_code": "st-832102-24"}]}, {"station_code": "st-832102-8", "line_number": 36, "curr_machine_list": [], "neighbor_station_list": [{"station_code": "st-832102-9"}, {"station_code": "st-832102-22"}, {"station_code": "st-832102-23"}]}, {"station_code": "st-832102-9", "line_number": 37, "curr_machine_list": [], "neighbor_station_list": [{"station_code": "st-832102-8"}, {"station_code": "st-832102-10"}, {"station_code": "st-832102-21"}, {"station_code": "st-832102-20"}, {"station_code": "st-832102-22"}, {"station_code": "st-832102-23"}]}, {"station_code": "st-832102-10", "line_number": 38, "curr_machine_list": [], "neighbor_station_list": [{"station_code": "st-832102-9"}, {"station_code": "st-832102-11"}, {"station_code": "st-832102-20"}, {"station_code": "st-832102-21"}, {"station_code": "st-832102-19"}]}, {"station_code": "st-832102-11", "line_number": 39, "curr_machine_list": [], "neighbor_station_list": [{"station_code": "st-832102-10"}, {"station_code": "st-832102-12"}, {"station_code": "st-832102-19"}, {"station_code": "st-832102-20"}, {"station_code": "st-832102-18"}]}, {"station_code": "st-832102-12", "line_number": 40, "curr_machine_list": [], "neighbor_station_list": [{"station_code": "st-832102-11"}, {"station_code": "st-832102-13"}, {"station_code": "st-832102-18"}, {"station_code": "st-832102-17"}, {"station_code": "st-832102-19"}]}, {"station_code": "st-832102-13", "line_number": 41, "curr_machine_list": [], "neighbor_station_list": [{"station_code": "st-832102-12"}, {"station_code": "st-832102-14"}, {"station_code": "st-832102-17"}, {"station_code": "st-832102-18"}]}, {"station_code": "st-832102-14", "line_number": 42, "curr_machine_list": [], "neighbor_station_list": [{"station_code": "st-832102-13"}, {"station_code": "st-832102-15"}, {"station_code": "st-832102-17"}]}, {"station_code": "st-832102-15", "line_number": 43, "curr_machine_list": [], "neighbor_station_list": [{"station_code": "st-832102-14"}]}, {"station_code": "st-832102-17", "line_number": 45, "curr_machine_list": [], "neighbor_station_list": [{"station_code": "st-832102-18"}, {"station_code": "st-832102-13"}, {"station_code": "st-832102-14"}, {"station_code": "st-832102-12"}, {"station_code": "st-832101-14"}, {"station_code": "st-832101-13"}, {"station_code": "st-832101-12"}]}, {"station_code": "st-832102-18", "line_number": 46, "curr_machine_list": [], "neighbor_station_list": [{"station_code": "st-832102-17"}, {"station_code": "st-832102-19"}, {"station_code": "st-832102-12"}, {"station_code": "st-832102-13"}, {"station_code": "st-832102-11"}, {"station_code": "st-832101-12"}, {"station_code": "st-832101-13"}, {"station_code": "st-832101-11"}]}, {"station_code": "st-832102-19", "line_number": 47, "curr_machine_list": [{"machine_type": "m-687567-01"}], "neighbor_station_list": [{"station_code": "st-832102-18"}, {"station_code": "st-832102-20"}, {"station_code": "st-832102-11"}, {"station_code": "st-832102-12"}, {"station_code": "st-832102-10"}, {"station_code": "st-832101-11"}, {"station_code": "st-832101-12"}, {"station_code": "st-832101-10"}]}, {"station_code": "st-832102-20", "line_number": 48, "curr_machine_list": [], "neighbor_station_list": [{"station_code": "st-832102-19"}, {"station_code": "st-832102-21"}, {"station_code": "st-832102-10"}, {"station_code": "st-832102-11"}, {"station_code": "st-832102-9"}, {"station_code": "st-832101-10"}, {"station_code": "st-832101-11"}, {"station_code": "st-832101-9"}]}, {"station_code": "st-832102-21", "line_number": 49, "curr_machine_list": [], "neighbor_station_list": [{"station_code": "st-832102-20"}, {"station_code": "st-832102-22"}, {"station_code": "st-832102-9"}, {"station_code": "st-832102-10"}, {"station_code": "st-832101-9"}, {"station_code": "st-832101-10"}, {"station_code": "st-832101-8"}]}, {"station_code": "st-832102-22", "line_number": 50, "curr_machine_list": [], "neighbor_station_list": [{"station_code": "st-832102-21"}, {"station_code": "st-832102-23"}, {"station_code": "st-832102-8"}, {"station_code": "st-832102-9"}, {"station_code": "st-832101-8"}, {"station_code": "st-832101-9"}]}, {"station_code": "st-832102-23", "line_number": 51, "curr_machine_list": [], "neighbor_station_list": [{"station_code": "st-832102-22"}, {"station_code": "st-832102-8"}, {"station_code": "st-832102-9"}, {"station_code": "st-832101-8"}, {"station_code": "st-832101-6"}]}, {"station_code": "st-832102-24", "line_number": 52, "curr_machine_list": [{"machine_type": "m-848490-01"}], "neighbor_station_list": [{"station_code": "st-832102-7"}, {"station_code": "st-832101-7"}]}, {"station_code": "st-832102-25", "line_number": 53, "curr_machine_list": [], "neighbor_station_list": [{"station_code": "st-832102-26"}, {"station_code": "st-832102-5"}, {"station_code": "st-832102-6"}, {"station_code": "st-832101-5"}, {"station_code": "st-832101-6"}, {"station_code": "st-832101-4"}]}, {"station_code": "st-832102-26", "line_number": 54, "curr_machine_list": [{"machine_type": "m-748990-01"}], "neighbor_station_list": [{"station_code": "st-832102-27"}, {"station_code": "st-832102-25"}, {"station_code": "st-832102-5"}, {"station_code": "st-832101-4"}, {"station_code": "st-832101-5"}, {"station_code": "st-832101-3"}]}, {"station_code": "st-832102-27", "line_number": 55, "curr_machine_list": [], "neighbor_station_list": [{"station_code": "st-832102-28"}, {"station_code": "st-832102-26"}, {"station_code": "st-832102-5"}, {"station_code": "st-832102-3"}, {"station_code": "st-832101-3"}, {"station_code": "st-832101-2"}, {"station_code": "st-832101-4"}]}, {"station_code": "st-832102-28", "line_number": 56, "curr_machine_list": [{"machine_type": "m-748990-01"}], "neighbor_station_list": [{"station_code": "st-832102-27"}, {"station_code": "st-832102-3"}, {"station_code": "st-832101-2"}, {"station_code": "st-832101-3"}]}, {"station_code": "st-832102-29", "line_number": 57, "curr_machine_list": [{"machine_type": "m-748990-01"}], "neighbor_station_list": []}, {"station_code": "st-832102-30", "line_number": 58, "curr_machine_list": [{"machine_type": "m-748990-01"}], "neighbor_station_list": []}], "joint_operation_list": [{"part_code": "BJ02", "joint_operation": "op-8865838283-515"}, {"part_code": "BJ03", "joint_operation": "op-8865837478-737"}, {"part_code": "BJ01", "joint_operation": "op-8887666584-108"}, {"part_code": "BJ06", "joint_operation": "op-8865838369-051"}, {"part_code": "BJ11", "joint_operation": "op-8865838283-097"}, {"part_code": "BJ10", "joint_operation": "op-8887666584-024"}], "config_param": {"max_worker_per_oper": 3, "max_station_per_worker": 4, "max_cycle_count": 8, "max_revisited_station_count": 8, "volatility_rate": 0.374, "volatility_weight": 0.7, "upph_weight": 0.3, "max_machine_per_station": 3, "max_station_per_oper": 3, "max_split_num": 3}}
