# Supplementary material for: Application of enhanced benders decomposition algorithm in circular assembly line balancing problem with task splitting
Source: PLoS One. 2025 Oct 6;20(10):e0333263. doi: 10.1371/journal.pone.0333263 (PMC12500168; doi:10.1371/journal.pone.0333263)
Supplement: S1 File — The raw statistical data underlying the key figures and tables. (ZIP) [file pone.0333263.s001.zip › Meta Data/instances/instance-22.txt]

{"worker_list": [{"worker_code": "w-000718", "operation_skill_list": [{"worker_code": "w-000718", "operation_code": "op-7665838483-00092", "operation_category": "216169", "efficiency": 0.75}, {"worker_code": "w-000718", "operation_code": "op-7665838283-157", "operation_category": "208069", "efficiency": 0.85}, {"worker_code": "w-000718", "operation_code": "op-7665838369-00013", "operation_category": "210110", "efficiency": 0.75}, {"worker_code": "w-000718", "operation_code": "op-7683768366-110", "operation_category": "209235", "efficiency": 0.8}, {"worker_code": "w-000718", "operation_code": "op-7665838477-156", "operation_category": "215149", "efficiency": 0.75}, {"worker_code": "w-000718", "operation_code": "op-7683768369-355", "operation_category": "210108", "efficiency": 0.9}, {"worker_code": "w-000718", "operation_code": "op-7665838369-145", "operation_category": "210105", "efficiency": 0.8}, {"worker_code": "w-000718", "operation_code": "op-7683768483-104", "operation_category": "216167", "efficiency": 0.9}], "operation_category_skill_list": [{"worker_code": "w-000718", "operation_category": "201001", "efficiency": 0.6313}, {"worker_code": "w-000718", "operation_category": "213131", "efficiency": 0.8}, {"worker_code": "w-000718", "operation_category": "216155", "efficiency": 0.8}, {"worker_code": "w-000718", "operation_category": "216164", "efficiency": 1.2377}, {"worker_code": "w-000718", "operation_category": "215149", "efficiency": 0.75}, {"worker_code": "w-000718", "operation_category": "216153", "efficiency": 0.9}, {"worker_code": "w-000718", "operation_category": "214133", "efficiency": 1.5}, {"worker_code": "w-000718", "operation_category": "203040", "efficiency": 0.7179}, {"worker_code": "w-000718", "operation_category": "205046", "efficiency": 0.8}, {"worker_code": "w-000718", "operation_category": "208069", "efficiency": 0.85}, {"worker_code": "w-000718", "operation_category": "210115", "efficiency": 0.7}], "curr_station_list": [{"station_code": "st-833111-24"}]}, {"worker_code": "w-004211", "operation_skill_list": [{"worker_code": "w-004211", "operation_code": "op-7667768483-168", "operation_category": "216155", "efficiency": 0.75}, {"worker_code": "w-004211", "operation_code": "op-7667858483-00004", "operation_category": "216155", "efficiency": 0.75}, {"worker_code": "w-004211", "operation_code": "op-7680758483-123", "operation_category": "216155", "efficiency": 0.75}, {"worker_code": "w-004211", "operation_code": "op-7667768384-007", "operation_category": "214133", "efficiency": 0.75}, {"worker_code": "w-004211", "operation_code": "op-7665836584-00074", "operation_category": "202010", "efficiency": 0.8617}, {"worker_code": "w-004211", "operation_code": "op-7667858477-007", "operation_category": "215149", "efficiency": 0.75}, {"worker_code": "w-004211", "operation_code": "op-7667768477-167", "operation_category": "215149", "efficiency": 0.75}, {"worker_code": "w-004211", "operation_code": "op-7665838477-037", "operation_category": "215149", "efficiency": 1.3061}], "operation_category_skill_list": [{"worker_code": "w-004211", "operation_category": "206057", "efficiency": 0.75}, {"worker_code": "w-004211", "operation_category": "201001", "efficiency": 0.6268}, {"worker_code": "w-004211", "operation_category": "216169", "efficiency": 0.8}, {"worker_code": "w-004211", "operation_category": "206052", "efficiency": 0.6278}, {"worker_code": "w-004211", "operation_category": "216164", "efficiency": 1.0035}, {"worker_code": "w-004211", "operation_category": "215149", "efficiency": 1.3061}, {"worker_code": "w-004211", "operation_category": "214133", "efficiency": 0.75}, {"worker_code": "w-004211", "operation_category": "208076", "efficiency": 0.6197}], "curr_station_list": [{"station_code": "st-833111-4"}]}, {"worker_code": "w-004773", "operation_skill_list": [{"worker_code": "w-004773", "operation_code": "op-7665838384-092", "operation_category": "214133", "efficiency": 0.7579}, {"worker_code": "w-004773", "operation_code": "op-7665838283-157", "operation_category": "208069", "efficiency": 0.75}, {"worker_code": "w-004773", "operation_code": "op-7665836678-00004", "operation_category": "203040", "efficiency": 0.768}, {"worker_code": "w-004773", "operation_code": "op-7665836678-447", "operation_category": "203040", "efficiency": 1.3381}, {"worker_code": "w-004773", "operation_code": "op-7665836584-00074", "operation_category": "202010", "efficiency": 0.904}, {"worker_code": "w-004773", "operation_code": "op-7665838369-071", "operation_category": "210115", "efficiency": 1.0445}], "operation_category_skill_list": [{"worker_code": "w-004773", "operation_category": "206057", "efficiency": 0.85}, {"worker_code": "w-004773", "operation_category": "216169", "efficiency": 1.0158}, {"worker_code": "w-004773", "operation_category": "216155", "efficiency": 0.8}, {"worker_code": "w-004773", "operation_category": "215149", "efficiency": 0.8}, {"worker_code": "w-004773", "operation_category": "214133", "efficiency": 0.7579}, {"worker_code": "w-004773", "operation_category": "210110", "efficiency": 0.8}, {"worker_code": "w-004773", "operation_category": "208069", "efficiency": 0.75}, {"worker_code": "w-004773", "operation_category": "210108", "efficiency": 0.9}], "curr_station_list": [{"station_code": "st-833111-29"}]}, {"worker_code": "w-005433", "operation_skill_list": [{"worker_code": "w-005433", "operation_code": "op-7683768483-017", "operation_category": "216164", "efficiency": 0.9744}, {"worker_code": "w-005433", "operation_code": "op-7665838366-158", "operation_category": "209103", "efficiency": 1.1831}, {"worker_code": "w-005433", "operation_code": "op-7665838283-689", "operation_category": "208069", "efficiency": 0.75}, {"worker_code": "w-005433", "operation_code": "op-7665836584-00074", "operation_category": "202010", "efficiency": 0.85}, {"worker_code": "w-005433", "operation_code": "op-7683768366-110", "operation_category": "209235", "efficiency": 1.1}, {"worker_code": "w-005433", "operation_code": "op-7665838477-037", "operation_category": "215149", "efficiency": 1.3647}], "operation_category_skill_list": [{"worker_code": "w-005433", "operation_category": "206057", "efficiency": 0.9478}, {"worker_code": "w-005433", "operation_category": "201001", "efficiency": 0.8299}, {"worker_code": "w-005433", "operation_category": "216169", "efficiency": 1.6012}, {"worker_code": "w-005433", "operation_category": "215149", "efficiency": 1.3647}, {"worker_code": "w-005433", "operation_category": "214133", "efficiency": 0.9}, {"worker_code": "w-005433", "operation_category": "208069", "efficiency": 0.75}, {"worker_code": "w-005433", "operation_category": "203040", "efficiency": 0.9}, {"worker_code": "w-005433", "operation_category": "205046", "efficiency": 1.5}, {"worker_code": "w-005433", "operation_category": "245213", "efficiency": 1.3641}], "curr_station_list": [{"station_code": "st-833111-11"}]}, {"worker_code": "w-006576", "operation_skill_list": [{"worker_code": "w-006576", "operation_code": "op-7680756584-059", "operation_category": "202015", "efficiency": 0.9}, {"worker_code": "w-006576", "operation_code": "op-7665837478-00007", "operation_category": "206057", "efficiency": 0.9}, {"worker_code": "w-006576", "operation_code": "op-7665838283-00261T", "operation_category": "255246", "efficiency": 0.8}, {"worker_code": "w-006576", "operation_code": "op-7667768283-00001", "operation_category": "208074", "efficiency": 0.95}, {"worker_code": "w-006576", "operation_code": "op-7667768483-168", "operation_category": "216155", "efficiency": 0.9}, {"worker_code": "w-006576", "operation_code": "op-7683768483-017", "operation_category": "216164", "efficiency": 1.3329}, {"worker_code": "w-006576", "operation_code": "op-7667858483-00004", "operation_category": "216155", "efficiency": 0.9}, {"worker_code": "w-006576", "operation_code": "op-7680758483-123", "operation_category": "216155", "efficiency": 0.9}, {"worker_code": "w-006576", "operation_code": "op-7677838283-664", "operation_category": "208099", "efficiency": 0.9}, {"worker_code": "w-006576", "operation_code": "op-7670827478-420", "operation_category": "206057", "efficiency": 0.9}, {"worker_code": "w-006576", "operation_code": "op-7666757478-047", "operation_category": "206057", "efficiency": 0.9}, {"worker_code": "w-006576", "operation_code": "op-7680757976-00011T", "operation_category": "201001", "efficiency": 0.9}, {"worker_code": "w-006576", "operation_code": "op-7666757478-046", "operation_category": "206057", "efficiency": 0.9}], "operation_category_skill_list": [{"worker_code": "w-006576", "operation_category": "201001", "efficiency": 0.9}, {"worker_code": "w-006576", "operation_category": "216169", "efficiency": 0.907}, {"worker_code": "w-006576", "operation_category": "209103", "efficiency": 1.3478}, {"worker_code": "w-006576", "operation_category": "214133", "efficiency": 0.6295}, {"worker_code": "w-006576", "operation_category": "208074", "efficiency": 0.95}, {"worker_code": "w-006576", "operation_category": "203040", "efficiency": 1.0582}, {"worker_code": "w-006576", "operation_category": "209235", "efficiency": 1.2546}, {"worker_code": "w-006576", "operation_category": "206051", "efficiency": 1.3}], "curr_station_list": [{"station_code": "st-833111-16"}]}, {"worker_code": "w-008468", "operation_skill_list": [{"worker_code": "w-008468", "operation_code": "op-7680756584-059", "operation_category": "202015", "efficiency": 0.7}, {"worker_code": "w-008468", "operation_code": "op-7665838283-00261T", "operation_category": "255246", "efficiency": 0.8}, {"worker_code": "w-008468", "operation_code": "op-7666758383-350", "operation_category": "213131", "efficiency": 0.8}, {"worker_code": "w-008468", "operation_code": "op-7683768483-017", "operation_category": "216164", "efficiency": 0.6168}, {"worker_code": "w-008468", "operation_code": "op-7665838477-815", "operation_category": "215149", "efficiency": 0.8}, {"worker_code": "w-008468", "operation_code": "op-7680758483-123", "operation_category": "216155", "efficiency": 0.7}, {"worker_code": "w-008468", "operation_code": "op-7667768384-007", "operation_category": "214133", "efficiency": 0.75}, {"worker_code": "w-008468", "operation_code": "op-7680758283-00020", "operation_category": "255246", "efficiency": 0.4909}, {"worker_code": "w-008468", "operation_code": "op-7677838283-664", "operation_category": "208099", "efficiency": 0.85}, {"worker_code": "w-008468", "operation_code": "op-7666757478-244", "operation_category": "206051", "efficiency": 0.85}, {"worker_code": "w-008468", "operation_code": "op-7677838478-039", "operation_category": "245213", "efficiency": 0.85}, {"worker_code": "w-008468", "operation_code": "op-7667858477-007", "operation_category": "215149", "efficiency": 0.8}, {"worker_code": "w-008468", "operation_code": "op-7667768477-167", "operation_category": "215149", "efficiency": 0.8}, {"worker_code": "w-008468", "operation_code": "op-7666757478-047", "operation_category": "206057", "efficiency": 0.7963}, {"worker_code": "w-008468", "operation_code": "op-7667768477-00011", "operation_category": "215149", "efficiency": 0.8}, {"worker_code": "w-008468", "operation_code": "op-7680757976-00011T", "operation_category": "201001", "efficiency": 0.7}, {"worker_code": "w-008468", "operation_code": "op-7666757478-046", "operation_category": "206057", "efficiency": 0.7952}], "operation_category_skill_list": [{"worker_code": "w-008468", "operation_category": "206057", "efficiency": 0.7954}, {"worker_code": "w-008468", "operation_category": "201001", "efficiency": 0.8441}, {"worker_code": "w-008468", "operation_category": "208074", "efficiency": 0.9}, {"worker_code": "w-008468", "operation_category": "216155", "efficiency": 0.7}, {"worker_code": "w-008468", "operation_category": "214133", "efficiency": 1.1761}, {"worker_code": "w-008468", "operation_category": "203040", "efficiency": 0.5033}, {"worker_code": "w-008468", "operation_category": "202010", "efficiency": 0.85}, {"worker_code": "w-008468", "operation_category": "208076", "efficiency": 0.5359}, {"worker_code": "w-008468", "operation_category": "215149", "efficiency": 1.4458}], "curr_station_list": [{"station_code": "st-833111-2"}]}, {"worker_code": "w-009411", "operation_skill_list": [{"worker_code": "w-009411", "operation_code": "op-7665838483-00092", "operation_category": "216169", "efficiency": 0.9}, {"worker_code": "w-009411", "operation_code": "op-7683768483-017", "operation_category": "216164", "efficiency": 0.8668}, {"worker_code": "w-009411", "operation_code": "op-7665838483-00059", "operation_category": "216153", "efficiency": 0.9}, {"worker_code": "w-009411", "operation_code": "op-7665838283-157", "operation_category": "208069", "efficiency": 0.85}, {"worker_code": "w-009411", "operation_code": "op-7665838369-00013", "operation_category": "210110", "efficiency": 0.85}, {"worker_code": "w-009411", "operation_code": "op-7665837976-526", "operation_category": "201230", "efficiency": 1.1093}, {"worker_code": "w-009411", "operation_code": "op-7683768366-110", "operation_category": "209235", "efficiency": 1.0}, {"worker_code": "w-009411", "operation_code": "op-7683768369-355", "operation_category": "210108", "efficiency": 0.9}, {"worker_code": "w-009411", "operation_code": "op-7665838369-145", "operation_category": "210105", "efficiency": 0.9}, {"worker_code": "w-009411", "operation_code": "op-7665838483-816", "operation_category": "216167", "efficiency": 0.5194}, {"worker_code": "w-009411", "operation_code": "op-7683768483-104", "operation_category": "216167", "efficiency": 0.9}], "operation_category_skill_list": [{"worker_code": "w-009411", "operation_category": "206057", "efficiency": 0.7997}, {"worker_code": "w-009411", "operation_category": "201001", "efficiency": 0.8}, {"worker_code": "w-009411", "operation_category": "216155", "efficiency": 1.2729}, {"worker_code": "w-009411", "operation_category": "209103", "efficiency": 0.9}, {"worker_code": "w-009411", "operation_category": "214133", "efficiency": 1.0665}, {"worker_code": "w-009411", "operation_category": "203040", "efficiency": 1.0486}, {"worker_code": "w-009411", "operation_category": "208069", "efficiency": 0.85}, {"worker_code": "w-009411", "operation_category": "208076", "efficiency": 0.9}], "curr_station_list": [{"station_code": "st-833111-25"}]}, {"worker_code": "w-010608", "operation_skill_list": [{"worker_code": "w-010608", "operation_code": "op-7665838083-00013", "operation_category": "223180", "efficiency": 0.85}, {"worker_code": "w-010608", "operation_code": "op-7666758065-071", "operation_category": "218175", "efficiency": 0.85}, {"worker_code": "w-010608", "operation_code": "op-7667858070-037", "operation_category": "219176", "efficiency": 0.9}, {"worker_code": "w-010608", "operation_code": "op-7683768080-008", "operation_category": "222179", "efficiency": 1.1944}, {"worker_code": "w-010608", "operation_code": "op-7667768070-051", "operation_category": "219176", "efficiency": 0.85}, {"worker_code": "w-010608", "operation_code": "op-7665838083-042", "operation_category": "223180", "efficiency": 0.9422}, {"worker_code": "w-010608", "operation_code": "op-7677838083-004", "operation_category": "223180", "efficiency": 0.9228}, {"worker_code": "w-010608", "operation_code": "op-7665838080-00002", "operation_category": "222179", "efficiency": 1.6087}, {"worker_code": "w-010608", "operation_code": "op-7670828080-423", "operation_category": "222179", "efficiency": 0.85}, {"worker_code": "w-010608", "operation_code": "op-7666758080-564", "operation_category": "222179", "efficiency": 0.85}, {"worker_code": "w-010608", "operation_code": "op-7667768070-006", "operation_category": "219176", "efficiency": 0.9269}, {"worker_code": "w-010608", "operation_code": "op-7665838083-768", "operation_category": "223180", "efficiency": 0.8}, {"worker_code": "w-010608", "operation_code": "op-7670828085-00006T", "operation_category": "224181", "efficiency": 0.85}], "operation_category_skill_list": [{"worker_code": "w-010608", "operation_category": "219176", "efficiency": 1.0073}, {"worker_code": "w-010608", "operation_category": "222179", "efficiency": 1.389}, {"worker_code": "w-010608", "operation_category": "221178", "efficiency": 1.2027}, {"worker_code": "w-010608", "operation_category": "216164", "efficiency": 1.1963}, {"worker_code": "w-010608", "operation_category": "201230", "efficiency": 0.7208}], "curr_station_list": [{"station_code": "st-833111-12"}]}, {"worker_code": "w-013912", "operation_skill_list": [{"worker_code": "w-013912", "operation_code": "op-7677838070-040", "operation_category": "219176", "efficiency": 1.2}, {"worker_code": "w-013912", "operation_code": "op-7666758080-036", "operation_category": "222179", "efficiency": 1.2}, {"worker_code": "w-013912", "operation_code": "op-7665838083-00013", "operation_category": "223180", "efficiency": 1.1}, {"worker_code": "w-013912", "operation_code": "op-7666758065-071", "operation_category": "218175", "efficiency": 1.3803}, {"worker_code": "w-013912", "operation_code": "op-7666758080-00001", "operation_category": "222179", "efficiency": 0.9635}, {"worker_code": "w-013912", "operation_code": "op-7677838079-037", "operation_category": "221178", "efficiency": 1.2}, {"worker_code": "w-013912", "operation_code": "op-7667858070-037", "operation_category": "219176", "efficiency": 0.9}, {"worker_code": "w-013912", "operation_code": "op-7666758080-655", "operation_category": "222179", "efficiency": 1.2}, {"worker_code": "w-013912", "operation_code": "op-7680758070-118", "operation_category": "222179", "efficiency": 0.9}, {"worker_code": "w-013912", "operation_code": "op-7683768080-008", "operation_category": "222179", "efficiency": 1.0816}, {"worker_code": "w-013912", "operation_code": "op-7667768070-051", "operation_category": "219176", "efficiency": 1.2}, {"worker_code": "w-013912", "operation_code": "op-7665838083-042", "operation_category": "223180", "efficiency": 0.85}, {"worker_code": "w-013912", "operation_code": "op-7677838083-004", "operation_category": "223180", "efficiency": 1.3813}, {"worker_code": "w-013912", "operation_code": "op-7670828080-423", "operation_category": "222179", "efficiency": 1.2}, {"worker_code": "w-013912", "operation_code": "op-7677838478-039", "operation_category": "245213", "efficiency": 0.9}, {"worker_code": "w-013912", "operation_code": "op-7666758080-564", "operation_category": "222179", "efficiency": 1.4126}, {"worker_code": "w-013912", "operation_code": "op-7667768070-006", "operation_category": "219176", "efficiency": 1.181}, {"worker_code": "w-013912", "operation_code": "op-7665838083-768", "operation_category": "223180", "efficiency": 1.1}], "operation_category_skill_list": [{"worker_code": "w-013912", "operation_category": "222179", "efficiency": 1.3156}, {"worker_code": "w-013912", "operation_category": "224181", "efficiency": 1.2}], "curr_station_list": [{"station_code": "st-833111-26"}]}, {"worker_code": "w-014281", "operation_skill_list": [{"worker_code": "w-014281", "operation_code": "op-7680758483-123", "operation_category": "216155", "efficiency": 0.7}, {"worker_code": "w-014281", "operation_code": "op-7680758283-00020", "operation_category": "255246", "efficiency": 0.5418}, {"worker_code": "w-014281", "operation_code": "op-7670827478-420", "operation_category": "206057", "efficiency": 0.75}, {"worker_code": "w-014281", "operation_code": "op-7666757478-244", "operation_category": "206051", "efficiency": 0.75}, {"worker_code": "w-014281", "operation_code": "op-7666757478-047", "operation_category": "206057", "efficiency": 0.6735}], "operation_category_skill_list": [{"worker_code": "w-014281", "operation_category": "206057", "efficiency": 1.1753}, {"worker_code": "w-014281", "operation_category": "201001", "efficiency": 0.6527}, {"worker_code": "w-014281", "operation_category": "255246", "efficiency": 0.4988}, {"worker_code": "w-014281", "operation_category": "213131", "efficiency": 0.85}, {"worker_code": "w-014281", "operation_category": "216169", "efficiency": 0.8233}, {"worker_code": "w-014281", "operation_category": "208074", "efficiency": 0.85}, {"worker_code": "w-014281", "operation_category": "216155", "efficiency": 1.7}, {"worker_code": "w-014281", "operation_category": "216164", "efficiency": 0.723}, {"worker_code": "w-014281", "operation_category": "215149", "efficiency": 0.8}, {"worker_code": "w-014281", "operation_category": "209103", "efficiency": 1.5}, {"worker_code": "w-014281", "operation_category": "214133", "efficiency": 0.8}, {"worker_code": "w-014281", "operation_category": "203040", "efficiency": 0.7889}, {"worker_code": "w-014281", "operation_category": "208099", "efficiency": 0.85}, {"worker_code": "w-014281", "operation_category": "206051", "efficiency": 0.7898}], "curr_station_list": [{"station_code": "st-833111-7"}]}, {"worker_code": "w-014395", "operation_skill_list": [{"worker_code": "w-014395", "operation_code": "op-7665838384-092", "operation_category": "214133", "efficiency": 0.9499}, {"worker_code": "w-014395", "operation_code": "op-7665836678-00004", "operation_category": "203040", "efficiency": 0.9499}, {"worker_code": "w-014395", "operation_code": "op-7665838369-145", "operation_category": "210105", "efficiency": 1.15}], "operation_category_skill_list": [{"worker_code": "w-014395", "operation_category": "206057", "efficiency": 0.8891}, {"worker_code": "w-014395", "operation_category": "201001", "efficiency": 0.5029}, {"worker_code": "w-014395", "operation_category": "216169", "efficiency": 0.9071}, {"worker_code": "w-014395", "operation_category": "216155", "efficiency": 1.0979}, {"worker_code": "w-014395", "operation_category": "214133", "efficiency": 0.8712}, {"worker_code": "w-014395", "operation_category": "203040", "efficiency": 0.874}], "curr_station_list": [{"station_code": "st-833111-30"}]}, {"worker_code": "w-014436", "operation_skill_list": [{"worker_code": "w-014436", "operation_code": "op-7680756584-059", "operation_category": "202015", "efficiency": 0.7}, {"worker_code": "w-014436", "operation_code": "op-7666758080-00001", "operation_category": "222179", "efficiency": 1.0566}, {"worker_code": "w-014436", "operation_code": "op-7667768483-168", "operation_category": "216155", "efficiency": 0.8}, {"worker_code": "w-014436", "operation_code": "op-7665838477-815", "operation_category": "215149", "efficiency": 0.7}, {"worker_code": "w-014436", "operation_code": "op-7667858483-00004", "operation_category": "216155", "efficiency": 0.8}, {"worker_code": "w-014436", "operation_code": "op-7680758483-123", "operation_category": "216155", "efficiency": 0.8}, {"worker_code": "w-014436", "operation_code": "op-7665838384-092", "operation_category": "214133", "efficiency": 0.7}, {"worker_code": "w-014436", "operation_code": "op-7665838369-00013", "operation_category": "210110", "efficiency": 0.7}, {"worker_code": "w-014436", "operation_code": "op-7665836678-00004", "operation_category": "203040", "efficiency": 0.7}, {"worker_code": "w-014436", "operation_code": "op-7677838083-004", "operation_category": "223180", "efficiency": 1.0138}, {"worker_code": "w-014436", "operation_code": "op-7665838477-156", "operation_category": "215149", "efficiency": 0.9066}, {"worker_code": "w-014436", "operation_code": "op-7667768477-00011", "operation_category": "215149", "efficiency": 0.7}], "operation_category_skill_list": [{"worker_code": "w-014436", "operation_category": "219176", "efficiency": 1.0584}, {"worker_code": "w-014436", "operation_category": "222179", "efficiency": 1.0112}, {"worker_code": "w-014436", "operation_category": "223180", "efficiency": 1.1902}, {"worker_code": "w-014436", "operation_category": "206057", "efficiency": 0.5686}, {"worker_code": "w-014436", "operation_category": "201001", "efficiency": 0.5496}, {"worker_code": "w-014436", "operation_category": "216169", "efficiency": 0.7}, {"worker_code": "w-014436", "operation_category": "214133", "efficiency": 0.8943}, {"worker_code": "w-014436", "operation_category": "203040", "efficiency": 0.878}, {"worker_code": "w-014436", "operation_category": "245213", "efficiency": 0.8926}, {"worker_code": "w-014436", "operation_category": "215149", "efficiency": 0.9066}], "curr_station_list": [{"station_code": "st-833111-20"}]}, {"worker_code": "w-014868", "operation_skill_list": [{"worker_code": "w-014868", "operation_code": "op-7666757976-121", "operation_category": "201001", "efficiency": 0.8}, {"worker_code": "w-014868", "operation_code": "op-7683767478-00004", "operation_category": "206052", "efficiency": 0.85}, {"worker_code": "w-014868", "operation_code": "op-7683768483-017", "operation_category": "216164", "efficiency": 0.7925}, {"worker_code": "w-014868", "operation_code": "op-7680757976-160", "operation_category": "201001", "efficiency": 0.8}, {"worker_code": "w-014868", "operation_code": "op-7670827976-421", "operation_category": "201001", "efficiency": 0.85}, {"worker_code": "w-014868", "operation_code": "op-7666757976-126", "operation_category": "201001", "efficiency": 0.8}, {"worker_code": "w-014868", "operation_code": "op-7666757976-565", "operation_category": "201001", "efficiency": 0.85}], "operation_category_skill_list": [{"worker_code": "w-014868", "operation_category": "214133", "efficiency": 1.1254}, {"worker_code": "w-014868", "operation_category": "201001", "efficiency": 1.3579}, {"worker_code": "w-014868", "operation_category": "201230", "efficiency": 0.7}, {"worker_code": "w-014868", "operation_category": "206051", "efficiency": 1.3}], "curr_station_list": [{"station_code": "st-833111-5"}]}, {"worker_code": "w-015195", "operation_skill_list": [{"worker_code": "w-015195", "operation_code": "op-7665837478-00007", "operation_category": "206057", "efficiency": 1.0694}, {"worker_code": "w-015195", "operation_code": "op-7680758283-00020", "operation_category": "208074", "efficiency": 0.8}], "operation_category_skill_list": [{"worker_code": "w-015195", "operation_category": "213131", "efficiency": 0.8}, {"worker_code": "w-015195", "operation_category": "216169", "efficiency": 0.8}, {"worker_code": "w-015195", "operation_category": "208074", "efficiency": 0.8}, {"worker_code": "w-015195", "operation_category": "216155", "efficiency": 0.8}, {"worker_code": "w-015195", "operation_category": "215149", "efficiency": 0.75}, {"worker_code": "w-015195", "operation_category": "214133", "efficiency": 0.75}, {"worker_code": "w-015195", "operation_category": "208069", "efficiency": 1.2}, {"worker_code": "w-015195", "operation_category": "206057", "efficiency": 1.2212}, {"worker_code": "w-015195", "operation_category": "206051", "efficiency": 0.8}], "curr_station_list": [{"station_code": "st-833111-1"}]}, {"worker_code": "w-015212", "operation_skill_list": [{"worker_code": "w-015212", "operation_code": "op-7665836678-069", "operation_category": "203232", "efficiency": 0.936}, {"worker_code": "w-015212", "operation_code": "op-7665838384-092", "operation_category": "214133", "efficiency": 0.9373}, {"worker_code": "w-015212", "operation_code": "op-7665836678-00004", "operation_category": "203040", "efficiency": 0.9358}, {"worker_code": "w-015212", "operation_code": "op-7665837976-526", "operation_category": "201230", "efficiency": 1.0391}, {"worker_code": "w-015212", "operation_code": "op-7665837083-070", "operation_category": "205046", "efficiency": 0.936}], "operation_category_skill_list": [{"worker_code": "w-015212", "operation_category": "201001", "efficiency": 0.6608}, {"worker_code": "w-015212", "operation_category": "216169", "efficiency": 1.0154}, {"worker_code": "w-015212", "operation_category": "216164", "efficiency": 0.6523}, {"worker_code": "w-015212", "operation_category": "215149", "efficiency": 1.0285}, {"worker_code": "w-015212", "operation_category": "214133", "efficiency": 1.3011}, {"worker_code": "w-015212", "operation_category": "203040", "efficiency": 0.8285}, {"worker_code": "w-015212", "operation_category": "208076", "efficiency": 0.7188}], "curr_station_list": [{"station_code": "st-833111-19"}]}, {"worker_code": "w-015671", "operation_skill_list": [{"worker_code": "w-015671", "operation_code": "op-7681848167-006", "operation_category": "249219", "efficiency": 0.6901}], "operation_category_skill_list": [], "curr_station_list": [{"station_code": "st-833111-17"}]}, {"worker_code": "w-019072", "operation_skill_list": [{"worker_code": "w-019072", "operation_code": "op-7665837478-00007", "operation_category": "206057", "efficiency": 0.8}, {"worker_code": "w-019072", "operation_code": "op-7666758383-350", "operation_category": "213131", "efficiency": 0.8}, {"worker_code": "w-019072", "operation_code": "op-7667768483-168", "operation_category": "216155", "efficiency": 0.9}, {"worker_code": "w-019072", "operation_code": "op-7683768483-017", "operation_category": "216164", "efficiency": 0.7284}, {"worker_code": "w-019072", "operation_code": "op-7665838477-815", "operation_category": "215149", "efficiency": 0.8}, {"worker_code": "w-019072", "operation_code": "op-7667858483-00004", "operation_category": "216155", "efficiency": 0.9}, {"worker_code": "w-019072", "operation_code": "op-7680758483-123", "operation_category": "216155", "efficiency": 0.9}, {"worker_code": "w-019072", "operation_code": "op-7677838283-664", "operation_category": "208099", "efficiency": 0.9}, {"worker_code": "w-019072", "operation_code": "op-7680758283-00014T", "operation_category": "208076", "efficiency": 0.7}, {"worker_code": "w-019072", "operation_code": "op-7670827478-420", "operation_category": "206057", "efficiency": 0.8}, {"worker_code": "w-019072", "operation_code": "op-7666757478-244", "operation_category": "206051", "efficiency": 0.75}, {"worker_code": "w-019072", "operation_code": "op-7677838478-039", "operation_category": "245213", "efficiency": 0.85}, {"worker_code": "w-019072", "operation_code": "op-7667858477-007", "operation_category": "215149", "efficiency": 0.8}, {"worker_code": "w-019072", "operation_code": "op-7667768477-167", "operation_category": "215149", "efficiency": 0.8}, {"worker_code": "w-019072", "operation_code": "op-7667768477-00011", "operation_category": "215149", "efficiency": 0.8}, {"worker_code": "w-019072", "operation_code": "op-7666757478-046", "operation_category": "206057", "efficiency": 0.8}], "operation_category_skill_list": [{"worker_code": "w-019072", "operation_category": "222179", "efficiency": 0.6988}, {"worker_code": "w-019072", "operation_category": "218175", "efficiency": 0.9226}, {"worker_code": "w-019072", "operation_category": "216169", "efficiency": 0.7}, {"worker_code": "w-019072", "operation_category": "214133", "efficiency": 0.75}, {"worker_code": "w-019072", "operation_category": "202010", "efficiency": 1.26}, {"worker_code": "w-019072", "operation_category": "215149", "efficiency": 0.7841}, {"worker_code": "w-019072", "operation_category": "206057", "efficiency": 0.727}], "curr_station_list": [{"station_code": "st-833111-3"}]}, {"worker_code": "w-019102", "operation_skill_list": [{"worker_code": "w-019102", "operation_code": "op-7680756584-059", "operation_category": "202015", "efficiency": 0.85}, {"worker_code": "w-019102", "operation_code": "op-7665838384-092", "operation_category": "214133", "efficiency": 1.1255}, {"worker_code": "w-019102", "operation_code": "op-7665838369-00013", "operation_category": "210110", "efficiency": 0.85}, {"worker_code": "w-019102", "operation_code": "op-7665836678-00004", "operation_category": "203040", "efficiency": 1.1605}, {"worker_code": "w-019102", "operation_code": "op-7665838283-689", "operation_category": "208069", "efficiency": 0.75}, {"worker_code": "w-019102", "operation_code": "op-7665838483-816", "operation_category": "216167", "efficiency": 0.9063}, {"worker_code": "w-019102", "operation_code": "op-7683768483-104", "operation_category": "216167", "efficiency": 0.85}], "operation_category_skill_list": [{"worker_code": "w-019102", "operation_category": "206057", "efficiency": 0.85}, {"worker_code": "w-019102", "operation_category": "215149", "efficiency": 1.2029}, {"worker_code": "w-019102", "operation_category": "216153", "efficiency": 0.85}, {"worker_code": "w-019102", "operation_category": "214133", "efficiency": 0.9573}, {"worker_code": "w-019102", "operation_category": "208069", "efficiency": 1.0135}, {"worker_code": "w-019102", "operation_category": "203040", "efficiency": 0.9799}], "curr_station_list": [{"station_code": "st-833111-23"}]}, {"worker_code": "w-020127", "operation_skill_list": [{"worker_code": "w-020127", "operation_code": "op-7683768483-017", "operation_category": "216164", "efficiency": 1.1825}, {"worker_code": "w-020127", "operation_code": "op-7667768384-007", "operation_category": "214133", "efficiency": 1.2098}, {"worker_code": "w-020127", "operation_code": "op-7683768369-355", "operation_category": "210108", "efficiency": 0.75}, {"worker_code": "w-020127", "operation_code": "op-7683768483-104", "operation_category": "216167", "efficiency": 0.75}], "operation_category_skill_list": [{"worker_code": "w-020127", "operation_category": "206057", "efficiency": 1.2421}, {"worker_code": "w-020127", "operation_category": "201001", "efficiency": 0.6789}, {"worker_code": "w-020127", "operation_category": "213131", "efficiency": 1.478}, {"worker_code": "w-020127", "operation_category": "216169", "efficiency": 1.0465}, {"worker_code": "w-020127", "operation_category": "206052", "efficiency": 0.679}, {"worker_code": "w-020127", "operation_category": "209103", "efficiency": 1.0049}, {"worker_code": "w-020127", "operation_category": "214133", "efficiency": 1.2098}, {"worker_code": "w-020127", "operation_category": "203040", "efficiency": 1.1159}, {"worker_code": "w-020127", "operation_category": "205046", "efficiency": 1.2401}, {"worker_code": "w-020127", "operation_category": "209235", "efficiency": 1.3229}, {"worker_code": "w-020127", "operation_category": "216167", "efficiency": 0.75}], "curr_station_list": [{"station_code": "st-833111-13"}]}, {"worker_code": "w-020190", "operation_skill_list": [{"worker_code": "w-020190", "operation_code": "op-7666757976-121", "operation_category": "201001", "efficiency": 1.1}, {"worker_code": "w-020190", "operation_code": "op-7683768483-017", "operation_category": "216164", "efficiency": 0.75}, {"worker_code": "w-020190", "operation_code": "op-7680757976-160", "operation_category": "201001", "efficiency": 1.1}, {"worker_code": "w-020190", "operation_code": "op-7670827976-421", "operation_category": "201001", "efficiency": 1.1}, {"worker_code": "w-020190", "operation_code": "op-7667768384-007", "operation_category": "214133", "efficiency": 0.75}, {"worker_code": "w-020190", "operation_code": "op-7666757976-126", "operation_category": "201001", "efficiency": 1.1}, {"worker_code": "w-020190", "operation_code": "op-7666757976-565", "operation_category": "201001", "efficiency": 1.1}, {"worker_code": "w-020190", "operation_code": "op-7665837976-00006", "operation_category": "201001", "efficiency": 1.1}, {"worker_code": "w-020190", "operation_code": "op-7683768366-110", "operation_category": "209235", "efficiency": 0.75}], "operation_category_skill_list": [{"worker_code": "w-020190", "operation_category": "206057", "efficiency": 1.2821}, {"worker_code": "w-020190", "operation_category": "206052", "efficiency": 1.2272}, {"worker_code": "w-020190", "operation_category": "215149", "efficiency": 1.0053}, {"worker_code": "w-020190", "operation_category": "214133", "efficiency": 0.75}, {"worker_code": "w-020190", "operation_category": "208076", "efficiency": 1.5}, {"worker_code": "w-020190", "operation_category": "201001", "efficiency": 1.131}], "curr_station_list": [{"station_code": "st-833111-9"}]}], "process_list": [{"operation": "op-7680758283-00020", "operation_number": 209650, "part_code": "BJ07", "operation_category": "208074", "machine_type": "m-687766-01", "machine_type_2": "A", "standard_oper_time": 66.18, "fixed_station_code": "", "fixed_worker_code": ""}, {"operation": "op-7680757976-00011T", "operation_number": 209655, "part_code": "BJ07", "operation_category": "201001", "machine_type": "m-756667-01", "machine_type_2": "A", "standard_oper_time": 24.12, "fixed_station_code": "", "fixed_worker_code": ""}, {"operation": "op-7680758483-123", "operation_number": 209850, "part_code": "BJ07", "operation_category": "216155", "machine_type": "m-688067-01", "machine_type_2": "A", "standard_oper_time": 40.104, "fixed_station_code": "", "fixed_worker_code": ""}, {"operation": "op-7680756584-059", "operation_number": 209855, "part_code": "BJ07", "operation_category": "202015", "machine_type": "m-688067-01", "machine_type_2": "A", "standard_oper_time": 67.392, "fixed_station_code": "", "fixed_worker_code": ""}, {"operation": "op-7666757478-047", "operation_number": 209860, "part_code": "BJ08", "operation_category": "206057", "machine_type": "m-688067-01", "machine_type_2": "A", "standard_oper_time": 60.624, "fixed_station_code": "", "fixed_worker_code": ""}, {"operation": "op-7666757478-046", "operation_number": 209865, "part_code": "BJ08", "operation_category": "206051", "machine_type": "m-688067-01", "machine_type_2": "A", "standard_oper_time": 75.672, "fixed_station_code": "", "fixed_worker_code": ""}, {"operation": "op-7666758383-350", "operation_number": 209870, "part_code": "BJ08", "operation_category": "213131", "machine_type": "m-688067-01", "machine_type_2": "A", "standard_oper_time": 92.664, "fixed_station_code": "", "fixed_worker_code": ""}, {"operation": "op-7680758283-00014T", "operation_number": 209875, "part_code": "BJ07", "operation_category": "208076", "machine_type": "m-688067-01", "machine_type_2": "A", "standard_oper_time": 64.08, "fixed_station_code": "", "fixed_worker_code": ""}, {"operation": "op-7677838283-664", "operation_number": 211000, "part_code": "BJ02", "operation_category": "208099", "machine_type": "m-686867-01", "machine_type_2": "A", "standard_oper_time": 93.3, "fixed_station_code": "", "fixed_worker_code": ""}, {"operation": "op-7667858477-007", "operation_number": 211010, "part_code": "BJ04", "operation_category": "215149", "machine_type": "m-6867-001", "machine_type_2": "A", "standard_oper_time": 58.2, "fixed_station_code": "", "fixed_worker_code": ""}, {"operation": "op-7667768477-167", "operation_number": 211015, "part_code": "BJ03", "operation_category": "215149", "machine_type": "m-6867-001", "machine_type_2": "A", "standard_oper_time": 48.42, "fixed_station_code": "", "fixed_worker_code": ""}, {"operation": "op-7667858483-00004", "operation_number": 211020, "part_code": "BJ04", "operation_category": "216155", "machine_type": "m-688067-01", "machine_type_2": "A", "standard_oper_time": 118.8, "fixed_station_code": "", "fixed_worker_code": ""}, {"operation": "op-7667768483-168", "operation_number": 211040, "part_code": "BJ03", "operation_category": "216155", "machine_type": "m-688067-01", "machine_type_2": "A", "standard_oper_time": 89.496, "fixed_station_code": "", "fixed_worker_code": ""}, {"operation": "op-7666757976-121", "operation_number": 220180, "part_code": "BJ08", "operation_category": "201001", "machine_type": "m-756667-01", "machine_type_2": "A", "standard_oper_time": 26.7, "fixed_station_code": "", "fixed_worker_code": ""}, {"operation": "op-7666757976-126", "operation_number": 226450, "part_code": "BJ08", "operation_category": "201001", "machine_type": "m-756667-01", "machine_type_2": "A", "standard_oper_time": 32.4, "fixed_station_code": "", "fixed_worker_code": ""}, {"operation": "op-7680757976-160", "operation_number": 226455, "part_code": "BJ07", "operation_category": "201001", "machine_type": "m-756667-01", "machine_type_2": "A", "standard_oper_time": 35.64, "fixed_station_code": "", "fixed_worker_code": ""}, {"operation": "op-7683767478-00004", "operation_number": 226456, "part_code": "BJ05", "operation_category": "206052", "machine_type": "m-756667-01", "machine_type_2": "A", "standard_oper_time": 38.59199999999999, "fixed_station_code": "", "fixed_worker_code": ""}, {"operation": "op-7680758070-118", "operation_number": 239100, "part_code": "BJ07", "operation_category": "222179", "machine_type": "m-848490-01", "machine_type_2": "A", "standard_oper_time": 16.08, "fixed_station_code": "", "fixed_worker_code": ""}, {"operation": "op-7677838079-037", "operation_number": 241600, "part_code": "BJ02", "operation_category": "221178", "machine_type": "m-848490-01", "machine_type_2": "A", "standard_oper_time": 34.02, "fixed_station_code": "", "fixed_worker_code": ""}, {"operation": "op-7677838478-039", "operation_number": 241750, "part_code": "BJ02", "operation_category": "245213", "machine_type": "m-8371-001", "machine_type_2": "A", "standard_oper_time": 74.64, "fixed_station_code": "", "fixed_worker_code": ""}, {"operation": "op-7677838070-040", "operation_number": 241850, "part_code": "BJ02", "operation_category": "219176", "machine_type": "m-848490-01", "machine_type_2": "A", "standard_oper_time": 68.1, "fixed_station_code": "", "fixed_worker_code": ""}, {"operation": "op-7666758080-00001", "operation_number": 242500, "part_code": "BJ08", "operation_category": "222179", "machine_type": "m-848490-01", "machine_type_2": "A", "standard_oper_time": 14.64, "fixed_station_code": "", "fixed_worker_code": ""}, {"operation": "op-7666758080-036", "operation_number": 242600, "part_code": "BJ08", "operation_category": "222179", "machine_type": "m-848490-01", "machine_type_2": "A", "standard_oper_time": 16.86, "fixed_station_code": "", "fixed_worker_code": ""}, {"operation": "op-7666758080-655", "operation_number": 243050, "part_code": "BJ08", "operation_category": "222179", "machine_type": "m-848490-01", "machine_type_2": "A", "standard_oper_time": 10.44, "fixed_station_code": "", "fixed_worker_code": ""}, {"operation": "op-7667858070-037", "operation_number": 243070, "part_code": "BJ04", "operation_category": "219176", "machine_type": "m-848490-01", "machine_type_2": "A", "standard_oper_time": 46.56, "fixed_station_code": "", "fixed_worker_code": ""}, {"operation": "op-7677838083-004", "operation_number": 243080, "part_code": "BJ10", "operation_category": "223180", "machine_type": "m-848490-01", "machine_type_2": "A", "standard_oper_time": 15.9, "fixed_station_code": "", "fixed_worker_code": ""}, {"operation": "op-7667768070-006", "operation_number": 245900, "part_code": "BJ13", "operation_category": "219176", "machine_type": "m-848490-01", "machine_type_2": "A", "standard_oper_time": 45.66, "fixed_station_code": "", "fixed_worker_code": ""}, {"operation": "op-7670827478-420", "operation_number": 245910, "part_code": "BJ06", "operation_category": "206057", "machine_type": "m-688067-01", "machine_type_2": "A", "standard_oper_time": 181.65599999999998, "fixed_station_code": "", "fixed_worker_code": ""}, {"operation": "op-7666757478-244", "operation_number": 245920, "part_code": "BJ08", "operation_category": "206051", "machine_type": "m-688067-01", "machine_type_2": "A", "standard_oper_time": 173.664, "fixed_station_code": "", "fixed_worker_code": ""}, {"operation": "op-7670827976-421", "operation_number": 262210, "part_code": "BJ06", "operation_category": "201001", "machine_type": "m-756667-01", "machine_type_2": "A", "standard_oper_time": 71.4, "fixed_station_code": "", "fixed_worker_code": ""}, {"operation": "op-7666757976-565", "operation_number": 262220, "part_code": "BJ08", "operation_category": "201001", "machine_type": "m-756667-01", "machine_type_2": "A", "standard_oper_time": 63.66, "fixed_station_code": "", "fixed_worker_code": ""}, {"operation": "op-7667768384-007", "operation_number": 262230, "part_code": "BJ13", "operation_category": "214133", "machine_type": "m-688067-01", "machine_type_2": "A", "standard_oper_time": 51.912, "fixed_station_code": "", "fixed_worker_code": ""}, {"operation": "op-7683768483-017", "operation_number": 263650, "part_code": "BJ05", "operation_category": "216164", "machine_type": "m-688067-01", "machine_type_2": "A", "standard_oper_time": 58.751999999999995, "fixed_station_code": "", "fixed_worker_code": ""}, {"operation": "op-7683768366-110", "operation_number": 263655, "part_code": "BJ05", "operation_category": "209235", "machine_type": "m-688067-01", "machine_type_2": "A", "standard_oper_time": 95.64, "fixed_station_code": "", "fixed_worker_code": ""}, {"operation": "op-7670828080-423", "operation_number": 263656, "part_code": "BJ06", "operation_category": "222179", "machine_type": "m-848490-01", "machine_type_2": "A", "standard_oper_time": 44.16, "fixed_station_code": "", "fixed_worker_code": ""}, {"operation": "op-7666758080-564", "operation_number": 263659, "part_code": "BJ08", "operation_category": "222179", "machine_type": "m-848490-01", "machine_type_2": "A", "standard_oper_time": 31.5, "fixed_station_code": "", "fixed_worker_code": ""}, {"operation": "op-7666758065-071", "operation_number": 263660, "part_code": "BJ08", "operation_category": "218175", "machine_type": "m-848490-01", "machine_type_2": "A", "standard_oper_time": 28.2, "fixed_station_code": "", "fixed_worker_code": ""}, {"operation": "op-7683768080-008", "operation_number": 263665, "part_code": "BJ05", "operation_category": "222179", "machine_type": "m-848490-01", "machine_type_2": "A", "standard_oper_time": 13.26, "fixed_station_code": "", "fixed_worker_code": ""}, {"operation": "op-7683768369-355", "operation_number": 266000, "part_code": "BJ05", "operation_category": "210108", "machine_type": "m-686867-01", "machine_type_2": "A", "standard_oper_time": 158.184, "fixed_station_code": "", "fixed_worker_code": ""}, {"operation": "op-7683768483-104", "operation_number": 266550, "part_code": "BJ05", "operation_category": "216167", "machine_type": "m-688067-05", "machine_type_2": "A", "standard_oper_time": 202.752, "fixed_station_code": "", "fixed_worker_code": ""}, {"operation": "op-7665837478-00007", "operation_number": 603000, "part_code": "BJ09", "operation_category": "206057", "machine_type": "m-688067-01", "machine_type_2": "A", "standard_oper_time": 234.36, "fixed_station_code": "", "fixed_worker_code": ""}, {"operation": "op-7665837976-00006", "operation_number": 607200, "part_code": "BJ09", "operation_category": "201001", "machine_type": "m-756667-01", "machine_type_2": "A", "standard_oper_time": 78.84, "fixed_station_code": "", "fixed_worker_code": ""}, {"operation": "op-7665838477-037", "operation_number": 622900, "part_code": "BJ09", "operation_category": "215149", "machine_type": "m-6867-001", "machine_type_2": "A", "standard_oper_time": 50.256, "fixed_station_code": "", "fixed_worker_code": ""}, {"operation": "op-7665838366-158", "operation_number": 622950, "part_code": "BJ09", "operation_category": "209103", "machine_type": "m-688067-01", "machine_type_2": "A", "standard_oper_time": 293.472, "fixed_station_code": "", "fixed_worker_code": ""}, {"operation": "op-7665836584-00074", "operation_number": 622960, "part_code": "BJ09", "operation_category": "202010", "machine_type": "m-688067-01", "machine_type_2": "A", "standard_oper_time": 42.36, "fixed_station_code": "", "fixed_worker_code": ""}, {"operation": "op-7665838283-00261T", "operation_number": 639600, "part_code": "BJ09", "operation_category": "255246", "machine_type": "m-687766-01", "machine_type_2": "A", "standard_oper_time": 152.22, "fixed_station_code": "", "fixed_worker_code": ""}, {"operation": "op-7667768283-00001", "operation_number": 639650, "part_code": "BJ03", "operation_category": "208074", "machine_type": "m-687766-01", "machine_type_2": "A", "standard_oper_time": 126.78, "fixed_station_code": "", "fixed_worker_code": ""}, {"operation": "op-7665838477-815", "operation_number": 639655, "part_code": "BJ09", "operation_category": "215149", "machine_type": "m-6867-001", "machine_type_2": "A", "standard_oper_time": 52.632, "fixed_station_code": "", "fixed_worker_code": ""}, {"operation": "op-7667768477-00011", "operation_number": 639660, "part_code": "BJ03", "operation_category": "215149", "machine_type": "m-6867-001", "machine_type_2": "A", "standard_oper_time": 31.92, "fixed_station_code": "", "fixed_worker_code": ""}, {"operation": "op-7665838080-00002", "operation_number": 644350, "part_code": "BJ09", "operation_category": "222179", "machine_type": "m-848490-01", "machine_type_2": "A", "standard_oper_time": 33.36, "fixed_station_code": "", "fixed_worker_code": ""}, {"operation": "op-7670828085-00006T", "operation_number": 644400, "part_code": "BJ09", "operation_category": "224181", "machine_type": "m-848490-01", "machine_type_2": "A", "standard_oper_time": 26.28, "fixed_station_code": "", "fixed_worker_code": ""}, {"operation": "op-7667768070-051", "operation_number": 644410, "part_code": "BJ03", "operation_category": "219176", "machine_type": "m-848490-01", "machine_type_2": "A", "standard_oper_time": 38.82, "fixed_station_code": "", "fixed_worker_code": ""}, {"operation": "op-7665838083-00013", "operation_number": 644420, "part_code": "BJ09", "operation_category": "223180", "machine_type": "m-848490-01", "machine_type_2": "A", "standard_oper_time": 11.22, "fixed_station_code": "", "fixed_worker_code": ""}, {"operation": "op-7665838283-689", "operation_number": 684100, "part_code": "BJ09", "operation_category": "208069", "machine_type": "m-688067-01", "machine_type_2": "A", "standard_oper_time": 40.68, "fixed_station_code": "", "fixed_worker_code": ""}, {"operation": "op-7665838483-816", "operation_number": 689600, "part_code": "BJ09", "operation_category": "216167", "machine_type": "m-688067-05", "machine_type_2": "A", "standard_oper_time": 267.696, "fixed_station_code": "", "fixed_worker_code": ""}, {"operation": "op-7665838483-00092", "operation_number": 690000, "part_code": "BJ09", "operation_category": "216169", "machine_type": "m-688067-01", "machine_type_2": "A", "standard_oper_time": 164.44799999999998, "fixed_station_code": "", "fixed_worker_code": ""}, {"operation": "op-7665838369-00013", "operation_number": 690100, "part_code": "BJ09", "operation_category": "210110", "machine_type": "m-688067-01", "machine_type_2": "A", "standard_oper_time": 121.98, "fixed_station_code": "", "fixed_worker_code": ""}, {"operation": "op-7665838477-156", "operation_number": 690200, "part_code": "BJ09", "operation_category": "215149", "machine_type": "m-6867-001", "machine_type_2": "A", "standard_oper_time": 29.16, "fixed_station_code": "", "fixed_worker_code": ""}, {"operation": "op-7665838369-071", "operation_number": 702000, "part_code": "BJ09", "operation_category": "210115", "machine_type": "m-688067-01", "machine_type_2": "A", "standard_oper_time": 185.4, "fixed_station_code": "", "fixed_worker_code": ""}, {"operation": "op-7665836678-447", "operation_number": 702900, "part_code": "BJ09", "operation_category": "203040", "machine_type": "m-687584-01", "machine_type_2": "A", "standard_oper_time": 21.96, "fixed_station_code": "", "fixed_worker_code": ""}, {"operation": "op-7665838384-092", "operation_number": 703200, "part_code": "BJ09", "operation_category": "214133", "machine_type": "m-686867-01", "machine_type_2": "A", "standard_oper_time": 64.74, "fixed_station_code": "", "fixed_worker_code": ""}, {"operation": "op-7665836678-00004", "operation_number": 706800, "part_code": "BJ09", "operation_category": "203040", "machine_type": "m-687584-01", "machine_type_2": "A", "standard_oper_time": 84.9, "fixed_station_code": "", "fixed_worker_code": ""}, {"operation": "op-7665838283-157", "operation_number": 706805, "part_code": "BJ09", "operation_category": "208069", "machine_type": "m-688067-01", "machine_type_2": "A", "standard_oper_time": 98.22, "fixed_station_code": "", "fixed_worker_code": ""}, {"operation": "op-7665838083-042", "operation_number": 707500, "part_code": "BJ09", "operation_category": "223180", "machine_type": "m-848490-01", "machine_type_2": "A", "standard_oper_time": 27.06, "fixed_station_code": "", "fixed_worker_code": ""}, {"operation": "op-7665838083-768", "operation_number": 707510, "part_code": "BJ09", "operation_category": "223180", "machine_type": "m-848490-01", "machine_type_2": "A", "standard_oper_time": 17.7, "fixed_station_code": "", "fixed_worker_code": ""}, {"operation": "op-7665838483-00059", "operation_number": 720600, "part_code": "BJ09", "operation_category": "216153", "machine_type": "m-688067-01", "machine_type_2": "A", "standard_oper_time": 260.424, "fixed_station_code": "", "fixed_worker_code": ""}, {"operation": "op-7665838369-145", "operation_number": 730500, "part_code": "BJ09", "operation_category": "210105", "machine_type": "m-688067-01", "machine_type_2": "A", "standard_oper_time": 297.216, "fixed_station_code": "", "fixed_worker_code": ""}, {"operation": "op-7665837976-526", "operation_number": 734700, "part_code": "BJ09", "operation_category": "201230", "machine_type": "m-756667-01", "machine_type_2": "A", "standard_oper_time": 76.32, "fixed_station_code": "", "fixed_worker_code": ""}, {"operation": "op-7665836678-069", "operation_number": 735300, "part_code": "BJ09", "operation_category": "203232", "machine_type": "m-687584-01", "machine_type_2": "A", "standard_oper_time": 89.16, "fixed_station_code": "", "fixed_worker_code": ""}, {"operation": "op-7665837083-070", "operation_number": 736800, "part_code": "BJ09", "operation_category": "205046", "machine_type": "m-688067-01", "machine_type_2": "A", "standard_oper_time": 147.96, "fixed_station_code": "", "fixed_worker_code": ""}, {"operation": "op-7681848167-006", "operation_number": 799900, "part_code": "BJ09", "operation_category": "249219", "machine_type": "m-748990-01", "machine_type_2": "A", "standard_oper_time": 120.0, "fixed_station_code": "", "fixed_worker_code": "w-015671"}], "machine_list": [{"machine_type": "m-838067-02", "is_mono": false, "is_movable": true, "is_machine_needed": true}, {"machine_type": "m-688067-02", "is_mono": false, "is_movable": true, "is_machine_needed": true}, {"machine_type": "m-829067-01", "is_mono": false, "is_movable": true, "is_machine_needed": true}, {"machine_type": "m-688067-03", "is_mono": false, "is_movable": true, "is_machine_needed": true}, {"machine_type": "m-906877-01", "is_mono": true, "is_movable": true, "is_machine_needed": true}, {"machine_type": "m-847467-03", "is_mono": false, "is_movable": true, "is_machine_needed": true}, {"machine_type": "m-847467-01", "is_mono": false, "is_movable": true, "is_machine_needed": true}, {"machine_type": "m-847467-02", "is_mono": false, "is_movable": true, "is_machine_needed": true}, {"machine_type": "m-687675-01", "is_mono": false, "is_movable": true, "is_machine_needed": true}, {"machine_type": "m-777467-01", "is_mono": false, "is_movable": true, "is_machine_needed": true}, {"machine_type": "m-688467-01", "is_mono": false, "is_movable": true, "is_machine_needed": true}, {"machine_type": "m-908867-02", "is_mono": false, "is_movable": true, "is_machine_needed": true}, {"machine_type": "m-908867-01", "is_mono": false, "is_movable": true, "is_machine_needed": true}, {"machine_type": "m-829067-02", "is_mono": false, "is_movable": true, "is_machine_needed": true}, {"machine_type": "m-887274-01", "is_mono": true, "is_movable": true, "is_machine_needed": true}, {"machine_type": "m-908474-01", "is_mono": true, "is_movable": false, "is_machine_needed": true}, {"machine_type": "m-906690-01", "is_mono": true, "is_movable": true, "is_machine_needed": true}, {"machine_type": "m-837770-01", "is_mono": true, "is_movable": false, "is_machine_needed": true}, {"machine_type": "m-688367-01", "is_mono": false, "is_movable": true, "is_machine_needed": true}, {"machine_type": "m-888067-01", "is_mono": false, "is_movable": true, "is_machine_needed": true}, {"machine_type": "m-756667-04", "is_mono": false, "is_movable": true, "is_machine_needed": true}, {"machine_type": "m-667567-01", "is_mono": true, "is_movable": true, "is_machine_needed": true}, {"machine_type": "m-688067-01", "is_mono": false, "is_movable": true, "is_machine_needed": true}, {"machine_type": "m-687584-01", "is_mono": false, "is_movable": true, "is_machine_needed": true}, {"machine_type": "m-838067-01", "is_mono": false, "is_movable": true, "is_machine_needed": true}, {"machine_type": "m-6867-001", "is_mono": false, "is_movable": true, "is_machine_needed": true}, {"machine_type": "m-756667-01", "is_mono": false, "is_movable": true, "is_machine_needed": true}, {"machine_type": "m-756667-02", "is_mono": false, "is_movable": true, "is_machine_needed": true}, {"machine_type": "m-756667-03", "is_mono": false, "is_movable": true, "is_machine_needed": true}, {"machine_type": "m-688376-01", "is_mono": false, "is_movable": true, "is_machine_needed": true}, {"machine_type": "m-906674-01", "is_mono": false, "is_movable": true, "is_machine_needed": true}, {"machine_type": "m-686867-01", "is_mono": false, "is_movable": true, "is_machine_needed": true}, {"machine_type": "m-687766-01", "is_mono": true, "is_movable": true, "is_machine_needed": true}, {"machine_type": "m-838376-01", "is_mono": false, "is_movable": true, "is_machine_needed": true}, {"machine_type": "m-688067-05", "is_mono": false, "is_movable": true, "is_machine_needed": true}, {"machine_type": "m-687584-02", "is_mono": false, "is_movable": true, "is_machine_needed": true}, {"machine_type": "m-688067-09", "is_mono": false, "is_movable": true, "is_machine_needed": true}, {"machine_type": "m-756874-01", "is_mono": false, "is_movable": true, "is_machine_needed": true}, {"machine_type": "m-829067-03", "is_mono": false, "is_movable": true, "is_machine_needed": true}, {"machine_type": "m-7567-002", "is_mono": false, "is_movable": true, "is_machine_needed": true}, {"machine_type": "m-7567-001", "is_mono": false, "is_movable": true, "is_machine_needed": true}, {"machine_type": "m-808967-01", "is_mono": false, "is_movable": true, "is_machine_needed": true}, {"machine_type": "m-708967-01", "is_mono": false, "is_movable": true, "is_machine_needed": true}, {"machine_type": "m-687567-01", "is_mono": true, "is_movable": false, "is_machine_needed": true}, {"machine_type": "m-689067-01", "is_mono": false, "is_movable": true, "is_machine_needed": true}, {"machine_type": "m-677567-01", "is_mono": false, "is_movable": true, "is_machine_needed": true}, {"machine_type": "m-837275-01", "is_mono": false, "is_movable": true, "is_machine_needed": true}, {"machine_type": "m-6890-001", "is_mono": false, "is_movable": true, "is_machine_needed": true}, {"machine_type": "m-686875-01", "is_mono": false, "is_movable": true, "is_machine_needed": true}, {"machine_type": "m-827467-01", "is_mono": false, "is_movable": true, "is_machine_needed": true}, {"machine_type": "m-756967-01", "is_mono": false, "is_movable": true, "is_machine_needed": true}, {"machine_type": "m-747767-01", "is_mono": false, "is_movable": true, "is_machine_needed": true}, {"machine_type": "m-688869-01", "is_mono": false, "is_movable": true, "is_machine_needed": true}, {"machine_type": "m-8370-001", "is_mono": true, "is_movable": true, "is_machine_needed": true}, {"machine_type": "m-848490-01", "is_mono": true, "is_movable": false, "is_machine_needed": true}, {"machine_type": "m-837771-01", "is_mono": true, "is_movable": true, "is_machine_needed": true}, {"machine_type": "m-8371-001", "is_mono": false, "is_movable": true, "is_machine_needed": false}, {"machine_type": "m-9074-001", "is_mono": false, "is_movable": true, "is_machine_needed": true}, {"machine_type": "m-748990-01", "is_mono": true, "is_movable": false, "is_machine_needed": true}, {"machine_type": "m-848468-01", "is_mono": true, "is_movable": false, "is_machine_needed": true}, {"machine_type": "m-677574-01", "is_mono": true, "is_movable": false, "is_machine_needed": true}, {"machine_type": "m-8878-001", "is_mono": false, "is_movable": true, "is_machine_needed": false}, {"machine_type": "m-688969-01", "is_mono": true, "is_movable": true, "is_machine_needed": true}, {"machine_type": "m-676684-01", "is_mono": false, "is_movable": true, "is_machine_needed": true}, {"machine_type": "m-6774-01", "is_mono": false, "is_movable": true, "is_machine_needed": true}, {"machine_type": "m-6780-01", "is_mono": false, "is_movable": true, "is_machine_needed": true}, {"machine_type": "m-678084-01", "is_mono": false, "is_movable": true, "is_machine_needed": true}, {"machine_type": "m-686667-01", "is_mono": false, "is_movable": true, "is_machine_needed": true}, {"machine_type": "m-6867-002", "is_mono": false, "is_movable": true, "is_machine_needed": true}, {"machine_type": "m-6867-01", "is_mono": false, "is_movable": true, "is_machine_needed": true}, {"machine_type": "m-687574-01", "is_mono": false, "is_movable": true, "is_machine_needed": true}, {"machine_type": "m-688067-01S01034", "is_mono": false, "is_movable": true, "is_machine_needed": true}, {"machine_type": "m-688067-04", "is_mono": false, "is_movable": true, "is_machine_needed": true}, {"machine_type": "m-688067-06", "is_mono": false, "is_movable": true, "is_machine_needed": true}, {"machine_type": "m-688067-07", "is_mono": false, "is_movable": true, "is_machine_needed": true}, {"machine_type": "m-688067-08", "is_mono": false, "is_movable": true, "is_machine_needed": true}, {"machine_type": "m-688067-10", "is_mono": false, "is_movable": true, "is_machine_needed": true}, {"machine_type": "m-6883-01", "is_mono": false, "is_movable": true, "is_machine_needed": true}, {"machine_type": "m-688976-01", "is_mono": false, "is_movable": true, "is_machine_needed": true}, {"machine_type": "m-708074-01", "is_mono": false, "is_movable": true, "is_machine_needed": true}, {"machine_type": "m-708074-02", "is_mono": false, "is_movable": true, "is_machine_needed": true}, {"machine_type": "m-708074-03", "is_mono": false, "is_movable": true, "is_machine_needed": true}, {"machine_type": "m-7567-003", "is_mono": false, "is_movable": true, "is_machine_needed": true}, {"machine_type": "m-7666-01", "is_mono": false, "is_movable": true, "is_machine_needed": true}, {"machine_type": "m-7680-01", "is_mono": false, "is_movable": true, "is_machine_needed": true}, {"machine_type": "m-7772-001", "is_mono": false, "is_movable": true, "is_machine_needed": true}, {"machine_type": "m-7772-003", "is_mono": false, "is_movable": true, "is_machine_needed": true}, {"machine_type": "m-778484-01", "is_mono": false, "is_movable": true, "is_machine_needed": true}, {"machine_type": "m-8067-001", "is_mono": false, "is_movable": true, "is_machine_needed": true}, {"machine_type": "m-8080-01", "is_mono": false, "is_movable": true, "is_machine_needed": true}, {"machine_type": "m-8190-0042", "is_mono": false, "is_movable": true, "is_machine_needed": true}, {"machine_type": "m-828174-01", "is_mono": false, "is_movable": true, "is_machine_needed": true}, {"machine_type": "m-829067-04", "is_mono": false, "is_movable": true, "is_machine_needed": true}, {"machine_type": "m-8371-01", "is_mono": false, "is_movable": true, "is_machine_needed": true}, {"machine_type": "m-838976-01", "is_mono": false, "is_movable": true, "is_machine_needed": true}, {"machine_type": "m-849084-01", "is_mono": false, "is_movable": true, "is_machine_needed": true}, {"machine_type": "m-8788-001", "is_mono": false, "is_movable": true, "is_machine_needed": true}, {"machine_type": "m-9080-01", "is_mono": false, "is_movable": true, "is_machine_needed": true}, {"machine_type": "m-748990-", "is_mono": false, "is_movable": true, "is_machine_needed": true}, {"machine_type": "m-7772-004", "is_mono": false, "is_movable": true, "is_machine_needed": true}, {"machine_type": "m-7772-024", "is_mono": false, "is_movable": true, "is_machine_needed": true}, {"machine_type": "m-7772-025", "is_mono": false, "is_movable": true, "is_machine_needed": true}, {"machine_type": "m-7772-026", "is_mono": false, "is_movable": true, "is_machine_needed": true}, {"machine_type": "m-838374-01", "is_mono": false, "is_movable": true, "is_machine_needed": true}], "station_list": [{"station_code": "st-833111-1", "line_number": 1, "curr_machine_list": [], "neighbor_station_list": []}, {"station_code": "st-833111-2", "line_number": 2, "curr_machine_list": [], "neighbor_station_list": [{"station_code": "st-833111-3"}, {"station_code": "st-833111-30"}, {"station_code": "st-833111-29"}, {"station_code": "st-833111-31"}]}, {"station_code": "st-833111-3", "line_number": 3, "curr_machine_list": [], "neighbor_station_list": [{"station_code": "st-833111-4"}, {"station_code": "st-833111-30"}, {"station_code": "st-833111-29"}, {"station_code": "st-833111-2"}, {"station_code": "st-833111-28"}]}, {"station_code": "st-833111-4", "line_number": 4, "curr_machine_list": [], "neighbor_station_list": [{"station_code": "st-833111-3"}, {"station_code": "st-833111-5"}, {"station_code": "st-833111-29"}, {"station_code": "st-833111-28"}, {"station_code": "st-833111-27"}]}, {"station_code": "st-833111-5", "line_number": 5, "curr_machine_list": [], "neighbor_station_list": [{"station_code": "st-833111-4"}, {"station_code": "st-833111-28"}, {"station_code": "st-833111-27"}]}, {"station_code": "st-833111-6", "line_number": 6, "curr_machine_list": [{"machine_type": "m-848490-01"}], "neighbor_station_list": [{"station_code": "st-833111-26"}]}, {"station_code": "st-833111-7", "line_number": 7, "curr_machine_list": [], "neighbor_station_list": [{"station_code": "st-833111-8"}, {"station_code": "st-833111-25"}, {"station_code": "st-833111-24"}]}, {"station_code": "st-833111-8", "line_number": 8, "curr_machine_list": [], "neighbor_station_list": [{"station_code": "st-833111-7"}, {"station_code": "st-833111-9"}, {"station_code": "st-833111-24"}, {"station_code": "st-833111-25"}]}, {"station_code": "st-833111-9", "line_number": 9, "curr_machine_list": [], "neighbor_station_list": [{"station_code": "st-833111-24"}, {"station_code": "st-833111-8"}, {"station_code": "st-833111-10"}, {"station_code": "st-833111-23"}]}, {"station_code": "st-833111-10", "line_number": 10, "curr_machine_list": [], "neighbor_station_list": [{"station_code": "st-833111-11"}, {"station_code": "st-833111-9"}, {"station_code": "st-833111-23"}]}, {"station_code": "st-833111-11", "line_number": 11, "curr_machine_list": [], "neighbor_station_list": [{"station_code": "st-833111-10"}]}, {"station_code": "st-833111-12", "line_number": 12, "curr_machine_list": [{"machine_type": "m-848490-01"}], "neighbor_station_list": [{"station_code": "st-833111-21"}]}, {"station_code": "st-833111-13", "line_number": 13, "curr_machine_list": [], "neighbor_station_list": [{"station_code": "st-833111-14"}, {"station_code": "st-833111-20"}, {"station_code": "st-833111-19"}]}, {"station_code": "st-833111-14", "line_number": 14, "curr_machine_list": [], "neighbor_station_list": [{"station_code": "st-833111-13"}, {"station_code": "st-833111-15"}, {"station_code": "st-833111-19"}]}, {"station_code": "st-833111-15", "line_number": 15, "curr_machine_list": [], "neighbor_station_list": [{"station_code": "st-833111-14"}, {"station_code": "st-833111-16"}]}, {"station_code": "st-833111-16", "line_number": 16, "curr_machine_list": [], "neighbor_station_list": [{"station_code": "st-833111-15"}]}, {"station_code": "st-833111-17", "line_number": 32, "curr_machine_list": [{"machine_type": "m-748990-01"}], "neighbor_station_list": []}, {"station_code": "st-833111-19", "line_number": 17, "curr_machine_list": [], "neighbor_station_list": [{"station_code": "st-833111-20"}, {"station_code": "st-833111-14"}, {"station_code": "st-833111-13"}]}, {"station_code": "st-833111-20", "line_number": 18, "curr_machine_list": [], "neighbor_station_list": [{"station_code": "st-833111-19"}, {"station_code": "st-833111-13"}]}, {"station_code": "st-833111-21", "line_number": 19, "curr_machine_list": [{"machine_type": "m-848490-01"}], "neighbor_station_list": [{"station_code": "st-833111-12"}, {"station_code": "st-833111-22"}]}, {"station_code": "st-833111-22", "line_number": 20, "curr_machine_list": [{"machine_type": "m-848490-01"}], "neighbor_station_list": [{"station_code": "st-833111-21"}]}, {"station_code": "st-833111-23", "line_number": 21, "curr_machine_list": [], "neighbor_station_list": [{"station_code": "st-833111-24"}, {"station_code": "st-833111-9"}, {"station_code": "st-833111-10"}]}, {"station_code": "st-833111-24", "line_number": 22, "curr_machine_list": [], "neighbor_station_list": [{"station_code": "st-833111-23"}, {"station_code": "st-833111-25"}, {"station_code": "st-833111-8"}, {"station_code": "st-833111-7"}, {"station_code": "st-833111-9"}]}, {"station_code": "st-833111-25", "line_number": 23, "curr_machine_list": [], "neighbor_station_list": [{"station_code": "st-833111-24"}, {"station_code": "st-833111-7"}, {"station_code": "st-833111-8"}]}, {"station_code": "st-833111-26", "line_number": 24, "curr_machine_list": [{"machine_type": "m-848490-01"}], "neighbor_station_list": [{"station_code": "st-833111-6"}]}, {"station_code": "st-833111-27", "line_number": 25, "curr_machine_list": [], "neighbor_station_list": [{"station_code": "st-833111-28"}, {"station_code": "st-833111-5"}, {"station_code": "st-833111-4"}]}, {"station_code": "st-833111-28", "line_number": 26, "curr_machine_list": [], "neighbor_station_list": [{"station_code": "st-833111-27"}, {"station_code": "st-833111-29"}, {"station_code": "st-833111-5"}, {"station_code": "st-833111-4"}, {"station_code": "st-833111-3"}]}, {"station_code": "st-833111-29", "line_number": 27, "curr_machine_list": [], "neighbor_station_list": [{"station_code": "st-833111-28"}, {"station_code": "st-833111-30"}, {"station_code": "st-833111-4"}, {"station_code": "st-833111-3"}, {"station_code": "st-833111-2"}]}, {"station_code": "st-833111-30", "line_number": 28, "curr_machine_list": [], "neighbor_station_list": [{"station_code": "st-833111-31"}, {"station_code": "st-833111-29"}, {"station_code": "st-833111-3"}, {"station_code": "st-833111-2"}]}, {"station_code": "st-833111-31", "line_number": 29, "curr_machine_list": [], "neighbor_station_list": [{"station_code": "st-833111-32"}, {"station_code": "st-833111-30"}, {"station_code": "st-833111-2"}]}, {"station_code": "st-833111-32", "line_number": 30, "curr_machine_list": [], "neighbor_station_list": [{"station_code": "st-833111-33"}, {"station_code": "st-833111-31"}]}, {"station_code": "st-833111-33", "line_number": 31, "curr_machine_list": [], "neighbor_station_list": [{"station_code": "st-833111-32"}]}], "joint_operation_list": [{"part_code": "BJ07", "joint_operation": "op-7670827478-420"}, {"part_code": "BJ08", "joint_operation": "op-7665837478-00007"}, {"part_code": "BJ02", "joint_operation": "op-7681848167-006"}, {"part_code": "BJ04", "joint_operation": "op-7683768369-355"}, {"part_code": "BJ03", "joint_operation": "op-7665838369-00013"}, {"part_code": "BJ05", "joint_operation": "op-7665838369-145"}, {"part_code": "BJ10", "joint_operation": "op-7665838369-071"}, {"part_code": "BJ13", "joint_operation": "op-7667768283-00001"}, {"part_code": "BJ06", "joint_operation": "op-7665837478-00007"}], "config_param": {"max_worker_per_oper": 3, "max_station_per_worker": 4, "max_cycle_count": 8, "max_revisited_station_count": 8, "volatility_rate": 0.5, "volatility_weight": 0.7, "upph_weight": 0.3, "max_machine_per_station": 3, "max_station_per_oper": 3, "max_split_num": 3}}
