# Supplementary material for: Application of enhanced benders decomposition algorithm in circular assembly line balancing problem with task splitting
Source: PLoS One. 2025 Oct 6;20(10):e0333263. doi: 10.1371/journal.pone.0333263 (PMC12500168; doi:10.1371/journal.pone.0333263)
Supplement: S1 File — The raw statistical data underlying the key figures and tables. (ZIP) [file pone.0333263.s001.zip › Meta Data/instances/instance-23.txt]

{"worker_list": [{"worker_code": "w-000718", "operation_skill_list": [{"worker_code": "w-000718", "operation_code": "op-7677838384-00061T", "operation_category": "214133", "efficiency": 0.85}, {"worker_code": "w-000718", "operation_code": "op-7665838366-00018T", "operation_category": "209235", "efficiency": 0.85}, {"worker_code": "w-000718", "operation_code": "op-7683768483-032", "operation_category": "216167", "efficiency": 0.9}, {"worker_code": "w-000718", "operation_code": "op-7683768383-158", "operation_category": "213131", "efficiency": 0.8}, {"worker_code": "w-000718", "operation_code": "op-7683768384-00027", "operation_category": "214145", "efficiency": 0.75}, {"worker_code": "w-000718", "operation_code": "op-7665838384-066", "operation_category": "214138", "efficiency": 0.7153}, {"worker_code": "w-000718", "operation_code": "op-7667858283-018", "operation_category": "208069", "efficiency": 0.85}, {"worker_code": "w-000718", "operation_code": "op-7683768369-029", "operation_category": "210108", "efficiency": 0.9}], "operation_category_skill_list": [{"worker_code": "w-000718", "operation_category": "206057", "efficiency": 0.85}, {"worker_code": "w-000718", "operation_category": "201001", "efficiency": 0.629}, {"worker_code": "w-000718", "operation_category": "205048", "efficiency": 1.1438}, {"worker_code": "w-000718", "operation_category": "206055", "efficiency": 0.8}, {"worker_code": "w-000718", "operation_category": "205049", "efficiency": 0.9}, {"worker_code": "w-000718", "operation_category": "215149", "efficiency": 0.75}, {"worker_code": "w-000718", "operation_category": "216169", "efficiency": 0.9}, {"worker_code": "w-000718", "operation_category": "216164", "efficiency": 1.2382}, {"worker_code": "w-000718", "operation_category": "209235", "efficiency": 0.8}, {"worker_code": "w-000718", "operation_category": "205046", "efficiency": 0.8}, {"worker_code": "w-000718", "operation_category": "203040", "efficiency": 0.7377}, {"worker_code": "w-000718", "operation_category": "216155", "efficiency": 0.8}, {"worker_code": "w-000718", "operation_category": "210115", "efficiency": 0.7}, {"worker_code": "w-000718", "operation_category": "208091", "efficiency": 0.75}, {"worker_code": "w-000718", "operation_category": "211120", "efficiency": 0.8}, {"worker_code": "w-000718", "operation_category": "210105", "efficiency": 0.8}], "curr_station_list": []}, {"worker_code": "w-004211", "operation_skill_list": [{"worker_code": "w-004211", "operation_code": "op-7677838384-007", "operation_category": "214139", "efficiency": 0.4611}, {"worker_code": "w-004211", "operation_code": "op-7665838083-00076T", "operation_category": "223180", "efficiency": 0.5}, {"worker_code": "w-004211", "operation_code": "op-7665837976-084", "operation_category": "201001", "efficiency": 0.7}, {"worker_code": "w-004211", "operation_code": "op-7665838483-206", "operation_category": "216155", "efficiency": 0.75}, {"worker_code": "w-004211", "operation_code": "op-7676788477-101", "operation_category": "215149", "efficiency": 0.9364}, {"worker_code": "w-004211", "operation_code": "op-7676788478-029", "operation_category": "245241", "efficiency": 1.0759}, {"worker_code": "w-004211", "operation_code": "op-7665838478-107", "operation_category": "245241", "efficiency": 1.0201}], "operation_category_skill_list": [{"worker_code": "w-004211", "operation_category": "206057", "efficiency": 0.75}, {"worker_code": "w-004211", "operation_category": "201001", "efficiency": 0.6278}, {"worker_code": "w-004211", "operation_category": "205049", "efficiency": 1.5}, {"worker_code": "w-004211", "operation_category": "215149", "efficiency": 1.3054}, {"worker_code": "w-004211", "operation_category": "216169", "efficiency": 0.8}, {"worker_code": "w-004211", "operation_category": "214133", "efficiency": 0.75}, {"worker_code": "w-004211", "operation_category": "216164", "efficiency": 1.0037}, {"worker_code": "w-004211", "operation_category": "223180", "efficiency": 0.7}, {"worker_code": "w-004211", "operation_category": "208076", "efficiency": 0.6204}, {"worker_code": "w-004211", "operation_category": "214145", "efficiency": 0.5412}, {"worker_code": "w-004211", "operation_category": "214138", "efficiency": 0.4888}, {"worker_code": "w-004211", "operation_category": "216155", "efficiency": 0.4169}, {"worker_code": "w-004211", "operation_category": "206058", "efficiency": 0.75}], "curr_station_list": []}, {"worker_code": "w-004773", "operation_skill_list": [{"worker_code": "w-004773", "operation_code": "op-7665836584-859", "operation_category": "202013", "efficiency": 0.75}, {"worker_code": "w-004773", "operation_code": "op-7665836678-077", "operation_category": "203040", "efficiency": 1.3298}, {"worker_code": "w-004773", "operation_code": "op-7665837083-621", "operation_category": "205049", "efficiency": 0.75}, {"worker_code": "w-004773", "operation_code": "op-7665838369-073", "operation_category": "210115", "efficiency": 0.9919}], "operation_category_skill_list": [{"worker_code": "w-004773", "operation_category": "206057", "efficiency": 0.85}, {"worker_code": "w-004773", "operation_category": "205048", "efficiency": 0.778}, {"worker_code": "w-004773", "operation_category": "205049", "efficiency": 0.75}, {"worker_code": "w-004773", "operation_category": "215149", "efficiency": 0.8}, {"worker_code": "w-004773", "operation_category": "216169", "efficiency": 1.0167}, {"worker_code": "w-004773", "operation_category": "214133", "efficiency": 0.7491}, {"worker_code": "w-004773", "operation_category": "216155", "efficiency": 0.8}, {"worker_code": "w-004773", "operation_category": "214138", "efficiency": 1.6929}, {"worker_code": "w-004773", "operation_category": "208069", "efficiency": 0.6807}, {"worker_code": "w-004773", "operation_category": "210108", "efficiency": 0.9}], "curr_station_list": []}, {"worker_code": "w-005433", "operation_skill_list": [{"worker_code": "w-005433", "operation_code": "op-7676787478-241", "operation_category": "206055", "efficiency": 0.7}, {"worker_code": "w-005433", "operation_code": "op-7665837083-00010", "operation_category": "205049", "efficiency": 0.9}, {"worker_code": "w-005433", "operation_code": "op-7676788483-480", "operation_category": "216169", "efficiency": 0.7}, {"worker_code": "w-005433", "operation_code": "op-7665838366-132", "operation_category": "209235", "efficiency": 0.7}, {"worker_code": "w-005433", "operation_code": "op-7665837976-084", "operation_category": "201001", "efficiency": 0.7374}, {"worker_code": "w-005433", "operation_code": "op-7676788477-101", "operation_category": "215149", "efficiency": 1.5094}, {"worker_code": "w-005433", "operation_code": "op-7676788478-029", "operation_category": "245241", "efficiency": 1.48}, {"worker_code": "w-005433", "operation_code": "op-7665838478-107", "operation_category": "245241", "efficiency": 1.4861}, {"worker_code": "w-005433", "operation_code": "op-7676787976-246", "operation_category": "201001", "efficiency": 0.7}, {"worker_code": "w-005433", "operation_code": "op-7677838478-336", "operation_category": "245242", "efficiency": 0.9}], "operation_category_skill_list": [{"worker_code": "w-005433", "operation_category": "206057", "efficiency": 0.9724}, {"worker_code": "w-005433", "operation_category": "201001", "efficiency": 0.8096}, {"worker_code": "w-005433", "operation_category": "205048", "efficiency": 0.7}, {"worker_code": "w-005433", "operation_category": "206055", "efficiency": 0.7}, {"worker_code": "w-005433", "operation_category": "215149", "efficiency": 1.4231}, {"worker_code": "w-005433", "operation_category": "214133", "efficiency": 0.9}, {"worker_code": "w-005433", "operation_category": "209235", "efficiency": 1.2651}, {"worker_code": "w-005433", "operation_category": "216164", "efficiency": 0.9688}, {"worker_code": "w-005433", "operation_category": "205046", "efficiency": 1.5}, {"worker_code": "w-005433", "operation_category": "203040", "efficiency": 0.9}, {"worker_code": "w-005433", "operation_category": "205049", "efficiency": 0.8206}, {"worker_code": "w-005433", "operation_category": "214138", "efficiency": 0.9}, {"worker_code": "w-005433", "operation_category": "208069", "efficiency": 0.75}], "curr_station_list": []}, {"worker_code": "w-006576", "operation_skill_list": [{"worker_code": "w-006576", "operation_code": "op-7677837478-432", "operation_category": "206057", "efficiency": 0.9}, {"worker_code": "w-006576", "operation_code": "op-7677838384-007", "operation_category": "214139", "efficiency": 1.2303}, {"worker_code": "w-006576", "operation_code": "op-7676787478-241", "operation_category": "206055", "efficiency": 0.9}, {"worker_code": "w-006576", "operation_code": "op-7665836584-859", "operation_category": "202013", "efficiency": 0.8}, {"worker_code": "w-006576", "operation_code": "op-7665837478-00007", "operation_category": "206057", "efficiency": 0.9}, {"worker_code": "w-006576", "operation_code": "op-7670827478-206", "operation_category": "206051", "efficiency": 0.75}, {"worker_code": "w-006576", "operation_code": "op-7683768383-158", "operation_category": "213131", "efficiency": 0.7}, {"worker_code": "w-006576", "operation_code": "op-7680758283-130", "operation_category": "208076", "efficiency": 0.7}, {"worker_code": "w-006576", "operation_code": "op-7666757478-244", "operation_category": "206051", "efficiency": 0.75}, {"worker_code": "w-006576", "operation_code": "op-7665837083-621", "operation_category": "205049", "efficiency": 0.85}, {"worker_code": "w-006576", "operation_code": "op-7665838483-206", "operation_category": "216155", "efficiency": 0.9}, {"worker_code": "w-006576", "operation_code": "op-7665838384-066", "operation_category": "214138", "efficiency": 0.85}, {"worker_code": "w-006576", "operation_code": "op-7680756584-00013", "operation_category": "202015", "efficiency": 0.7}, {"worker_code": "w-006576", "operation_code": "op-7683767478-116", "operation_category": "206057", "efficiency": 0.9}], "operation_category_skill_list": [{"worker_code": "w-006576", "operation_category": "201001", "efficiency": 0.9}, {"worker_code": "w-006576", "operation_category": "205048", "efficiency": 0.5813}, {"worker_code": "w-006576", "operation_category": "206055", "efficiency": 0.838}, {"worker_code": "w-006576", "operation_category": "205049", "efficiency": 0.8}, {"worker_code": "w-006576", "operation_category": "216169", "efficiency": 0.9009}, {"worker_code": "w-006576", "operation_category": "214133", "efficiency": 0.6991}, {"worker_code": "w-006576", "operation_category": "209235", "efficiency": 1.2115}, {"worker_code": "w-006576", "operation_category": "216164", "efficiency": 1.3227}, {"worker_code": "w-006576", "operation_category": "203040", "efficiency": 1.0514}, {"worker_code": "w-006576", "operation_category": "206057", "efficiency": 1.2432}, {"worker_code": "w-006576", "operation_category": "255246", "efficiency": 1.2954}, {"worker_code": "w-006576", "operation_category": "216155", "efficiency": 0.85}, {"worker_code": "w-006576", "operation_category": "202015", "efficiency": 0.85}], "curr_station_list": []}, {"worker_code": "w-008468", "operation_skill_list": [{"worker_code": "w-008468", "operation_code": "op-7677838384-007", "operation_category": "214139", "efficiency": 0.75}, {"worker_code": "w-008468", "operation_code": "op-7665838477-327", "operation_category": "215149", "efficiency": 0.8}, {"worker_code": "w-008468", "operation_code": "op-7670827478-206", "operation_category": "206051", "efficiency": 0.85}, {"worker_code": "w-008468", "operation_code": "op-7676787478-040", "operation_category": "206055", "efficiency": 0.7325}, {"worker_code": "w-008468", "operation_code": "op-7666757478-244", "operation_category": "206051", "efficiency": 0.85}, {"worker_code": "w-008468", "operation_code": "op-7683768384-00027", "operation_category": "214145", "efficiency": 0.8}, {"worker_code": "w-008468", "operation_code": "op-7666757478-016", "operation_category": "206057", "efficiency": 0.7873}, {"worker_code": "w-008468", "operation_code": "op-7680758477-00004T", "operation_category": "215149", "efficiency": 0.7}, {"worker_code": "w-008468", "operation_code": "op-7680758283-00020", "operation_category": "255246", "efficiency": 0.491}, {"worker_code": "w-008468", "operation_code": "op-7667858283-018", "operation_category": "208069", "efficiency": 0.7}, {"worker_code": "w-008468", "operation_code": "op-7677838478-336", "operation_category": "245242", "efficiency": 0.7}, {"worker_code": "w-008468", "operation_code": "op-7680756584-00001T", "operation_category": "202015", "efficiency": 0.7}, {"worker_code": "w-008468", "operation_code": "op-7667857478-020", "operation_category": "206058", "efficiency": 0.7}], "operation_category_skill_list": [{"worker_code": "w-008468", "operation_category": "206057", "efficiency": 0.7823}, {"worker_code": "w-008468", "operation_category": "201001", "efficiency": 0.8204}, {"worker_code": "w-008468", "operation_category": "206055", "efficiency": 0.8064}, {"worker_code": "w-008468", "operation_category": "205049", "efficiency": 0.8}, {"worker_code": "w-008468", "operation_category": "214133", "efficiency": 0.8602}, {"worker_code": "w-008468", "operation_category": "216164", "efficiency": 0.6173}, {"worker_code": "w-008468", "operation_category": "213131", "efficiency": 0.9}, {"worker_code": "w-008468", "operation_category": "208076", "efficiency": 0.5386}, {"worker_code": "w-008468", "operation_category": "203040", "efficiency": 0.4992}, {"worker_code": "w-008468", "operation_category": "216155", "efficiency": 0.5895}, {"worker_code": "w-008468", "operation_category": "215149", "efficiency": 1.4458}, {"worker_code": "w-008468", "operation_category": "214138", "efficiency": 0.9525}, {"worker_code": "w-008468", "operation_category": "202015", "efficiency": 0.5929}], "curr_station_list": []}, {"worker_code": "w-009411", "operation_skill_list": [{"worker_code": "w-009411", "operation_code": "op-7676787478-241", "operation_category": "206055", "efficiency": 0.7}, {"worker_code": "w-009411", "operation_code": "op-7665837083-00010", "operation_category": "205049", "efficiency": 0.7}, {"worker_code": "w-009411", "operation_code": "op-7665837976-526", "operation_category": "201230", "efficiency": 1.1111}, {"worker_code": "w-009411", "operation_code": "op-7676788483-480", "operation_category": "216169", "efficiency": 0.9}, {"worker_code": "w-009411", "operation_code": "op-7683768483-032", "operation_category": "216167", "efficiency": 0.9}, {"worker_code": "w-009411", "operation_code": "op-7680758283-130", "operation_category": "208076", "efficiency": 0.8}, {"worker_code": "w-009411", "operation_code": "op-7665836584-00058", "operation_category": "202032", "efficiency": 0.75}, {"worker_code": "w-009411", "operation_code": "op-7665838384-066", "operation_category": "214138", "efficiency": 0.8}, {"worker_code": "w-009411", "operation_code": "op-7676787976-246", "operation_category": "201001", "efficiency": 0.7}, {"worker_code": "w-009411", "operation_code": "op-7667858283-018", "operation_category": "208069", "efficiency": 0.85}, {"worker_code": "w-009411", "operation_code": "op-7683768369-029", "operation_category": "210108", "efficiency": 0.85}, {"worker_code": "w-009411", "operation_code": "op-7665838283-00001", "operation_category": "208091", "efficiency": 0.85}], "operation_category_skill_list": [{"worker_code": "w-009411", "operation_category": "206057", "efficiency": 0.8031}, {"worker_code": "w-009411", "operation_category": "201001", "efficiency": 0.8}, {"worker_code": "w-009411", "operation_category": "205048", "efficiency": 0.7694}, {"worker_code": "w-009411", "operation_category": "206055", "efficiency": 0.7}, {"worker_code": "w-009411", "operation_category": "202013", "efficiency": 0.9936}, {"worker_code": "w-009411", "operation_category": "215149", "efficiency": 0.4321}, {"worker_code": "w-009411", "operation_category": "214133", "efficiency": 1.0522}, {"worker_code": "w-009411", "operation_category": "209235", "efficiency": 1.0}, {"worker_code": "w-009411", "operation_category": "216164", "efficiency": 0.8748}, {"worker_code": "w-009411", "operation_category": "203040", "efficiency": 1.0561}, {"worker_code": "w-009411", "operation_category": "205049", "efficiency": 0.8}, {"worker_code": "w-009411", "operation_category": "216155", "efficiency": 1.2739}, {"worker_code": "w-009411", "operation_category": "211120", "efficiency": 0.4224}, {"worker_code": "w-009411", "operation_category": "206058", "efficiency": 1.0}], "curr_station_list": []}, {"worker_code": "w-010608", "operation_skill_list": [{"worker_code": "w-010608", "operation_code": "op-7676788080-053", "operation_category": "222179", "efficiency": 0.8}, {"worker_code": "w-010608", "operation_code": "op-7665838080-00002", "operation_category": "222179", "efficiency": 1.3554}, {"worker_code": "w-010608", "operation_code": "op-7676788080-00045", "operation_category": "222179", "efficiency": 1.6532}, {"worker_code": "w-010608", "operation_code": "op-7666758080-021", "operation_category": "222179", "efficiency": 0.85}, {"worker_code": "w-010608", "operation_code": "op-7665838083-099", "operation_category": "223180", "efficiency": 1.0201}, {"worker_code": "w-010608", "operation_code": "op-7665838070-121", "operation_category": "219176", "efficiency": 0.8}, {"worker_code": "w-010608", "operation_code": "op-7676788080-023", "operation_category": "222179", "efficiency": 1.2162}, {"worker_code": "w-010608", "operation_code": "op-7677838083-004", "operation_category": "223180", "efficiency": 0.9285}, {"worker_code": "w-010608", "operation_code": "op-7676788080-061", "operation_category": "222179", "efficiency": 1.1417}, {"worker_code": "w-010608", "operation_code": "op-7666758080-564", "operation_category": "222179", "efficiency": 0.7641}, {"worker_code": "w-010608", "operation_code": "op-7666758065-071", "operation_category": "218175", "efficiency": 0.7596}, {"worker_code": "w-010608", "operation_code": "op-7683767976-00010T", "operation_category": "201001", "efficiency": 0.7}], "operation_category_skill_list": [{"worker_code": "w-010608", "operation_category": "222179", "efficiency": 1.3765}, {"worker_code": "w-010608", "operation_category": "201001", "efficiency": 0.7}, {"worker_code": "w-010608", "operation_category": "223180", "efficiency": 1.1801}, {"worker_code": "w-010608", "operation_category": "201230", "efficiency": 0.7219}, {"worker_code": "w-010608", "operation_category": "216164", "efficiency": 1.1963}, {"worker_code": "w-010608", "operation_category": "221178", "efficiency": 1.2063}, {"worker_code": "w-010608", "operation_category": "219176", "efficiency": 0.8429}, {"worker_code": "w-010608", "operation_category": "218175", "efficiency": 0.8557}], "curr_station_list": []}, {"worker_code": "w-013912", "operation_skill_list": [{"worker_code": "w-013912", "operation_code": "op-7676788080-053", "operation_category": "222179", "efficiency": 1.3717}, {"worker_code": "w-013912", "operation_code": "op-7670828080-303", "operation_category": "222179", "efficiency": 1.3686}, {"worker_code": "w-013912", "operation_code": "op-7666758080-021", "operation_category": "222179", "efficiency": 1.3768}, {"worker_code": "w-013912", "operation_code": "op-7665838083-099", "operation_category": "223180", "efficiency": 0.9}, {"worker_code": "w-013912", "operation_code": "op-7680758083-00006", "operation_category": "223180", "efficiency": 1.1}, {"worker_code": "w-013912", "operation_code": "op-7676788080-023", "operation_category": "222179", "efficiency": 0.9}, {"worker_code": "w-013912", "operation_code": "op-7677838083-004", "operation_category": "223180", "efficiency": 1.2879}, {"worker_code": "w-013912", "operation_code": "op-7683768079-118", "operation_category": "221178", "efficiency": 1.2}, {"worker_code": "w-013912", "operation_code": "op-7676788080-061", "operation_category": "222179", "efficiency": 1.3709}, {"worker_code": "w-013912", "operation_code": "op-7666758080-564", "operation_category": "222179", "efficiency": 1.3691}, {"worker_code": "w-013912", "operation_code": "op-7677838080-434", "operation_category": "222179", "efficiency": 1.2}, {"worker_code": "w-013912", "operation_code": "op-7666758065-071", "operation_category": "218175", "efficiency": 1.3729}, {"worker_code": "w-013912", "operation_code": "op-7667858070-021", "operation_category": "219176", "efficiency": 1.2}, {"worker_code": "w-013912", "operation_code": "op-7670828065-475", "operation_category": "218175", "efficiency": 1.3729}, {"worker_code": "w-013912", "operation_code": "op-7680758070-011", "operation_category": "219176", "efficiency": 0.7081}], "operation_category_skill_list": [{"worker_code": "w-013912", "operation_category": "222179", "efficiency": 1.2724}, {"worker_code": "w-013912", "operation_category": "223180", "efficiency": 1.1641}, {"worker_code": "w-013912", "operation_category": "245241", "efficiency": 0.9}, {"worker_code": "w-013912", "operation_category": "219176", "efficiency": 1.2494}], "curr_station_list": []}, {"worker_code": "w-014281", "operation_skill_list": [{"worker_code": "w-014281", "operation_code": "op-7677838384-007", "operation_category": "214139", "efficiency": 0.3688}, {"worker_code": "w-014281", "operation_code": "op-7670827478-206", "operation_category": "206051", "efficiency": 0.7}, {"worker_code": "w-014281", "operation_code": "op-7683768383-158", "operation_category": "213131", "efficiency": 0.75}, {"worker_code": "w-014281", "operation_code": "op-7680758283-130", "operation_category": "208076", "efficiency": 0.7}, {"worker_code": "w-014281", "operation_code": "op-7676787478-040", "operation_category": "206055", "efficiency": 0.7}, {"worker_code": "w-014281", "operation_code": "op-7666757478-244", "operation_category": "206051", "efficiency": 0.5475}, {"worker_code": "w-014281", "operation_code": "op-7666757478-016", "operation_category": "206057", "efficiency": 1.5}, {"worker_code": "w-014281", "operation_code": "op-7680758283-00020", "operation_category": "255246", "efficiency": 0.5418}, {"worker_code": "w-014281", "operation_code": "op-7680756584-00013", "operation_category": "202015", "efficiency": 0.8}, {"worker_code": "w-014281", "operation_code": "op-7683767478-116", "operation_category": "206057", "efficiency": 0.8}], "operation_category_skill_list": [{"worker_code": "w-014281", "operation_category": "206057", "efficiency": 1.1466}, {"worker_code": "w-014281", "operation_category": "201001", "efficiency": 0.4903}, {"worker_code": "w-014281", "operation_category": "205048", "efficiency": 0.8}, {"worker_code": "w-014281", "operation_category": "206055", "efficiency": 0.5808}, {"worker_code": "w-014281", "operation_category": "205049", "efficiency": 0.7}, {"worker_code": "w-014281", "operation_category": "215149", "efficiency": 0.8}, {"worker_code": "w-014281", "operation_category": "216169", "efficiency": 0.8246}, {"worker_code": "w-014281", "operation_category": "214133", "efficiency": 0.8}, {"worker_code": "w-014281", "operation_category": "216164", "efficiency": 0.7229}, {"worker_code": "w-014281", "operation_category": "203040", "efficiency": 0.7889}, {"worker_code": "w-014281", "operation_category": "216155", "efficiency": 1.7}, {"worker_code": "w-014281", "operation_category": "214145", "efficiency": 0.85}, {"worker_code": "w-014281", "operation_category": "214138", "efficiency": 0.7354}, {"worker_code": "w-014281", "operation_category": "208091", "efficiency": 0.85}, {"worker_code": "w-014281", "operation_category": "202015", "efficiency": 0.8}, {"worker_code": "w-014281", "operation_category": "206058", "efficiency": 0.85}], "curr_station_list": []}, {"worker_code": "w-014395", "operation_skill_list": [{"worker_code": "w-014395", "operation_code": "op-7665838384-066", "operation_category": "214138", "efficiency": 1.0397}, {"worker_code": "w-014395", "operation_code": "op-7665838369-160", "operation_category": "210105", "efficiency": 1.0839}], "operation_category_skill_list": [{"worker_code": "w-014395", "operation_category": "206057", "efficiency": 0.8896}, {"worker_code": "w-014395", "operation_category": "201001", "efficiency": 0.5029}, {"worker_code": "w-014395", "operation_category": "205048", "efficiency": 1.0492}, {"worker_code": "w-014395", "operation_category": "202013", "efficiency": 1.0916}, {"worker_code": "w-014395", "operation_category": "216169", "efficiency": 0.9067}, {"worker_code": "w-014395", "operation_category": "214133", "efficiency": 0.9501}, {"worker_code": "w-014395", "operation_category": "203040", "efficiency": 0.874}, {"worker_code": "w-014395", "operation_category": "216155", "efficiency": 1.0989}, {"worker_code": "w-014395", "operation_category": "245242", "efficiency": 0.9713}], "curr_station_list": []}, {"worker_code": "w-014436", "operation_skill_list": [{"worker_code": "w-014436", "operation_code": "op-7677838384-007", "operation_category": "214139", "efficiency": 0.4459}, {"worker_code": "w-014436", "operation_code": "op-7665836584-859", "operation_category": "202013", "efficiency": 0.75}, {"worker_code": "w-014436", "operation_code": "op-7665838477-327", "operation_category": "215149", "efficiency": 0.7}, {"worker_code": "w-014436", "operation_code": "op-7666758080-021", "operation_category": "222179", "efficiency": 1.0064}, {"worker_code": "w-014436", "operation_code": "op-7676787478-040", "operation_category": "206055", "efficiency": 0.5967}, {"worker_code": "w-014436", "operation_code": "op-7665838483-206", "operation_category": "216155", "efficiency": 0.8}, {"worker_code": "w-014436", "operation_code": "op-7677838083-004", "operation_category": "223180", "efficiency": 1.0125}, {"worker_code": "w-014436", "operation_code": "op-7665838283-00001", "operation_category": "208091", "efficiency": 0.75}, {"worker_code": "w-014436", "operation_code": "op-7680756584-00013", "operation_category": "202015", "efficiency": 0.7}], "operation_category_skill_list": [{"worker_code": "w-014436", "operation_category": "222179", "efficiency": 1.0113}, {"worker_code": "w-014436", "operation_category": "206057", "efficiency": 0.5685}, {"worker_code": "w-014436", "operation_category": "205048", "efficiency": 0.6422}, {"worker_code": "w-014436", "operation_category": "206055", "efficiency": 0.5967}, {"worker_code": "w-014436", "operation_category": "205049", "efficiency": 0.75}, {"worker_code": "w-014436", "operation_category": "223180", "efficiency": 1.1843}, {"worker_code": "w-014436", "operation_category": "216169", "efficiency": 0.7}, {"worker_code": "w-014436", "operation_category": "214133", "efficiency": 0.8389}, {"worker_code": "w-014436", "operation_category": "203040", "efficiency": 0.7781}, {"worker_code": "w-014436", "operation_category": "215149", "efficiency": 0.7826}, {"worker_code": "w-014436", "operation_category": "219176", "efficiency": 1.0601}, {"worker_code": "w-014436", "operation_category": "214138", "efficiency": 0.7596}, {"worker_code": "w-014436", "operation_category": "216155", "efficiency": 0.9894}, {"worker_code": "w-014436", "operation_category": "202015", "efficiency": 0.6404}], "curr_station_list": []}, {"worker_code": "w-014868", "operation_skill_list": [{"worker_code": "w-014868", "operation_code": "op-7676787976-097", "operation_category": "201001", "efficiency": 0.8}, {"worker_code": "w-014868", "operation_code": "op-7665837976-00120T", "operation_category": "201001", "efficiency": 0.8}, {"worker_code": "w-014868", "operation_code": "op-7665837976-526", "operation_category": "201230", "efficiency": 0.85}, {"worker_code": "w-014868", "operation_code": "op-7680757976-160", "operation_category": "201001", "efficiency": 0.7454}, {"worker_code": "w-014868", "operation_code": "op-7666757976-565", "operation_category": "201001", "efficiency": 0.9516}, {"worker_code": "w-014868", "operation_code": "op-7666757976-126", "operation_category": "201001", "efficiency": 0.7603}, {"worker_code": "w-014868", "operation_code": "op-7683767976-060", "operation_category": "201001", "efficiency": 0.8}, {"worker_code": "w-014868", "operation_code": "op-7670827976-301", "operation_category": "201001", "efficiency": 0.7}], "operation_category_skill_list": [{"worker_code": "w-014868", "operation_category": "205048", "efficiency": 1.1919}, {"worker_code": "w-014868", "operation_category": "206055", "efficiency": 1.7}, {"worker_code": "w-014868", "operation_category": "201001", "efficiency": 1.3307}, {"worker_code": "w-014868", "operation_category": "214133", "efficiency": 1.1258}, {"worker_code": "w-014868", "operation_category": "216164", "efficiency": 0.921}, {"worker_code": "w-014868", "operation_category": "206051", "efficiency": 1.3}], "curr_station_list": []}, {"worker_code": "w-015195", "operation_skill_list": [{"worker_code": "w-015195", "operation_code": "op-7680758384-047", "operation_category": "205048", "efficiency": 0.7}, {"worker_code": "w-015195", "operation_code": "op-7665837478-00007", "operation_category": "206057", "efficiency": 1.0538}, {"worker_code": "w-015195", "operation_code": "op-7683768383-158", "operation_category": "213131", "efficiency": 0.75}, {"worker_code": "w-015195", "operation_code": "op-7677836678-185", "operation_category": "203039", "efficiency": 0.7}, {"worker_code": "w-015195", "operation_code": "op-7680758283-00020", "operation_category": "208074", "efficiency": 0.8}, {"worker_code": "w-015195", "operation_code": "op-7677838478-336", "operation_category": "245242", "efficiency": 0.7}], "operation_category_skill_list": [{"worker_code": "w-015195", "operation_category": "206057", "efficiency": 1.2215}, {"worker_code": "w-015195", "operation_category": "206055", "efficiency": 1.2766}, {"worker_code": "w-015195", "operation_category": "215149", "efficiency": 0.75}, {"worker_code": "w-015195", "operation_category": "216169", "efficiency": 0.8}, {"worker_code": "w-015195", "operation_category": "214133", "efficiency": 0.75}, {"worker_code": "w-015195", "operation_category": "206051", "efficiency": 0.8}, {"worker_code": "w-015195", "operation_category": "216155", "efficiency": 0.8}, {"worker_code": "w-015195", "operation_category": "245241", "efficiency": 0.8949}, {"worker_code": "w-015195", "operation_category": "214138", "efficiency": 1.2727}, {"worker_code": "w-015195", "operation_category": "208069", "efficiency": 1.1806}, {"worker_code": "w-015195", "operation_category": "206058", "efficiency": 0.981}], "curr_station_list": []}, {"worker_code": "w-015212", "operation_skill_list": [{"worker_code": "w-015212", "operation_code": "op-7665837976-526", "operation_category": "201230", "efficiency": 0.9135}, {"worker_code": "w-015212", "operation_code": "op-7665836678-069", "operation_category": "203232", "efficiency": 0.9185}, {"worker_code": "w-015212", "operation_code": "op-7665837083-070", "operation_category": "205046", "efficiency": 0.9181}], "operation_category_skill_list": [{"worker_code": "w-015212", "operation_category": "201001", "efficiency": 0.6607}, {"worker_code": "w-015212", "operation_category": "205048", "efficiency": 0.6515}, {"worker_code": "w-015212", "operation_category": "215149", "efficiency": 1.0274}, {"worker_code": "w-015212", "operation_category": "216169", "efficiency": 1.0154}, {"worker_code": "w-015212", "operation_category": "214133", "efficiency": 1.0871}, {"worker_code": "w-015212", "operation_category": "216164", "efficiency": 0.6522}, {"worker_code": "w-015212", "operation_category": "208076", "efficiency": 0.7185}, {"worker_code": "w-015212", "operation_category": "203040", "efficiency": 0.8295}], "curr_station_list": []}, {"worker_code": "w-015671", "operation_skill_list": [{"worker_code": "w-015671", "operation_code": "op-7681848167-006", "operation_category": "249219", "efficiency": 0.6827}], "operation_category_skill_list": [], "curr_station_list": []}, {"worker_code": "w-019072", "operation_skill_list": [{"worker_code": "w-019072", "operation_code": "op-7677837478-432", "operation_category": "206057", "efficiency": 0.8}, {"worker_code": "w-019072", "operation_code": "op-7665838477-327", "operation_category": "215149", "efficiency": 0.8}, {"worker_code": "w-019072", "operation_code": "op-7665837478-00007", "operation_category": "206057", "efficiency": 0.8}, {"worker_code": "w-019072", "operation_code": "op-7677838483-433", "operation_category": "216164", "efficiency": 0.7}, {"worker_code": "w-019072", "operation_code": "op-7670827478-206", "operation_category": "206051", "efficiency": 0.75}, {"worker_code": "w-019072", "operation_code": "op-7676787478-040", "operation_category": "206055", "efficiency": 0.7}, {"worker_code": "w-019072", "operation_code": "op-7666757478-244", "operation_category": "206051", "efficiency": 0.75}, {"worker_code": "w-019072", "operation_code": "op-7665838483-206", "operation_category": "216155", "efficiency": 0.9}, {"worker_code": "w-019072", "operation_code": "op-7683768384-00027", "operation_category": "214145", "efficiency": 0.8}, {"worker_code": "w-019072", "operation_code": "op-7666757478-016", "operation_category": "206057", "efficiency": 0.7}, {"worker_code": "w-019072", "operation_code": "op-7680758483-038", "operation_category": "216155", "efficiency": 0.8353}, {"worker_code": "w-019072", "operation_code": "op-7683767478-116", "operation_category": "206057", "efficiency": 0.8}], "operation_category_skill_list": [{"worker_code": "w-019072", "operation_category": "222179", "efficiency": 0.6904}, {"worker_code": "w-019072", "operation_category": "201001", "efficiency": 0.75}, {"worker_code": "w-019072", "operation_category": "214139", "efficiency": 1.238}, {"worker_code": "w-019072", "operation_category": "206055", "efficiency": 0.7}, {"worker_code": "w-019072", "operation_category": "216169", "efficiency": 0.7}, {"worker_code": "w-019072", "operation_category": "214133", "efficiency": 0.75}, {"worker_code": "w-019072", "operation_category": "213131", "efficiency": 0.8774}, {"worker_code": "w-019072", "operation_category": "208076", "efficiency": 0.848}, {"worker_code": "w-019072", "operation_category": "215149", "efficiency": 0.8617}, {"worker_code": "w-019072", "operation_category": "245241", "efficiency": 0.8183}, {"worker_code": "w-019072", "operation_category": "214138", "efficiency": 0.6112}, {"worker_code": "w-019072", "operation_category": "218175", "efficiency": 1.1875}, {"worker_code": "w-019072", "operation_category": "206058", "efficiency": 0.8}], "curr_station_list": []}, {"worker_code": "w-019102", "operation_skill_list": [{"worker_code": "w-019102", "operation_code": "op-7683768483-032", "operation_category": "216167", "efficiency": 0.85}, {"worker_code": "w-019102", "operation_code": "op-7665836584-00058", "operation_category": "202032", "efficiency": 0.7}, {"worker_code": "w-019102", "operation_code": "op-7665838384-066", "operation_category": "214138", "efficiency": 1.195}, {"worker_code": "w-019102", "operation_code": "op-7665838283-00001", "operation_category": "208091", "efficiency": 0.8}, {"worker_code": "w-019102", "operation_code": "op-7680756584-00013", "operation_category": "202015", "efficiency": 0.85}, {"worker_code": "w-019102", "operation_code": "op-7665838370-098", "operation_category": "211120", "efficiency": 0.8347}], "operation_category_skill_list": [{"worker_code": "w-019102", "operation_category": "206057", "efficiency": 0.85}, {"worker_code": "w-019102", "operation_category": "205048", "efficiency": 0.6507}, {"worker_code": "w-019102", "operation_category": "205049", "efficiency": 0.85}, {"worker_code": "w-019102", "operation_category": "215149", "efficiency": 1.3328}, {"worker_code": "w-019102", "operation_category": "216169", "efficiency": 1.0441}, {"worker_code": "w-019102", "operation_category": "214133", "efficiency": 1.0402}, {"worker_code": "w-019102", "operation_category": "203040", "efficiency": 1.0759}, {"worker_code": "w-019102", "operation_category": "245241", "efficiency": 0.9807}, {"worker_code": "w-019102", "operation_category": "208069", "efficiency": 0.7933}, {"worker_code": "w-019102", "operation_category": "202015", "efficiency": 0.7162}], "curr_station_list": []}, {"worker_code": "w-020127", "operation_skill_list": [{"worker_code": "w-020127", "operation_code": "op-7683768483-032", "operation_category": "216167", "efficiency": 0.7}, {"worker_code": "w-020127", "operation_code": "op-7683768383-158", "operation_category": "213131", "efficiency": 1.479}, {"worker_code": "w-020127", "operation_code": "op-7683768369-029", "operation_category": "210108", "efficiency": 0.8}, {"worker_code": "w-020127", "operation_code": "op-7683767976-00010T", "operation_category": "201001", "efficiency": 0.7}], "operation_category_skill_list": [{"worker_code": "w-020127", "operation_category": "206057", "efficiency": 1.2413}, {"worker_code": "w-020127", "operation_category": "201001", "efficiency": 0.6795}, {"worker_code": "w-020127", "operation_category": "214139", "efficiency": 1.1106}, {"worker_code": "w-020127", "operation_category": "205048", "efficiency": 1.2024}, {"worker_code": "w-020127", "operation_category": "216169", "efficiency": 1.0457}, {"worker_code": "w-020127", "operation_category": "214133", "efficiency": 1.2093}, {"worker_code": "w-020127", "operation_category": "209235", "efficiency": 1.3225}, {"worker_code": "w-020127", "operation_category": "216164", "efficiency": 1.182}, {"worker_code": "w-020127", "operation_category": "205046", "efficiency": 1.2387}, {"worker_code": "w-020127", "operation_category": "203040", "efficiency": 1.1185}, {"worker_code": "w-020127", "operation_category": "214138", "efficiency": 1.153}], "curr_station_list": []}, {"worker_code": "w-020190", "operation_skill_list": [{"worker_code": "w-020190", "operation_code": "op-7676787976-097", "operation_category": "201001", "efficiency": 1.1}, {"worker_code": "w-020190", "operation_code": "op-7676787478-241", "operation_category": "206055", "efficiency": 0.8}, {"worker_code": "w-020190", "operation_code": "op-7676787478-00059", "operation_category": "206055", "efficiency": 1.1}, {"worker_code": "w-020190", "operation_code": "op-7665837976-00006", "operation_category": "201001", "efficiency": 1.0585}, {"worker_code": "w-020190", "operation_code": "op-7680757976-160", "operation_category": "201001", "efficiency": 1.1}, {"worker_code": "w-020190", "operation_code": "op-7680758283-130", "operation_category": "208076", "efficiency": 0.9}, {"worker_code": "w-020190", "operation_code": "op-7666757976-565", "operation_category": "201001", "efficiency": 1.1}, {"worker_code": "w-020190", "operation_code": "op-7665837976-084", "operation_category": "201001", "efficiency": 1.1}, {"worker_code": "w-020190", "operation_code": "op-7683768384-00027", "operation_category": "214145", "efficiency": 0.85}, {"worker_code": "w-020190", "operation_code": "op-7666757976-126", "operation_category": "201001", "efficiency": 1.1}, {"worker_code": "w-020190", "operation_code": "op-7683767976-060", "operation_category": "201001", "efficiency": 1.1}, {"worker_code": "w-020190", "operation_code": "op-7676787478-00007", "operation_category": "206055", "efficiency": 0.8}, {"worker_code": "w-020190", "operation_code": "op-7676787478-00058", "operation_category": "206055", "efficiency": 0.8}, {"worker_code": "w-020190", "operation_code": "op-7676787976-246", "operation_category": "201001", "efficiency": 1.1}, {"worker_code": "w-020190", "operation_code": "op-7670827976-301", "operation_category": "201001", "efficiency": 1.1}], "operation_category_skill_list": [{"worker_code": "w-020190", "operation_category": "206057", "efficiency": 1.282}, {"worker_code": "w-020190", "operation_category": "214139", "efficiency": 0.85}, {"worker_code": "w-020190", "operation_category": "201001", "efficiency": 1.1284}, {"worker_code": "w-020190", "operation_category": "215149", "efficiency": 1.0028}, {"worker_code": "w-020190", "operation_category": "201230", "efficiency": 0.75}, {"worker_code": "w-020190", "operation_category": "214133", "efficiency": 1.0764}, {"worker_code": "w-020190", "operation_category": "209235", "efficiency": 1.0773}, {"worker_code": "w-020190", "operation_category": "216164", "efficiency": 1.2506}, {"worker_code": "w-020190", "operation_category": "206055", "efficiency": 1.2222}, {"worker_code": "w-020190", "operation_category": "214138", "efficiency": 0.5926}], "curr_station_list": []}], "process_list": [{"operation": "op-7680758283-00020", "operation_number": 200040, "part_code": "BJ05", "operation_category": "255246", "machine_type": "m-687766-01", "machine_type_2": "A", "standard_oper_time": 61.56, "fixed_station_code": "", "fixed_worker_code": ""}, {"operation": "op-7667857478-020", "operation_number": 209660, "part_code": "BJ14", "operation_category": "206058", "machine_type": "m-688067-01", "machine_type_2": "A", "standard_oper_time": 63.12, "fixed_station_code": "", "fixed_worker_code": ""}, {"operation": "op-7667858283-018", "operation_number": 209670, "part_code": "BJ14", "operation_category": "208069", "machine_type": "m-688067-01", "machine_type_2": "A", "standard_oper_time": 102.12, "fixed_station_code": "", "fixed_worker_code": ""}, {"operation": "op-7680758477-00004T", "operation_number": 209680, "part_code": "BJ05", "operation_category": "215149", "machine_type": "m-6867-001", "machine_type_2": "A", "standard_oper_time": 18.12, "fixed_station_code": "", "fixed_worker_code": ""}, {"operation": "op-7680756584-00001T", "operation_number": 209700, "part_code": "BJ15", "operation_category": "202015", "machine_type": "m-688067-01", "machine_type_2": "A", "standard_oper_time": 77.68799999999999, "fixed_station_code": "", "fixed_worker_code": ""}, {"operation": "op-7670827478-206", "operation_number": 217050, "part_code": "BJ04", "operation_category": "206051", "machine_type": "m-688067-01", "machine_type_2": "A", "standard_oper_time": 155.808, "fixed_station_code": "", "fixed_worker_code": ""}, {"operation": "op-7670827976-301", "operation_number": 217070, "part_code": "BJ04", "operation_category": "201001", "machine_type": "m-756667-01", "machine_type_2": "A", "standard_oper_time": 49.98, "fixed_station_code": "", "fixed_worker_code": ""}, {"operation": "op-7680758483-038", "operation_number": 217080, "part_code": "BJ05", "operation_category": "216155", "machine_type": "m-688067-01", "machine_type_2": "A", "standard_oper_time": 107.856, "fixed_station_code": "", "fixed_worker_code": ""}, {"operation": "op-7676787478-040", "operation_number": 217800, "part_code": "BJ02", "operation_category": "206055", "machine_type": "m-688067-01", "machine_type_2": "A", "standard_oper_time": 36.216, "fixed_station_code": "", "fixed_worker_code": ""}, {"operation": "op-7666757478-016", "operation_number": 217810, "part_code": "BJ06", "operation_category": "206057", "machine_type": "m-688067-01", "machine_type_2": "A", "standard_oper_time": 53.568, "fixed_station_code": "", "fixed_worker_code": ""}, {"operation": "op-7677837478-432", "operation_number": 217820, "part_code": "BJ13", "operation_category": "206057", "machine_type": "m-686867-01", "machine_type_2": "A", "standard_oper_time": 35.16, "fixed_station_code": "", "fixed_worker_code": ""}, {"operation": "op-7677838483-433", "operation_number": 217830, "part_code": "BJ13", "operation_category": "216164", "machine_type": "m-688067-01", "machine_type_2": "A", "standard_oper_time": 57.24, "fixed_station_code": "", "fixed_worker_code": ""}, {"operation": "op-7677838080-434", "operation_number": 217870, "part_code": "BJ13", "operation_category": "222179", "machine_type": "m-848490-01", "machine_type_2": "A", "standard_oper_time": 13.32, "fixed_station_code": "", "fixed_worker_code": ""}, {"operation": "op-7670828080-303", "operation_number": 217880, "part_code": "BJ04", "operation_category": "222179", "machine_type": "m-848490-01", "machine_type_2": "A", "standard_oper_time": 32.82, "fixed_station_code": "", "fixed_worker_code": ""}, {"operation": "op-7680758070-011", "operation_number": 217890, "part_code": "BJ05", "operation_category": "219176", "machine_type": "m-848490-01", "machine_type_2": "A", "standard_oper_time": 22.38, "fixed_station_code": "", "fixed_worker_code": ""}, {"operation": "op-7670828065-475", "operation_number": 217900, "part_code": "BJ04", "operation_category": "218175", "machine_type": "m-848490-01", "machine_type_2": "A", "standard_oper_time": 25.8, "fixed_station_code": "", "fixed_worker_code": ""}, {"operation": "op-7677838083-004", "operation_number": 217910, "part_code": "BJ08", "operation_category": "223180", "machine_type": "m-848490-01", "machine_type_2": "A", "standard_oper_time": 15.9, "fixed_station_code": "", "fixed_worker_code": ""}, {"operation": "op-7667858070-021", "operation_number": 217920, "part_code": "BJ14", "operation_category": "219176", "machine_type": "m-848490-01", "machine_type_2": "A", "standard_oper_time": 37.74, "fixed_station_code": "", "fixed_worker_code": ""}, {"operation": "op-7683768383-158", "operation_number": 217930, "part_code": "BJ03", "operation_category": "213131", "machine_type": "m-688067-01", "machine_type_2": "A", "standard_oper_time": 103.032, "fixed_station_code": "", "fixed_worker_code": ""}, {"operation": "op-7680756584-00013", "operation_number": 217940, "part_code": "BJ05", "operation_category": "202015", "machine_type": "m-688067-01", "machine_type_2": "A", "standard_oper_time": 89.78399999999999, "fixed_station_code": "", "fixed_worker_code": ""}, {"operation": "op-7680758283-130", "operation_number": 217950, "part_code": "BJ05", "operation_category": "208076", "machine_type": "m-688067-01", "machine_type_2": "A", "standard_oper_time": 62.64, "fixed_station_code": "", "fixed_worker_code": ""}, {"operation": "op-7666757478-244", "operation_number": 218450, "part_code": "BJ06", "operation_category": "206051", "machine_type": "m-688067-01", "machine_type_2": "A", "standard_oper_time": 157.10399999999998, "fixed_station_code": "", "fixed_worker_code": ""}, {"operation": "op-7683767478-116", "operation_number": 218460, "part_code": "BJ03", "operation_category": "206057", "machine_type": "m-688067-01", "machine_type_2": "A", "standard_oper_time": 80.42399999999999, "fixed_station_code": "", "fixed_worker_code": ""}, {"operation": "op-7680757976-160", "operation_number": 218470, "part_code": "BJ05", "operation_category": "201001", "machine_type": "m-756667-01", "machine_type_2": "A", "standard_oper_time": 35.64, "fixed_station_code": "", "fixed_worker_code": ""}, {"operation": "op-7666757976-565", "operation_number": 218480, "part_code": "BJ06", "operation_category": "201001", "machine_type": "m-756667-01", "machine_type_2": "A", "standard_oper_time": 49.26, "fixed_station_code": "", "fixed_worker_code": ""}, {"operation": "op-7683767976-060", "operation_number": 218490, "part_code": "BJ03", "operation_category": "201001", "machine_type": "m-756667-01", "machine_type_2": "A", "standard_oper_time": 47.88, "fixed_station_code": "", "fixed_worker_code": ""}, {"operation": "op-7666757976-126", "operation_number": 218500, "part_code": "BJ06", "operation_category": "201001", "machine_type": "m-756667-01", "machine_type_2": "A", "standard_oper_time": 35.64, "fixed_station_code": "", "fixed_worker_code": ""}, {"operation": "op-7676787976-097", "operation_number": 219260, "part_code": "BJ02", "operation_category": "201001", "machine_type": "m-756667-01", "machine_type_2": "A", "standard_oper_time": 35.64, "fixed_station_code": "", "fixed_worker_code": ""}, {"operation": "op-7683768384-00027", "operation_number": 219270, "part_code": "BJ03", "operation_category": "214145", "machine_type": "m-688067-01", "machine_type_2": "A", "standard_oper_time": 74.28, "fixed_station_code": "", "fixed_worker_code": ""}, {"operation": "op-7677838384-007", "operation_number": 219290, "part_code": "BJ11", "operation_category": "214139", "machine_type": "m-688067-01", "machine_type_2": "A", "standard_oper_time": 21.54, "fixed_station_code": "", "fixed_worker_code": ""}, {"operation": "op-7666758080-564", "operation_number": 243000, "part_code": "BJ06", "operation_category": "222179", "machine_type": "m-848490-01", "machine_type_2": "A", "standard_oper_time": 32.82, "fixed_station_code": "", "fixed_worker_code": ""}, {"operation": "op-7666758065-071", "operation_number": 243250, "part_code": "BJ06", "operation_category": "218175", "machine_type": "m-848490-01", "machine_type_2": "A", "standard_oper_time": 25.8, "fixed_station_code": "", "fixed_worker_code": ""}, {"operation": "op-7666758080-021", "operation_number": 243400, "part_code": "BJ06", "operation_category": "222179", "machine_type": "m-848490-01", "machine_type_2": "A", "standard_oper_time": 16.14, "fixed_station_code": "", "fixed_worker_code": ""}, {"operation": "op-7676788080-023", "operation_number": 244000, "part_code": "BJ02", "operation_category": "222179", "machine_type": "m-848490-01", "machine_type_2": "A", "standard_oper_time": 7.14, "fixed_station_code": "", "fixed_worker_code": ""}, {"operation": "op-7665837976-00120T", "operation_number": 244010, "part_code": "BJ13", "operation_category": "201001", "machine_type": "m-756667-01", "machine_type_2": "A", "standard_oper_time": 31.44, "fixed_station_code": "", "fixed_worker_code": ""}, {"operation": "op-7665838366-00018T", "operation_number": 253250, "part_code": "BJ13", "operation_category": "209235", "machine_type": "m-688067-01", "machine_type_2": "A", "standard_oper_time": 207.78, "fixed_station_code": "", "fixed_worker_code": ""}, {"operation": "op-7677838384-00061T", "operation_number": 253260, "part_code": "BJ13", "operation_category": "214133", "machine_type": "m-688067-01", "machine_type_2": "A", "standard_oper_time": 38.46, "fixed_station_code": "", "fixed_worker_code": ""}, {"operation": "op-7680758083-00006", "operation_number": 254450, "part_code": "BJ05", "operation_category": "223180", "machine_type": "m-848490-01", "machine_type_2": "A", "standard_oper_time": 18.6, "fixed_station_code": "", "fixed_worker_code": ""}, {"operation": "op-7683768079-118", "operation_number": 255710, "part_code": "BJ03", "operation_category": "221178", "machine_type": "m-848490-01", "machine_type_2": "A", "standard_oper_time": 31.32, "fixed_station_code": "", "fixed_worker_code": ""}, {"operation": "op-7683768369-029", "operation_number": 266000, "part_code": "BJ03", "operation_category": "210108", "machine_type": "m-688067-01", "machine_type_2": "A", "standard_oper_time": 144.864, "fixed_station_code": "", "fixed_worker_code": ""}, {"operation": "op-7683767976-00010T", "operation_number": 266250, "part_code": "BJ03", "operation_category": "201001", "machine_type": "m-756667-01", "machine_type_2": "A", "standard_oper_time": 29.7, "fixed_station_code": "", "fixed_worker_code": ""}, {"operation": "op-7683768483-032", "operation_number": 266550, "part_code": "BJ03", "operation_category": "216167", "machine_type": "m-688067-05", "machine_type_2": "A", "standard_oper_time": 209.736, "fixed_station_code": "", "fixed_worker_code": ""}, {"operation": "op-7665837478-00007", "operation_number": 603000, "part_code": "BJ07", "operation_category": "206057", "machine_type": "m-688067-01", "machine_type_2": "A", "standard_oper_time": 221.4, "fixed_station_code": "", "fixed_worker_code": ""}, {"operation": "op-7680758384-047", "operation_number": 603010, "part_code": "BJ07", "operation_category": "205048", "machine_type": "m-688067-01", "machine_type_2": "A", "standard_oper_time": 33.18, "fixed_station_code": "", "fixed_worker_code": ""}, {"operation": "op-7665837976-00006", "operation_number": 607200, "part_code": "BJ07", "operation_category": "201001", "machine_type": "m-756667-01", "machine_type_2": "A", "standard_oper_time": 59.94, "fixed_station_code": "", "fixed_worker_code": ""}, {"operation": "op-7677836678-185", "operation_number": 612810, "part_code": "BJ12", "operation_category": "203039", "machine_type": "m-687584-01", "machine_type_2": "A", "standard_oper_time": 6.9, "fixed_station_code": "", "fixed_worker_code": ""}, {"operation": "op-7677838478-336", "operation_number": 612820, "part_code": "BJ12", "operation_category": "245242", "machine_type": "m-8371-001", "machine_type_2": "A", "standard_oper_time": 6.78, "fixed_station_code": "", "fixed_worker_code": ""}, {"operation": "op-7676787478-00058", "operation_number": 612830, "part_code": "BJ02", "operation_category": "206055", "machine_type": "m-756667-03", "machine_type_2": "A", "standard_oper_time": 102.38399999999999, "fixed_station_code": "", "fixed_worker_code": ""}, {"operation": "op-7676787478-00059", "operation_number": 612840, "part_code": "BJ02", "operation_category": "206055", "machine_type": "m-756667-03", "machine_type_2": "A", "standard_oper_time": 96.264, "fixed_station_code": "", "fixed_worker_code": ""}, {"operation": "op-7676787478-00007", "operation_number": 613000, "part_code": "BJ02", "operation_category": "206055", "machine_type": "m-756667-03", "machine_type_2": "A", "standard_oper_time": 121.104, "fixed_station_code": "", "fixed_worker_code": ""}, {"operation": "op-7665838080-00002", "operation_number": 622800, "part_code": "BJ07", "operation_category": "222179", "machine_type": "m-848490-01", "machine_type_2": "A", "standard_oper_time": 52.56, "fixed_station_code": "", "fixed_worker_code": ""}, {"operation": "op-7676788080-061", "operation_number": 626610, "part_code": "BJ02", "operation_category": "222179", "machine_type": "m-848490-01", "machine_type_2": "A", "standard_oper_time": 30.6, "fixed_station_code": "", "fixed_worker_code": ""}, {"operation": "op-7676788080-053", "operation_number": 626620, "part_code": "BJ02", "operation_category": "222179", "machine_type": "m-848490-01", "machine_type_2": "A", "standard_oper_time": 30.6, "fixed_station_code": "", "fixed_worker_code": ""}, {"operation": "op-7676788080-00045", "operation_number": 627400, "part_code": "BJ02", "operation_category": "222179", "machine_type": "m-848490-01", "machine_type_2": "A", "standard_oper_time": 49.14, "fixed_station_code": "", "fixed_worker_code": ""}, {"operation": "op-7665836584-859", "operation_number": 647600, "part_code": "BJ07", "operation_category": "202013", "machine_type": "m-688067-09", "machine_type_2": "A", "standard_oper_time": 67.02, "fixed_station_code": "", "fixed_worker_code": ""}, {"operation": "op-7665837083-621", "operation_number": 648000, "part_code": "BJ07", "operation_category": "205049", "machine_type": "m-688067-01", "machine_type_2": "A", "standard_oper_time": 46.56, "fixed_station_code": "", "fixed_worker_code": ""}, {"operation": "op-7665838369-073", "operation_number": 702000, "part_code": "BJ07", "operation_category": "210115", "machine_type": "m-688067-01", "machine_type_2": "A", "standard_oper_time": 176.94, "fixed_station_code": "", "fixed_worker_code": ""}, {"operation": "op-7665836678-077", "operation_number": 705000, "part_code": "BJ07", "operation_category": "203040", "machine_type": "m-687584-01", "machine_type_2": "A", "standard_oper_time": 21.96, "fixed_station_code": "", "fixed_worker_code": ""}, {"operation": "op-7665838370-098", "operation_number": 706200, "part_code": "BJ07", "operation_category": "211120", "machine_type": "m-688067-01", "machine_type_2": "A", "standard_oper_time": 254.088, "fixed_station_code": "", "fixed_worker_code": ""}, {"operation": "op-7665838283-00001", "operation_number": 706300, "part_code": "BJ07", "operation_category": "208091", "machine_type": "m-688067-01", "machine_type_2": "A", "standard_oper_time": 197.28, "fixed_station_code": "", "fixed_worker_code": ""}, {"operation": "op-7665838477-327", "operation_number": 706400, "part_code": "BJ07", "operation_category": "215149", "machine_type": "m-6867-001", "machine_type_2": "A", "standard_oper_time": 74.952, "fixed_station_code": "", "fixed_worker_code": ""}, {"operation": "op-7665838483-206", "operation_number": 706500, "part_code": "BJ07", "operation_category": "216155", "machine_type": "m-688067-01", "machine_type_2": "A", "standard_oper_time": 85.536, "fixed_station_code": "", "fixed_worker_code": ""}, {"operation": "op-7665838070-121", "operation_number": 706600, "part_code": "BJ07", "operation_category": "219176", "machine_type": "m-848490-01", "machine_type_2": "A", "standard_oper_time": 52.02, "fixed_station_code": "", "fixed_worker_code": ""}, {"operation": "op-7665838384-066", "operation_number": 727500, "part_code": "BJ07", "operation_category": "214138", "machine_type": "m-688067-01", "machine_type_2": "A", "standard_oper_time": 164.016, "fixed_station_code": "", "fixed_worker_code": ""}, {"operation": "op-7665838369-160", "operation_number": 730500, "part_code": "BJ07", "operation_category": "210105", "machine_type": "m-688067-01", "machine_type_2": "A", "standard_oper_time": 264.816, "fixed_station_code": "", "fixed_worker_code": ""}, {"operation": "op-7665837976-526", "operation_number": 734700, "part_code": "BJ07", "operation_category": "201230", "machine_type": "m-756667-01", "machine_type_2": "A", "standard_oper_time": 76.32, "fixed_station_code": "", "fixed_worker_code": ""}, {"operation": "op-7665836678-069", "operation_number": 735300, "part_code": "BJ07", "operation_category": "203232", "machine_type": "m-687584-01", "machine_type_2": "A", "standard_oper_time": 89.16, "fixed_station_code": "", "fixed_worker_code": ""}, {"operation": "op-7665837083-070", "operation_number": 736800, "part_code": "BJ07", "operation_category": "205046", "machine_type": "m-688067-01", "machine_type_2": "A", "standard_oper_time": 147.96, "fixed_station_code": "", "fixed_worker_code": ""}, {"operation": "op-7665838083-099", "operation_number": 741000, "part_code": "BJ07", "operation_category": "223180", "machine_type": "m-848490-01", "machine_type_2": "A", "standard_oper_time": 18.72, "fixed_station_code": "", "fixed_worker_code": ""}, {"operation": "op-7665838478-107", "operation_number": 745200, "part_code": "BJ07", "operation_category": "245241", "machine_type": "m-8371-001", "machine_type_2": "A", "standard_oper_time": 40.98, "fixed_station_code": "", "fixed_worker_code": ""}, {"operation": "op-7665838083-00076T", "operation_number": 745210, "part_code": "BJ07", "operation_category": "223180", "machine_type": "m-848490-01", "machine_type_2": "A", "standard_oper_time": 25.2, "fixed_station_code": "", "fixed_worker_code": ""}, {"operation": "op-7665837976-084", "operation_number": 757550, "part_code": "BJ07", "operation_category": "201001", "machine_type": "m-756667-01", "machine_type_2": "A", "standard_oper_time": 44.1, "fixed_station_code": "", "fixed_worker_code": ""}, {"operation": "op-7665838366-132", "operation_number": 760550, "part_code": "BJ07", "operation_category": "209235", "machine_type": "m-688067-01", "machine_type_2": "A", "standard_oper_time": 276.18, "fixed_station_code": "", "fixed_worker_code": ""}, {"operation": "op-7676788478-029", "operation_number": 764400, "part_code": "BJ07", "operation_category": "245241", "machine_type": "m-8371-001", "machine_type_2": "A", "standard_oper_time": 61.74, "fixed_station_code": "", "fixed_worker_code": ""}, {"operation": "op-7676788477-101", "operation_number": 764700, "part_code": "BJ07", "operation_category": "215149", "machine_type": "m-6867-001", "machine_type_2": "A", "standard_oper_time": 35.568, "fixed_station_code": "", "fixed_worker_code": ""}, {"operation": "op-7676787478-241", "operation_number": 765600, "part_code": "BJ07", "operation_category": "206055", "machine_type": "m-688067-01", "machine_type_2": "A", "standard_oper_time": 146.952, "fixed_station_code": "", "fixed_worker_code": ""}, {"operation": "op-7676787976-246", "operation_number": 767400, "part_code": "BJ07", "operation_category": "201001", "machine_type": "m-756667-01", "machine_type_2": "A", "standard_oper_time": 51.42, "fixed_station_code": "", "fixed_worker_code": ""}, {"operation": "op-7676788483-480", "operation_number": 768000, "part_code": "BJ07", "operation_category": "216169", "machine_type": "m-688067-01", "machine_type_2": "A", "standard_oper_time": 85.536, "fixed_station_code": "", "fixed_worker_code": ""}, {"operation": "op-7665837083-00010", "operation_number": 772200, "part_code": "BJ07", "operation_category": "205049", "machine_type": "m-688067-01", "machine_type_2": "A", "standard_oper_time": 33.12, "fixed_station_code": "", "fixed_worker_code": ""}, {"operation": "op-7665836584-00058", "operation_number": 772210, "part_code": "BJ07", "operation_category": "202032", "machine_type": "m-829067-02", "machine_type_2": "A", "standard_oper_time": 94.98, "fixed_station_code": "", "fixed_worker_code": ""}, {"operation": "op-7681848167-006", "operation_number": 799900, "part_code": "BJ07", "operation_category": "249219", "machine_type": "m-748990-01", "machine_type_2": "A", "standard_oper_time": 120.0, "fixed_station_code": "", "fixed_worker_code": "w-015671"}], "machine_list": [{"machine_type": "m-838067-02", "is_mono": false, "is_movable": true, "is_machine_needed": true}, {"machine_type": "m-688067-02", "is_mono": false, "is_movable": true, "is_machine_needed": true}, {"machine_type": "m-829067-01", "is_mono": false, "is_movable": true, "is_machine_needed": true}, {"machine_type": "m-688067-03", "is_mono": false, "is_movable": true, "is_machine_needed": true}, {"machine_type": "m-906877-01", "is_mono": true, "is_movable": true, "is_machine_needed": true}, {"machine_type": "m-847467-03", "is_mono": false, "is_movable": true, "is_machine_needed": true}, {"machine_type": "m-847467-01", "is_mono": false, "is_movable": true, "is_machine_needed": true}, {"machine_type": "m-847467-02", "is_mono": false, "is_movable": true, "is_machine_needed": true}, {"machine_type": "m-687675-01", "is_mono": false, "is_movable": true, "is_machine_needed": true}, {"machine_type": "m-777467-01", "is_mono": false, "is_movable": true, "is_machine_needed": true}, {"machine_type": "m-688467-01", "is_mono": false, "is_movable": true, "is_machine_needed": true}, {"machine_type": "m-908867-02", "is_mono": false, "is_movable": true, "is_machine_needed": true}, {"machine_type": "m-908867-01", "is_mono": false, "is_movable": true, "is_machine_needed": true}, {"machine_type": "m-829067-02", "is_mono": false, "is_movable": true, "is_machine_needed": true}, {"machine_type": "m-887274-01", "is_mono": true, "is_movable": true, "is_machine_needed": true}, {"machine_type": "m-908474-01", "is_mono": true, "is_movable": false, "is_machine_needed": true}, {"machine_type": "m-906690-01", "is_mono": true, "is_movable": true, "is_machine_needed": true}, {"machine_type": "m-837770-01", "is_mono": true, "is_movable": false, "is_machine_needed": true}, {"machine_type": "m-688367-01", "is_mono": false, "is_movable": true, "is_machine_needed": true}, {"machine_type": "m-888067-01", "is_mono": false, "is_movable": true, "is_machine_needed": true}, {"machine_type": "m-756667-04", "is_mono": false, "is_movable": true, "is_machine_needed": true}, {"machine_type": "m-667567-01", "is_mono": true, "is_movable": true, "is_machine_needed": true}, {"machine_type": "m-688067-01", "is_mono": false, "is_movable": true, "is_machine_needed": true}, {"machine_type": "m-687584-01", "is_mono": false, "is_movable": true, "is_machine_needed": true}, {"machine_type": "m-838067-01", "is_mono": false, "is_movable": true, "is_machine_needed": true}, {"machine_type": "m-6867-001", "is_mono": false, "is_movable": true, "is_machine_needed": true}, {"machine_type": "m-756667-01", "is_mono": false, "is_movable": true, "is_machine_needed": true}, {"machine_type": "m-756667-02", "is_mono": false, "is_movable": true, "is_machine_needed": true}, {"machine_type": "m-756667-03", "is_mono": false, "is_movable": true, "is_machine_needed": true}, {"machine_type": "m-688376-01", "is_mono": false, "is_movable": true, "is_machine_needed": true}, {"machine_type": "m-906674-01", "is_mono": false, "is_movable": true, "is_machine_needed": true}, {"machine_type": "m-686867-01", "is_mono": false, "is_movable": true, "is_machine_needed": true}, {"machine_type": "m-687766-01", "is_mono": true, "is_movable": true, "is_machine_needed": true}, {"machine_type": "m-838376-01", "is_mono": false, "is_movable": true, "is_machine_needed": true}, {"machine_type": "m-688067-05", "is_mono": false, "is_movable": true, "is_machine_needed": true}, {"machine_type": "m-687584-02", "is_mono": false, "is_movable": true, "is_machine_needed": true}, {"machine_type": "m-688067-09", "is_mono": false, "is_movable": true, "is_machine_needed": true}, {"machine_type": "m-756874-01", "is_mono": false, "is_movable": true, "is_machine_needed": true}, {"machine_type": "m-829067-03", "is_mono": false, "is_movable": true, "is_machine_needed": true}, {"machine_type": "m-7567-002", "is_mono": false, "is_movable": true, "is_machine_needed": true}, {"machine_type": "m-7567-001", "is_mono": false, "is_movable": true, "is_machine_needed": true}, {"machine_type": "m-808967-01", "is_mono": false, "is_movable": true, "is_machine_needed": true}, {"machine_type": "m-708967-01", "is_mono": false, "is_movable": true, "is_machine_needed": true}, {"machine_type": "m-687567-01", "is_mono": true, "is_movable": false, "is_machine_needed": true}, {"machine_type": "m-689067-01", "is_mono": false, "is_movable": true, "is_machine_needed": true}, {"machine_type": "m-677567-01", "is_mono": false, "is_movable": true, "is_machine_needed": true}, {"machine_type": "m-837275-01", "is_mono": false, "is_movable": true, "is_machine_needed": true}, {"machine_type": "m-6890-001", "is_mono": false, "is_movable": true, "is_machine_needed": true}, {"machine_type": "m-686875-01", "is_mono": false, "is_movable": true, "is_machine_needed": true}, {"machine_type": "m-827467-01", "is_mono": false, "is_movable": true, "is_machine_needed": true}, {"machine_type": "m-756967-01", "is_mono": false, "is_movable": true, "is_machine_needed": true}, {"machine_type": "m-747767-01", "is_mono": false, "is_movable": true, "is_machine_needed": true}, {"machine_type": "m-688869-01", "is_mono": false, "is_movable": true, "is_machine_needed": true}, {"machine_type": "m-8370-001", "is_mono": true, "is_movable": true, "is_machine_needed": true}, {"machine_type": "m-848490-01", "is_mono": true, "is_movable": false, "is_machine_needed": true}, {"machine_type": "m-837771-01", "is_mono": true, "is_movable": true, "is_machine_needed": true}, {"machine_type": "m-8371-001", "is_mono": false, "is_movable": true, "is_machine_needed": false}, {"machine_type": "m-9074-001", "is_mono": false, "is_movable": true, "is_machine_needed": true}, {"machine_type": "m-748990-01", "is_mono": true, "is_movable": false, "is_machine_needed": true}, {"machine_type": "m-848468-01", "is_mono": true, "is_movable": false, "is_machine_needed": true}, {"machine_type": "m-677574-01", "is_mono": true, "is_movable": false, "is_machine_needed": true}, {"machine_type": "m-8878-001", "is_mono": false, "is_movable": true, "is_machine_needed": false}, {"machine_type": "m-688969-01", "is_mono": true, "is_movable": true, "is_machine_needed": true}, {"machine_type": "m-676684-01", "is_mono": false, "is_movable": true, "is_machine_needed": true}, {"machine_type": "m-6774-01", "is_mono": false, "is_movable": true, "is_machine_needed": true}, {"machine_type": "m-6780-01", "is_mono": false, "is_movable": true, "is_machine_needed": true}, {"machine_type": "m-678084-01", "is_mono": false, "is_movable": true, "is_machine_needed": true}, {"machine_type": "m-686667-01", "is_mono": false, "is_movable": true, "is_machine_needed": true}, {"machine_type": "m-6867-002", "is_mono": false, "is_movable": true, "is_machine_needed": true}, {"machine_type": "m-6867-01", "is_mono": false, "is_movable": true, "is_machine_needed": true}, {"machine_type": "m-687574-01", "is_mono": false, "is_movable": true, "is_machine_needed": true}, {"machine_type": "m-688067-01S01034", "is_mono": false, "is_movable": true, "is_machine_needed": true}, {"machine_type": "m-688067-04", "is_mono": false, "is_movable": true, "is_machine_needed": true}, {"machine_type": "m-688067-06", "is_mono": false, "is_movable": true, "is_machine_needed": true}, {"machine_type": "m-688067-07", "is_mono": false, "is_movable": true, "is_machine_needed": true}, {"machine_type": "m-688067-08", "is_mono": false, "is_movable": true, "is_machine_needed": true}, {"machine_type": "m-688067-10", "is_mono": false, "is_movable": true, "is_machine_needed": true}, {"machine_type": "m-6883-01", "is_mono": false, "is_movable": true, "is_machine_needed": true}, {"machine_type": "m-688976-01", "is_mono": false, "is_movable": true, "is_machine_needed": true}, {"machine_type": "m-708074-01", "is_mono": false, "is_movable": true, "is_machine_needed": true}, {"machine_type": "m-708074-02", "is_mono": false, "is_movable": true, "is_machine_needed": true}, {"machine_type": "m-708074-03", "is_mono": false, "is_movable": true, "is_machine_needed": true}, {"machine_type": "m-7567-003", "is_mono": false, "is_movable": true, "is_machine_needed": true}, {"machine_type": "m-7666-01", "is_mono": false, "is_movable": true, "is_machine_needed": true}, {"machine_type": "m-7680-01", "is_mono": false, "is_movable": true, "is_machine_needed": true}, {"machine_type": "m-7772-001", "is_mono": false, "is_movable": true, "is_machine_needed": true}, {"machine_type": "m-7772-003", "is_mono": false, "is_movable": true, "is_machine_needed": true}, {"machine_type": "m-778484-01", "is_mono": false, "is_movable": true, "is_machine_needed": true}, {"machine_type": "m-8067-001", "is_mono": false, "is_movable": true, "is_machine_needed": true}, {"machine_type": "m-8080-01", "is_mono": false, "is_movable": true, "is_machine_needed": true}, {"machine_type": "m-8190-0042", "is_mono": false, "is_movable": true, "is_machine_needed": true}, {"machine_type": "m-828174-01", "is_mono": false, "is_movable": true, "is_machine_needed": true}, {"machine_type": "m-829067-04", "is_mono": false, "is_movable": true, "is_machine_needed": true}, {"machine_type": "m-8371-01", "is_mono": false, "is_movable": true, "is_machine_needed": true}, {"machine_type": "m-838976-01", "is_mono": false, "is_movable": true, "is_machine_needed": true}, {"machine_type": "m-849084-01", "is_mono": false, "is_movable": true, "is_machine_needed": true}, {"machine_type": "m-8788-001", "is_mono": false, "is_movable": true, "is_machine_needed": true}, {"machine_type": "m-9080-01", "is_mono": false, "is_movable": true, "is_machine_needed": true}, {"machine_type": "m-748990-", "is_mono": false, "is_movable": true, "is_machine_needed": true}, {"machine_type": "m-7772-004", "is_mono": false, "is_movable": true, "is_machine_needed": true}, {"machine_type": "m-7772-024", "is_mono": false, "is_movable": true, "is_machine_needed": true}, {"machine_type": "m-7772-025", "is_mono": false, "is_movable": true, "is_machine_needed": true}, {"machine_type": "m-7772-026", "is_mono": false, "is_movable": true, "is_machine_needed": true}, {"machine_type": "m-838374-01", "is_mono": false, "is_movable": true, "is_machine_needed": true}], "station_list": [{"station_code": "st-833111-1", "line_number": 1, "curr_machine_list": [], "neighbor_station_list": []}, {"station_code": "st-833111-2", "line_number": 2, "curr_machine_list": [], "neighbor_station_list": [{"station_code": "st-833111-3"}, {"station_code": "st-833111-30"}, {"station_code": "st-833111-29"}, {"station_code": "st-833111-31"}]}, {"station_code": "st-833111-3", "line_number": 3, "curr_machine_list": [], "neighbor_station_list": [{"station_code": "st-833111-4"}, {"station_code": "st-833111-30"}, {"station_code": "st-833111-29"}, {"station_code": "st-833111-2"}, {"station_code": "st-833111-28"}]}, {"station_code": "st-833111-4", "line_number": 4, "curr_machine_list": [], "neighbor_station_list": [{"station_code": "st-833111-3"}, {"station_code": "st-833111-5"}, {"station_code": "st-833111-29"}, {"station_code": "st-833111-28"}, {"station_code": "st-833111-27"}]}, {"station_code": "st-833111-5", "line_number": 5, "curr_machine_list": [], "neighbor_station_list": [{"station_code": "st-833111-4"}, {"station_code": "st-833111-28"}, {"station_code": "st-833111-27"}]}, {"station_code": "st-833111-6", "line_number": 6, "curr_machine_list": [{"machine_type": "m-848490-01"}], "neighbor_station_list": [{"station_code": "st-833111-26"}]}, {"station_code": "st-833111-7", "line_number": 7, "curr_machine_list": [], "neighbor_station_list": [{"station_code": "st-833111-8"}, {"station_code": "st-833111-25"}, {"station_code": "st-833111-24"}]}, {"station_code": "st-833111-8", "line_number": 8, "curr_machine_list": [], "neighbor_station_list": [{"station_code": "st-833111-7"}, {"station_code": "st-833111-9"}, {"station_code": "st-833111-24"}, {"station_code": "st-833111-25"}]}, {"station_code": "st-833111-9", "line_number": 9, "curr_machine_list": [], "neighbor_station_list": [{"station_code": "st-833111-24"}, {"station_code": "st-833111-8"}, {"station_code": "st-833111-10"}, {"station_code": "st-833111-23"}]}, {"station_code": "st-833111-10", "line_number": 10, "curr_machine_list": [], "neighbor_station_list": [{"station_code": "st-833111-11"}, {"station_code": "st-833111-9"}, {"station_code": "st-833111-23"}]}, {"station_code": "st-833111-11", "line_number": 11, "curr_machine_list": [], "neighbor_station_list": [{"station_code": "st-833111-10"}]}, {"station_code": "st-833111-12", "line_number": 12, "curr_machine_list": [{"machine_type": "m-848490-01"}], "neighbor_station_list": [{"station_code": "st-833111-21"}]}, {"station_code": "st-833111-13", "line_number": 13, "curr_machine_list": [], "neighbor_station_list": [{"station_code": "st-833111-14"}, {"station_code": "st-833111-20"}, {"station_code": "st-833111-19"}]}, {"station_code": "st-833111-14", "line_number": 14, "curr_machine_list": [], "neighbor_station_list": [{"station_code": "st-833111-13"}, {"station_code": "st-833111-15"}, {"station_code": "st-833111-19"}]}, {"station_code": "st-833111-15", "line_number": 15, "curr_machine_list": [], "neighbor_station_list": [{"station_code": "st-833111-14"}, {"station_code": "st-833111-16"}]}, {"station_code": "st-833111-16", "line_number": 16, "curr_machine_list": [], "neighbor_station_list": [{"station_code": "st-833111-15"}]}, {"station_code": "st-833111-17", "line_number": 32, "curr_machine_list": [{"machine_type": "m-748990-01"}], "neighbor_station_list": []}, {"station_code": "st-833111-19", "line_number": 17, "curr_machine_list": [{"machine_type": "m-848490-01"}], "neighbor_station_list": [{"station_code": "st-833111-20"}, {"station_code": "st-833111-14"}, {"station_code": "st-833111-13"}]}, {"station_code": "st-833111-20", "line_number": 18, "curr_machine_list": [], "neighbor_station_list": [{"station_code": "st-833111-19"}, {"station_code": "st-833111-13"}]}, {"station_code": "st-833111-21", "line_number": 19, "curr_machine_list": [{"machine_type": "m-848490-01"}], "neighbor_station_list": [{"station_code": "st-833111-12"}, {"station_code": "st-833111-22"}]}, {"station_code": "st-833111-22", "line_number": 20, "curr_machine_list": [], "neighbor_station_list": [{"station_code": "st-833111-21"}]}, {"station_code": "st-833111-23", "line_number": 21, "curr_machine_list": [], "neighbor_station_list": [{"station_code": "st-833111-24"}, {"station_code": "st-833111-9"}, {"station_code": "st-833111-10"}]}, {"station_code": "st-833111-24", "line_number": 22, "curr_machine_list": [], "neighbor_station_list": [{"station_code": "st-833111-23"}, {"station_code": "st-833111-25"}, {"station_code": "st-833111-8"}, {"station_code": "st-833111-7"}, {"station_code": "st-833111-9"}]}, {"station_code": "st-833111-25", "line_number": 23, "curr_machine_list": [], "neighbor_station_list": [{"station_code": "st-833111-24"}, {"station_code": "st-833111-7"}, {"station_code": "st-833111-8"}]}, {"station_code": "st-833111-26", "line_number": 24, "curr_machine_list": [], "neighbor_station_list": [{"station_code": "st-833111-6"}]}, {"station_code": "st-833111-27", "line_number": 25, "curr_machine_list": [], "neighbor_station_list": [{"station_code": "st-833111-28"}, {"station_code": "st-833111-5"}, {"station_code": "st-833111-4"}]}, {"station_code": "st-833111-28", "line_number": 26, "curr_machine_list": [], "neighbor_station_list": [{"station_code": "st-833111-27"}, {"station_code": "st-833111-29"}, {"station_code": "st-833111-5"}, {"station_code": "st-833111-4"}, {"station_code": "st-833111-3"}]}, {"station_code": "st-833111-29", "line_number": 27, "curr_machine_list": [{"machine_type": "m-848490-01"}], "neighbor_station_list": [{"station_code": "st-833111-28"}, {"station_code": "st-833111-30"}, {"station_code": "st-833111-4"}, {"station_code": "st-833111-3"}, {"station_code": "st-833111-2"}]}, {"station_code": "st-833111-30", "line_number": 28, "curr_machine_list": [], "neighbor_station_list": [{"station_code": "st-833111-31"}, {"station_code": "st-833111-29"}, {"station_code": "st-833111-3"}, {"station_code": "st-833111-2"}]}, {"station_code": "st-833111-31", "line_number": 29, "curr_machine_list": [], "neighbor_station_list": [{"station_code": "st-833111-32"}, {"station_code": "st-833111-30"}, {"station_code": "st-833111-2"}]}, {"station_code": "st-833111-32", "line_number": 30, "curr_machine_list": [], "neighbor_station_list": [{"station_code": "st-833111-33"}, {"station_code": "st-833111-31"}]}, {"station_code": "st-833111-33", "line_number": 31, "curr_machine_list": [], "neighbor_station_list": [{"station_code": "st-833111-32"}]}], "joint_operation_list": [{"part_code": "BJ05", "joint_operation": "op-7665837478-00007"}, {"part_code": "BJ14", "joint_operation": "op-7683768369-029"}, {"part_code": "BJ15", "joint_operation": "op-7680756584-00013"}, {"part_code": "BJ04", "joint_operation": "op-7665837478-00007"}, {"part_code": "BJ02", "joint_operation": "op-7665838370-098"}, {"part_code": "BJ06", "joint_operation": "op-7665837478-00007"}, {"part_code": "BJ13", "joint_operation": "op-7676787478-241"}, {"part_code": "BJ08", "joint_operation": "op-7665838369-073"}, {"part_code": "BJ03", "joint_operation": "op-7665838369-160"}, {"part_code": "BJ11", "joint_operation": "op-7676787478-00007"}, {"part_code": "BJ12", "joint_operation": "op-7676787478-00007"}], "config_param": {"max_worker_per_oper": 3, "max_station_per_worker": 4, "max_cycle_count": 8, "max_revisited_station_count": 8, "volatility_rate": 0.824, "volatility_weight": 0.7, "upph_weight": 0.3, "max_machine_per_station": 3, "max_station_per_oper": 3, "max_split_num": 3}}
