# Supplementary material for: Application of enhanced benders decomposition algorithm in circular assembly line balancing problem with task splitting
Source: PLoS One. 2025 Oct 6;20(10):e0333263. doi: 10.1371/journal.pone.0333263 (PMC12500168; doi:10.1371/journal.pone.0333263)
Supplement: S1 File — The raw statistical data underlying the key figures and tables. (ZIP) [file pone.0333263.s001.zip › Meta Data/instances/instance-24.txt]

{"worker_list": [{"worker_code": "w-000718", "operation_skill_list": [{"worker_code": "w-000718", "operation_code": "op-7683768483-017", "operation_category": "216164", "efficiency": 0.9}, {"worker_code": "w-000718", "operation_code": "op-7665838370-144", "operation_category": "211126", "efficiency": 1.1669}, {"worker_code": "w-000718", "operation_code": "op-7665837478-089", "operation_category": "206056", "efficiency": 0.9697}, {"worker_code": "w-000718", "operation_code": "op-7665838384-066", "operation_category": "214138", "efficiency": 0.7153}, {"worker_code": "w-000718", "operation_code": "op-7683767478-006", "operation_category": "206057", "efficiency": 0.85}], "operation_category_skill_list": [{"worker_code": "w-000718", "operation_category": "206055", "efficiency": 0.8}, {"worker_code": "w-000718", "operation_category": "214142", "efficiency": 0.5914}, {"worker_code": "w-000718", "operation_category": "216169", "efficiency": 0.9}, {"worker_code": "w-000718", "operation_category": "201001", "efficiency": 0.629}, {"worker_code": "w-000718", "operation_category": "215149", "efficiency": 0.75}, {"worker_code": "w-000718", "operation_category": "214133", "efficiency": 1.5}, {"worker_code": "w-000718", "operation_category": "205048", "efficiency": 1.1438}, {"worker_code": "w-000718", "operation_category": "210105", "efficiency": 0.8}, {"worker_code": "w-000718", "operation_category": "206057", "efficiency": 0.85}, {"worker_code": "w-000718", "operation_category": "203040", "efficiency": 0.7377}, {"worker_code": "w-000718", "operation_category": "216164", "efficiency": 1.2382}, {"worker_code": "w-000718", "operation_category": "216155", "efficiency": 0.8}, {"worker_code": "w-000718", "operation_category": "205046", "efficiency": 0.8}, {"worker_code": "w-000718", "operation_category": "210115", "efficiency": 0.7}, {"worker_code": "w-000718", "operation_category": "211120", "efficiency": 0.8}], "curr_station_list": [{"station_code": "st-833111-30"}]}, {"worker_code": "w-004211", "operation_skill_list": [{"worker_code": "w-004211", "operation_code": "op-7676788478-029", "operation_category": "245241", "efficiency": 1.0759}, {"worker_code": "w-004211", "operation_code": "op-7665838477-037", "operation_category": "215149", "efficiency": 1.0878}, {"worker_code": "w-004211", "operation_code": "op-7676788477-101", "operation_category": "215149", "efficiency": 0.9364}, {"worker_code": "w-004211", "operation_code": "op-7677838384-007", "operation_category": "214139", "efficiency": 0.4611}, {"worker_code": "w-004211", "operation_code": "op-8465838478-00002", "operation_category": "245241", "efficiency": 0.85}, {"worker_code": "w-004211", "operation_code": "op-7665838370-144", "operation_category": "211126", "efficiency": 0.5577}, {"worker_code": "w-004211", "operation_code": "op-7665838483-009", "operation_category": "216164", "efficiency": 1.0037}, {"worker_code": "w-004211", "operation_code": "op-7677838384-008", "operation_category": "214139", "efficiency": 0.6839}], "operation_category_skill_list": [{"worker_code": "w-004211", "operation_category": "214142", "efficiency": 0.75}, {"worker_code": "w-004211", "operation_category": "216169", "efficiency": 0.8}, {"worker_code": "w-004211", "operation_category": "201001", "efficiency": 0.6278}, {"worker_code": "w-004211", "operation_category": "216164", "efficiency": 1.0037}, {"worker_code": "w-004211", "operation_category": "214133", "efficiency": 0.75}, {"worker_code": "w-004211", "operation_category": "206057", "efficiency": 0.75}, {"worker_code": "w-004211", "operation_category": "223180", "efficiency": 0.7}, {"worker_code": "w-004211", "operation_category": "216155", "efficiency": 0.4169}, {"worker_code": "w-004211", "operation_category": "214138", "efficiency": 0.4888}, {"worker_code": "w-004211", "operation_category": "245241", "efficiency": 1.0364}], "curr_station_list": [{"station_code": "st-833111-10"}]}, {"worker_code": "w-004773", "operation_skill_list": [{"worker_code": "w-004773", "operation_code": "op-7665838483-056", "operation_category": "216169", "efficiency": 1.0167}, {"worker_code": "w-004773", "operation_code": "op-7665838384-041", "operation_category": "205048", "efficiency": 0.778}, {"worker_code": "w-004773", "operation_code": "op-7665838369-071", "operation_category": "210115", "efficiency": 1.0605}, {"worker_code": "w-004773", "operation_code": "op-7665836678-077", "operation_category": "203040", "efficiency": 1.3298}], "operation_category_skill_list": [{"worker_code": "w-004773", "operation_category": "216169", "efficiency": 1.0167}, {"worker_code": "w-004773", "operation_category": "215149", "efficiency": 0.8}, {"worker_code": "w-004773", "operation_category": "214133", "efficiency": 0.7491}, {"worker_code": "w-004773", "operation_category": "206057", "efficiency": 0.85}, {"worker_code": "w-004773", "operation_category": "203040", "efficiency": 1.0616}, {"worker_code": "w-004773", "operation_category": "216155", "efficiency": 0.8}, {"worker_code": "w-004773", "operation_category": "202013", "efficiency": 1.1273}, {"worker_code": "w-004773", "operation_category": "206056", "efficiency": 0.85}, {"worker_code": "w-004773", "operation_category": "214138", "efficiency": 1.6929}], "curr_station_list": [{"station_code": "st-833111-26"}]}, {"worker_code": "w-005433", "operation_skill_list": [{"worker_code": "w-005433", "operation_code": "op-7676788478-029", "operation_category": "245241", "efficiency": 1.48}, {"worker_code": "w-005433", "operation_code": "op-7665838477-037", "operation_category": "215149", "efficiency": 1.2235}, {"worker_code": "w-005433", "operation_code": "op-7676788477-101", "operation_category": "215149", "efficiency": 1.5094}, {"worker_code": "w-005433", "operation_code": "op-7683768483-017", "operation_category": "216164", "efficiency": 0.9688}, {"worker_code": "w-005433", "operation_code": "op-7665838366-158", "operation_category": "209103", "efficiency": 1.1747}, {"worker_code": "w-005433", "operation_code": "op-7665838370-144", "operation_category": "211126", "efficiency": 0.8367}, {"worker_code": "w-005433", "operation_code": "op-7676788366-030", "operation_category": "209103", "efficiency": 1.0142}, {"worker_code": "w-005433", "operation_code": "op-7683767478-006", "operation_category": "206057", "efficiency": 0.9724}], "operation_category_skill_list": [{"worker_code": "w-005433", "operation_category": "206055", "efficiency": 0.7}, {"worker_code": "w-005433", "operation_category": "216169", "efficiency": 1.5944}, {"worker_code": "w-005433", "operation_category": "201001", "efficiency": 0.8096}, {"worker_code": "w-005433", "operation_category": "214133", "efficiency": 0.9}, {"worker_code": "w-005433", "operation_category": "205048", "efficiency": 0.7}, {"worker_code": "w-005433", "operation_category": "245241", "efficiency": 1.483}, {"worker_code": "w-005433", "operation_category": "209103", "efficiency": 1.1388}, {"worker_code": "w-005433", "operation_category": "206057", "efficiency": 0.9724}, {"worker_code": "w-005433", "operation_category": "203040", "efficiency": 0.9}, {"worker_code": "w-005433", "operation_category": "216164", "efficiency": 0.9688}, {"worker_code": "w-005433", "operation_category": "205046", "efficiency": 1.5}, {"worker_code": "w-005433", "operation_category": "214138", "efficiency": 0.9}], "curr_station_list": [{"station_code": "st-833111-19"}]}, {"worker_code": "w-006576", "operation_skill_list": [{"worker_code": "w-006576", "operation_code": "op-7665838384-00156T", "efficiency": 1.1779}, {"worker_code": "w-006576", "operation_code": "op-7683768483-017", "operation_category": "216164", "efficiency": 1.3227}, {"worker_code": "w-006576", "operation_code": "op-7677838384-007", "operation_category": "214139", "efficiency": 1.2303}, {"worker_code": "w-006576", "operation_code": "op-7665838384-187", "operation_category": "214133", "efficiency": 0.8613}, {"worker_code": "w-006576", "operation_code": "op-7683768366-026", "operation_category": "209103", "efficiency": 1.3491}, {"worker_code": "w-006576", "operation_code": "op-7665836678-164", "operation_category": "203040", "efficiency": 0.8621}, {"worker_code": "w-006576", "operation_code": "op-7677838384-008", "operation_category": "214139", "efficiency": 1.1651}, {"worker_code": "w-006576", "operation_code": "op-7665838384-066", "operation_category": "214138", "efficiency": 0.85}, {"worker_code": "w-006576", "operation_code": "op-7683767478-006", "operation_category": "206057", "efficiency": 1.0284}, {"worker_code": "w-006576", "operation_code": "op-7665838478-00046T", "efficiency": 1.1825}], "operation_category_skill_list": [{"worker_code": "w-006576", "operation_category": "206055", "efficiency": 0.9602}, {"worker_code": "w-006576", "operation_category": "216169", "efficiency": 0.9009}, {"worker_code": "w-006576", "operation_category": "201001", "efficiency": 0.9}, {"worker_code": "w-006576", "operation_category": "209103", "efficiency": 1.3491}, {"worker_code": "w-006576", "operation_category": "205048", "efficiency": 0.5813}, {"worker_code": "w-006576", "operation_category": "206057", "efficiency": 1.2432}, {"worker_code": "w-006576", "operation_category": "216164", "efficiency": 1.3227}, {"worker_code": "w-006576", "operation_category": "216155", "efficiency": 0.85}, {"worker_code": "w-006576", "operation_category": "202013", "efficiency": 0.8}, {"worker_code": "w-006576", "operation_category": "203040", "efficiency": 1.0514}], "curr_station_list": [{"station_code": "st-833111-16"}]}, {"worker_code": "w-008468", "operation_skill_list": [{"worker_code": "w-008468", "operation_code": "op-7676787478-040", "operation_category": "206055", "efficiency": 0.7325}, {"worker_code": "w-008468", "operation_code": "op-7683768483-017", "operation_category": "216164", "efficiency": 0.6173}, {"worker_code": "w-008468", "operation_code": "op-7677838384-007", "operation_category": "214139", "efficiency": 0.75}, {"worker_code": "w-008468", "operation_code": "op-7670828384-042", "operation_category": "214142", "efficiency": 1.1568}, {"worker_code": "w-008468", "operation_code": "op-7677838384-008", "operation_category": "214139", "efficiency": 0.75}, {"worker_code": "w-008468", "operation_code": "op-7666757478-016", "operation_category": "206057", "efficiency": 0.7873}, {"worker_code": "w-008468", "operation_code": "op-7666758384-042", "operation_category": "214142", "efficiency": 1.1566}, {"worker_code": "w-008468", "operation_code": "op-7683767478-006", "operation_category": "206057", "efficiency": 0.6166}], "operation_category_skill_list": [{"worker_code": "w-008468", "operation_category": "214142", "efficiency": 1.1567}, {"worker_code": "w-008468", "operation_category": "201001", "efficiency": 0.8204}, {"worker_code": "w-008468", "operation_category": "215149", "efficiency": 1.4458}, {"worker_code": "w-008468", "operation_category": "214133", "efficiency": 0.8602}, {"worker_code": "w-008468", "operation_category": "206055", "efficiency": 0.7834}, {"worker_code": "w-008468", "operation_category": "206057", "efficiency": 0.7823}, {"worker_code": "w-008468", "operation_category": "203040", "efficiency": 0.4992}, {"worker_code": "w-008468", "operation_category": "216164", "efficiency": 0.6173}, {"worker_code": "w-008468", "operation_category": "216155", "efficiency": 0.5895}, {"worker_code": "w-008468", "operation_category": "214138", "efficiency": 0.9525}], "curr_station_list": [{"station_code": "st-833111-2"}]}, {"worker_code": "w-009411", "operation_skill_list": [{"worker_code": "w-009411", "operation_code": "op-7665838483-056", "operation_category": "216169", "efficiency": 0.9662}, {"worker_code": "w-009411", "operation_code": "op-7683768483-017", "operation_category": "216164", "efficiency": 0.8748}, {"worker_code": "w-009411", "operation_code": "op-7665838384-187", "operation_category": "214133", "efficiency": 1.0522}, {"worker_code": "w-009411", "operation_code": "op-7665838384-041", "operation_category": "205048", "efficiency": 0.7694}, {"worker_code": "w-009411", "operation_code": "op-7665837478-030", "operation_category": "206057", "efficiency": 0.8348}, {"worker_code": "w-009411", "operation_code": "op-7665836678-164", "operation_category": "203040", "efficiency": 1.0561}, {"worker_code": "w-009411", "operation_code": "op-7665838483-697", "operation_category": "216155", "efficiency": 0.9938}, {"worker_code": "w-009411", "operation_code": "op-7665836584-020", "operation_category": "202013", "efficiency": 0.9936}, {"worker_code": "w-009411", "operation_code": "op-7665838370-00032", "operation_category": "211120", "efficiency": 0.4224}, {"worker_code": "w-009411", "operation_code": "op-7665838384-066", "operation_category": "214138", "efficiency": 0.8}, {"worker_code": "w-009411", "operation_code": "op-7665837976-526", "operation_category": "201230", "efficiency": 1.1111}, {"worker_code": "w-009411", "operation_code": "op-7683767478-006", "operation_category": "206057", "efficiency": 0.8692}], "operation_category_skill_list": [{"worker_code": "w-009411", "operation_category": "206055", "efficiency": 0.7}, {"worker_code": "w-009411", "operation_category": "216169", "efficiency": 1.0755}, {"worker_code": "w-009411", "operation_category": "201001", "efficiency": 0.8}, {"worker_code": "w-009411", "operation_category": "215149", "efficiency": 0.4321}, {"worker_code": "w-009411", "operation_category": "209103", "efficiency": 0.9}, {"worker_code": "w-009411", "operation_category": "211126", "efficiency": 0.85}, {"worker_code": "w-009411", "operation_category": "206057", "efficiency": 0.8031}, {"worker_code": "w-009411", "operation_category": "216164", "efficiency": 0.8748}, {"worker_code": "w-009411", "operation_category": "206056", "efficiency": 0.8}, {"worker_code": "w-009411", "operation_category": "203040", "efficiency": 1.0561}], "curr_station_list": [{"station_code": "st-833111-25"}]}, {"worker_code": "w-010608", "operation_skill_list": [{"worker_code": "w-010608", "operation_code": "op-7665838080-018", "operation_category": "222179", "efficiency": 1.2082}, {"worker_code": "w-010608", "operation_code": "op-7666758080-021", "operation_category": "222179", "efficiency": 0.85}, {"worker_code": "w-010608", "operation_code": "op-7683768483-017", "operation_category": "216164", "efficiency": 0.7}, {"worker_code": "w-010608", "operation_code": "op-7665838080-00009", "operation_category": "222179", "efficiency": 1.2149}, {"worker_code": "w-010608", "operation_code": "op-7683768080-008", "operation_category": "222179", "efficiency": 1.0477}, {"worker_code": "w-010608", "operation_code": "op-7665838080-008", "operation_category": "222179", "efficiency": 1.3068}, {"worker_code": "w-010608", "operation_code": "op-7665838080-448", "operation_category": "222179", "efficiency": 1.4416}, {"worker_code": "w-010608", "operation_code": "op-7676788080-023", "operation_category": "222179", "efficiency": 1.2162}, {"worker_code": "w-010608", "operation_code": "op-7676788080-031", "operation_category": "222179", "efficiency": 1.3747}, {"worker_code": "w-010608", "operation_code": "op-7665838083-042", "operation_category": "223180", "efficiency": 0.941}, {"worker_code": "w-010608", "operation_code": "op-7665838483-009", "operation_category": "216164", "efficiency": 1.1963}, {"worker_code": "w-010608", "operation_code": "op-7677838083-004", "operation_category": "223180", "efficiency": 0.9285}, {"worker_code": "w-010608", "operation_code": "op-7665838065-252", "operation_category": "218175", "efficiency": 0.8461}, {"worker_code": "w-010608", "operation_code": "op-7665838065-117", "operation_category": "218175", "efficiency": 0.7904}], "operation_category_skill_list": [{"worker_code": "w-010608", "operation_category": "201001", "efficiency": 0.7}, {"worker_code": "w-010608", "operation_category": "218175", "efficiency": 0.8557}, {"worker_code": "w-010608", "operation_category": "223180", "efficiency": 1.1801}, {"worker_code": "w-010608", "operation_category": "201230", "efficiency": 0.7219}], "curr_station_list": [{"station_code": "st-833111-22"}]}, {"worker_code": "w-013912", "operation_skill_list": [{"worker_code": "w-013912", "operation_code": "op-7666758080-021", "operation_category": "222179", "efficiency": 1.3768}, {"worker_code": "w-013912", "operation_code": "op-7665838080-00009", "operation_category": "222179", "efficiency": 0.85}, {"worker_code": "w-013912", "operation_code": "op-7683768080-008", "operation_category": "222179", "efficiency": 1.0152}, {"worker_code": "w-013912", "operation_code": "op-7676788080-023", "operation_category": "222179", "efficiency": 0.9}, {"worker_code": "w-013912", "operation_code": "op-7665838083-042", "operation_category": "223180", "efficiency": 0.6236}, {"worker_code": "w-013912", "operation_code": "op-7670828065-475", "operation_category": "218175", "efficiency": 1.3729}, {"worker_code": "w-013912", "operation_code": "op-7677838083-004", "operation_category": "223180", "efficiency": 1.2879}, {"worker_code": "w-013912", "operation_code": "op-7665838065-252", "operation_category": "218175", "efficiency": 0.9}, {"worker_code": "w-013912", "operation_code": "op-7670828083-819", "operation_category": "223180", "efficiency": 0.9}, {"worker_code": "w-013912", "operation_code": "op-7665838065-117", "operation_category": "218175", "efficiency": 0.7594}, {"worker_code": "w-013912", "operation_code": "op-7665838478-091", "operation_category": "245241", "efficiency": 0.9}], "operation_category_skill_list": [{"worker_code": "w-013912", "operation_category": "245241", "efficiency": 0.9}, {"worker_code": "w-013912", "operation_category": "222179", "efficiency": 1.2724}], "curr_station_list": [{"station_code": "st-833111-6"}]}, {"worker_code": "w-014281", "operation_skill_list": [{"worker_code": "w-014281", "operation_code": "op-7676787478-040", "operation_category": "206055", "efficiency": 0.7}, {"worker_code": "w-014281", "operation_code": "op-7670828483-00087T", "efficiency": 0.7885}, {"worker_code": "w-014281", "operation_code": "op-7677838384-007", "operation_category": "214139", "efficiency": 0.3688}, {"worker_code": "w-014281", "operation_code": "op-7670827478-043", "operation_category": "206057", "efficiency": 0.6411}, {"worker_code": "w-014281", "operation_code": "op-7677838384-008", "operation_category": "214139", "efficiency": 0.6614}, {"worker_code": "w-014281", "operation_code": "op-7666757478-016", "operation_category": "206057", "efficiency": 1.5}, {"worker_code": "w-014281", "operation_code": "op-7683767478-006", "operation_category": "206057", "efficiency": 0.7539}, {"worker_code": "w-014281", "operation_code": "op-7670827976-046", "operation_category": "201001", "efficiency": 0.4903}], "operation_category_skill_list": [{"worker_code": "w-014281", "operation_category": "214142", "efficiency": 0.696}, {"worker_code": "w-014281", "operation_category": "216169", "efficiency": 0.8246}, {"worker_code": "w-014281", "operation_category": "201001", "efficiency": 0.4903}, {"worker_code": "w-014281", "operation_category": "215149", "efficiency": 0.8}, {"worker_code": "w-014281", "operation_category": "216164", "efficiency": 0.7229}, {"worker_code": "w-014281", "operation_category": "214133", "efficiency": 0.8}, {"worker_code": "w-014281", "operation_category": "209103", "efficiency": 1.5}, {"worker_code": "w-014281", "operation_category": "205048", "efficiency": 0.8}, {"worker_code": "w-014281", "operation_category": "206055", "efficiency": 0.583}, {"worker_code": "w-014281", "operation_category": "206057", "efficiency": 1.1466}, {"worker_code": "w-014281", "operation_category": "203040", "efficiency": 0.7889}, {"worker_code": "w-014281", "operation_category": "216155", "efficiency": 1.7}, {"worker_code": "w-014281", "operation_category": "214138", "efficiency": 0.7354}], "curr_station_list": [{"station_code": "st-833111-7"}]}, {"worker_code": "w-014395", "operation_skill_list": [{"worker_code": "w-014395", "operation_code": "op-7665838483-056", "operation_category": "216169", "efficiency": 0.8536}, {"worker_code": "w-014395", "operation_code": "op-7665838384-041", "operation_category": "205048", "efficiency": 1.0492}, {"worker_code": "w-014395", "operation_code": "op-7665838369-067", "operation_category": "210105", "efficiency": 1.098}, {"worker_code": "w-014395", "operation_code": "op-7665837478-030", "operation_category": "206057", "efficiency": 0.8896}, {"worker_code": "w-014395", "operation_code": "op-7665838483-697", "operation_category": "216155", "efficiency": 1.0989}, {"worker_code": "w-014395", "operation_code": "op-7683768384-012", "operation_category": "214142", "efficiency": 1.1352}, {"worker_code": "w-014395", "operation_code": "op-7665836584-020", "operation_category": "202013", "efficiency": 1.0916}, {"worker_code": "w-014395", "operation_code": "op-7665838384-066", "operation_category": "214138", "efficiency": 1.0397}], "operation_category_skill_list": [{"worker_code": "w-014395", "operation_category": "214142", "efficiency": 1.1352}, {"worker_code": "w-014395", "operation_category": "216169", "efficiency": 0.9067}, {"worker_code": "w-014395", "operation_category": "201001", "efficiency": 0.5029}, {"worker_code": "w-014395", "operation_category": "214133", "efficiency": 0.9501}, {"worker_code": "w-014395", "operation_category": "206057", "efficiency": 0.8896}, {"worker_code": "w-014395", "operation_category": "203040", "efficiency": 0.874}], "curr_station_list": [{"station_code": "st-833111-31"}]}, {"worker_code": "w-014436", "operation_skill_list": [{"worker_code": "w-014436", "operation_code": "op-7676787478-040", "operation_category": "206055", "efficiency": 0.5967}, {"worker_code": "w-014436", "operation_code": "op-7666758080-021", "operation_category": "222179", "efficiency": 1.0064}, {"worker_code": "w-014436", "operation_code": "op-7677838384-007", "operation_category": "214139", "efficiency": 0.4459}, {"worker_code": "w-014436", "operation_code": "op-7665838384-187", "operation_category": "214133", "efficiency": 0.8824}, {"worker_code": "w-014436", "operation_code": "op-7665836678-164", "operation_category": "203040", "efficiency": 0.8792}, {"worker_code": "w-014436", "operation_code": "op-7677838083-004", "operation_category": "223180", "efficiency": 1.0125}, {"worker_code": "w-014436", "operation_code": "op-7677838384-008", "operation_category": "214139", "efficiency": 0.4485}, {"worker_code": "w-014436", "operation_code": "op-7665838483-697", "operation_category": "216155", "efficiency": 0.9894}, {"worker_code": "w-014436", "operation_code": "op-7665836584-020", "operation_category": "202013", "efficiency": 0.9896}], "operation_category_skill_list": [{"worker_code": "w-014436", "operation_category": "214142", "efficiency": 0.7843}, {"worker_code": "w-014436", "operation_category": "216169", "efficiency": 0.7}, {"worker_code": "w-014436", "operation_category": "222179", "efficiency": 1.0113}, {"worker_code": "w-014436", "operation_category": "215149", "efficiency": 0.697}, {"worker_code": "w-014436", "operation_category": "205048", "efficiency": 0.6422}, {"worker_code": "w-014436", "operation_category": "206055", "efficiency": 0.5967}, {"worker_code": "w-014436", "operation_category": "206057", "efficiency": 0.5685}, {"worker_code": "w-014436", "operation_category": "223180", "efficiency": 1.1843}, {"worker_code": "w-014436", "operation_category": "203040", "efficiency": 0.7781}, {"worker_code": "w-014436", "operation_category": "214138", "efficiency": 0.7596}], "curr_station_list": [{"station_code": "st-833111-20"}]}, {"worker_code": "w-014868", "operation_skill_list": [{"worker_code": "w-014868", "operation_code": "op-7676787976-057", "operation_category": "201001", "efficiency": 1.3605}, {"worker_code": "w-014868", "operation_code": "op-7666757976-013", "operation_category": "201001", "efficiency": 1.3997}, {"worker_code": "w-014868", "operation_code": "op-7683768483-017", "operation_category": "216164", "efficiency": 0.8024}, {"worker_code": "w-014868", "operation_code": "op-7665837976-005", "operation_category": "201001", "efficiency": 1.453}, {"worker_code": "w-014868", "operation_code": "op-7676787478-00072", "operation_category": "206055", "efficiency": 0.9947}, {"worker_code": "w-014868", "operation_code": "op-7665837976-00080", "operation_category": "201001", "efficiency": 1.3719}, {"worker_code": "w-014868", "operation_code": "op-7665837976-526", "operation_category": "201230", "efficiency": 0.85}, {"worker_code": "w-014868", "operation_code": "op-7670827976-046", "operation_category": "201001", "efficiency": 0.8494}], "operation_category_skill_list": [{"worker_code": "w-014868", "operation_category": "206055", "efficiency": 1.1507}, {"worker_code": "w-014868", "operation_category": "214133", "efficiency": 1.1258}, {"worker_code": "w-014868", "operation_category": "205048", "efficiency": 1.1919}, {"worker_code": "w-014868", "operation_category": "216164", "efficiency": 0.921}], "curr_station_list": [{"station_code": "st-833111-21"}]}, {"worker_code": "w-015195", "operation_skill_list": [{"worker_code": "w-015195", "operation_code": "op-7665838384-00156T", "efficiency": 1.4407}, {"worker_code": "w-015195", "operation_code": "op-7665837478-003", "operation_category": "206057", "efficiency": 1.2842}, {"worker_code": "w-015195", "operation_code": "op-7665837478-030", "operation_category": "206057", "efficiency": 1.1334}, {"worker_code": "w-015195", "operation_code": "op-7665838478-00046T", "efficiency": 1.4242}, {"worker_code": "w-015195", "operation_code": "op-7665838478-091", "operation_category": "245241", "efficiency": 0.8949}], "operation_category_skill_list": [{"worker_code": "w-015195", "operation_category": "206055", "efficiency": 1.2766}, {"worker_code": "w-015195", "operation_category": "216169", "efficiency": 0.8}, {"worker_code": "w-015195", "operation_category": "245241", "efficiency": 0.8949}, {"worker_code": "w-015195", "operation_category": "215149", "efficiency": 0.75}, {"worker_code": "w-015195", "operation_category": "214133", "efficiency": 0.75}, {"worker_code": "w-015195", "operation_category": "205048", "efficiency": 0.7}, {"worker_code": "w-015195", "operation_category": "206057", "efficiency": 1.2215}, {"worker_code": "w-015195", "operation_category": "216155", "efficiency": 0.8}, {"worker_code": "w-015195", "operation_category": "206056", "efficiency": 1.0321}, {"worker_code": "w-015195", "operation_category": "214138", "efficiency": 1.2727}], "curr_station_list": [{"station_code": "st-833111-14"}]}, {"worker_code": "w-015212", "operation_skill_list": [{"worker_code": "w-015212", "operation_code": "op-7665838483-056", "operation_category": "216169", "efficiency": 1.0154}, {"worker_code": "w-015212", "operation_code": "op-7665836678-069", "operation_category": "203232", "efficiency": 0.9185}, {"worker_code": "w-015212", "operation_code": "op-7665838384-041", "operation_category": "205048", "efficiency": 0.648}, {"worker_code": "w-015212", "operation_code": "op-7665838370-144", "operation_category": "211126", "efficiency": 0.75}, {"worker_code": "w-015212", "operation_code": "op-7665837083-070", "operation_category": "205046", "efficiency": 0.9181}, {"worker_code": "w-015212", "operation_code": "op-7665837478-089", "operation_category": "206056", "efficiency": 1.0319}, {"worker_code": "w-015212", "operation_code": "op-7665837976-526", "operation_category": "201230", "efficiency": 0.9135}], "operation_category_skill_list": [{"worker_code": "w-015212", "operation_category": "216169", "efficiency": 1.0154}, {"worker_code": "w-015212", "operation_category": "201001", "efficiency": 0.6607}, {"worker_code": "w-015212", "operation_category": "215149", "efficiency": 1.0274}, {"worker_code": "w-015212", "operation_category": "216164", "efficiency": 0.6522}, {"worker_code": "w-015212", "operation_category": "214133", "efficiency": 1.0871}, {"worker_code": "w-015212", "operation_category": "203040", "efficiency": 0.8295}], "curr_station_list": [{"station_code": "st-833111-33"}]}, {"worker_code": "w-015671", "operation_skill_list": [{"worker_code": "w-015671", "operation_code": "op-7681848167-006", "operation_category": "249219", "efficiency": 0.6827}], "operation_category_skill_list": [], "curr_station_list": [{"station_code": "st-833111-17"}]}, {"worker_code": "w-019072", "operation_skill_list": [{"worker_code": "w-019072", "operation_code": "op-7676787478-040", "operation_category": "206055", "efficiency": 0.7}, {"worker_code": "w-019072", "operation_code": "op-7665838384-00156T", "efficiency": 0.8718}, {"worker_code": "w-019072", "operation_code": "op-7683768483-017", "operation_category": "216164", "efficiency": 0.7273}, {"worker_code": "w-019072", "operation_code": "op-7677838384-008", "operation_category": "214139", "efficiency": 1.238}, {"worker_code": "w-019072", "operation_code": "op-7666757478-016", "operation_category": "206057", "efficiency": 0.7}, {"worker_code": "w-019072", "operation_code": "op-7665838065-117", "operation_category": "218175", "efficiency": 1.1875}, {"worker_code": "w-019072", "operation_code": "op-7683767478-006", "operation_category": "206057", "efficiency": 0.7262}, {"worker_code": "w-019072", "operation_code": "op-7665838478-00046T", "efficiency": 0.8766}, {"worker_code": "w-019072", "operation_code": "op-7665838478-091", "operation_category": "245241", "efficiency": 0.8183}], "operation_category_skill_list": [{"worker_code": "w-019072", "operation_category": "216169", "efficiency": 0.7}, {"worker_code": "w-019072", "operation_category": "245241", "efficiency": 0.8183}, {"worker_code": "w-019072", "operation_category": "201001", "efficiency": 0.75}, {"worker_code": "w-019072", "operation_category": "222179", "efficiency": 0.6904}, {"worker_code": "w-019072", "operation_category": "215149", "efficiency": 0.861}, {"worker_code": "w-019072", "operation_category": "214139", "efficiency": 1.238}, {"worker_code": "w-019072", "operation_category": "214133", "efficiency": 0.75}, {"worker_code": "w-019072", "operation_category": "206055", "efficiency": 0.7}, {"worker_code": "w-019072", "operation_category": "206057", "efficiency": 0.7262}, {"worker_code": "w-019072", "operation_category": "218175", "efficiency": 1.1875}, {"worker_code": "w-019072", "operation_category": "216164", "efficiency": 1.0711}, {"worker_code": "w-019072", "operation_category": "214142", "efficiency": 0.85}, {"worker_code": "w-019072", "operation_category": "216155", "efficiency": 0.8505}, {"worker_code": "w-019072", "operation_category": "214138", "efficiency": 0.6112}], "curr_station_list": [{"station_code": "st-833111-3"}]}, {"worker_code": "w-019102", "operation_skill_list": [{"worker_code": "w-019102", "operation_code": "op-7665838384-187", "operation_category": "214133", "efficiency": 0.9869}, {"worker_code": "w-019102", "operation_code": "op-7665838384-041", "operation_category": "205048", "efficiency": 0.6419}, {"worker_code": "w-019102", "operation_code": "op-7665836678-164", "operation_category": "203040", "efficiency": 0.9893}, {"worker_code": "w-019102", "operation_code": "op-7665838370-00032", "operation_category": "211120", "efficiency": 0.654}, {"worker_code": "w-019102", "operation_code": "op-7665838384-066", "operation_category": "214138", "efficiency": 1.195}], "operation_category_skill_list": [{"worker_code": "w-019102", "operation_category": "216169", "efficiency": 1.0441}, {"worker_code": "w-019102", "operation_category": "245241", "efficiency": 0.9807}, {"worker_code": "w-019102", "operation_category": "215149", "efficiency": 1.3328}, {"worker_code": "w-019102", "operation_category": "211126", "efficiency": 0.8}, {"worker_code": "w-019102", "operation_category": "206057", "efficiency": 0.85}, {"worker_code": "w-019102", "operation_category": "203040", "efficiency": 1.0759}], "curr_station_list": [{"station_code": "st-833111-23"}]}, {"worker_code": "w-020190", "operation_skill_list": [{"worker_code": "w-020190", "operation_code": "op-7683768483-017", "operation_category": "216164", "efficiency": 1.0743}, {"worker_code": "w-020190", "operation_code": "op-7665837976-005", "operation_category": "201001", "efficiency": 1.1329}, {"worker_code": "w-020190", "operation_code": "op-7676787478-00072", "operation_category": "206055", "efficiency": 0.9}, {"worker_code": "w-020190", "operation_code": "op-7665838370-144", "operation_category": "211126", "efficiency": 0.8899}, {"worker_code": "w-020190", "operation_code": "op-7665838483-009", "operation_category": "216164", "efficiency": 1.2906}], "operation_category_skill_list": [{"worker_code": "w-020190", "operation_category": "206055", "efficiency": 1.226}, {"worker_code": "w-020190", "operation_category": "201001", "efficiency": 1.1284}, {"worker_code": "w-020190", "operation_category": "215149", "efficiency": 1.0028}, {"worker_code": "w-020190", "operation_category": "214139", "efficiency": 0.85}, {"worker_code": "w-020190", "operation_category": "214133", "efficiency": 1.0764}, {"worker_code": "w-020190", "operation_category": "206057", "efficiency": 1.282}, {"worker_code": "w-020190", "operation_category": "214138", "efficiency": 0.5926}, {"worker_code": "w-020190", "operation_category": "201230", "efficiency": 0.75}], "curr_station_list": [{"station_code": "st-833111-15"}]}], "process_list": [{"operation": "op-7676787478-040", "operation_number": 217800, "part_code": "BJ02", "operation_category": "206055", "machine_type": "m-688067-01", "machine_type_2": "A", "standard_oper_time": 25.14, "fixed_station_code": "", "fixed_worker_code": ""}, {"operation": "op-7666757478-016", "operation_number": 219250, "part_code": "BJ11", "operation_category": "206057", "machine_type": "m-688067-01", "machine_type_2": "A", "standard_oper_time": 53.136, "fixed_station_code": "", "fixed_worker_code": ""}, {"operation": "op-7666758384-042", "operation_number": 219550, "part_code": "BJ05", "operation_category": "214142", "machine_type": "m-688067-01", "machine_type_2": "A", "standard_oper_time": 34.56, "fixed_station_code": "", "fixed_worker_code": ""}, {"operation": "op-7670828384-042", "operation_number": 221150, "part_code": "BJ04", "operation_category": "214142", "machine_type": "m-688067-01", "machine_type_2": "A", "standard_oper_time": 30.96, "fixed_station_code": "", "fixed_worker_code": ""}, {"operation": "op-7677838384-008", "operation_number": 233600, "part_code": "BJ10", "operation_category": "214139", "machine_type": "m-688067-01", "machine_type_2": "A", "standard_oper_time": 17.76, "fixed_station_code": "", "fixed_worker_code": ""}, {"operation": "op-7677838384-007", "operation_number": 233700, "part_code": "BJ10", "operation_category": "214139", "machine_type": "m-688067-01", "machine_type_2": "A", "standard_oper_time": 21.54, "fixed_station_code": "", "fixed_worker_code": ""}, {"operation": "op-7670827478-043", "operation_number": 249350, "part_code": "BJ04", "operation_category": "206057", "machine_type": "m-688067-01", "machine_type_2": "A", "standard_oper_time": 74.304, "fixed_station_code": "", "fixed_worker_code": ""}, {"operation": "op-7670827976-046", "operation_number": 250800, "part_code": "BJ04", "operation_category": "201001", "machine_type": "m-756667-01", "machine_type_2": "A", "standard_oper_time": 15.18, "fixed_station_code": "", "fixed_worker_code": ""}, {"operation": "op-7670828483-00087T", "operation_number": 250850, "part_code": "BJ04", "operation_category": "216169", "machine_type": "m-688067-01", "machine_type_2": "A", "standard_oper_time": 38.663999999999994, "fixed_station_code": "", "fixed_worker_code": ""}, {"operation": "op-7670828083-819", "operation_number": 255100, "part_code": "BJ04", "operation_category": "223180", "machine_type": "m-848490-01", "machine_type_2": "A", "standard_oper_time": 8.88, "fixed_station_code": "", "fixed_worker_code": ""}, {"operation": "op-7670828065-475", "operation_number": 255700, "part_code": "BJ04", "operation_category": "218175", "machine_type": "m-848490-01", "machine_type_2": "A", "standard_oper_time": 28.2, "fixed_station_code": "", "fixed_worker_code": ""}, {"operation": "op-7677838083-004", "operation_number": 255750, "part_code": "BJ07", "operation_category": "223180", "machine_type": "m-848490-01", "machine_type_2": "A", "standard_oper_time": 15.9, "fixed_station_code": "", "fixed_worker_code": ""}, {"operation": "op-7683767478-006", "operation_number": 262200, "part_code": "BJ03", "operation_category": "206057", "machine_type": "m-686867-01", "machine_type_2": "A", "standard_oper_time": 46.368, "fixed_station_code": "", "fixed_worker_code": ""}, {"operation": "op-7683768483-017", "operation_number": 263650, "part_code": "BJ03", "operation_category": "216164", "machine_type": "m-688067-01", "machine_type_2": "A", "standard_oper_time": 58.751999999999995, "fixed_station_code": "", "fixed_worker_code": ""}, {"operation": "op-7683768080-008", "operation_number": 265100, "part_code": "BJ03", "operation_category": "222179", "machine_type": "m-848490-01", "machine_type_2": "A", "standard_oper_time": 13.26, "fixed_station_code": "", "fixed_worker_code": ""}, {"operation": "op-7683768366-026", "operation_number": 265200, "part_code": "BJ03", "operation_category": "209103", "machine_type": "m-688067-01", "machine_type_2": "A", "standard_oper_time": 124.48799999999999, "fixed_station_code": "", "fixed_worker_code": ""}, {"operation": "op-7665837478-003", "operation_number": 601000, "part_code": "BJ06", "operation_category": "206057", "machine_type": "m-686867-01", "machine_type_2": "A", "standard_oper_time": 129.24, "fixed_station_code": "", "fixed_worker_code": ""}, {"operation": "op-7665837478-030", "operation_number": 604400, "part_code": "BJ06", "operation_category": "206057", "machine_type": "m-688067-01", "machine_type_2": "A", "standard_oper_time": 120.816, "fixed_station_code": "", "fixed_worker_code": ""}, {"operation": "op-7665837976-005", "operation_number": 609200, "part_code": "BJ06", "operation_category": "201001", "machine_type": "m-756667-01", "machine_type_2": "A", "standard_oper_time": 37.38, "fixed_station_code": "", "fixed_worker_code": ""}, {"operation": "op-7676787478-00072", "operation_number": 609210, "part_code": "BJ02", "operation_category": "206055", "machine_type": "m-756667-03", "machine_type_2": "A", "standard_oper_time": 52.8, "fixed_station_code": "", "fixed_worker_code": ""}, {"operation": "op-7665838080-008", "operation_number": 609400, "part_code": "BJ06", "operation_category": "222179", "machine_type": "m-848490-01", "machine_type_2": "A", "standard_oper_time": 25.68, "fixed_station_code": "", "fixed_worker_code": ""}, {"operation": "op-7665838483-009", "operation_number": 620200, "part_code": "BJ06", "operation_category": "216164", "machine_type": "m-688067-01", "machine_type_2": "A", "standard_oper_time": 114.192, "fixed_station_code": "", "fixed_worker_code": ""}, {"operation": "op-7665838080-448", "operation_number": 622800, "part_code": "BJ06", "operation_category": "222179", "machine_type": "m-848490-01", "machine_type_2": "A", "standard_oper_time": 42.36, "fixed_station_code": "", "fixed_worker_code": ""}, {"operation": "op-7665838080-018", "operation_number": 625000, "part_code": "BJ06", "operation_category": "222179", "machine_type": "m-848490-01", "machine_type_2": "A", "standard_oper_time": 28.68, "fixed_station_code": "", "fixed_worker_code": ""}, {"operation": "op-7676788080-031", "operation_number": 628200, "part_code": "BJ02", "operation_category": "222179", "machine_type": "m-848490-01", "machine_type_2": "A", "standard_oper_time": 17.28, "fixed_station_code": "", "fixed_worker_code": ""}, {"operation": "op-7665838478-091", "operation_number": 663200, "part_code": "BJ06", "operation_category": "245241", "machine_type": "m-8371-001", "machine_type_2": "A", "standard_oper_time": 75.6, "fixed_station_code": "", "fixed_worker_code": ""}, {"operation": "op-7665838384-00156T", "operation_number": 667200, "part_code": "BJ06", "operation_category": "214142", "machine_type": "m-688067-01", "machine_type_2": "A", "standard_oper_time": 58.26, "fixed_station_code": "", "fixed_worker_code": ""}, {"operation": "op-7665838478-00046T", "operation_number": 667300, "part_code": "BJ06", "operation_category": "245241", "machine_type": "m-8371-001", "machine_type_2": "A", "standard_oper_time": 48.0, "fixed_station_code": "", "fixed_worker_code": ""}, {"operation": "op-7665838065-117", "operation_number": 667310, "part_code": "BJ06", "operation_category": "218175", "machine_type": "m-848490-01", "machine_type_2": "A", "standard_oper_time": 35.28, "fixed_station_code": "", "fixed_worker_code": ""}, {"operation": "op-7665837478-089", "operation_number": 669600, "part_code": "BJ06", "operation_category": "206056", "machine_type": "m-688067-01", "machine_type_2": "A", "standard_oper_time": 197.856, "fixed_station_code": "", "fixed_worker_code": ""}, {"operation": "op-7665838370-144", "operation_number": 669650, "part_code": "BJ06", "operation_category": "211126", "machine_type": "m-688067-01", "machine_type_2": "A", "standard_oper_time": 124.416, "fixed_station_code": "", "fixed_worker_code": ""}, {"operation": "op-7676787976-057", "operation_number": 674000, "part_code": "BJ06", "operation_category": "201001", "machine_type": "m-756667-01", "machine_type_2": "A", "standard_oper_time": 27.3, "fixed_station_code": "", "fixed_worker_code": ""}, {"operation": "op-7665837976-00080", "operation_number": 674400, "part_code": "BJ06", "operation_category": "201001", "machine_type": "m-756667-01", "machine_type_2": "A", "standard_oper_time": 54.48, "fixed_station_code": "", "fixed_worker_code": ""}, {"operation": "op-7666757976-013", "operation_number": 675000, "part_code": "BJ06", "operation_category": "201001", "machine_type": "m-756667-01", "machine_type_2": "A", "standard_oper_time": 32.16, "fixed_station_code": "", "fixed_worker_code": ""}, {"operation": "op-7665838080-00009", "operation_number": 676800, "part_code": "BJ06", "operation_category": "222179", "machine_type": "m-848490-01", "machine_type_2": "A", "standard_oper_time": 39.06, "fixed_station_code": "", "fixed_worker_code": ""}, {"operation": "op-7666758080-021", "operation_number": 676900, "part_code": "BJ06", "operation_category": "222179", "machine_type": "m-848490-01", "machine_type_2": "A", "standard_oper_time": 15.48, "fixed_station_code": "", "fixed_worker_code": ""}, {"operation": "op-7676788080-023", "operation_number": 677300, "part_code": "BJ06", "operation_category": "222179", "machine_type": "m-848490-01", "machine_type_2": "A", "standard_oper_time": 7.14, "fixed_station_code": "", "fixed_worker_code": ""}, {"operation": "op-7665838369-071", "operation_number": 702000, "part_code": "BJ06", "operation_category": "210115", "machine_type": "m-688067-01", "machine_type_2": "A", "standard_oper_time": 185.4, "fixed_station_code": "", "fixed_worker_code": ""}, {"operation": "op-7665836678-077", "operation_number": 702010, "part_code": "BJ06", "operation_category": "203040", "machine_type": "m-687584-01", "machine_type_2": "A", "standard_oper_time": 21.96, "fixed_station_code": "", "fixed_worker_code": ""}, {"operation": "op-7665838384-187", "operation_number": 703200, "part_code": "BJ06", "operation_category": "214133", "machine_type": "m-686867-01", "machine_type_2": "A", "standard_oper_time": 45.48, "fixed_station_code": "", "fixed_worker_code": ""}, {"operation": "op-7665836678-164", "operation_number": 704700, "part_code": "BJ06", "operation_category": "203040", "machine_type": "m-687584-01", "machine_type_2": "A", "standard_oper_time": 66.96, "fixed_station_code": "", "fixed_worker_code": ""}, {"operation": "op-7665838083-042", "operation_number": 704710, "part_code": "BJ06", "operation_category": "223180", "machine_type": "m-848490-01", "machine_type_2": "A", "standard_oper_time": 26.04, "fixed_station_code": "", "fixed_worker_code": ""}, {"operation": "op-7665838370-00032", "operation_number": 704720, "part_code": "BJ06", "operation_category": "211120", "machine_type": "m-688067-01", "machine_type_2": "A", "standard_oper_time": 96.66, "fixed_station_code": "", "fixed_worker_code": ""}, {"operation": "op-7665838384-041", "operation_number": 708300, "part_code": "BJ06", "operation_category": "205048", "machine_type": "m-688067-01", "machine_type_2": "A", "standard_oper_time": 30.54, "fixed_station_code": "", "fixed_worker_code": ""}, {"operation": "op-7665836584-020", "operation_number": 708320, "part_code": "BJ06", "operation_category": "202013", "machine_type": "m-688067-09", "machine_type_2": "A", "standard_oper_time": 51.84, "fixed_station_code": "", "fixed_worker_code": ""}, {"operation": "op-7665838483-697", "operation_number": 708330, "part_code": "BJ06", "operation_category": "216155", "machine_type": "m-688067-01", "machine_type_2": "A", "standard_oper_time": 74.952, "fixed_station_code": "", "fixed_worker_code": ""}, {"operation": "op-7665838483-056", "operation_number": 708340, "part_code": "BJ06", "operation_category": "216169", "machine_type": "m-688067-01", "machine_type_2": "A", "standard_oper_time": 131.472, "fixed_station_code": "", "fixed_worker_code": ""}, {"operation": "op-7665838384-066", "operation_number": 727500, "part_code": "BJ06", "operation_category": "214138", "machine_type": "m-688067-01", "machine_type_2": "A", "standard_oper_time": 164.016, "fixed_station_code": "", "fixed_worker_code": ""}, {"operation": "op-7683768384-012", "operation_number": 729300, "part_code": "BJ06", "operation_category": "214142", "machine_type": "m-688067-01", "machine_type_2": "A", "standard_oper_time": 48.3, "fixed_station_code": "", "fixed_worker_code": ""}, {"operation": "op-7665838369-067", "operation_number": 730500, "part_code": "BJ06", "operation_category": "210105", "machine_type": "m-688067-01", "machine_type_2": "A", "standard_oper_time": 277.70399999999995, "fixed_station_code": "", "fixed_worker_code": ""}, {"operation": "op-7665837976-526", "operation_number": 730510, "part_code": "BJ06", "operation_category": "201230", "machine_type": "m-756667-01", "machine_type_2": "A", "standard_oper_time": 76.32, "fixed_station_code": "", "fixed_worker_code": ""}, {"operation": "op-7665836678-069", "operation_number": 735300, "part_code": "BJ06", "operation_category": "203232", "machine_type": "m-687584-01", "machine_type_2": "A", "standard_oper_time": 89.16, "fixed_station_code": "", "fixed_worker_code": ""}, {"operation": "op-7665837083-070", "operation_number": 736800, "part_code": "BJ06", "operation_category": "205046", "machine_type": "m-688067-01", "machine_type_2": "A", "standard_oper_time": 147.96, "fixed_station_code": "", "fixed_worker_code": ""}, {"operation": "op-8465838478-00002", "operation_number": 745200, "part_code": "BJ06", "operation_category": "245241", "machine_type": "m-8371-001", "machine_type_2": "A", "standard_oper_time": 40.98, "fixed_station_code": "", "fixed_worker_code": ""}, {"operation": "op-7665838477-037", "operation_number": 754200, "part_code": "BJ06", "operation_category": "215149", "machine_type": "m-6867-001", "machine_type_2": "A", "standard_oper_time": 34.02, "fixed_station_code": "", "fixed_worker_code": ""}, {"operation": "op-7676788478-029", "operation_number": 754210, "part_code": "BJ06", "operation_category": "245241", "machine_type": "m-8371-001", "machine_type_2": "A", "standard_oper_time": 61.74, "fixed_station_code": "", "fixed_worker_code": ""}, {"operation": "op-7676788477-101", "operation_number": 754220, "part_code": "BJ06", "operation_category": "215149", "machine_type": "m-6867-001", "machine_type_2": "A", "standard_oper_time": 24.72, "fixed_station_code": "", "fixed_worker_code": ""}, {"operation": "op-7665838065-252", "operation_number": 757200, "part_code": "BJ06", "operation_category": "218175", "machine_type": "m-848490-01", "machine_type_2": "A", "standard_oper_time": 66.72, "fixed_station_code": "", "fixed_worker_code": ""}, {"operation": "op-7665838366-158", "operation_number": 760500, "part_code": "BJ06", "operation_category": "209103", "machine_type": "m-688067-01", "machine_type_2": "A", "standard_oper_time": 219.96, "fixed_station_code": "", "fixed_worker_code": ""}, {"operation": "op-7676788366-030", "operation_number": 765900, "part_code": "BJ06", "operation_category": "209103", "machine_type": "m-688067-01", "machine_type_2": "A", "standard_oper_time": 119.7, "fixed_station_code": "", "fixed_worker_code": ""}, {"operation": "op-7681848167-006", "operation_number": 799900, "part_code": "BJ06", "operation_category": "249219", "machine_type": "m-748990-01", "machine_type_2": "A", "standard_oper_time": 120.0, "fixed_station_code": "", "fixed_worker_code": "w-015671"}], "machine_list": [{"machine_type": "m-838067-02", "is_mono": false, "is_movable": true, "is_machine_needed": true}, {"machine_type": "m-688067-02", "is_mono": false, "is_movable": true, "is_machine_needed": true}, {"machine_type": "m-829067-01", "is_mono": false, "is_movable": true, "is_machine_needed": true}, {"machine_type": "m-688067-03", "is_mono": false, "is_movable": true, "is_machine_needed": true}, {"machine_type": "m-906877-01", "is_mono": true, "is_movable": true, "is_machine_needed": true}, {"machine_type": "m-847467-03", "is_mono": false, "is_movable": true, "is_machine_needed": true}, {"machine_type": "m-847467-01", "is_mono": false, "is_movable": true, "is_machine_needed": true}, {"machine_type": "m-847467-02", "is_mono": false, "is_movable": true, "is_machine_needed": true}, {"machine_type": "m-687675-01", "is_mono": false, "is_movable": true, "is_machine_needed": true}, {"machine_type": "m-777467-01", "is_mono": false, "is_movable": true, "is_machine_needed": true}, {"machine_type": "m-688467-01", "is_mono": false, "is_movable": true, "is_machine_needed": true}, {"machine_type": "m-908867-02", "is_mono": false, "is_movable": true, "is_machine_needed": true}, {"machine_type": "m-908867-01", "is_mono": false, "is_movable": true, "is_machine_needed": true}, {"machine_type": "m-829067-02", "is_mono": false, "is_movable": true, "is_machine_needed": true}, {"machine_type": "m-887274-01", "is_mono": true, "is_movable": true, "is_machine_needed": true}, {"machine_type": "m-908474-01", "is_mono": true, "is_movable": false, "is_machine_needed": true}, {"machine_type": "m-906690-01", "is_mono": true, "is_movable": true, "is_machine_needed": true}, {"machine_type": "m-837770-01", "is_mono": true, "is_movable": false, "is_machine_needed": true}, {"machine_type": "m-688367-01", "is_mono": false, "is_movable": true, "is_machine_needed": true}, {"machine_type": "m-888067-01", "is_mono": false, "is_movable": true, "is_machine_needed": true}, {"machine_type": "m-756667-04", "is_mono": false, "is_movable": true, "is_machine_needed": true}, {"machine_type": "m-667567-01", "is_mono": true, "is_movable": true, "is_machine_needed": true}, {"machine_type": "m-688067-01", "is_mono": false, "is_movable": true, "is_machine_needed": true}, {"machine_type": "m-687584-01", "is_mono": false, "is_movable": true, "is_machine_needed": true}, {"machine_type": "m-838067-01", "is_mono": false, "is_movable": true, "is_machine_needed": true}, {"machine_type": "m-6867-001", "is_mono": false, "is_movable": true, "is_machine_needed": true}, {"machine_type": "m-756667-01", "is_mono": false, "is_movable": true, "is_machine_needed": true}, {"machine_type": "m-756667-02", "is_mono": false, "is_movable": true, "is_machine_needed": true}, {"machine_type": "m-756667-03", "is_mono": false, "is_movable": true, "is_machine_needed": true}, {"machine_type": "m-688376-01", "is_mono": false, "is_movable": true, "is_machine_needed": true}, {"machine_type": "m-906674-01", "is_mono": false, "is_movable": true, "is_machine_needed": true}, {"machine_type": "m-686867-01", "is_mono": false, "is_movable": true, "is_machine_needed": true}, {"machine_type": "m-687766-01", "is_mono": true, "is_movable": true, "is_machine_needed": true}, {"machine_type": "m-838376-01", "is_mono": false, "is_movable": true, "is_machine_needed": true}, {"machine_type": "m-688067-05", "is_mono": false, "is_movable": true, "is_machine_needed": true}, {"machine_type": "m-687584-02", "is_mono": false, "is_movable": true, "is_machine_needed": true}, {"machine_type": "m-688067-09", "is_mono": false, "is_movable": true, "is_machine_needed": true}, {"machine_type": "m-756874-01", "is_mono": false, "is_movable": true, "is_machine_needed": true}, {"machine_type": "m-829067-03", "is_mono": false, "is_movable": true, "is_machine_needed": true}, {"machine_type": "m-7567-002", "is_mono": false, "is_movable": true, "is_machine_needed": true}, {"machine_type": "m-7567-001", "is_mono": false, "is_movable": true, "is_machine_needed": true}, {"machine_type": "m-808967-01", "is_mono": false, "is_movable": true, "is_machine_needed": true}, {"machine_type": "m-708967-01", "is_mono": false, "is_movable": true, "is_machine_needed": true}, {"machine_type": "m-687567-01", "is_mono": true, "is_movable": false, "is_machine_needed": true}, {"machine_type": "m-689067-01", "is_mono": false, "is_movable": true, "is_machine_needed": true}, {"machine_type": "m-677567-01", "is_mono": false, "is_movable": true, "is_machine_needed": true}, {"machine_type": "m-837275-01", "is_mono": false, "is_movable": true, "is_machine_needed": true}, {"machine_type": "m-6890-001", "is_mono": false, "is_movable": true, "is_machine_needed": true}, {"machine_type": "m-686875-01", "is_mono": false, "is_movable": true, "is_machine_needed": true}, {"machine_type": "m-827467-01", "is_mono": false, "is_movable": true, "is_machine_needed": true}, {"machine_type": "m-756967-01", "is_mono": false, "is_movable": true, "is_machine_needed": true}, {"machine_type": "m-747767-01", "is_mono": false, "is_movable": true, "is_machine_needed": true}, {"machine_type": "m-688869-01", "is_mono": false, "is_movable": true, "is_machine_needed": true}, {"machine_type": "m-8370-001", "is_mono": true, "is_movable": true, "is_machine_needed": true}, {"machine_type": "m-848490-01", "is_mono": true, "is_movable": false, "is_machine_needed": true}, {"machine_type": "m-837771-01", "is_mono": true, "is_movable": true, "is_machine_needed": true}, {"machine_type": "m-8371-001", "is_mono": false, "is_movable": true, "is_machine_needed": false}, {"machine_type": "m-9074-001", "is_mono": false, "is_movable": true, "is_machine_needed": true}, {"machine_type": "m-748990-01", "is_mono": true, "is_movable": false, "is_machine_needed": true}, {"machine_type": "m-848468-01", "is_mono": true, "is_movable": false, "is_machine_needed": true}, {"machine_type": "m-677574-01", "is_mono": true, "is_movable": false, "is_machine_needed": true}, {"machine_type": "m-8878-001", "is_mono": false, "is_movable": true, "is_machine_needed": false}, {"machine_type": "m-688969-01", "is_mono": true, "is_movable": true, "is_machine_needed": true}, {"machine_type": "m-676684-01", "is_mono": false, "is_movable": true, "is_machine_needed": true}, {"machine_type": "m-6774-01", "is_mono": false, "is_movable": true, "is_machine_needed": true}, {"machine_type": "m-6780-01", "is_mono": false, "is_movable": true, "is_machine_needed": true}, {"machine_type": "m-678084-01", "is_mono": false, "is_movable": true, "is_machine_needed": true}, {"machine_type": "m-686667-01", "is_mono": false, "is_movable": true, "is_machine_needed": true}, {"machine_type": "m-6867-002", "is_mono": false, "is_movable": true, "is_machine_needed": true}, {"machine_type": "m-6867-01", "is_mono": false, "is_movable": true, "is_machine_needed": true}, {"machine_type": "m-687574-01", "is_mono": false, "is_movable": true, "is_machine_needed": true}, {"machine_type": "m-688067-01S01034", "is_mono": false, "is_movable": true, "is_machine_needed": true}, {"machine_type": "m-688067-04", "is_mono": false, "is_movable": true, "is_machine_needed": true}, {"machine_type": "m-688067-06", "is_mono": false, "is_movable": true, "is_machine_needed": true}, {"machine_type": "m-688067-07", "is_mono": false, "is_movable": true, "is_machine_needed": true}, {"machine_type": "m-688067-08", "is_mono": false, "is_movable": true, "is_machine_needed": true}, {"machine_type": "m-688067-10", "is_mono": false, "is_movable": true, "is_machine_needed": true}, {"machine_type": "m-6883-01", "is_mono": false, "is_movable": true, "is_machine_needed": true}, {"machine_type": "m-688976-01", "is_mono": false, "is_movable": true, "is_machine_needed": true}, {"machine_type": "m-708074-01", "is_mono": false, "is_movable": true, "is_machine_needed": true}, {"machine_type": "m-708074-02", "is_mono": false, "is_movable": true, "is_machine_needed": true}, {"machine_type": "m-708074-03", "is_mono": false, "is_movable": true, "is_machine_needed": true}, {"machine_type": "m-7567-003", "is_mono": false, "is_movable": true, "is_machine_needed": true}, {"machine_type": "m-7666-01", "is_mono": false, "is_movable": true, "is_machine_needed": true}, {"machine_type": "m-7680-01", "is_mono": false, "is_movable": true, "is_machine_needed": true}, {"machine_type": "m-7772-001", "is_mono": false, "is_movable": true, "is_machine_needed": true}, {"machine_type": "m-7772-003", "is_mono": false, "is_movable": true, "is_machine_needed": true}, {"machine_type": "m-778484-01", "is_mono": false, "is_movable": true, "is_machine_needed": true}, {"machine_type": "m-8067-001", "is_mono": false, "is_movable": true, "is_machine_needed": true}, {"machine_type": "m-8080-01", "is_mono": false, "is_movable": true, "is_machine_needed": true}, {"machine_type": "m-8190-0042", "is_mono": false, "is_movable": true, "is_machine_needed": true}, {"machine_type": "m-828174-01", "is_mono": false, "is_movable": true, "is_machine_needed": true}, {"machine_type": "m-829067-04", "is_mono": false, "is_movable": true, "is_machine_needed": true}, {"machine_type": "m-8371-01", "is_mono": false, "is_movable": true, "is_machine_needed": true}, {"machine_type": "m-838976-01", "is_mono": false, "is_movable": true, "is_machine_needed": true}, {"machine_type": "m-849084-01", "is_mono": false, "is_movable": true, "is_machine_needed": true}, {"machine_type": "m-8788-001", "is_mono": false, "is_movable": true, "is_machine_needed": true}, {"machine_type": "m-9080-01", "is_mono": false, "is_movable": true, "is_machine_needed": true}, {"machine_type": "m-748990-", "is_mono": false, "is_movable": true, "is_machine_needed": true}, {"machine_type": "m-7772-004", "is_mono": false, "is_movable": true, "is_machine_needed": true}, {"machine_type": "m-7772-024", "is_mono": false, "is_movable": true, "is_machine_needed": true}, {"machine_type": "m-7772-025", "is_mono": false, "is_movable": true, "is_machine_needed": true}, {"machine_type": "m-7772-026", "is_mono": false, "is_movable": true, "is_machine_needed": true}, {"machine_type": "m-838374-01", "is_mono": false, "is_movable": true, "is_machine_needed": true}], "station_list": [{"station_code": "st-833111-1", "line_number": 1, "curr_machine_list": [], "neighbor_station_list": []}, {"station_code": "st-833111-2", "line_number": 2, "curr_machine_list": [], "neighbor_station_list": [{"station_code": "st-833111-3"}, {"station_code": "st-833111-30"}, {"station_code": "st-833111-29"}, {"station_code": "st-833111-31"}]}, {"station_code": "st-833111-3", "line_number": 3, "curr_machine_list": [], "neighbor_station_list": [{"station_code": "st-833111-4"}, {"station_code": "st-833111-30"}, {"station_code": "st-833111-29"}, {"station_code": "st-833111-2"}, {"station_code": "st-833111-28"}]}, {"station_code": "st-833111-4", "line_number": 4, "curr_machine_list": [], "neighbor_station_list": [{"station_code": "st-833111-3"}, {"station_code": "st-833111-5"}, {"station_code": "st-833111-29"}, {"station_code": "st-833111-28"}, {"station_code": "st-833111-27"}]}, {"station_code": "st-833111-5", "line_number": 5, "curr_machine_list": [], "neighbor_station_list": [{"station_code": "st-833111-4"}, {"station_code": "st-833111-28"}, {"station_code": "st-833111-27"}]}, {"station_code": "st-833111-6", "line_number": 6, "curr_machine_list": [{"machine_type": "m-848490-01"}], "neighbor_station_list": [{"station_code": "st-833111-26"}]}, {"station_code": "st-833111-7", "line_number": 7, "curr_machine_list": [], "neighbor_station_list": [{"station_code": "st-833111-8"}, {"station_code": "st-833111-25"}, {"station_code": "st-833111-24"}]}, {"station_code": "st-833111-8", "line_number": 8, "curr_machine_list": [], "neighbor_station_list": [{"station_code": "st-833111-7"}, {"station_code": "st-833111-9"}, {"station_code": "st-833111-24"}, {"station_code": "st-833111-25"}]}, {"station_code": "st-833111-9", "line_number": 9, "curr_machine_list": [], "neighbor_station_list": [{"station_code": "st-833111-24"}, {"station_code": "st-833111-8"}, {"station_code": "st-833111-10"}, {"station_code": "st-833111-23"}]}, {"station_code": "st-833111-10", "line_number": 10, "curr_machine_list": [], "neighbor_station_list": [{"station_code": "st-833111-11"}, {"station_code": "st-833111-9"}, {"station_code": "st-833111-23"}]}, {"station_code": "st-833111-11", "line_number": 11, "curr_machine_list": [], "neighbor_station_list": [{"station_code": "st-833111-10"}]}, {"station_code": "st-833111-12", "line_number": 12, "curr_machine_list": [{"machine_type": "m-848490-01"}], "neighbor_station_list": [{"station_code": "st-833111-21"}]}, {"station_code": "st-833111-13", "line_number": 13, "curr_machine_list": [], "neighbor_station_list": [{"station_code": "st-833111-14"}, {"station_code": "st-833111-20"}, {"station_code": "st-833111-19"}]}, {"station_code": "st-833111-14", "line_number": 14, "curr_machine_list": [], "neighbor_station_list": [{"station_code": "st-833111-13"}, {"station_code": "st-833111-15"}, {"station_code": "st-833111-19"}]}, {"station_code": "st-833111-15", "line_number": 15, "curr_machine_list": [], "neighbor_station_list": [{"station_code": "st-833111-14"}, {"station_code": "st-833111-16"}]}, {"station_code": "st-833111-16", "line_number": 16, "curr_machine_list": [], "neighbor_station_list": [{"station_code": "st-833111-15"}]}, {"station_code": "st-833111-17", "line_number": 32, "curr_machine_list": [{"machine_type": "m-748990-01"}], "neighbor_station_list": []}, {"station_code": "st-833111-19", "line_number": 17, "curr_machine_list": [], "neighbor_station_list": [{"station_code": "st-833111-20"}, {"station_code": "st-833111-14"}, {"station_code": "st-833111-13"}]}, {"station_code": "st-833111-20", "line_number": 18, "curr_machine_list": [], "neighbor_station_list": [{"station_code": "st-833111-19"}, {"station_code": "st-833111-13"}]}, {"station_code": "st-833111-21", "line_number": 19, "curr_machine_list": [{"machine_type": "m-848490-01"}], "neighbor_station_list": [{"station_code": "st-833111-12"}, {"station_code": "st-833111-22"}]}, {"station_code": "st-833111-22", "line_number": 20, "curr_machine_list": [], "neighbor_station_list": [{"station_code": "st-833111-21"}]}, {"station_code": "st-833111-23", "line_number": 21, "curr_machine_list": [], "neighbor_station_list": [{"station_code": "st-833111-24"}, {"station_code": "st-833111-9"}, {"station_code": "st-833111-10"}]}, {"station_code": "st-833111-24", "line_number": 22, "curr_machine_list": [], "neighbor_station_list": [{"station_code": "st-833111-23"}, {"station_code": "st-833111-25"}, {"station_code": "st-833111-8"}, {"station_code": "st-833111-7"}, {"station_code": "st-833111-9"}]}, {"station_code": "st-833111-25", "line_number": 23, "curr_machine_list": [], "neighbor_station_list": [{"station_code": "st-833111-24"}, {"station_code": "st-833111-7"}, {"station_code": "st-833111-8"}]}, {"station_code": "st-833111-26", "line_number": 24, "curr_machine_list": [{"machine_type": "m-848490-01"}], "neighbor_station_list": [{"station_code": "st-833111-6"}]}, {"station_code": "st-833111-27", "line_number": 25, "curr_machine_list": [], "neighbor_station_list": [{"station_code": "st-833111-28"}, {"station_code": "st-833111-5"}, {"station_code": "st-833111-4"}]}, {"station_code": "st-833111-28", "line_number": 26, "curr_machine_list": [], "neighbor_station_list": [{"station_code": "st-833111-27"}, {"station_code": "st-833111-29"}, {"station_code": "st-833111-5"}, {"station_code": "st-833111-4"}, {"station_code": "st-833111-3"}]}, {"station_code": "st-833111-29", "line_number": 27, "curr_machine_list": [], "neighbor_station_list": [{"station_code": "st-833111-28"}, {"station_code": "st-833111-30"}, {"station_code": "st-833111-4"}, {"station_code": "st-833111-3"}, {"station_code": "st-833111-2"}]}, {"station_code": "st-833111-30", "line_number": 28, "curr_machine_list": [], "neighbor_station_list": [{"station_code": "st-833111-31"}, {"station_code": "st-833111-29"}, {"station_code": "st-833111-3"}, {"station_code": "st-833111-2"}]}, {"station_code": "st-833111-31", "line_number": 29, "curr_machine_list": [], "neighbor_station_list": [{"station_code": "st-833111-32"}, {"station_code": "st-833111-30"}, {"station_code": "st-833111-2"}]}, {"station_code": "st-833111-32", "line_number": 30, "curr_machine_list": [], "neighbor_station_list": [{"station_code": "st-833111-33"}, {"station_code": "st-833111-31"}]}, {"station_code": "st-833111-33", "line_number": 31, "curr_machine_list": [], "neighbor_station_list": [{"station_code": "st-833111-32"}]}], "joint_operation_list": [{"part_code": "BJ02", "joint_operation": "op-7665838370-144"}, {"part_code": "BJ11", "joint_operation": "op-7665837478-030"}, {"part_code": "BJ05", "joint_operation": "op-7665837478-003"}, {"part_code": "BJ04", "joint_operation": "op-7665837478-003"}, {"part_code": "BJ10", "joint_operation": "op-7676787478-00072"}, {"part_code": "BJ07", "joint_operation": "op-7665838369-071"}, {"part_code": "BJ03", "joint_operation": "op-7683768384-012"}], "config_param": {"max_worker_per_oper": 3, "max_station_per_worker": 4, "max_cycle_count": 8, "max_revisited_station_count": 8, "volatility_rate": 0.4, "volatility_weight": 0.7, "upph_weight": 0.3, "max_machine_per_station": 3, "max_station_per_oper": 3, "max_split_num": 3}}
