# Supplementary material for: Application of enhanced benders decomposition algorithm in circular assembly line balancing problem with task splitting
Source: PLoS One. 2025 Oct 6;20(10):e0333263. doi: 10.1371/journal.pone.0333263 (PMC12500168; doi:10.1371/journal.pone.0333263)
Supplement: S1 File — The raw statistical data underlying the key figures and tables. (ZIP) [file pone.0333263.s001.zip › Meta Data/instances/instance-25.txt]

{"worker_list": [{"worker_code": "w-000475", "operation_skill_list": [{"worker_code": "w-000475", "operation_code": "op-7681848167-006", "operation_category": "249219", "efficiency": 0.924}], "operation_category_skill_list": [], "curr_station_list": []}, {"worker_code": "w-004837", "operation_skill_list": [{"worker_code": "w-004837", "operation_code": "op-7665836584-00074", "operation_category": "202010", "efficiency": 1.4291}, {"worker_code": "w-004837", "operation_code": "op-7665838366-142", "operation_category": "209236", "efficiency": 1.2566}, {"worker_code": "w-004837", "operation_code": "op-7676788366-030", "operation_category": "209103", "efficiency": 1.0625}], "operation_category_skill_list": [{"worker_code": "w-004837", "operation_category": "214138", "efficiency": 1.0776}, {"worker_code": "w-004837", "operation_category": "214133", "efficiency": 0.8}, {"worker_code": "w-004837", "operation_category": "202013", "efficiency": 0.6905}, {"worker_code": "w-004837", "operation_category": "216169", "efficiency": 0.694}], "curr_station_list": []}, {"worker_code": "w-007768", "operation_skill_list": [{"worker_code": "w-007768", "operation_code": "op-7676788483-185", "operation_category": "216169", "efficiency": 1.3255}, {"worker_code": "w-007768", "operation_code": "op-7666758483-006", "operation_category": "216164", "efficiency": 1.1888}, {"worker_code": "w-007768", "operation_code": "op-7665836584-00074", "operation_category": "202010", "efficiency": 0.9}, {"worker_code": "w-007768", "operation_code": "op-7670828483-00001", "operation_category": "216164", "efficiency": 1.3198}, {"worker_code": "w-007768", "operation_code": "op-7666758483-00010", "operation_category": "216164", "efficiency": 1.3247}, {"worker_code": "w-007768", "operation_code": "op-7676788366-030", "operation_category": "209103", "efficiency": 1.0792}, {"worker_code": "w-007768", "operation_code": "op-7670828483-004", "operation_category": "216164", "efficiency": 1.3274}, {"worker_code": "w-007768", "operation_code": "op-7666758483-275", "operation_category": "216164", "efficiency": 1.3198}], "operation_category_skill_list": [{"worker_code": "w-007768", "operation_category": "203040", "efficiency": 0.85}, {"worker_code": "w-007768", "operation_category": "214138", "efficiency": 0.85}, {"worker_code": "w-007768", "operation_category": "206057", "efficiency": 0.85}, {"worker_code": "w-007768", "operation_category": "214133", "efficiency": 0.85}, {"worker_code": "w-007768", "operation_category": "202013", "efficiency": 0.85}, {"worker_code": "w-007768", "operation_category": "214142", "efficiency": 0.8}, {"worker_code": "w-007768", "operation_category": "216158", "efficiency": 0.8}, {"worker_code": "w-007768", "operation_category": "216169", "efficiency": 1.3255}, {"worker_code": "w-007768", "operation_category": "215149", "efficiency": 0.6146}, {"worker_code": "w-007768", "operation_category": "216164", "efficiency": 1.3128}, {"worker_code": "w-007768", "operation_category": "206055", "efficiency": 1.3223}, {"worker_code": "w-007768", "operation_category": "209236", "efficiency": 0.85}, {"worker_code": "w-007768", "operation_category": "206051", "efficiency": 1.1636}, {"worker_code": "w-007768", "operation_category": "216155", "efficiency": 0.7122}, {"worker_code": "w-007768", "operation_category": "213131", "efficiency": 0.85}], "curr_station_list": []}, {"worker_code": "w-007793", "operation_skill_list": [{"worker_code": "w-007793", "operation_code": "op-7676788080-00027", "operation_category": "222179", "efficiency": 0.8093}, {"worker_code": "w-007793", "operation_code": "op-7666758080-177", "operation_category": "222179", "efficiency": 1.5067}, {"worker_code": "w-007793", "operation_code": "op-7666758080-004", "operation_category": "222179", "efficiency": 0.9488}, {"worker_code": "w-007793", "operation_code": "op-7676788080-094", "operation_category": "222179", "efficiency": 1.826}, {"worker_code": "w-007793", "operation_code": "op-7666758080-019", "operation_category": "222179", "efficiency": 0.708}, {"worker_code": "w-007793", "operation_code": "op-7670828080-00005", "operation_category": "222179", "efficiency": 0.9442}, {"worker_code": "w-007793", "operation_code": "op-7665838065-117", "operation_category": "218175", "efficiency": 0.8}, {"worker_code": "w-007793", "operation_code": "op-7670828080-279", "operation_category": "222179", "efficiency": 1.5067}, {"worker_code": "w-007793", "operation_code": "op-7676788080-048", "operation_category": "222179", "efficiency": 1.2848}, {"worker_code": "w-007793", "operation_code": "op-7666758080-021", "operation_category": "222179", "efficiency": 1.0772}, {"worker_code": "w-007793", "operation_code": "op-7683768080-008", "operation_category": "222179", "efficiency": 1.3767}, {"worker_code": "w-007793", "operation_code": "op-7676788080-039", "operation_category": "222179", "efficiency": 1.5602}, {"worker_code": "w-007793", "operation_code": "op-7670828080-201", "operation_category": "222179", "efficiency": 1.2989}, {"worker_code": "w-007793", "operation_code": "op-7666758080-056", "operation_category": "222179", "efficiency": 1.518}, {"worker_code": "w-007793", "operation_code": "op-7666758080-00018", "operation_category": "222179", "efficiency": 0.9442}, {"worker_code": "w-007793", "operation_code": "op-7676788080-023", "operation_category": "222179", "efficiency": 0.7377}, {"worker_code": "w-007793", "operation_code": "op-7677838083-004", "operation_category": "223180", "efficiency": 1.4779}, {"worker_code": "w-007793", "operation_code": "op-7665838478-107", "operation_category": "245241", "efficiency": 0.8}, {"worker_code": "w-007793", "operation_code": "op-7676788080-00010", "operation_category": "222179", "efficiency": 0.701}, {"worker_code": "w-007793", "operation_code": "op-7666758065-071", "operation_category": "218175", "efficiency": 0.9042}, {"worker_code": "w-007793", "operation_code": "op-7665838083-042", "operation_category": "223180", "efficiency": 0.9}, {"worker_code": "w-007793", "operation_code": "op-7676788083-610", "operation_category": "223180", "efficiency": 0.9948}, {"worker_code": "w-007793", "operation_code": "op-7670828080-00033", "operation_category": "222179", "efficiency": 0.9628}, {"worker_code": "w-007793", "operation_code": "op-7665838083-064", "operation_category": "223180", "efficiency": 0.85}], "operation_category_skill_list": [{"worker_code": "w-007793", "operation_category": "223180", "efficiency": 1.3159}, {"worker_code": "w-007793", "operation_category": "222179", "efficiency": 1.1631}, {"worker_code": "w-007793", "operation_category": "245241", "efficiency": 0.8}], "curr_station_list": []}, {"worker_code": "w-012024", "operation_skill_list": [{"worker_code": "w-012024", "operation_code": "op-7665837478-089", "operation_category": "206056", "efficiency": 0.849}, {"worker_code": "w-012024", "operation_code": "op-7665838477-124", "operation_category": "215149", "efficiency": 0.4356}, {"worker_code": "w-012024", "operation_code": "op-7665838384-00196T", "efficiency": 0.4326}, {"worker_code": "w-012024", "operation_code": "op-7665838384-497", "operation_category": "214133", "efficiency": 1.3223}], "operation_category_skill_list": [{"worker_code": "w-012024", "operation_category": "214138", "efficiency": 0.5581}, {"worker_code": "w-012024", "operation_category": "206057", "efficiency": 0.8}, {"worker_code": "w-012024", "operation_category": "214133", "efficiency": 1.1559}, {"worker_code": "w-012024", "operation_category": "206055", "efficiency": 0.8}, {"worker_code": "w-012024", "operation_category": "215149", "efficiency": 0.4356}, {"worker_code": "w-012024", "operation_category": "216155", "efficiency": 1.1875}, {"worker_code": "w-012024", "operation_category": "213131", "efficiency": 0.8}], "curr_station_list": []}, {"worker_code": "w-014367", "operation_skill_list": [{"worker_code": "w-014367", "operation_code": "op-7665836584-859", "operation_category": "202013", "efficiency": 0.6588}, {"worker_code": "w-014367", "operation_code": "op-7665838477-124", "operation_category": "215149", "efficiency": 0.5955}, {"worker_code": "w-014367", "operation_code": "op-7665837976-526", "operation_category": "201230", "efficiency": 0.9743}, {"worker_code": "w-014367", "operation_code": "op-7665838384-00196T", "operation_category": "214138", "efficiency": 0.75}, {"worker_code": "w-014367", "operation_code": "op-7665836678-069", "operation_category": "203232", "efficiency": 1.1131}, {"worker_code": "w-014367", "operation_code": "op-7665838384-00018", "operation_category": "214138", "efficiency": 0.7662}, {"worker_code": "w-014367", "operation_code": "op-7670828483-00121T", "operation_category": "216155", "efficiency": 0.75}], "operation_category_skill_list": [{"worker_code": "w-014367", "operation_category": "214138", "efficiency": 0.7662}, {"worker_code": "w-014367", "operation_category": "214133", "efficiency": 0.6949}, {"worker_code": "w-014367", "operation_category": "214142", "efficiency": 0.6477}, {"worker_code": "w-014367", "operation_category": "215149", "efficiency": 0.5955}, {"worker_code": "w-014367", "operation_category": "202013", "efficiency": 0.6588}, {"worker_code": "w-014367", "operation_category": "216155", "efficiency": 0.5761}], "curr_station_list": []}, {"worker_code": "w-014394", "operation_skill_list": [{"worker_code": "w-014394", "operation_code": "op-7665838477-124", "operation_category": "215149", "efficiency": 0.4747}, {"worker_code": "w-014394", "operation_code": "op-7665838384-00196T", "efficiency": 0.4721}, {"worker_code": "w-014394", "operation_code": "op-7665838384-00018", "operation_category": "214138", "efficiency": 0.75}, {"worker_code": "w-014394", "operation_code": "op-7665837478-003", "operation_category": "206057", "efficiency": 0.9338}, {"worker_code": "w-014394", "operation_code": "op-7677838384-008", "operation_category": "214139", "efficiency": 0.8668}, {"worker_code": "w-014394", "operation_code": "op-7665837478-088", "operation_category": "206057", "efficiency": 1.116}], "operation_category_skill_list": [{"worker_code": "w-014394", "operation_category": "206056", "efficiency": 0.9056}, {"worker_code": "w-014394", "operation_category": "214138", "efficiency": 0.5683}, {"worker_code": "w-014394", "operation_category": "206057", "efficiency": 0.9952}, {"worker_code": "w-014394", "operation_category": "206055", "efficiency": 0.5368}, {"worker_code": "w-014394", "operation_category": "215149", "efficiency": 0.4747}], "curr_station_list": []}, {"worker_code": "w-014517", "operation_skill_list": [{"worker_code": "w-014517", "operation_code": "op-7683768384-076", "operation_category": "214138", "efficiency": 0.8}, {"worker_code": "w-014517", "operation_code": "op-7665838384-027", "operation_category": "214138", "efficiency": 0.7082}, {"worker_code": "w-014517", "operation_code": "op-7665836584-00074", "operation_category": "202010", "efficiency": 0.75}, {"worker_code": "w-014517", "operation_code": "op-7665838065-117", "operation_category": "218175", "efficiency": 0.8122}, {"worker_code": "w-014517", "operation_code": "op-7683768384-00196T", "operation_category": "214138", "efficiency": 0.8}, {"worker_code": "w-014517", "operation_code": "op-7665838477-124", "operation_category": "215149", "efficiency": 0.5388}, {"worker_code": "w-014517", "operation_code": "op-7665838384-00196T", "efficiency": 0.6168}, {"worker_code": "w-014517", "operation_code": "op-7665838384-432", "operation_category": "214138", "efficiency": 0.7082}, {"worker_code": "w-014517", "operation_code": "op-7665838384-00018", "operation_category": "214138", "efficiency": 0.75}, {"worker_code": "w-014517", "operation_code": "op-7676787478-00013", "operation_category": "206055", "efficiency": 0.7976}, {"worker_code": "w-014517", "operation_code": "op-7676787478-201", "operation_category": "206055", "efficiency": 0.7733}, {"worker_code": "w-014517", "operation_code": "op-7665838478-091", "operation_category": "245241", "efficiency": 0.8442}, {"worker_code": "w-014517", "operation_code": "op-7677838384-008", "operation_category": "214139", "efficiency": 0.85}], "operation_category_skill_list": [{"worker_code": "w-014517", "operation_category": "214138", "efficiency": 0.7065}, {"worker_code": "w-014517", "operation_category": "214142", "efficiency": 0.8}, {"worker_code": "w-014517", "operation_category": "216169", "efficiency": 0.8}, {"worker_code": "w-014517", "operation_category": "208074", "efficiency": 0.8}, {"worker_code": "w-014517", "operation_category": "206055", "efficiency": 0.7854}, {"worker_code": "w-014517", "operation_category": "245241", "efficiency": 0.8837}, {"worker_code": "w-014517", "operation_category": "205048", "efficiency": 0.8}, {"worker_code": "w-014517", "operation_category": "213130", "efficiency": 0.8}, {"worker_code": "w-014517", "operation_category": "215149", "efficiency": 0.5388}, {"worker_code": "w-014517", "operation_category": "209103", "efficiency": 0.7605}, {"worker_code": "w-014517", "operation_category": "216155", "efficiency": 1.0263}, {"worker_code": "w-014517", "operation_category": "213131", "efficiency": 0.8}, {"worker_code": "w-014517", "operation_category": "218175", "efficiency": 0.8122}], "curr_station_list": []}, {"worker_code": "w-014559", "operation_skill_list": [{"worker_code": "w-014559", "operation_code": "op-7666757478-298", "operation_category": "206057", "efficiency": 1.2841}, {"worker_code": "w-014559", "operation_code": "op-7670827478-382", "operation_category": "206057", "efficiency": 1.3104}, {"worker_code": "w-014559", "operation_code": "op-7676788483-00043", "operation_category": "216158", "efficiency": 0.85}, {"worker_code": "w-014559", "operation_code": "op-7666757478-058", "operation_category": "206051", "efficiency": 1.3}, {"worker_code": "w-014559", "operation_code": "op-7666758483-00010", "operation_category": "216164", "efficiency": 1.006}, {"worker_code": "w-014559", "operation_code": "op-7666757478-227", "operation_category": "206057", "efficiency": 1.3104}, {"worker_code": "w-014559", "operation_code": "op-7676787478-483", "operation_category": "206055", "efficiency": 1.3247}, {"worker_code": "w-014559", "operation_code": "op-7676787478-00073", "operation_category": "206055", "efficiency": 1.2047}, {"worker_code": "w-014559", "operation_code": "op-7683767478-006", "operation_category": "206057", "efficiency": 1.3112}, {"worker_code": "w-014559", "operation_code": "op-7683768483-017", "operation_category": "216164", "efficiency": 1.113}], "operation_category_skill_list": [{"worker_code": "w-014559", "operation_category": "214138", "efficiency": 0.9}, {"worker_code": "w-014559", "operation_category": "216158", "efficiency": 1.0062}, {"worker_code": "w-014559", "operation_category": "214133", "efficiency": 1.5}, {"worker_code": "w-014559", "operation_category": "216164", "efficiency": 1.1458}, {"worker_code": "w-014559", "operation_category": "214142", "efficiency": 0.9}, {"worker_code": "w-014559", "operation_category": "216169", "efficiency": 0.9}, {"worker_code": "w-014559", "operation_category": "215149", "efficiency": 0.9}, {"worker_code": "w-014559", "operation_category": "206055", "efficiency": 1.2321}, {"worker_code": "w-014559", "operation_category": "205048", "efficiency": 0.9}, {"worker_code": "w-014559", "operation_category": "213130", "efficiency": 1.3247}, {"worker_code": "w-014559", "operation_category": "206057", "efficiency": 1.3567}, {"worker_code": "w-014559", "operation_category": "213131", "efficiency": 1.2056}, {"worker_code": "w-014559", "operation_category": "214139", "efficiency": 0.8}], "curr_station_list": []}, {"worker_code": "w-014702", "operation_skill_list": [{"worker_code": "w-014702", "operation_code": "op-7665838384-00018", "operation_category": "214138", "efficiency": 0.7359}, {"worker_code": "w-014702", "operation_code": "op-7665836678-447", "operation_category": "203040", "efficiency": 1.3075}, {"worker_code": "w-014702", "operation_code": "op-7665838369-071", "operation_category": "210115", "efficiency": 0.7824}], "operation_category_skill_list": [{"worker_code": "w-014702", "operation_category": "203040", "efficiency": 1.444}, {"worker_code": "w-014702", "operation_category": "214138", "efficiency": 0.7359}, {"worker_code": "w-014702", "operation_category": "214133", "efficiency": 0.85}, {"worker_code": "w-014702", "operation_category": "216169", "efficiency": 0.3371}, {"worker_code": "w-014702", "operation_category": "205048", "efficiency": 0.4}], "curr_station_list": []}, {"worker_code": "w-014786", "operation_skill_list": [{"worker_code": "w-014786", "operation_code": "op-7665836584-859", "operation_category": "202013", "efficiency": 0.6381}, {"worker_code": "w-014786", "operation_code": "op-7676788483-091", "operation_category": "216158", "efficiency": 1.0461}, {"worker_code": "w-014786", "operation_code": "op-7665838483-009", "operation_category": "216164", "efficiency": 1.007}, {"worker_code": "w-014786", "operation_code": "op-7676788483-00043", "operation_category": "216158", "efficiency": 0.8}, {"worker_code": "w-014786", "operation_code": "op-7676788483-00006", "operation_category": "216158", "efficiency": 1.2925}, {"worker_code": "w-014786", "operation_code": "op-7676788483-484", "operation_category": "216158", "efficiency": 0.8}, {"worker_code": "w-014786", "operation_code": "op-7666758483-00010", "operation_category": "216164", "efficiency": 0.8}, {"worker_code": "w-014786", "operation_code": "op-7665838483-017", "operation_category": "216164", "efficiency": 0.9713}, {"worker_code": "w-014786", "operation_code": "op-7670828483-004", "operation_category": "216164", "efficiency": 0.8}], "operation_category_skill_list": [{"worker_code": "w-014786", "operation_category": "214138", "efficiency": 0.6545}, {"worker_code": "w-014786", "operation_category": "206057", "efficiency": 0.75}, {"worker_code": "w-014786", "operation_category": "216158", "efficiency": 1.0727}, {"worker_code": "w-014786", "operation_category": "205047", "efficiency": 0.65}, {"worker_code": "w-014786", "operation_category": "214133", "efficiency": 0.85}, {"worker_code": "w-014786", "operation_category": "216164", "efficiency": 0.9891}, {"worker_code": "w-014786", "operation_category": "214142", "efficiency": 0.75}, {"worker_code": "w-014786", "operation_category": "216169", "efficiency": 0.75}, {"worker_code": "w-014786", "operation_category": "215149", "efficiency": 0.75}, {"worker_code": "w-014786", "operation_category": "206055", "efficiency": 0.75}, {"worker_code": "w-014786", "operation_category": "205048", "efficiency": 0.6545}, {"worker_code": "w-014786", "operation_category": "213130", "efficiency": 0.8}, {"worker_code": "w-014786", "operation_category": "216155", "efficiency": 0.7568}, {"worker_code": "w-014786", "operation_category": "213131", "efficiency": 0.75}, {"worker_code": "w-014786", "operation_category": "202013", "efficiency": 0.6368}], "curr_station_list": []}, {"worker_code": "w-014830", "operation_skill_list": [{"worker_code": "w-014830", "operation_code": "op-7665836678-069", "operation_category": "203232", "efficiency": 0.8}, {"worker_code": "w-014830", "operation_code": "op-7665837083-070", "operation_category": "205046", "efficiency": 0.855}, {"worker_code": "w-014830", "operation_code": "op-7665838483-137", "operation_category": "216169", "efficiency": 0.8943}, {"worker_code": "w-014830", "operation_code": "op-7677838384-008", "operation_category": "214139", "efficiency": 1.1639}], "operation_category_skill_list": [{"worker_code": "w-014830", "operation_category": "206056", "efficiency": 0.85}, {"worker_code": "w-014830", "operation_category": "214138", "efficiency": 0.5416}, {"worker_code": "w-014830", "operation_category": "205047", "efficiency": 0.9}, {"worker_code": "w-014830", "operation_category": "214133", "efficiency": 0.85}, {"worker_code": "w-014830", "operation_category": "216164", "efficiency": 0.85}, {"worker_code": "w-014830", "operation_category": "216169", "efficiency": 0.8943}, {"worker_code": "w-014830", "operation_category": "215149", "efficiency": 0.8761}, {"worker_code": "w-014830", "operation_category": "205046", "efficiency": 0.855}, {"worker_code": "w-014830", "operation_category": "206055", "efficiency": 0.85}, {"worker_code": "w-014830", "operation_category": "205048", "efficiency": 0.5706}, {"worker_code": "w-014830", "operation_category": "216155", "efficiency": 0.8718}], "curr_station_list": []}, {"worker_code": "w-014831", "operation_skill_list": [{"worker_code": "w-014831", "operation_code": "op-7665838083-489", "operation_category": "223180", "efficiency": 1.1715}, {"worker_code": "w-014831", "operation_code": "op-7665836584-00074", "operation_category": "202010", "efficiency": 0.7738}, {"worker_code": "w-014831", "operation_code": "op-7676788478-029", "operation_category": "245241", "efficiency": 0.8015}, {"worker_code": "w-014831", "operation_code": "op-7665838478-107", "operation_category": "245241", "efficiency": 1.1318}, {"worker_code": "w-014831", "operation_code": "op-7676788366-030", "operation_category": "209103", "efficiency": 0.8464}, {"worker_code": "w-014831", "operation_code": "op-7665838477-037", "operation_category": "215149", "efficiency": 1.0119}, {"worker_code": "w-014831", "operation_code": "op-7676788477-101", "operation_category": "215149", "efficiency": 0.7892}, {"worker_code": "w-014831", "operation_code": "op-7665838083-042", "operation_category": "223180", "efficiency": 1.0232}], "operation_category_skill_list": [{"worker_code": "w-014831", "operation_category": "222179", "efficiency": 0.54}, {"worker_code": "w-014831", "operation_category": "214133", "efficiency": 0.9}, {"worker_code": "w-014831", "operation_category": "218175", "efficiency": 0.7205}, {"worker_code": "w-014831", "operation_category": "216169", "efficiency": 0.9}, {"worker_code": "w-014831", "operation_category": "215149", "efficiency": 0.9046}, {"worker_code": "w-014831", "operation_category": "223180", "efficiency": 1.0358}, {"worker_code": "w-014831", "operation_category": "245241", "efficiency": 0.9798}], "curr_station_list": []}, {"worker_code": "w-014861", "operation_skill_list": [{"worker_code": "w-014861", "operation_code": "op-7665837478-089", "operation_category": "206056", "efficiency": 0.5684}, {"worker_code": "w-014861", "operation_code": "op-7665838384-027", "operation_category": "214138", "efficiency": 0.6395}, {"worker_code": "w-014861", "operation_code": "op-7683768483-125", "operation_category": "216169", "efficiency": 0.9358}, {"worker_code": "w-014861", "operation_code": "op-7665838384-432", "operation_category": "214138", "efficiency": 0.6396}, {"worker_code": "w-014861", "operation_code": "op-7683767083-263", "operation_category": "205046", "efficiency": 0.9334}, {"worker_code": "w-014861", "operation_code": "op-7665838384-00018", "operation_category": "214138", "efficiency": 0.7879}, {"worker_code": "w-014861", "operation_code": "op-7676788366-030", "operation_category": "209103", "efficiency": 0.6663}, {"worker_code": "w-014861", "operation_code": "op-7683766678-275", "operation_category": "203040", "efficiency": 0.8083}], "operation_category_skill_list": [{"worker_code": "w-014861", "operation_category": "203040", "efficiency": 0.8083}, {"worker_code": "w-014861", "operation_category": "214138", "efficiency": 0.6396}, {"worker_code": "w-014861", "operation_category": "205047", "efficiency": 0.85}, {"worker_code": "w-014861", "operation_category": "214133", "efficiency": 0.9}, {"worker_code": "w-014861", "operation_category": "214142", "efficiency": 0.9768}, {"worker_code": "w-014861", "operation_category": "216169", "efficiency": 0.9358}, {"worker_code": "w-014861", "operation_category": "215149", "efficiency": 0.7921}, {"worker_code": "w-014861", "operation_category": "205046", "efficiency": 0.9334}, {"worker_code": "w-014861", "operation_category": "213130", "efficiency": 0.9204}, {"worker_code": "w-014861", "operation_category": "210105", "efficiency": 0.7}, {"worker_code": "w-014861", "operation_category": "216155", "efficiency": 1.2253}], "curr_station_list": []}, {"worker_code": "w-014902", "operation_skill_list": [{"worker_code": "w-014902", "operation_code": "op-7666758483-006", "operation_category": "216164", "efficiency": 1.2512}, {"worker_code": "w-014902", "operation_code": "op-7676788483-00043", "operation_category": "216158", "efficiency": 1.1187}, {"worker_code": "w-014902", "operation_code": "op-7676788483-484", "operation_category": "216158", "efficiency": 1.099}, {"worker_code": "w-014902", "operation_code": "op-7666758483-00010", "operation_category": "216164", "efficiency": 0.928}, {"worker_code": "w-014902", "operation_code": "op-7677838083-004", "operation_category": "223180", "efficiency": 0.7718}, {"worker_code": "w-014902", "operation_code": "op-7676787478-483", "operation_category": "206055", "efficiency": 1.2952}, {"worker_code": "w-014902", "operation_code": "op-7683767478-006", "operation_category": "206057", "efficiency": 1.2914}, {"worker_code": "w-014902", "operation_code": "op-7666758483-275", "operation_category": "216164", "efficiency": 0.85}, {"worker_code": "w-014902", "operation_code": "op-7677836584-006", "operation_category": "202013", "efficiency": 1.2975}, {"worker_code": "w-014902", "operation_code": "op-7683768483-017", "operation_category": "216164", "efficiency": 1.1002}, {"worker_code": "w-014902", "operation_code": "op-7677838384-008", "operation_category": "214139", "efficiency": 1.0467}], "operation_category_skill_list": [{"worker_code": "w-014902", "operation_category": "203040", "efficiency": 0.7283}, {"worker_code": "w-014902", "operation_category": "223180", "efficiency": 0.7718}, {"worker_code": "w-014902", "operation_category": "206057", "efficiency": 0.7109}, {"worker_code": "w-014902", "operation_category": "216158", "efficiency": 1.1088}, {"worker_code": "w-014902", "operation_category": "202013", "efficiency": 1.2993}, {"worker_code": "w-014902", "operation_category": "216169", "efficiency": 0.75}, {"worker_code": "w-014902", "operation_category": "215149", "efficiency": 0.7}, {"worker_code": "w-014902", "operation_category": "216164", "efficiency": 1.1348}, {"worker_code": "w-014902", "operation_category": "206055", "efficiency": 1.001}, {"worker_code": "w-014902", "operation_category": "205048", "efficiency": 1.1247}, {"worker_code": "w-014902", "operation_category": "213130", "efficiency": 0.8125}, {"worker_code": "w-014902", "operation_category": "216155", "efficiency": 0.6092}, {"worker_code": "w-014902", "operation_category": "213131", "efficiency": 1.272}], "curr_station_list": []}, {"worker_code": "w-015055", "operation_skill_list": [{"worker_code": "w-015055", "operation_code": "op-7665838477-124", "operation_category": "215149", "efficiency": 0.3621}, {"worker_code": "w-015055", "operation_code": "op-7665837976-526", "operation_category": "201230", "efficiency": 0.8}, {"worker_code": "w-015055", "operation_code": "op-7665838384-00196T", "efficiency": 0.3612}, {"worker_code": "w-015055", "operation_code": "op-7665838483-009", "operation_category": "216164", "efficiency": 0.8}, {"worker_code": "w-015055", "operation_code": "op-7676788483-00043", "operation_category": "216158", "efficiency": 0.8}, {"worker_code": "w-015055", "operation_code": "op-7676787478-00013", "operation_category": "206055", "efficiency": 0.7447}, {"worker_code": "w-015055", "operation_code": "op-7666758483-00010", "operation_category": "216164", "efficiency": 0.8}, {"worker_code": "w-015055", "operation_code": "op-7676787478-201", "operation_category": "206055", "efficiency": 0.817}, {"worker_code": "w-015055", "operation_code": "op-7670828483-004", "operation_category": "216164", "efficiency": 0.8}, {"worker_code": "w-015055", "operation_code": "op-7677838384-008", "operation_category": "214139", "efficiency": 0.9477}, {"worker_code": "w-015055", "operation_code": "op-7665837478-088", "operation_category": "206057", "efficiency": 0.9117}], "operation_category_skill_list": [{"worker_code": "w-015055", "operation_category": "206057", "efficiency": 0.9902}, {"worker_code": "w-015055", "operation_category": "216158", "efficiency": 0.85}, {"worker_code": "w-015055", "operation_category": "216164", "efficiency": 0.4626}, {"worker_code": "w-015055", "operation_category": "206055", "efficiency": 1.0881}, {"worker_code": "w-015055", "operation_category": "215149", "efficiency": 0.3621}], "curr_station_list": []}, {"worker_code": "w-017242", "operation_skill_list": [{"worker_code": "w-017242", "operation_code": "op-7676788483-608", "operation_category": "216169", "efficiency": 0.6573}, {"worker_code": "w-017242", "operation_code": "op-7670828283-00059T", "efficiency": 0.4814}, {"worker_code": "w-017242", "operation_code": "op-7676787478-593", "operation_category": "206055", "efficiency": 0.6449}, {"worker_code": "w-017242", "operation_code": "op-7676786678-607", "operation_category": "203040", "efficiency": 0.6581}, {"worker_code": "w-017242", "operation_code": "op-7676788383-038", "operation_category": "213130", "efficiency": 1.0136}, {"worker_code": "w-017242", "operation_code": "op-7676788477-606", "operation_category": "215149", "efficiency": 0.6466}, {"worker_code": "w-017242", "operation_code": "op-7670828383-00046", "operation_category": "255246", "efficiency": 1.0136}, {"worker_code": "w-017242", "operation_code": "op-7670828383-00051T", "efficiency": 0.9378}, {"worker_code": "w-017242", "operation_code": "op-7677838384-008", "operation_category": "214139", "efficiency": 0.8}], "operation_category_skill_list": [{"worker_code": "w-017242", "operation_category": "203040", "efficiency": 0.6581}, {"worker_code": "w-017242", "operation_category": "214138", "efficiency": 0.75}, {"worker_code": "w-017242", "operation_category": "206057", "efficiency": 0.7065}, {"worker_code": "w-017242", "operation_category": "214133", "efficiency": 0.75}, {"worker_code": "w-017242", "operation_category": "202013", "efficiency": 0.75}, {"worker_code": "w-017242", "operation_category": "214142", "efficiency": 1.0832}, {"worker_code": "w-017242", "operation_category": "215149", "efficiency": 0.6466}, {"worker_code": "w-017242", "operation_category": "216169", "efficiency": 0.6573}, {"worker_code": "w-017242", "operation_category": "209236", "efficiency": 0.75}, {"worker_code": "w-017242", "operation_category": "206055", "efficiency": 0.6449}], "curr_station_list": []}, {"worker_code": "w-017713", "operation_skill_list": [{"worker_code": "w-017713", "operation_code": "op-7665836678-295", "operation_category": "203040", "efficiency": 0.9829}, {"worker_code": "w-017713", "operation_code": "op-7665838384-092", "operation_category": "214133", "efficiency": 1.211}, {"worker_code": "w-017713", "operation_code": "op-7665836584-00074", "operation_category": "202010", "efficiency": 0.7478}, {"worker_code": "w-017713", "operation_code": "op-7665836678-00015", "operation_category": "203040", "efficiency": 1.2196}, {"worker_code": "w-017713", "operation_code": "op-7665838384-041", "operation_category": "205048", "efficiency": 0.7374}, {"worker_code": "w-017713", "operation_code": "op-7665836678-447", "operation_category": "203040", "efficiency": 1.2175}, {"worker_code": "w-017713", "operation_code": "op-7665838483-00096", "operation_category": "216155", "efficiency": 0.9644}, {"worker_code": "w-017713", "operation_code": "op-7665838083-042", "operation_category": "223180", "efficiency": 0.8416}], "operation_category_skill_list": [{"worker_code": "w-017713", "operation_category": "222179", "efficiency": 0.6133}, {"worker_code": "w-017713", "operation_category": "214138", "efficiency": 0.7435}, {"worker_code": "w-017713", "operation_category": "223180", "efficiency": 0.8416}, {"worker_code": "w-017713", "operation_category": "216158", "efficiency": 0.7475}, {"worker_code": "w-017713", "operation_category": "216169", "efficiency": 0.9924}, {"worker_code": "w-017713", "operation_category": "215149", "efficiency": 0.95}, {"worker_code": "w-017713", "operation_category": "205046", "efficiency": 0.95}, {"worker_code": "w-017713", "operation_category": "203040", "efficiency": 1.1118}, {"worker_code": "w-017713", "operation_category": "216155", "efficiency": 0.9644}, {"worker_code": "w-017713", "operation_category": "214133", "efficiency": 1.02}], "curr_station_list": []}, {"worker_code": "w-018091", "operation_skill_list": [{"worker_code": "w-018091", "operation_code": "op-7676788080-00009", "operation_category": "222179", "efficiency": 1.0178}, {"worker_code": "w-018091", "operation_code": "op-7666758080-019", "operation_category": "222179", "efficiency": 0.61}, {"worker_code": "w-018091", "operation_code": "op-7676788080-031", "operation_category": "222179", "efficiency": 1.329}, {"worker_code": "w-018091", "operation_code": "op-7676788080-00008", "operation_category": "222179", "efficiency": 1.7446}, {"worker_code": "w-018091", "operation_code": "op-7665838065-117", "operation_category": "218175", "efficiency": 1.1418}, {"worker_code": "w-018091", "operation_code": "op-7676788080-00007", "operation_category": "222179", "efficiency": 2.0}, {"worker_code": "w-018091", "operation_code": "op-7665838080-018", "operation_category": "222179", "efficiency": 0.9181}, {"worker_code": "w-018091", "operation_code": "op-7665838080-008", "operation_category": "222179", "efficiency": 1.2343}, {"worker_code": "w-018091", "operation_code": "op-7665838080-448", "operation_category": "222179", "efficiency": 1.3025}, {"worker_code": "w-018091", "operation_code": "op-7676788080-00010", "operation_category": "222179", "efficiency": 0.76}, {"worker_code": "w-018091", "operation_code": "op-7665838478-091", "operation_category": "245241", "efficiency": 0.9611}, {"worker_code": "w-018091", "operation_code": "op-7665838080-016", "operation_category": "222179", "efficiency": 0.9476}, {"worker_code": "w-018091", "operation_code": "op-7665838083-042", "operation_category": "220177", "efficiency": 1.0}, {"worker_code": "w-018091", "operation_code": "op-7665838083-064", "operation_category": "223180", "efficiency": 1.0774}], "operation_category_skill_list": [{"worker_code": "w-018091", "operation_category": "222179", "efficiency": 1.3211}, {"worker_code": "w-018091", "operation_category": "223180", "efficiency": 1.4645}, {"worker_code": "w-018091", "operation_category": "245241", "efficiency": 0.9611}, {"worker_code": "w-018091", "operation_category": "218175", "efficiency": 1.0496}], "curr_station_list": []}, {"worker_code": "w-019137", "operation_skill_list": [{"worker_code": "w-019137", "operation_code": "op-7683768384-012", "operation_category": "214142", "efficiency": 1.2737}, {"worker_code": "w-019137", "operation_code": "op-7665838369-067", "operation_category": "210105", "efficiency": 0.8147}], "operation_category_skill_list": [{"worker_code": "w-019137", "operation_category": "214133", "efficiency": 0.85}], "curr_station_list": []}, {"worker_code": "w-019507", "operation_skill_list": [{"worker_code": "w-019507", "operation_code": "op-7683768384-076", "operation_category": "214138", "efficiency": 0.7971}, {"worker_code": "w-019507", "operation_code": "op-7683768384-012", "operation_category": "214142", "efficiency": 0.8}, {"worker_code": "w-019507", "operation_code": "op-7683768384-00196T", "operation_category": "214138", "efficiency": 0.75}, {"worker_code": "w-019507", "operation_code": "op-7665838477-124", "operation_category": "215149", "efficiency": 0.4891}, {"worker_code": "w-019507", "operation_code": "op-7665838384-00196T", "efficiency": 0.4884}, {"worker_code": "w-019507", "operation_code": "op-7665838369-067", "operation_category": "210105", "efficiency": 0.8}, {"worker_code": "w-019507", "operation_code": "op-7683766678-275", "operation_category": "203040", "efficiency": 1.0446}, {"worker_code": "w-019507", "operation_code": "op-7683767478-006", "operation_category": "206057", "efficiency": 0.8404}], "operation_category_skill_list": [{"worker_code": "w-019507", "operation_category": "203040", "efficiency": 1.0446}, {"worker_code": "w-019507", "operation_category": "214138", "efficiency": 0.7971}, {"worker_code": "w-019507", "operation_category": "206057", "efficiency": 0.9596}, {"worker_code": "w-019507", "operation_category": "205047", "efficiency": 0.75}, {"worker_code": "w-019507", "operation_category": "214133", "efficiency": 0.75}, {"worker_code": "w-019507", "operation_category": "216164", "efficiency": 0.9602}, {"worker_code": "w-019507", "operation_category": "216169", "efficiency": 0.6341}, {"worker_code": "w-019507", "operation_category": "206055", "efficiency": 0.75}, {"worker_code": "w-019507", "operation_category": "215149", "efficiency": 0.4891}, {"worker_code": "w-019507", "operation_category": "209103", "efficiency": 0.5818}, {"worker_code": "w-019507", "operation_category": "216155", "efficiency": 0.8}], "curr_station_list": []}, {"worker_code": "w-019814", "operation_skill_list": [{"worker_code": "w-019814", "operation_code": "op-7665837478-089", "operation_category": "206056", "efficiency": 0.5245}, {"worker_code": "w-019814", "operation_code": "op-7665837083-00007", "operation_category": "205047", "efficiency": 0.849}, {"worker_code": "w-019814", "operation_code": "op-7665836584-859", "operation_category": "202013", "efficiency": 0.8937}, {"worker_code": "w-019814", "operation_code": "op-7665836584-00074", "operation_category": "202010", "efficiency": 0.5313}, {"worker_code": "w-019814", "operation_code": "op-7665838477-124", "operation_category": "215149", "efficiency": 1.0415}, {"worker_code": "w-019814", "operation_code": "op-7665838384-00018", "operation_category": "214138", "efficiency": 0.662}, {"worker_code": "w-019814", "operation_code": "op-7665838366-142", "operation_category": "209236", "efficiency": 0.8}, {"worker_code": "w-019814", "operation_code": "op-7676788478-029", "operation_category": "245241", "efficiency": 0.8}, {"worker_code": "w-019814", "operation_code": "op-7665838369-067", "operation_category": "210105", "efficiency": 0.6494}, {"worker_code": "w-019814", "operation_code": "op-7676788366-030", "operation_category": "209103", "efficiency": 0.8}, {"worker_code": "w-019814", "operation_code": "op-7676788477-101", "operation_category": "215149", "efficiency": 0.8}, {"worker_code": "w-019814", "operation_code": "op-7677838384-008", "operation_category": "214139", "efficiency": 1.1653}], "operation_category_skill_list": [{"worker_code": "w-019814", "operation_category": "214138", "efficiency": 0.662}, {"worker_code": "w-019814", "operation_category": "214133", "efficiency": 0.7}, {"worker_code": "w-019814", "operation_category": "214142", "efficiency": 0.645}, {"worker_code": "w-019814", "operation_category": "245241", "efficiency": 0.8}, {"worker_code": "w-019814", "operation_category": "215149", "efficiency": 1.0415}, {"worker_code": "w-019814", "operation_category": "216155", "efficiency": 1.0459}, {"worker_code": "w-019814", "operation_category": "202013", "efficiency": 0.8937}], "curr_station_list": []}, {"worker_code": "w-019913", "operation_skill_list": [{"worker_code": "w-019913", "operation_code": "op-7665838065-117", "operation_category": "218175", "efficiency": 0.6815}, {"worker_code": "w-019913", "operation_code": "op-7670828283-00059T", "operation_category": "208074", "efficiency": 0.85}, {"worker_code": "w-019913", "operation_code": "op-7676788383-038", "operation_category": "213130", "efficiency": 1.7}, {"worker_code": "w-019913", "operation_code": "op-7665838478-091", "operation_category": "245241", "efficiency": 0.6806}, {"worker_code": "w-019913", "operation_code": "op-7670828383-00046", "operation_category": "255246", "efficiency": 1.5}, {"worker_code": "w-019913", "operation_code": "op-7670828383-00051T", "operation_category": "213130", "efficiency": 0.85}, {"worker_code": "w-019913", "operation_code": "op-7677838384-008", "operation_category": "214139", "efficiency": 0.6116}], "operation_category_skill_list": [{"worker_code": "w-019913", "operation_category": "245241", "efficiency": 0.6806}, {"worker_code": "w-019913", "operation_category": "216155", "efficiency": 0.4451}, {"worker_code": "w-019913", "operation_category": "218175", "efficiency": 0.6815}], "curr_station_list": []}, {"worker_code": "w-019963", "operation_skill_list": [{"worker_code": "w-019963", "operation_code": "op-7665838384-066", "operation_category": "214138", "efficiency": 0.5933}, {"worker_code": "w-019963", "operation_code": "op-7683768384-012", "operation_category": "214142", "efficiency": 0.8}, {"worker_code": "w-019963", "operation_code": "op-7665838384-041", "operation_category": "205048", "efficiency": 0.5799}], "operation_category_skill_list": [{"worker_code": "w-019963", "operation_category": "206057", "efficiency": 0.7827}, {"worker_code": "w-019963", "operation_category": "214138", "efficiency": 0.5933}, {"worker_code": "w-019963", "operation_category": "214133", "efficiency": 0.6467}, {"worker_code": "w-019963", "operation_category": "216169", "efficiency": 0.5964}, {"worker_code": "w-019963", "operation_category": "215149", "efficiency": 0.7}], "curr_station_list": []}], "process_list": [{"operation": "op-7670828383-00051T", "operation_number": 204200, "part_code": "BJ02", "operation_category": "213130", "machine_type": "m-687766-01", "machine_type_2": "A", "standard_oper_time": 71.52, "fixed_station_code": "", "fixed_worker_code": ""}, {"operation": "op-7670828383-00046", "operation_number": 204220, "part_code": "BJ04", "operation_category": "213131", "machine_type": "m-687766-01", "machine_type_2": "A", "standard_oper_time": 72.84, "fixed_station_code": "", "fixed_worker_code": ""}, {"operation": "op-7676788383-038", "operation_number": 204230, "part_code": "BJ15", "operation_category": "213130", "machine_type": "m-688067-01", "machine_type_2": "A", "standard_oper_time": 59.28, "fixed_station_code": "", "fixed_worker_code": ""}, {"operation": "op-7676787478-593", "operation_number": 206500, "part_code": "BJ02", "operation_category": "206055", "machine_type": "m-688067-01", "machine_type_2": "A", "standard_oper_time": 38.76, "fixed_station_code": "", "fixed_worker_code": ""}, {"operation": "op-7676788477-606", "operation_number": 206550, "part_code": "BJ02", "operation_category": "215149", "machine_type": "m-6867-001", "machine_type_2": "A", "standard_oper_time": 15.96, "fixed_station_code": "", "fixed_worker_code": ""}, {"operation": "op-7676786678-607", "operation_number": 206600, "part_code": "BJ02", "operation_category": "203040", "machine_type": "m-687584-01", "machine_type_2": "A", "standard_oper_time": 33.9, "fixed_station_code": "", "fixed_worker_code": ""}, {"operation": "op-7676788483-608", "operation_number": 206700, "part_code": "BJ02", "operation_category": "216169", "machine_type": "m-688067-01", "machine_type_2": "A", "standard_oper_time": 46.56, "fixed_station_code": "", "fixed_worker_code": ""}, {"operation": "op-7676787478-00073", "operation_number": 217800, "part_code": "BJ11", "operation_category": "206055", "machine_type": "m-756667-01", "machine_type_2": "A", "standard_oper_time": 39.18, "fixed_station_code": "", "fixed_worker_code": ""}, {"operation": "op-7666757478-298", "operation_number": 218300, "part_code": "BJ14", "operation_category": "206057", "machine_type": "m-686867-01", "machine_type_2": "A", "standard_oper_time": 31.74, "fixed_station_code": "", "fixed_worker_code": ""}, {"operation": "op-7666757478-058", "operation_number": 218450, "part_code": "BJ05", "operation_category": "206051", "machine_type": "m-686867-01", "machine_type_2": "A", "standard_oper_time": 61.92, "fixed_station_code": "", "fixed_worker_code": ""}, {"operation": "op-7666757478-227", "operation_number": 219400, "part_code": "BJ14", "operation_category": "206057", "machine_type": "m-686867-01", "machine_type_2": "A", "standard_oper_time": 81.36, "fixed_station_code": "", "fixed_worker_code": ""}, {"operation": "op-7670827478-382", "operation_number": 220650, "part_code": "BJ13", "operation_category": "206057", "machine_type": "m-686867-01", "machine_type_2": "A", "standard_oper_time": 81.36, "fixed_station_code": "", "fixed_worker_code": ""}, {"operation": "op-7676787478-483", "operation_number": 220660, "part_code": "BJ12", "operation_category": "206055", "machine_type": "m-686867-01", "machine_type_2": "A", "standard_oper_time": 29.64, "fixed_station_code": "", "fixed_worker_code": ""}, {"operation": "op-7683767478-006", "operation_number": 220670, "part_code": "BJ03", "operation_category": "206057", "machine_type": "m-686867-01", "machine_type_2": "A", "standard_oper_time": 32.16, "fixed_station_code": "", "fixed_worker_code": ""}, {"operation": "op-7676788083-610", "operation_number": 220680, "part_code": "BJ02", "operation_category": "223180", "machine_type": "m-848490-01", "machine_type_2": "A", "standard_oper_time": 9.18, "fixed_station_code": "", "fixed_worker_code": ""}, {"operation": "op-7676788080-00027", "operation_number": 230300, "part_code": "BJ02", "operation_category": "222179", "machine_type": "m-848490-01", "machine_type_2": "A", "standard_oper_time": 11.34, "fixed_station_code": "", "fixed_worker_code": ""}, {"operation": "op-7676788080-00010", "operation_number": 230350, "part_code": "BJ11", "operation_category": "222179", "machine_type": "m-848490-01", "machine_type_2": "A", "standard_oper_time": 8.22, "fixed_station_code": "", "fixed_worker_code": ""}, {"operation": "op-7670828080-00005", "operation_number": 230550, "part_code": "BJ13", "operation_category": "222179", "machine_type": "m-848490-01", "machine_type_2": "A", "standard_oper_time": 18.18, "fixed_station_code": "", "fixed_worker_code": ""}, {"operation": "op-7670828080-00033", "operation_number": 230560, "part_code": "BJ04", "operation_category": "222179", "machine_type": "m-848490-01", "machine_type_2": "A", "standard_oper_time": 13.32, "fixed_station_code": "", "fixed_worker_code": ""}, {"operation": "op-7666758080-004", "operation_number": 230700, "part_code": "BJ05", "operation_category": "222179", "machine_type": "m-848490-01", "machine_type_2": "A", "standard_oper_time": 16.86, "fixed_station_code": "", "fixed_worker_code": ""}, {"operation": "op-7666758080-019", "operation_number": 230900, "part_code": "BJ14", "operation_category": "222179", "machine_type": "m-848490-01", "machine_type_2": "A", "standard_oper_time": 10.08, "fixed_station_code": "", "fixed_worker_code": ""}, {"operation": "op-7666758080-00018", "operation_number": 230950, "part_code": "BJ14", "operation_category": "222179", "machine_type": "m-848490-01", "machine_type_2": "A", "standard_oper_time": 18.18, "fixed_station_code": "", "fixed_worker_code": ""}, {"operation": "op-7670828283-00059T", "operation_number": 230960, "part_code": "BJ04", "operation_category": "208074", "machine_type": "m-687766-01", "machine_type_2": "A", "standard_oper_time": 49.08, "fixed_station_code": "", "fixed_worker_code": ""}, {"operation": "op-7670828483-004", "operation_number": 231100, "part_code": "BJ04", "operation_category": "216164", "machine_type": "m-688067-01", "machine_type_2": "A", "standard_oper_time": 36.36, "fixed_station_code": "", "fixed_worker_code": ""}, {"operation": "op-7670828483-00001", "operation_number": 231450, "part_code": "BJ13", "operation_category": "216164", "machine_type": "m-688067-01", "machine_type_2": "A", "standard_oper_time": 95.76, "fixed_station_code": "", "fixed_worker_code": ""}, {"operation": "op-7676788483-185", "operation_number": 231850, "part_code": "BJ02", "operation_category": "216158", "machine_type": "m-688067-01", "machine_type_2": "A", "standard_oper_time": 51.0, "fixed_station_code": "", "fixed_worker_code": ""}, {"operation": "op-7666758483-00010", "operation_number": 232050, "part_code": "BJ14", "operation_category": "216164", "machine_type": "m-688067-01", "machine_type_2": "A", "standard_oper_time": 45.3, "fixed_station_code": "", "fixed_worker_code": ""}, {"operation": "op-7666758483-275", "operation_number": 232100, "part_code": "BJ14", "operation_category": "216164", "machine_type": "m-688067-01", "machine_type_2": "A", "standard_oper_time": 95.76, "fixed_station_code": "", "fixed_worker_code": ""}, {"operation": "op-7666758483-006", "operation_number": 232250, "part_code": "BJ05", "operation_category": "216164", "machine_type": "m-688067-01", "machine_type_2": "A", "standard_oper_time": 61.14, "fixed_station_code": "", "fixed_worker_code": ""}, {"operation": "op-7676788483-00043", "operation_number": 232850, "part_code": "BJ11", "operation_category": "216158", "machine_type": "m-688067-01", "machine_type_2": "A", "standard_oper_time": 32.04, "fixed_station_code": "", "fixed_worker_code": ""}, {"operation": "op-7676788483-484", "operation_number": 232860, "part_code": "BJ12", "operation_category": "216158", "machine_type": "m-688067-01", "machine_type_2": "A", "standard_oper_time": 37.02, "fixed_station_code": "", "fixed_worker_code": ""}, {"operation": "op-7683768483-017", "operation_number": 232870, "part_code": "BJ03", "operation_category": "216164", "machine_type": "m-688067-01", "machine_type_2": "A", "standard_oper_time": 40.8, "fixed_station_code": "", "fixed_worker_code": ""}, {"operation": "op-7677838384-008", "operation_number": 233600, "part_code": "BJ10", "operation_category": "214139", "machine_type": "m-688067-01", "machine_type_2": "A", "standard_oper_time": 17.76, "fixed_station_code": "", "fixed_worker_code": ""}, {"operation": "op-7677838083-004", "operation_number": 233605, "part_code": "BJ07", "operation_category": "223180", "machine_type": "m-848490-01", "machine_type_2": "A", "standard_oper_time": 15.9, "fixed_station_code": "", "fixed_worker_code": ""}, {"operation": "op-7677836584-006", "operation_number": 233610, "part_code": "BJ07", "operation_category": "202013", "machine_type": "m-688067-09", "machine_type_2": "A", "standard_oper_time": 54.96, "fixed_station_code": "", "fixed_worker_code": ""}, {"operation": "op-7670828080-201", "operation_number": 238250, "part_code": "BJ04", "operation_category": "222179", "machine_type": "m-848490-01", "machine_type_2": "A", "standard_oper_time": 13.32, "fixed_station_code": "", "fixed_worker_code": ""}, {"operation": "op-7670828080-279", "operation_number": 240450, "part_code": "BJ13", "operation_category": "222179", "machine_type": "m-848490-01", "machine_type_2": "A", "standard_oper_time": 28.68, "fixed_station_code": "", "fixed_worker_code": ""}, {"operation": "op-7676788080-048", "operation_number": 241150, "part_code": "BJ02", "operation_category": "222179", "machine_type": "m-848490-01", "machine_type_2": "A", "standard_oper_time": 11.34, "fixed_station_code": "", "fixed_worker_code": ""}, {"operation": "op-7666758080-056", "operation_number": 243000, "part_code": "BJ05", "operation_category": "222179", "machine_type": "m-848490-01", "machine_type_2": "A", "standard_oper_time": 27.18, "fixed_station_code": "", "fixed_worker_code": ""}, {"operation": "op-7666758065-071", "operation_number": 243250, "part_code": "BJ05", "operation_category": "218175", "machine_type": "m-848490-01", "machine_type_2": "A", "standard_oper_time": 28.2, "fixed_station_code": "", "fixed_worker_code": ""}, {"operation": "op-7666758080-177", "operation_number": 243700, "part_code": "BJ14", "operation_category": "222179", "machine_type": "m-848490-01", "machine_type_2": "A", "standard_oper_time": 28.68, "fixed_station_code": "", "fixed_worker_code": ""}, {"operation": "op-7676788080-039", "operation_number": 244100, "part_code": "BJ15", "operation_category": "222179", "machine_type": "m-848490-01", "machine_type_2": "A", "standard_oper_time": 12.6, "fixed_station_code": "", "fixed_worker_code": ""}, {"operation": "op-7683768080-008", "operation_number": 264200, "part_code": "BJ03", "operation_category": "222179", "machine_type": "m-848490-01", "machine_type_2": "A", "standard_oper_time": 13.26, "fixed_station_code": "", "fixed_worker_code": ""}, {"operation": "op-7676788080-094", "operation_number": 264800, "part_code": "BJ12", "operation_category": "222179", "machine_type": "m-848490-01", "machine_type_2": "A", "standard_oper_time": 12.6, "fixed_station_code": "", "fixed_worker_code": ""}, {"operation": "op-7666758080-021", "operation_number": 264820, "part_code": "BJ14", "operation_category": "222179", "machine_type": "m-848490-01", "machine_type_2": "A", "standard_oper_time": 15.48, "fixed_station_code": "", "fixed_worker_code": ""}, {"operation": "op-7676788080-023", "operation_number": 264830, "part_code": "BJ11", "operation_category": "222179", "machine_type": "m-848490-01", "machine_type_2": "A", "standard_oper_time": 7.14, "fixed_station_code": "", "fixed_worker_code": ""}, {"operation": "op-7683768384-076", "operation_number": 264840, "part_code": "BJ03", "operation_category": "214138", "machine_type": "m-688067-01", "machine_type_2": "A", "standard_oper_time": 75.54, "fixed_station_code": "", "fixed_worker_code": ""}, {"operation": "op-7683768384-00196T", "operation_number": 266200, "part_code": "BJ03", "operation_category": "214138", "machine_type": "m-686867-01", "machine_type_2": "A", "standard_oper_time": 67.5, "fixed_station_code": "", "fixed_worker_code": ""}, {"operation": "op-7683766678-275", "operation_number": 266300, "part_code": "BJ03", "operation_category": "203040", "machine_type": "m-687584-01", "machine_type_2": "A", "standard_oper_time": 45.36, "fixed_station_code": "", "fixed_worker_code": ""}, {"operation": "op-7683767083-263", "operation_number": 266400, "part_code": "BJ03", "operation_category": "205046", "machine_type": "m-688067-01", "machine_type_2": "A", "standard_oper_time": 147.96, "fixed_station_code": "", "fixed_worker_code": ""}, {"operation": "op-7683768483-125", "operation_number": 266700, "part_code": "BJ03", "operation_category": "216169", "machine_type": "m-688067-01", "machine_type_2": "A", "standard_oper_time": 66.3, "fixed_station_code": "", "fixed_worker_code": ""}, {"operation": "op-7665837478-003", "operation_number": 601000, "part_code": "BJ06", "operation_category": "206057", "machine_type": "m-686867-01", "machine_type_2": "A", "standard_oper_time": 89.76, "fixed_station_code": "", "fixed_worker_code": ""}, {"operation": "op-7665837478-088", "operation_number": 604400, "part_code": "BJ06", "operation_category": "206057", "machine_type": "m-686867-01", "machine_type_2": "A", "standard_oper_time": 83.88, "fixed_station_code": "", "fixed_worker_code": ""}, {"operation": "op-7676787478-00013", "operation_number": 604410, "part_code": "BJ06", "operation_category": "206055", "machine_type": "m-686867-01", "machine_type_2": "A", "standard_oper_time": 59.94, "fixed_station_code": "", "fixed_worker_code": ""}, {"operation": "op-7676787478-201", "operation_number": 604420, "part_code": "BJ11", "operation_category": "206055", "machine_type": "m-686867-01", "machine_type_2": "A", "standard_oper_time": 61.08, "fixed_station_code": "", "fixed_worker_code": ""}, {"operation": "op-7665838080-008", "operation_number": 609400, "part_code": "BJ06", "operation_category": "222179", "machine_type": "m-848490-01", "machine_type_2": "A", "standard_oper_time": 25.68, "fixed_station_code": "", "fixed_worker_code": ""}, {"operation": "op-7665838080-016", "operation_number": 609800, "part_code": "BJ06", "operation_category": "222179", "machine_type": "m-848490-01", "machine_type_2": "A", "standard_oper_time": 18.18, "fixed_station_code": "", "fixed_worker_code": ""}, {"operation": "op-7676788080-00008", "operation_number": 620100, "part_code": "BJ06", "operation_category": "222179", "machine_type": "m-848490-01", "machine_type_2": "A", "standard_oper_time": 22.68, "fixed_station_code": "", "fixed_worker_code": ""}, {"operation": "op-7676788080-00009", "operation_number": 620150, "part_code": "BJ11", "operation_category": "222179", "machine_type": "m-848490-01", "machine_type_2": "A", "standard_oper_time": 17.28, "fixed_station_code": "", "fixed_worker_code": ""}, {"operation": "op-7665838483-009", "operation_number": 620200, "part_code": "BJ06", "operation_category": "216164", "machine_type": "m-688067-01", "machine_type_2": "A", "standard_oper_time": 79.32, "fixed_station_code": "", "fixed_worker_code": ""}, {"operation": "op-7665838483-017", "operation_number": 621200, "part_code": "BJ06", "operation_category": "216164", "machine_type": "m-688067-01", "machine_type_2": "A", "standard_oper_time": 87.42, "fixed_station_code": "", "fixed_worker_code": ""}, {"operation": "op-7676788483-00006", "operation_number": 621800, "part_code": "BJ06", "operation_category": "216158", "machine_type": "m-688067-01", "machine_type_2": "A", "standard_oper_time": 66.0, "fixed_station_code": "", "fixed_worker_code": ""}, {"operation": "op-7676788483-091", "operation_number": 622000, "part_code": "BJ11", "operation_category": "216158", "machine_type": "m-688067-01", "machine_type_2": "A", "standard_oper_time": 89.4, "fixed_station_code": "", "fixed_worker_code": ""}, {"operation": "op-7665838080-448", "operation_number": 622800, "part_code": "BJ06", "operation_category": "222179", "machine_type": "m-848490-01", "machine_type_2": "A", "standard_oper_time": 42.36, "fixed_station_code": "", "fixed_worker_code": ""}, {"operation": "op-7665838080-018", "operation_number": 625000, "part_code": "BJ06", "operation_category": "222179", "machine_type": "m-848490-01", "machine_type_2": "A", "standard_oper_time": 28.68, "fixed_station_code": "", "fixed_worker_code": ""}, {"operation": "op-7676788080-00007", "operation_number": 627400, "part_code": "BJ06", "operation_category": "222179", "machine_type": "m-848490-01", "machine_type_2": "A", "standard_oper_time": 23.52, "fixed_station_code": "", "fixed_worker_code": ""}, {"operation": "op-7676788080-031", "operation_number": 628200, "part_code": "BJ11", "operation_category": "222179", "machine_type": "m-848490-01", "machine_type_2": "A", "standard_oper_time": 17.28, "fixed_station_code": "", "fixed_worker_code": ""}, {"operation": "op-7665838384-00196T", "operation_number": 646200, "part_code": "BJ06", "operation_category": "214138", "machine_type": "m-688067-01", "machine_type_2": "A", "standard_oper_time": 22.98, "fixed_station_code": "", "fixed_worker_code": ""}, {"operation": "op-7670828483-00121T", "operation_number": 646245, "part_code": "BJ06", "operation_category": "216155", "machine_type": "m-688067-01", "machine_type_2": "A", "standard_oper_time": 20.04, "fixed_station_code": "", "fixed_worker_code": ""}, {"operation": "op-7665838477-124", "operation_number": 646250, "part_code": "BJ06", "operation_category": "215149", "machine_type": "m-6867-001", "machine_type_2": "A", "standard_oper_time": 31.2, "fixed_station_code": "", "fixed_worker_code": ""}, {"operation": "op-7665836584-859", "operation_number": 647600, "part_code": "BJ06", "operation_category": "202013", "machine_type": "m-688067-09", "machine_type_2": "A", "standard_oper_time": 74.82, "fixed_station_code": "", "fixed_worker_code": ""}, {"operation": "op-7665837083-00007", "operation_number": 648000, "part_code": "BJ06", "operation_category": "205047", "machine_type": "m-688067-01", "machine_type_2": "A", "standard_oper_time": 81.84, "fixed_station_code": "", "fixed_worker_code": ""}, {"operation": "op-7665838478-091", "operation_number": 663200, "part_code": "BJ06", "operation_category": "245241", "machine_type": "m-8371-001", "machine_type_2": "A", "standard_oper_time": 75.6, "fixed_station_code": "", "fixed_worker_code": ""}, {"operation": "op-7665838065-117", "operation_number": 663400, "part_code": "BJ06", "operation_category": "218175", "machine_type": "m-848490-01", "machine_type_2": "A", "standard_oper_time": 35.28, "fixed_station_code": "", "fixed_worker_code": ""}, {"operation": "op-7665838384-027", "operation_number": 666400, "part_code": "BJ06", "operation_category": "214138", "machine_type": "m-688067-01", "machine_type_2": "A", "standard_oper_time": 61.74, "fixed_station_code": "", "fixed_worker_code": ""}, {"operation": "op-7665838384-432", "operation_number": 667600, "part_code": "BJ06", "operation_category": "214138", "machine_type": "m-688067-01", "machine_type_2": "A", "standard_oper_time": 61.62, "fixed_station_code": "", "fixed_worker_code": ""}, {"operation": "op-7665837478-089", "operation_number": 669600, "part_code": "BJ06", "operation_category": "206056", "machine_type": "m-688067-01", "machine_type_2": "A", "standard_oper_time": 152.88, "fixed_station_code": "", "fixed_worker_code": ""}, {"operation": "op-7665838384-497", "operation_number": 672800, "part_code": "BJ06", "operation_category": "214133", "machine_type": "m-686867-01", "machine_type_2": "A", "standard_oper_time": 34.2, "fixed_station_code": "", "fixed_worker_code": ""}, {"operation": "op-7665836678-295", "operation_number": 676000, "part_code": "BJ06", "operation_category": "203040", "machine_type": "m-687584-01", "machine_type_2": "A", "standard_oper_time": 40.2, "fixed_station_code": "", "fixed_worker_code": ""}, {"operation": "op-7665838483-00096", "operation_number": 676200, "part_code": "BJ06", "operation_category": "216155", "machine_type": "m-688067-01", "machine_type_2": "A", "standard_oper_time": 77.76, "fixed_station_code": "", "fixed_worker_code": ""}, {"operation": "op-7665838083-064", "operation_number": 676800, "part_code": "BJ06", "operation_category": "223180", "machine_type": "m-848490-01", "machine_type_2": "A", "standard_oper_time": 23.1, "fixed_station_code": "", "fixed_worker_code": ""}, {"operation": "op-7665838384-00018", "operation_number": 697800, "part_code": "BJ06", "operation_category": "214138", "machine_type": "m-688067-01", "machine_type_2": "A", "standard_oper_time": 89.7, "fixed_station_code": "", "fixed_worker_code": ""}, {"operation": "op-7665838369-071", "operation_number": 702000, "part_code": "BJ06", "operation_category": "210115", "machine_type": "m-688067-01", "machine_type_2": "A", "standard_oper_time": 185.4, "fixed_station_code": "", "fixed_worker_code": ""}, {"operation": "op-7665836678-447", "operation_number": 702900, "part_code": "BJ06", "operation_category": "203040", "machine_type": "m-687584-01", "machine_type_2": "A", "standard_oper_time": 21.96, "fixed_station_code": "", "fixed_worker_code": ""}, {"operation": "op-7665838384-092", "operation_number": 703200, "part_code": "BJ06", "operation_category": "214133", "machine_type": "m-686867-01", "machine_type_2": "A", "standard_oper_time": 68.52, "fixed_station_code": "", "fixed_worker_code": ""}, {"operation": "op-7665836678-00015", "operation_number": 704700, "part_code": "BJ06", "operation_category": "203040", "machine_type": "m-687584-01", "machine_type_2": "A", "standard_oper_time": 80.94, "fixed_station_code": "", "fixed_worker_code": ""}, {"operation": "op-7665838384-041", "operation_number": 708300, "part_code": "BJ06", "operation_category": "205048", "machine_type": "m-688067-01", "machine_type_2": "A", "standard_oper_time": 30.54, "fixed_station_code": "", "fixed_worker_code": ""}, {"operation": "op-7665838384-066", "operation_number": 727500, "part_code": "BJ06", "operation_category": "214138", "machine_type": "m-688067-01", "machine_type_2": "A", "standard_oper_time": 113.88, "fixed_station_code": "", "fixed_worker_code": ""}, {"operation": "op-7683768384-012", "operation_number": 729300, "part_code": "BJ03", "operation_category": "214142", "machine_type": "m-688067-01", "machine_type_2": "A", "standard_oper_time": 48.3, "fixed_station_code": "", "fixed_worker_code": ""}, {"operation": "op-7665838369-067", "operation_number": 730500, "part_code": "BJ06", "operation_category": "210105", "machine_type": "m-688067-01", "machine_type_2": "A", "standard_oper_time": 192.84, "fixed_station_code": "", "fixed_worker_code": ""}, {"operation": "op-7665837976-526", "operation_number": 734700, "part_code": "BJ06", "operation_category": "201230", "machine_type": "m-756667-01", "machine_type_2": "A", "standard_oper_time": 76.32, "fixed_station_code": "", "fixed_worker_code": ""}, {"operation": "op-7665836678-069", "operation_number": 735300, "part_code": "BJ06", "operation_category": "203232", "machine_type": "m-687584-01", "machine_type_2": "A", "standard_oper_time": 89.16, "fixed_station_code": "", "fixed_worker_code": ""}, {"operation": "op-7665837083-070", "operation_number": 736800, "part_code": "BJ06", "operation_category": "205046", "machine_type": "m-688067-01", "machine_type_2": "A", "standard_oper_time": 147.96, "fixed_station_code": "", "fixed_worker_code": ""}, {"operation": "op-7665838483-137", "operation_number": 744300, "part_code": "BJ06", "operation_category": "216169", "machine_type": "m-688067-01", "machine_type_2": "A", "standard_oper_time": 112.62, "fixed_station_code": "", "fixed_worker_code": ""}, {"operation": "op-7665838083-042", "operation_number": 744310, "part_code": "BJ06", "operation_category": "223180", "machine_type": "m-848490-01", "machine_type_2": "A", "standard_oper_time": 27.06, "fixed_station_code": "", "fixed_worker_code": ""}, {"operation": "op-7665838083-489", "operation_number": 744320, "part_code": "BJ06", "operation_category": "223180", "machine_type": "m-848490-01", "machine_type_2": "A", "standard_oper_time": 9.42, "fixed_station_code": "", "fixed_worker_code": ""}, {"operation": "op-7665838478-107", "operation_number": 745200, "part_code": "BJ06", "operation_category": "245241", "machine_type": "m-8371-001", "machine_type_2": "A", "standard_oper_time": 66.18, "fixed_station_code": "", "fixed_worker_code": ""}, {"operation": "op-7665838477-037", "operation_number": 754200, "part_code": "BJ06", "operation_category": "215149", "machine_type": "m-6867-001", "machine_type_2": "A", "standard_oper_time": 34.86, "fixed_station_code": "", "fixed_worker_code": ""}, {"operation": "op-7665838366-142", "operation_number": 760500, "part_code": "BJ06", "operation_category": "209236", "machine_type": "m-688067-01", "machine_type_2": "A", "standard_oper_time": 237.36, "fixed_station_code": "", "fixed_worker_code": ""}, {"operation": "op-7676788478-029", "operation_number": 764400, "part_code": "BJ06", "operation_category": "245241", "machine_type": "m-8371-001", "machine_type_2": "A", "standard_oper_time": 61.74, "fixed_station_code": "", "fixed_worker_code": ""}, {"operation": "op-7676788477-101", "operation_number": 764700, "part_code": "BJ06", "operation_category": "215149", "machine_type": "m-6867-001", "machine_type_2": "A", "standard_oper_time": 24.72, "fixed_station_code": "", "fixed_worker_code": ""}, {"operation": "op-7665836584-00074", "operation_number": 764710, "part_code": "BJ06", "operation_category": "202010", "machine_type": "m-688067-01", "machine_type_2": "A", "standard_oper_time": 42.36, "fixed_station_code": "", "fixed_worker_code": ""}, {"operation": "op-7676788366-030", "operation_number": 765900, "part_code": "BJ06", "operation_category": "209103", "machine_type": "m-688067-01", "machine_type_2": "A", "standard_oper_time": 119.7, "fixed_station_code": "", "fixed_worker_code": ""}, {"operation": "op-7681848167-006", "operation_number": 799900, "part_code": "BJ06", "operation_category": "249219", "machine_type": "m-748990-01", "machine_type_2": "A", "standard_oper_time": 120.0, "fixed_station_code": "", "fixed_worker_code": "w-000475"}], "machine_list": [{"machine_type": "m-838067-02", "is_mono": false, "is_movable": true, "is_machine_needed": true}, {"machine_type": "m-688067-02", "is_mono": false, "is_movable": true, "is_machine_needed": true}, {"machine_type": "m-829067-01", "is_mono": false, "is_movable": true, "is_machine_needed": true}, {"machine_type": "m-688067-03", "is_mono": false, "is_movable": true, "is_machine_needed": true}, {"machine_type": "m-906877-01", "is_mono": true, "is_movable": true, "is_machine_needed": true}, {"machine_type": "m-847467-03", "is_mono": false, "is_movable": true, "is_machine_needed": true}, {"machine_type": "m-847467-01", "is_mono": false, "is_movable": true, "is_machine_needed": true}, {"machine_type": "m-847467-02", "is_mono": false, "is_movable": true, "is_machine_needed": true}, {"machine_type": "m-687675-01", "is_mono": false, "is_movable": true, "is_machine_needed": true}, {"machine_type": "m-777467-01", "is_mono": false, "is_movable": true, "is_machine_needed": true}, {"machine_type": "m-688467-01", "is_mono": false, "is_movable": true, "is_machine_needed": true}, {"machine_type": "m-908867-02", "is_mono": false, "is_movable": true, "is_machine_needed": true}, {"machine_type": "m-908867-01", "is_mono": false, "is_movable": true, "is_machine_needed": true}, {"machine_type": "m-829067-02", "is_mono": false, "is_movable": true, "is_machine_needed": true}, {"machine_type": "m-887274-01", "is_mono": true, "is_movable": true, "is_machine_needed": true}, {"machine_type": "m-908474-01", "is_mono": true, "is_movable": false, "is_machine_needed": true}, {"machine_type": "m-906690-01", "is_mono": true, "is_movable": true, "is_machine_needed": true}, {"machine_type": "m-837770-01", "is_mono": true, "is_movable": false, "is_machine_needed": true}, {"machine_type": "m-688367-01", "is_mono": false, "is_movable": true, "is_machine_needed": true}, {"machine_type": "m-888067-01", "is_mono": false, "is_movable": true, "is_machine_needed": true}, {"machine_type": "m-756667-04", "is_mono": false, "is_movable": true, "is_machine_needed": true}, {"machine_type": "m-667567-01", "is_mono": true, "is_movable": true, "is_machine_needed": true}, {"machine_type": "m-688067-01", "is_mono": false, "is_movable": true, "is_machine_needed": true}, {"machine_type": "m-687584-01", "is_mono": false, "is_movable": true, "is_machine_needed": true}, {"machine_type": "m-838067-01", "is_mono": false, "is_movable": true, "is_machine_needed": true}, {"machine_type": "m-6867-001", "is_mono": false, "is_movable": true, "is_machine_needed": true}, {"machine_type": "m-756667-01", "is_mono": false, "is_movable": true, "is_machine_needed": true}, {"machine_type": "m-756667-02", "is_mono": false, "is_movable": true, "is_machine_needed": true}, {"machine_type": "m-756667-03", "is_mono": false, "is_movable": true, "is_machine_needed": true}, {"machine_type": "m-688376-01", "is_mono": false, "is_movable": true, "is_machine_needed": true}, {"machine_type": "m-906674-01", "is_mono": false, "is_movable": true, "is_machine_needed": true}, {"machine_type": "m-686867-01", "is_mono": false, "is_movable": true, "is_machine_needed": true}, {"machine_type": "m-687766-01", "is_mono": true, "is_movable": true, "is_machine_needed": true}, {"machine_type": "m-838376-01", "is_mono": false, "is_movable": true, "is_machine_needed": true}, {"machine_type": "m-688067-05", "is_mono": false, "is_movable": true, "is_machine_needed": true}, {"machine_type": "m-687584-02", "is_mono": false, "is_movable": true, "is_machine_needed": true}, {"machine_type": "m-688067-09", "is_mono": false, "is_movable": true, "is_machine_needed": true}, {"machine_type": "m-756874-01", "is_mono": false, "is_movable": true, "is_machine_needed": true}, {"machine_type": "m-829067-03", "is_mono": false, "is_movable": true, "is_machine_needed": true}, {"machine_type": "m-7567-002", "is_mono": false, "is_movable": true, "is_machine_needed": true}, {"machine_type": "m-7567-001", "is_mono": false, "is_movable": true, "is_machine_needed": true}, {"machine_type": "m-808967-01", "is_mono": false, "is_movable": true, "is_machine_needed": true}, {"machine_type": "m-708967-01", "is_mono": false, "is_movable": true, "is_machine_needed": true}, {"machine_type": "m-687567-01", "is_mono": true, "is_movable": false, "is_machine_needed": true}, {"machine_type": "m-689067-01", "is_mono": false, "is_movable": true, "is_machine_needed": true}, {"machine_type": "m-677567-01", "is_mono": false, "is_movable": true, "is_machine_needed": true}, {"machine_type": "m-837275-01", "is_mono": false, "is_movable": true, "is_machine_needed": true}, {"machine_type": "m-6890-001", "is_mono": false, "is_movable": true, "is_machine_needed": true}, {"machine_type": "m-686875-01", "is_mono": false, "is_movable": true, "is_machine_needed": true}, {"machine_type": "m-827467-01", "is_mono": false, "is_movable": true, "is_machine_needed": true}, {"machine_type": "m-756967-01", "is_mono": false, "is_movable": true, "is_machine_needed": true}, {"machine_type": "m-747767-01", "is_mono": false, "is_movable": true, "is_machine_needed": true}, {"machine_type": "m-688869-01", "is_mono": false, "is_movable": true, "is_machine_needed": true}, {"machine_type": "m-8370-001", "is_mono": true, "is_movable": true, "is_machine_needed": true}, {"machine_type": "m-848490-01", "is_mono": true, "is_movable": false, "is_machine_needed": true}, {"machine_type": "m-837771-01", "is_mono": true, "is_movable": true, "is_machine_needed": true}, {"machine_type": "m-8371-001", "is_mono": false, "is_movable": true, "is_machine_needed": false}, {"machine_type": "m-9074-001", "is_mono": false, "is_movable": true, "is_machine_needed": true}, {"machine_type": "m-748990-01", "is_mono": true, "is_movable": false, "is_machine_needed": true}, {"machine_type": "m-848468-01", "is_mono": true, "is_movable": false, "is_machine_needed": true}, {"machine_type": "m-677574-01", "is_mono": true, "is_movable": false, "is_machine_needed": true}, {"machine_type": "m-8878-001", "is_mono": false, "is_movable": true, "is_machine_needed": false}, {"machine_type": "m-688969-01", "is_mono": true, "is_movable": true, "is_machine_needed": true}, {"machine_type": "m-676684-01", "is_mono": false, "is_movable": true, "is_machine_needed": true}, {"machine_type": "m-6774-01", "is_mono": false, "is_movable": true, "is_machine_needed": true}, {"machine_type": "m-6780-01", "is_mono": false, "is_movable": true, "is_machine_needed": true}, {"machine_type": "m-678084-01", "is_mono": false, "is_movable": true, "is_machine_needed": true}, {"machine_type": "m-686667-01", "is_mono": false, "is_movable": true, "is_machine_needed": true}, {"machine_type": "m-6867-002", "is_mono": false, "is_movable": true, "is_machine_needed": true}, {"machine_type": "m-6867-01", "is_mono": false, "is_movable": true, "is_machine_needed": true}, {"machine_type": "m-687574-01", "is_mono": false, "is_movable": true, "is_machine_needed": true}, {"machine_type": "m-688067-01S01034", "is_mono": false, "is_movable": true, "is_machine_needed": true}, {"machine_type": "m-688067-04", "is_mono": false, "is_movable": true, "is_machine_needed": true}, {"machine_type": "m-688067-06", "is_mono": false, "is_movable": true, "is_machine_needed": true}, {"machine_type": "m-688067-07", "is_mono": false, "is_movable": true, "is_machine_needed": true}, {"machine_type": "m-688067-08", "is_mono": false, "is_movable": true, "is_machine_needed": true}, {"machine_type": "m-688067-10", "is_mono": false, "is_movable": true, "is_machine_needed": true}, {"machine_type": "m-6883-01", "is_mono": false, "is_movable": true, "is_machine_needed": true}, {"machine_type": "m-688976-01", "is_mono": false, "is_movable": true, "is_machine_needed": true}, {"machine_type": "m-708074-01", "is_mono": false, "is_movable": true, "is_machine_needed": true}, {"machine_type": "m-708074-02", "is_mono": false, "is_movable": true, "is_machine_needed": true}, {"machine_type": "m-708074-03", "is_mono": false, "is_movable": true, "is_machine_needed": true}, {"machine_type": "m-7567-003", "is_mono": false, "is_movable": true, "is_machine_needed": true}, {"machine_type": "m-7666-01", "is_mono": false, "is_movable": true, "is_machine_needed": true}, {"machine_type": "m-7680-01", "is_mono": false, "is_movable": true, "is_machine_needed": true}, {"machine_type": "m-7772-001", "is_mono": false, "is_movable": true, "is_machine_needed": true}, {"machine_type": "m-7772-003", "is_mono": false, "is_movable": true, "is_machine_needed": true}, {"machine_type": "m-778484-01", "is_mono": false, "is_movable": true, "is_machine_needed": true}, {"machine_type": "m-8067-001", "is_mono": false, "is_movable": true, "is_machine_needed": true}, {"machine_type": "m-8080-01", "is_mono": false, "is_movable": true, "is_machine_needed": true}, {"machine_type": "m-8190-0042", "is_mono": false, "is_movable": true, "is_machine_needed": true}, {"machine_type": "m-828174-01", "is_mono": false, "is_movable": true, "is_machine_needed": true}, {"machine_type": "m-829067-04", "is_mono": false, "is_movable": true, "is_machine_needed": true}, {"machine_type": "m-8371-01", "is_mono": false, "is_movable": true, "is_machine_needed": true}, {"machine_type": "m-838976-01", "is_mono": false, "is_movable": true, "is_machine_needed": true}, {"machine_type": "m-849084-01", "is_mono": false, "is_movable": true, "is_machine_needed": true}, {"machine_type": "m-8788-001", "is_mono": false, "is_movable": true, "is_machine_needed": true}, {"machine_type": "m-9080-01", "is_mono": false, "is_movable": true, "is_machine_needed": true}, {"machine_type": "m-748990-", "is_mono": false, "is_movable": true, "is_machine_needed": true}, {"machine_type": "m-7772-004", "is_mono": false, "is_movable": true, "is_machine_needed": true}, {"machine_type": "m-7772-024", "is_mono": false, "is_movable": true, "is_machine_needed": true}, {"machine_type": "m-7772-025", "is_mono": false, "is_movable": true, "is_machine_needed": true}, {"machine_type": "m-7772-026", "is_mono": false, "is_movable": true, "is_machine_needed": true}, {"machine_type": "m-838374-01", "is_mono": false, "is_movable": true, "is_machine_needed": true}], "station_list": [{"station_code": "st-833112-1", "line_number": 1, "curr_machine_list": [], "neighbor_station_list": []}, {"station_code": "st-833112-2", "line_number": 2, "curr_machine_list": [], "neighbor_station_list": [{"station_code": "st-833112-3"}, {"station_code": "st-833112-31"}, {"station_code": "st-833112-30"}, {"station_code": "st-833112-29"}]}, {"station_code": "st-833112-3", "line_number": 3, "curr_machine_list": [], "neighbor_station_list": [{"station_code": "st-833112-2"}, {"station_code": "st-833112-4"}, {"station_code": "st-833112-30"}, {"station_code": "st-833112-29"}, {"station_code": "st-833112-28"}]}, {"station_code": "st-833112-4", "line_number": 4, "curr_machine_list": [], "neighbor_station_list": [{"station_code": "st-833112-3"}, {"station_code": "st-833112-5"}, {"station_code": "st-833112-29"}, {"station_code": "st-833112-28"}, {"station_code": "st-833112-27"}]}, {"station_code": "st-833112-5", "line_number": 5, "curr_machine_list": [], "neighbor_station_list": [{"station_code": "st-833112-4"}, {"station_code": "st-833112-28"}, {"station_code": "st-833112-27"}, {"station_code": "st-833112-26"}]}, {"station_code": "st-833112-6", "line_number": 6, "curr_machine_list": [{"machine_type": "m-848490-01"}], "neighbor_station_list": []}, {"station_code": "st-833112-7", "line_number": 7, "curr_machine_list": [], "neighbor_station_list": [{"station_code": "st-833112-26"}, {"station_code": "st-833112-25"}, {"station_code": "st-833112-24"}]}, {"station_code": "st-833112-8", "line_number": 8, "curr_machine_list": [], "neighbor_station_list": [{"station_code": "st-833112-23"}]}, {"station_code": "st-833112-9", "line_number": 9, "curr_machine_list": [{"machine_type": "m-848490-01"}], "neighbor_station_list": [{"station_code": "st-833112-10"}, {"station_code": "st-833112-22"}, {"station_code": "st-833112-24"}]}, {"station_code": "st-833112-10", "line_number": 10, "curr_machine_list": [], "neighbor_station_list": [{"station_code": "st-833112-11"}, {"station_code": "st-833112-22"}, {"station_code": "st-833112-9"}]}, {"station_code": "st-833112-11", "line_number": 11, "curr_machine_list": [], "neighbor_station_list": [{"station_code": "st-833112-10"}, {"station_code": "st-833112-20"}, {"station_code": "st-833112-22"}]}, {"station_code": "st-833112-12", "line_number": 12, "curr_machine_list": [{"machine_type": "m-848490-01"}], "neighbor_station_list": [{"station_code": "st-833112-21"}]}, {"station_code": "st-833112-13", "line_number": 13, "curr_machine_list": [], "neighbor_station_list": [{"station_code": "st-833112-14"}, {"station_code": "st-833112-20"}, {"station_code": "st-833112-19"}]}, {"station_code": "st-833112-14", "line_number": 14, "curr_machine_list": [], "neighbor_station_list": [{"station_code": "st-833112-13"}, {"station_code": "st-833112-15"}, {"station_code": "st-833112-19"}]}, {"station_code": "st-833112-15", "line_number": 15, "curr_machine_list": [], "neighbor_station_list": [{"station_code": "st-833112-14"}, {"station_code": "st-833112-16"}]}, {"station_code": "st-833112-16", "line_number": 16, "curr_machine_list": [], "neighbor_station_list": [{"station_code": "st-833112-15"}]}, {"station_code": "st-833112-17", "line_number": 32, "curr_machine_list": [{"machine_type": "m-748990-01"}], "neighbor_station_list": []}, {"station_code": "st-833112-19", "line_number": 17, "curr_machine_list": [], "neighbor_station_list": [{"station_code": "st-833112-20"}, {"station_code": "st-833112-14"}, {"station_code": "st-833112-13"}]}, {"station_code": "st-833112-20", "line_number": 18, "curr_machine_list": [], "neighbor_station_list": [{"station_code": "st-833112-19"}, {"station_code": "st-833112-13"}, {"station_code": "st-833112-11"}]}, {"station_code": "st-833112-21", "line_number": 19, "curr_machine_list": [{"machine_type": "m-848490-01"}], "neighbor_station_list": [{"station_code": "st-833112-12"}]}, {"station_code": "st-833112-22", "line_number": 20, "curr_machine_list": [], "neighbor_station_list": [{"station_code": "st-833112-11"}, {"station_code": "st-833112-10"}, {"station_code": "st-833112-9"}]}, {"station_code": "st-833112-23", "line_number": 21, "curr_machine_list": [{"machine_type": "m-848490-01"}], "neighbor_station_list": [{"station_code": "st-833112-8"}]}, {"station_code": "st-833112-24", "line_number": 22, "curr_machine_list": [], "neighbor_station_list": [{"station_code": "st-833112-25"}, {"station_code": "st-833112-7"}, {"station_code": "st-833112-9"}]}, {"station_code": "st-833112-25", "line_number": 23, "curr_machine_list": [], "neighbor_station_list": [{"station_code": "st-833112-26"}, {"station_code": "st-833112-7"}, {"station_code": "st-833112-24"}]}, {"station_code": "st-833112-26", "line_number": 24, "curr_machine_list": [], "neighbor_station_list": [{"station_code": "st-833112-25"}, {"station_code": "st-833112-27"}, {"station_code": "st-833112-7"}, {"station_code": "st-833112-5"}]}, {"station_code": "st-833112-27", "line_number": 25, "curr_machine_list": [], "neighbor_station_list": [{"station_code": "st-833112-26"}, {"station_code": "st-833112-28"}, {"station_code": "st-833112-5"}, {"station_code": "st-833112-4"}]}, {"station_code": "st-833112-28", "line_number": 26, "curr_machine_list": [], "neighbor_station_list": [{"station_code": "st-833112-27"}, {"station_code": "st-833112-29"}, {"station_code": "st-833112-5"}, {"station_code": "st-833112-4"}, {"station_code": "st-833112-3"}]}, {"station_code": "st-833112-29", "line_number": 27, "curr_machine_list": [], "neighbor_station_list": [{"station_code": "st-833112-28"}, {"station_code": "st-833112-30"}, {"station_code": "st-833112-3"}, {"station_code": "st-833112-4"}, {"station_code": "st-833112-2"}]}, {"station_code": "st-833112-30", "line_number": 28, "curr_machine_list": [], "neighbor_station_list": [{"station_code": "st-833112-31"}, {"station_code": "st-833112-29"}, {"station_code": "st-833112-3"}, {"station_code": "st-833112-2"}]}, {"station_code": "st-833112-31", "line_number": 29, "curr_machine_list": [], "neighbor_station_list": [{"station_code": "st-833112-32"}, {"station_code": "st-833112-30"}, {"station_code": "st-833112-2"}]}, {"station_code": "st-833112-32", "line_number": 30, "curr_machine_list": [], "neighbor_station_list": [{"station_code": "st-833112-33"}, {"station_code": "st-833112-31"}]}, {"station_code": "st-833112-33", "line_number": 31, "curr_machine_list": [], "neighbor_station_list": [{"station_code": "st-833112-32"}]}], "joint_operation_list": [{"part_code": "BJ02", "joint_operation": "op-7676787478-00013"}, {"part_code": "BJ04", "joint_operation": "op-7665837478-003"}, {"part_code": "BJ15", "joint_operation": "op-7676787478-00013"}, {"part_code": "BJ11", "joint_operation": "op-7665838384-432"}, {"part_code": "BJ14", "joint_operation": "op-7665837478-088"}, {"part_code": "BJ05", "joint_operation": "op-7665837478-003"}, {"part_code": "BJ13", "joint_operation": "op-7665837478-088"}, {"part_code": "BJ12", "joint_operation": "op-7683768384-076"}, {"part_code": "BJ03", "joint_operation": "op-7665838369-067"}, {"part_code": "BJ10", "joint_operation": "op-7665836584-00074"}, {"part_code": "BJ07", "joint_operation": "op-7665838369-071"}], "config_param": {"max_worker_per_oper": 3, "max_station_per_worker": 4, "max_cycle_count": 8, "max_revisited_station_count": 8, "volatility_rate": 0.5, "volatility_weight": 0.7, "upph_weight": 0.3, "max_machine_per_station": 3, "max_station_per_oper": 2, "max_split_num": 3}}
