# Supplementary material for: Application of enhanced benders decomposition algorithm in circular assembly line balancing problem with task splitting
Source: PLoS One. 2025 Oct 6;20(10):e0333263. doi: 10.1371/journal.pone.0333263 (PMC12500168; doi:10.1371/journal.pone.0333263)
Supplement: S1 File — The raw statistical data underlying the key figures and tables. (ZIP) [file pone.0333263.s001.zip › Meta Data/instances/instance-26.txt]

{"worker_list": [{"worker_code": "w-003022", "operation_skill_list": [{"worker_code": "w-003022", "operation_code": "op-8865838369-020", "operation_category": "210111", "efficiency": 1.0796}, {"worker_code": "w-003022", "operation_code": "op-8877836584-013", "operation_category": "202025", "efficiency": 1.2735}, {"worker_code": "w-003022", "operation_code": "op-8865837083-022", "operation_category": "205049", "efficiency": 1.2415}, {"worker_code": "w-003022", "operation_code": "op-8865838283-019", "operation_category": "208092", "efficiency": 0.7283}, {"worker_code": "w-003022", "operation_code": "op-8865838369-111", "operation_category": "210114", "efficiency": 1.1}, {"worker_code": "w-003022", "operation_code": "op-8865838483-021", "operation_category": "216169", "efficiency": 1.1284}], "operation_category_skill_list": [{"worker_code": "w-003022", "operation_category": "205048", "efficiency": 0.7899}, {"worker_code": "w-003022", "operation_category": "205045", "efficiency": 1.0}, {"worker_code": "w-003022", "operation_category": "216169", "efficiency": 1.1167}], "curr_station_list": [{"station_code": "st-832302-14"}]}, {"worker_code": "w-004592", "operation_skill_list": [{"worker_code": "w-004592", "operation_code": "op-8881848167-011", "operation_category": "249219", "efficiency": 0.8817}], "operation_category_skill_list": [], "curr_station_list": [{"station_code": "st-832302-29"}]}, {"worker_code": "w-004906", "operation_skill_list": [{"worker_code": "w-004906", "operation_code": "op-8865838483-058", "operation_category": "216167", "efficiency": 1.0485}], "operation_category_skill_list": [{"worker_code": "w-004906", "operation_category": "216169", "efficiency": 0.8326}], "curr_station_list": [{"station_code": "st-832302-23"}]}, {"worker_code": "w-004965", "operation_skill_list": [{"worker_code": "w-004965", "operation_code": "op-8880758384-278", "operation_category": "205048", "efficiency": 0.9276}, {"worker_code": "w-004965", "operation_code": "op-8865837478-110", "operation_category": "206057", "efficiency": 1.0722}, {"worker_code": "w-004965", "operation_code": "op-8880757083-172", "operation_category": "205049", "efficiency": 1.3796}], "operation_category_skill_list": [{"worker_code": "w-004965", "operation_category": "205049", "efficiency": 1.1238}, {"worker_code": "w-004965", "operation_category": "205045", "efficiency": 0.7947}, {"worker_code": "w-004965", "operation_category": "214133", "efficiency": 0.9651}, {"worker_code": "w-004965", "operation_category": "208085", "efficiency": 0.5357}, {"worker_code": "w-004965", "operation_category": "206052", "efficiency": 1.0}, {"worker_code": "w-004965", "operation_category": "201001", "efficiency": 0.7963}, {"worker_code": "w-004965", "operation_category": "216169", "efficiency": 0.6682}], "curr_station_list": [{"station_code": "st-832302-8"}]}, {"worker_code": "w-005900", "operation_skill_list": [{"worker_code": "w-005900", "operation_code": "op-8865837976-029", "operation_category": "201001", "efficiency": 0.7452}, {"worker_code": "w-005900", "operation_code": "op-8865837976-161", "operation_category": "201001", "efficiency": 1.2636}], "operation_category_skill_list": [{"worker_code": "w-005900", "operation_category": "206052", "efficiency": 1.0934}, {"worker_code": "w-005900", "operation_category": "201001", "efficiency": 0.972}, {"worker_code": "w-005900", "operation_category": "216169", "efficiency": 0.8}], "curr_station_list": [{"station_code": "st-832302-26"}]}, {"worker_code": "w-006172", "operation_skill_list": [{"worker_code": "w-006172", "operation_code": "op-8865838369-020", "operation_category": "210111", "efficiency": 0.7554}, {"worker_code": "w-006172", "operation_code": "op-8865836584-027", "operation_category": "202009", "efficiency": 0.8514}, {"worker_code": "w-006172", "operation_code": "op-8877836584-013", "operation_category": "202025", "efficiency": 0.6847}, {"worker_code": "w-006172", "operation_code": "op-8865837083-022", "operation_category": "205049", "efficiency": 0.8041}, {"worker_code": "w-006172", "operation_code": "op-8865838483-058", "operation_category": "216167", "efficiency": 0.7917}, {"worker_code": "w-006172", "operation_code": "op-8865838283-019", "operation_category": "208092", "efficiency": 0.751}, {"worker_code": "w-006172", "operation_code": "op-8865838369-111", "operation_category": "210114", "efficiency": 0.8702}, {"worker_code": "w-006172", "operation_code": "op-8865838283-026", "operation_category": "208069", "efficiency": 0.852}, {"worker_code": "w-006172", "operation_code": "op-8865838483-021", "operation_category": "216169", "efficiency": 0.7551}, {"worker_code": "w-006172", "operation_code": "op-8865838483-264", "operation_category": "216169", "efficiency": 0.8}], "operation_category_skill_list": [{"worker_code": "w-006172", "operation_category": "205048", "efficiency": 0.8763}, {"worker_code": "w-006172", "operation_category": "205045", "efficiency": 0.75}, {"worker_code": "w-006172", "operation_category": "214133", "efficiency": 1.1271}, {"worker_code": "w-006172", "operation_category": "208085", "efficiency": 0.5423}], "curr_station_list": [{"station_code": "st-832301-19"}]}, {"worker_code": "w-007256", "operation_skill_list": [{"worker_code": "w-007256", "operation_code": "op-8865836584-027", "operation_category": "202009", "efficiency": 1.056}, {"worker_code": "w-007256", "operation_code": "op-8865838283-026", "operation_category": "208069", "efficiency": 0.9763}, {"worker_code": "w-007256", "operation_code": "op-8465836584-00011", "operation_category": "202010", "efficiency": 0.95}], "operation_category_skill_list": [{"worker_code": "w-007256", "operation_category": "205048", "efficiency": 1.3206}, {"worker_code": "w-007256", "operation_category": "214133", "efficiency": 0.7835}, {"worker_code": "w-007256", "operation_category": "216169", "efficiency": 0.8202}], "curr_station_list": [{"station_code": "st-832302-21"}]}, {"worker_code": "w-009204", "operation_skill_list": [{"worker_code": "w-009204", "operation_code": "op-8880758384-278", "operation_category": "205048", "efficiency": 0.4}, {"worker_code": "w-009204", "operation_code": "op-8865837478-110", "operation_category": "206057", "efficiency": 0.8}, {"worker_code": "w-009204", "operation_code": "op-8887667083-141", "operation_category": "205049", "efficiency": 1.2037}, {"worker_code": "w-009204", "operation_code": "op-8880758384-296", "operation_category": "214133", "efficiency": 1.2503}, {"worker_code": "w-009204", "operation_code": "op-8866758384-050", "operation_category": "214133", "efficiency": 1.2699}, {"worker_code": "w-009204", "operation_code": "op-8865838083-017", "operation_category": "223180", "efficiency": 0.721}, {"worker_code": "w-009204", "operation_code": "op-8865837478-109", "operation_category": "206057", "efficiency": 1.0653}, {"worker_code": "w-009204", "operation_code": "op-8870826887-147", "operation_category": "244211", "efficiency": 0.9022}, {"worker_code": "w-009204", "operation_code": "op-8870826584-173", "operation_category": "202004", "efficiency": 1.2481}, {"worker_code": "w-009204", "operation_code": "op-8865838083-042", "operation_category": "223180", "efficiency": 0.7323}], "operation_category_skill_list": [{"worker_code": "w-009204", "operation_category": "205049", "efficiency": 1.2037}, {"worker_code": "w-009204", "operation_category": "223180", "efficiency": 0.7267}, {"worker_code": "w-009204", "operation_category": "205045", "efficiency": 1.0}, {"worker_code": "w-009204", "operation_category": "206052", "efficiency": 0.9}, {"worker_code": "w-009204", "operation_category": "216169", "efficiency": 0.8}], "curr_station_list": [{"station_code": "st-832302-3"}]}, {"worker_code": "w-009672", "operation_skill_list": [{"worker_code": "w-009672", "operation_code": "op-8865838483-292", "operation_category": "216170", "efficiency": 0.5896}, {"worker_code": "w-009672", "operation_code": "op-8865838483-058", "operation_category": "216167", "efficiency": 0.6473}, {"worker_code": "w-009672", "operation_code": "op-8865838369-111", "operation_category": "210114", "efficiency": 0.6072}], "operation_category_skill_list": [{"worker_code": "w-009672", "operation_category": "205049", "efficiency": 0.5932}, {"worker_code": "w-009672", "operation_category": "214133", "efficiency": 0.8441}, {"worker_code": "w-009672", "operation_category": "201001", "efficiency": 1.0768}, {"worker_code": "w-009672", "operation_category": "202025", "efficiency": 0.6457}, {"worker_code": "w-009672", "operation_category": "216169", "efficiency": 0.9088}], "curr_station_list": [{"station_code": "st-832302-17"}]}, {"worker_code": "w-012141", "operation_skill_list": [{"worker_code": "w-012141", "operation_code": "op-8865838369-111", "operation_category": "210114", "efficiency": 0.8892}], "operation_category_skill_list": [], "curr_station_list": [{"station_code": "st-832302-18"}]}, {"worker_code": "w-013742", "operation_skill_list": [{"worker_code": "w-013742", "operation_code": "op-8665836584-00010", "operation_category": "202024", "efficiency": 1.0485}, {"worker_code": "w-013742", "operation_code": "op-8877836584-013", "operation_category": "202025", "efficiency": 0.9855}, {"worker_code": "w-013742", "operation_code": "op-8865837478-251", "operation_category": "206057", "efficiency": 1.0589}], "operation_category_skill_list": [{"worker_code": "w-013742", "operation_category": "205049", "efficiency": 0.4016}, {"worker_code": "w-013742", "operation_category": "205048", "efficiency": 1.1147}, {"worker_code": "w-013742", "operation_category": "206052", "efficiency": 0.95}, {"worker_code": "w-013742", "operation_category": "205045", "efficiency": 0.8}, {"worker_code": "w-013742", "operation_category": "214133", "efficiency": 0.8491}, {"worker_code": "w-013742", "operation_category": "208085", "efficiency": 0.7049}, {"worker_code": "w-013742", "operation_category": "201001", "efficiency": 0.8446}], "curr_station_list": [{"station_code": "st-832302-10"}]}, {"worker_code": "w-014368", "operation_skill_list": [{"worker_code": "w-014368", "operation_code": "op-8865838080-064", "operation_category": "222179", "efficiency": 1.4683}, {"worker_code": "w-014368", "operation_code": "op-8865838072-078", "operation_category": "220177", "efficiency": 1.161}, {"worker_code": "w-014368", "operation_code": "op-8865838083-245", "operation_category": "223180", "efficiency": 1.9177}, {"worker_code": "w-014368", "operation_code": "op-8865838080-118", "operation_category": "222179", "efficiency": 1.0713}, {"worker_code": "w-014368", "operation_code": "op-8865838083-017", "operation_category": "223180", "efficiency": 1.4496}, {"worker_code": "w-014368", "operation_code": "op-8865838083-042", "operation_category": "223180", "efficiency": 1.3754}], "operation_category_skill_list": [], "curr_station_list": [{"station_code": "st-832302-25"}]}, {"worker_code": "w-018030", "operation_skill_list": [{"worker_code": "w-018030", "operation_code": "op-8865837976-162", "operation_category": "201001", "efficiency": 1.3266}, {"worker_code": "w-018030", "operation_code": "op-8865837976-163", "operation_category": "201001", "efficiency": 1.0452}], "operation_category_skill_list": [{"worker_code": "w-018030", "operation_category": "206052", "efficiency": 0.9204}, {"worker_code": "w-018030", "operation_category": "201001", "efficiency": 1.2366}, {"worker_code": "w-018030", "operation_category": "216169", "efficiency": 0.7599}], "curr_station_list": [{"station_code": "st-832302-9"}]}, {"worker_code": "w-018741", "operation_skill_list": [{"worker_code": "w-018741", "operation_code": "op-8880758384-278", "operation_category": "205048", "efficiency": 0.425}, {"worker_code": "w-018741", "operation_code": "op-8887667083-141", "operation_category": "205049", "efficiency": 0.9936}, {"worker_code": "w-018741", "operation_code": "op-8880758384-296", "operation_category": "214133", "efficiency": 0.9936}, {"worker_code": "w-018741", "operation_code": "op-8866758384-050", "operation_category": "214133", "efficiency": 0.9936}, {"worker_code": "w-018741", "operation_code": "op-8865838483-292", "operation_category": "216170", "efficiency": 0.8}, {"worker_code": "w-018741", "operation_code": "op-8865837478-109", "operation_category": "206057", "efficiency": 1.0167}, {"worker_code": "w-018741", "operation_code": "op-8870826887-147", "operation_category": "244211", "efficiency": 0.9333}, {"worker_code": "w-018741", "operation_code": "op-8870826584-173", "operation_category": "202004", "efficiency": 0.9936}, {"worker_code": "w-018741", "operation_code": "op-8865838483-264", "operation_category": "216169", "efficiency": 0.467}], "operation_category_skill_list": [{"worker_code": "w-018741", "operation_category": "205049", "efficiency": 0.9936}, {"worker_code": "w-018741", "operation_category": "206052", "efficiency": 0.95}, {"worker_code": "w-018741", "operation_category": "208085", "efficiency": 0.7197}, {"worker_code": "w-018741", "operation_category": "205045", "efficiency": 1.0}, {"worker_code": "w-018741", "operation_category": "202025", "efficiency": 0.501}, {"worker_code": "w-018741", "operation_category": "216169", "efficiency": 0.467}], "curr_station_list": [{"station_code": "st-832302-28"}]}, {"worker_code": "w-019573", "operation_skill_list": [{"worker_code": "w-019573", "operation_code": "op-8865838369-020", "operation_category": "210111", "efficiency": 0.68}, {"worker_code": "w-019573", "operation_code": "op-8865838283-434", "operation_category": "208085", "efficiency": 0.8301}, {"worker_code": "w-019573", "operation_code": "op-8877836584-013", "operation_category": "202025", "efficiency": 0.6787}, {"worker_code": "w-019573", "operation_code": "op-8865837083-022", "operation_category": "205049", "efficiency": 0.6202}, {"worker_code": "w-019573", "operation_code": "op-8865838283-019", "operation_category": "208092", "efficiency": 0.7263}, {"worker_code": "w-019573", "operation_code": "op-8865838483-021", "operation_category": "216169", "efficiency": 0.6799}, {"worker_code": "w-019573", "operation_code": "op-8465836584-00011", "operation_category": "202010", "efficiency": 0.6613}], "operation_category_skill_list": [{"worker_code": "w-019573", "operation_category": "205048", "efficiency": 0.4967}, {"worker_code": "w-019573", "operation_category": "205045", "efficiency": 1.0946}, {"worker_code": "w-019573", "operation_category": "214133", "efficiency": 0.7506}, {"worker_code": "w-019573", "operation_category": "216170", "efficiency": 0.9}, {"worker_code": "w-019573", "operation_category": "216169", "efficiency": 0.6171}], "curr_station_list": [{"station_code": "st-832901-15"}]}], "process_list": [{"operation": "op-8887667083-141", "operation_number": 600010, "part_code": "BJ01", "operation_category": "205045", "machine_type": "m-688067-01", "machine_type_2": "A", "standard_oper_time": 26.88, "fixed_station_code": "", "fixed_worker_code": ""}, {"operation": "op-8880758384-296", "operation_number": 600015, "part_code": "BJ05", "operation_category": "214133", "machine_type": "m-688067-01", "machine_type_2": "A", "standard_oper_time": 24.42, "fixed_station_code": "", "fixed_worker_code": ""}, {"operation": "op-8870826584-173", "operation_number": 600020, "part_code": "BJ02", "operation_category": "202004", "machine_type": "m-688067-01", "machine_type_2": "A", "standard_oper_time": 17.28, "fixed_station_code": "", "fixed_worker_code": ""}, {"operation": "op-8870826887-147", "operation_number": 610000, "part_code": "BJ05", "operation_category": "244211", "machine_type": "m-8371-001", "machine_type_2": "A", "standard_oper_time": 20.64, "fixed_station_code": "", "fixed_worker_code": ""}, {"operation": "op-8865837478-109", "operation_number": 613600, "part_code": "BJ05", "operation_category": "206052", "machine_type": "m-688067-01", "machine_type_2": "A", "standard_oper_time": 105.9, "fixed_station_code": "", "fixed_worker_code": ""}, {"operation": "op-8866758384-050", "operation_number": 613610, "part_code": "BJ05", "operation_category": "214133", "machine_type": "m-688067-01", "machine_type_2": "A", "standard_oper_time": 20.64, "fixed_station_code": "", "fixed_worker_code": ""}, {"operation": "op-8865837976-161", "operation_number": 621600, "part_code": "BJ05", "operation_category": "201001", "machine_type": "m-756667-02", "machine_type_2": "A", "standard_oper_time": 51.42, "fixed_station_code": "", "fixed_worker_code": ""}, {"operation": "op-8865838080-118", "operation_number": 633600, "part_code": "BJ05", "operation_category": "222179", "machine_type": "m-848490-01", "machine_type_2": "A", "standard_oper_time": 37.26, "fixed_station_code": "", "fixed_worker_code": ""}, {"operation": "op-8865838083-245", "operation_number": 634800, "part_code": "BJ05", "operation_category": "223180", "machine_type": "m-848490-01", "machine_type_2": "A", "standard_oper_time": 17.1, "fixed_station_code": "", "fixed_worker_code": ""}, {"operation": "op-8865838072-078", "operation_number": 635200, "part_code": "BJ05", "operation_category": "220177", "machine_type": "m-848490-01", "machine_type_2": "A", "standard_oper_time": 36.12, "fixed_station_code": "", "fixed_worker_code": ""}, {"operation": "op-8865837478-110", "operation_number": 650400, "part_code": "BJ05", "operation_category": "206052", "machine_type": "m-688067-01", "machine_type_2": "A", "standard_oper_time": 82.44, "fixed_station_code": "", "fixed_worker_code": ""}, {"operation": "op-8880757083-172", "operation_number": 652000, "part_code": "BJ05", "operation_category": "205045", "machine_type": "m-688067-01", "machine_type_2": "A", "standard_oper_time": 22.74, "fixed_station_code": "", "fixed_worker_code": ""}, {"operation": "op-8880758384-278", "operation_number": 652010, "part_code": "BJ05", "operation_category": "205048", "machine_type": "m-688067-01", "machine_type_2": "A", "standard_oper_time": 28.08, "fixed_station_code": "", "fixed_worker_code": ""}, {"operation": "op-8865837976-162", "operation_number": 653200, "part_code": "BJ05", "operation_category": "201001", "machine_type": "m-756667-02", "machine_type_2": "A", "standard_oper_time": 42.72, "fixed_station_code": "", "fixed_worker_code": ""}, {"operation": "op-8865837478-251", "operation_number": 658400, "part_code": "BJ05", "operation_category": "206052", "machine_type": "m-688067-01", "machine_type_2": "A", "standard_oper_time": 61.5, "fixed_station_code": "", "fixed_worker_code": ""}, {"operation": "op-8665836584-00010", "operation_number": 659200, "part_code": "BJ05", "operation_category": "202024", "machine_type": "m-688067-01", "machine_type_2": "A", "standard_oper_time": 31.5, "fixed_station_code": "", "fixed_worker_code": ""}, {"operation": "op-8865837976-163", "operation_number": 660400, "part_code": "BJ05", "operation_category": "201001", "machine_type": "m-756667-02", "machine_type_2": "A", "standard_oper_time": 42.42, "fixed_station_code": "", "fixed_worker_code": ""}, {"operation": "op-8877836584-013", "operation_number": 665200, "part_code": "BJ05", "operation_category": "202025", "machine_type": "m-688067-01", "machine_type_2": "A", "standard_oper_time": 15.0, "fixed_station_code": "", "fixed_worker_code": ""}, {"operation": "op-8865838283-019", "operation_number": 665600, "part_code": "BJ05", "operation_category": "208092", "machine_type": "m-688067-01", "machine_type_2": "A", "standard_oper_time": 35.7, "fixed_station_code": "", "fixed_worker_code": ""}, {"operation": "op-8865838369-020", "operation_number": 666000, "part_code": "BJ05", "operation_category": "205049", "machine_type": "m-688067-01", "machine_type_2": "A", "standard_oper_time": 60.24, "fixed_station_code": "", "fixed_worker_code": ""}, {"operation": "op-8865838483-021", "operation_number": 666800, "part_code": "BJ05", "operation_category": "216169", "machine_type": "m-688067-01", "machine_type_2": "A", "standard_oper_time": 53.52, "fixed_station_code": "", "fixed_worker_code": ""}, {"operation": "op-8865837083-022", "operation_number": 667600, "part_code": "BJ05", "operation_category": "205045", "machine_type": "m-688067-01", "machine_type_2": "A", "standard_oper_time": 18.66, "fixed_station_code": "", "fixed_worker_code": ""}, {"operation": "op-8865838369-111", "operation_number": 712000, "part_code": "BJ05", "operation_category": "210114", "machine_type": "m-686867-01", "machine_type_2": "A", "standard_oper_time": 133.68, "fixed_station_code": "", "fixed_worker_code": ""}, {"operation": "op-8865838283-026", "operation_number": 725200, "part_code": "BJ05", "operation_category": "208069", "machine_type": "m-688067-01", "machine_type_2": "A", "standard_oper_time": 61.56, "fixed_station_code": "", "fixed_worker_code": ""}, {"operation": "op-8865836584-027", "operation_number": 736000, "part_code": "BJ05", "operation_category": "202009", "machine_type": "m-688067-01", "machine_type_2": "A", "standard_oper_time": 30.12, "fixed_station_code": "", "fixed_worker_code": ""}, {"operation": "op-8465836584-00011", "operation_number": 736400, "part_code": "BJ05", "operation_category": "202010", "machine_type": "m-688067-01", "machine_type_2": "A", "standard_oper_time": 36.72, "fixed_station_code": "", "fixed_worker_code": ""}, {"operation": "op-8865838483-058", "operation_number": 741600, "part_code": "BJ05", "operation_category": "216167", "machine_type": "m-688067-05", "machine_type_2": "A", "standard_oper_time": 110.16, "fixed_station_code": "", "fixed_worker_code": ""}, {"operation": "op-8865838483-292", "operation_number": 744000, "part_code": "BJ05", "operation_category": "216170", "machine_type": "m-829067-02", "machine_type_2": "A", "standard_oper_time": 60.66, "fixed_station_code": "", "fixed_worker_code": ""}, {"operation": "op-8865838080-064", "operation_number": 752000, "part_code": "BJ05", "operation_category": "222179", "machine_type": "m-848490-01", "machine_type_2": "A", "standard_oper_time": 40.32, "fixed_station_code": "", "fixed_worker_code": ""}, {"operation": "op-8865838083-017", "operation_number": 752400, "part_code": "BJ05", "operation_category": "223180", "machine_type": "m-848490-01", "machine_type_2": "A", "standard_oper_time": 18.54, "fixed_station_code": "", "fixed_worker_code": ""}, {"operation": "op-8865838083-042", "operation_number": 752800, "part_code": "BJ05", "operation_category": "223180", "machine_type": "m-848490-01", "machine_type_2": "A", "standard_oper_time": 15.9, "fixed_station_code": "", "fixed_worker_code": ""}, {"operation": "op-8865838283-434", "operation_number": 752900, "part_code": "BJ05", "operation_category": "208085", "machine_type": "m-688067-01", "machine_type_2": "A", "standard_oper_time": 86.4, "fixed_station_code": "", "fixed_worker_code": ""}, {"operation": "op-8865837976-029", "operation_number": 755600, "part_code": "BJ05", "operation_category": "201001", "machine_type": "m-756667-01", "machine_type_2": "A", "standard_oper_time": 37.98, "fixed_station_code": "", "fixed_worker_code": ""}, {"operation": "op-8865838483-264", "operation_number": 765200, "part_code": "BJ05", "operation_category": "216169", "machine_type": "m-688067-01", "machine_type_2": "A", "standard_oper_time": 48.36, "fixed_station_code": "", "fixed_worker_code": ""}, {"operation": "op-8881848167-011", "operation_number": 788400, "part_code": "BJ05", "operation_category": "249219", "machine_type": "m-748990-01", "machine_type_2": "A", "standard_oper_time": 69.0, "fixed_station_code": "", "fixed_worker_code": "w-004592"}], "machine_list": [{"machine_type": "m-838067-02", "is_mono": false, "is_movable": true, "is_machine_needed": true}, {"machine_type": "m-688067-02", "is_mono": false, "is_movable": true, "is_machine_needed": true}, {"machine_type": "m-829067-01", "is_mono": false, "is_movable": true, "is_machine_needed": true}, {"machine_type": "m-688067-03", "is_mono": false, "is_movable": true, "is_machine_needed": true}, {"machine_type": "m-906877-01", "is_mono": true, "is_movable": true, "is_machine_needed": true}, {"machine_type": "m-847467-03", "is_mono": false, "is_movable": true, "is_machine_needed": true}, {"machine_type": "m-847467-01", "is_mono": false, "is_movable": true, "is_machine_needed": true}, {"machine_type": "m-847467-02", "is_mono": false, "is_movable": true, "is_machine_needed": true}, {"machine_type": "m-687675-01", "is_mono": false, "is_movable": true, "is_machine_needed": true}, {"machine_type": "m-777467-01", "is_mono": false, "is_movable": true, "is_machine_needed": true}, {"machine_type": "m-688467-01", "is_mono": false, "is_movable": true, "is_machine_needed": true}, {"machine_type": "m-908867-02", "is_mono": false, "is_movable": true, "is_machine_needed": true}, {"machine_type": "m-908867-01", "is_mono": false, "is_movable": true, "is_machine_needed": true}, {"machine_type": "m-829067-02", "is_mono": false, "is_movable": true, "is_machine_needed": true}, {"machine_type": "m-887274-01", "is_mono": true, "is_movable": true, "is_machine_needed": true}, {"machine_type": "m-908474-01", "is_mono": true, "is_movable": false, "is_machine_needed": true}, {"machine_type": "m-906690-01", "is_mono": true, "is_movable": true, "is_machine_needed": true}, {"machine_type": "m-837770-01", "is_mono": true, "is_movable": false, "is_machine_needed": true}, {"machine_type": "m-688367-01", "is_mono": false, "is_movable": true, "is_machine_needed": true}, {"machine_type": "m-888067-01", "is_mono": false, "is_movable": true, "is_machine_needed": true}, {"machine_type": "m-756667-04", "is_mono": false, "is_movable": true, "is_machine_needed": true}, {"machine_type": "m-667567-01", "is_mono": true, "is_movable": true, "is_machine_needed": true}, {"machine_type": "m-688067-01", "is_mono": false, "is_movable": true, "is_machine_needed": true}, {"machine_type": "m-687584-01", "is_mono": false, "is_movable": true, "is_machine_needed": true}, {"machine_type": "m-838067-01", "is_mono": false, "is_movable": true, "is_machine_needed": true}, {"machine_type": "m-6867-001", "is_mono": false, "is_movable": true, "is_machine_needed": true}, {"machine_type": "m-756667-01", "is_mono": false, "is_movable": true, "is_machine_needed": true}, {"machine_type": "m-756667-02", "is_mono": false, "is_movable": true, "is_machine_needed": true}, {"machine_type": "m-756667-03", "is_mono": false, "is_movable": true, "is_machine_needed": true}, {"machine_type": "m-688376-01", "is_mono": false, "is_movable": true, "is_machine_needed": true}, {"machine_type": "m-906674-01", "is_mono": false, "is_movable": true, "is_machine_needed": true}, {"machine_type": "m-686867-01", "is_mono": false, "is_movable": true, "is_machine_needed": true}, {"machine_type": "m-687766-01", "is_mono": true, "is_movable": true, "is_machine_needed": true}, {"machine_type": "m-838376-01", "is_mono": false, "is_movable": true, "is_machine_needed": true}, {"machine_type": "m-688067-05", "is_mono": false, "is_movable": true, "is_machine_needed": true}, {"machine_type": "m-687584-02", "is_mono": false, "is_movable": true, "is_machine_needed": true}, {"machine_type": "m-688067-09", "is_mono": false, "is_movable": true, "is_machine_needed": true}, {"machine_type": "m-756874-01", "is_mono": false, "is_movable": true, "is_machine_needed": true}, {"machine_type": "m-829067-03", "is_mono": false, "is_movable": true, "is_machine_needed": true}, {"machine_type": "m-7567-002", "is_mono": false, "is_movable": true, "is_machine_needed": true}, {"machine_type": "m-7567-001", "is_mono": false, "is_movable": true, "is_machine_needed": true}, {"machine_type": "m-808967-01", "is_mono": false, "is_movable": true, "is_machine_needed": true}, {"machine_type": "m-708967-01", "is_mono": false, "is_movable": true, "is_machine_needed": true}, {"machine_type": "m-687567-01", "is_mono": true, "is_movable": false, "is_machine_needed": true}, {"machine_type": "m-689067-01", "is_mono": false, "is_movable": true, "is_machine_needed": true}, {"machine_type": "m-677567-01", "is_mono": false, "is_movable": true, "is_machine_needed": true}, {"machine_type": "m-837275-01", "is_mono": false, "is_movable": true, "is_machine_needed": true}, {"machine_type": "m-6890-001", "is_mono": false, "is_movable": true, "is_machine_needed": true}, {"machine_type": "m-686875-01", "is_mono": false, "is_movable": true, "is_machine_needed": true}, {"machine_type": "m-827467-01", "is_mono": false, "is_movable": true, "is_machine_needed": true}, {"machine_type": "m-756967-01", "is_mono": false, "is_movable": true, "is_machine_needed": true}, {"machine_type": "m-747767-01", "is_mono": false, "is_movable": true, "is_machine_needed": true}, {"machine_type": "m-688869-01", "is_mono": false, "is_movable": true, "is_machine_needed": true}, {"machine_type": "m-8370-001", "is_mono": true, "is_movable": true, "is_machine_needed": true}, {"machine_type": "m-848490-01", "is_mono": true, "is_movable": false, "is_machine_needed": true}, {"machine_type": "m-837771-01", "is_mono": true, "is_movable": true, "is_machine_needed": true}, {"machine_type": "m-8371-001", "is_mono": false, "is_movable": true, "is_machine_needed": false}, {"machine_type": "m-9074-001", "is_mono": false, "is_movable": true, "is_machine_needed": true}, {"machine_type": "m-748990-01", "is_mono": true, "is_movable": false, "is_machine_needed": true}, {"machine_type": "m-848468-01", "is_mono": true, "is_movable": false, "is_machine_needed": true}, {"machine_type": "m-677574-01", "is_mono": true, "is_movable": false, "is_machine_needed": true}, {"machine_type": "m-8878-001", "is_mono": false, "is_movable": true, "is_machine_needed": false}, {"machine_type": "m-688969-01", "is_mono": true, "is_movable": true, "is_machine_needed": true}, {"machine_type": "m-676684-01", "is_mono": false, "is_movable": true, "is_machine_needed": true}, {"machine_type": "m-6774-01", "is_mono": false, "is_movable": true, "is_machine_needed": true}, {"machine_type": "m-6780-01", "is_mono": false, "is_movable": true, "is_machine_needed": true}, {"machine_type": "m-678084-01", "is_mono": false, "is_movable": true, "is_machine_needed": true}, {"machine_type": "m-686667-01", "is_mono": false, "is_movable": true, "is_machine_needed": true}, {"machine_type": "m-6867-002", "is_mono": false, "is_movable": true, "is_machine_needed": true}, {"machine_type": "m-6867-01", "is_mono": false, "is_movable": true, "is_machine_needed": true}, {"machine_type": "m-687574-01", "is_mono": false, "is_movable": true, "is_machine_needed": true}, {"machine_type": "m-688067-01S01034", "is_mono": false, "is_movable": true, "is_machine_needed": true}, {"machine_type": "m-688067-04", "is_mono": false, "is_movable": true, "is_machine_needed": true}, {"machine_type": "m-688067-06", "is_mono": false, "is_movable": true, "is_machine_needed": true}, {"machine_type": "m-688067-07", "is_mono": false, "is_movable": true, "is_machine_needed": true}, {"machine_type": "m-688067-08", "is_mono": false, "is_movable": true, "is_machine_needed": true}, {"machine_type": "m-688067-10", "is_mono": false, "is_movable": true, "is_machine_needed": true}, {"machine_type": "m-6883-01", "is_mono": false, "is_movable": true, "is_machine_needed": true}, {"machine_type": "m-688976-01", "is_mono": false, "is_movable": true, "is_machine_needed": true}, {"machine_type": "m-708074-01", "is_mono": false, "is_movable": true, "is_machine_needed": true}, {"machine_type": "m-708074-02", "is_mono": false, "is_movable": true, "is_machine_needed": true}, {"machine_type": "m-708074-03", "is_mono": false, "is_movable": true, "is_machine_needed": true}, {"machine_type": "m-7567-003", "is_mono": false, "is_movable": true, "is_machine_needed": true}, {"machine_type": "m-7666-01", "is_mono": false, "is_movable": true, "is_machine_needed": true}, {"machine_type": "m-7680-01", "is_mono": false, "is_movable": true, "is_machine_needed": true}, {"machine_type": "m-7772-001", "is_mono": false, "is_movable": true, "is_machine_needed": true}, {"machine_type": "m-7772-003", "is_mono": false, "is_movable": true, "is_machine_needed": true}, {"machine_type": "m-778484-01", "is_mono": false, "is_movable": true, "is_machine_needed": true}, {"machine_type": "m-8067-001", "is_mono": false, "is_movable": true, "is_machine_needed": true}, {"machine_type": "m-8080-01", "is_mono": false, "is_movable": true, "is_machine_needed": true}, {"machine_type": "m-8190-0042", "is_mono": false, "is_movable": true, "is_machine_needed": true}, {"machine_type": "m-828174-01", "is_mono": false, "is_movable": true, "is_machine_needed": true}, {"machine_type": "m-829067-04", "is_mono": false, "is_movable": true, "is_machine_needed": true}, {"machine_type": "m-8371-01", "is_mono": false, "is_movable": true, "is_machine_needed": true}, {"machine_type": "m-838976-01", "is_mono": false, "is_movable": true, "is_machine_needed": true}, {"machine_type": "m-849084-01", "is_mono": false, "is_movable": true, "is_machine_needed": true}, {"machine_type": "m-8788-001", "is_mono": false, "is_movable": true, "is_machine_needed": true}, {"machine_type": "m-9080-01", "is_mono": false, "is_movable": true, "is_machine_needed": true}, {"machine_type": "m-748990-", "is_mono": false, "is_movable": true, "is_machine_needed": true}, {"machine_type": "m-7772-004", "is_mono": false, "is_movable": true, "is_machine_needed": true}, {"machine_type": "m-7772-024", "is_mono": false, "is_movable": true, "is_machine_needed": true}, {"machine_type": "m-7772-025", "is_mono": false, "is_movable": true, "is_machine_needed": true}, {"machine_type": "m-7772-026", "is_mono": false, "is_movable": true, "is_machine_needed": true}, {"machine_type": "m-838374-01", "is_mono": false, "is_movable": true, "is_machine_needed": true}], "station_list": [{"station_code": "st-832302-1", "line_number": 1, "curr_machine_list": [], "neighbor_station_list": [{"station_code": "st-832302-3"}, {"station_code": "st-832302-28"}]}, {"station_code": "st-832302-3", "line_number": 3, "curr_machine_list": [], "neighbor_station_list": [{"station_code": "st-832302-1"}, {"station_code": "st-832302-28"}, {"station_code": "st-832302-27"}, {"station_code": "st-832302-5"}]}, {"station_code": "st-832302-5", "line_number": 5, "curr_machine_list": [], "neighbor_station_list": [{"station_code": "st-832302-3"}, {"station_code": "st-832302-6"}, {"station_code": "st-832302-26"}, {"station_code": "st-832302-27"}, {"station_code": "st-832302-28"}]}, {"station_code": "st-832302-6", "line_number": 6, "curr_machine_list": [], "neighbor_station_list": [{"station_code": "st-832302-5"}, {"station_code": "st-832302-24"}, {"station_code": "st-832302-26"}]}, {"station_code": "st-832302-7", "line_number": 7, "curr_machine_list": [{"machine_type": "m-848490-01"}], "neighbor_station_list": []}, {"station_code": "st-832302-8", "line_number": 8, "curr_machine_list": [], "neighbor_station_list": [{"station_code": "st-832302-9"}, {"station_code": "st-832302-22"}, {"station_code": "st-832302-24"}, {"station_code": "st-832302-21"}]}, {"station_code": "st-832302-9", "line_number": 9, "curr_machine_list": [], "neighbor_station_list": [{"station_code": "st-832302-8"}, {"station_code": "st-832302-10"}, {"station_code": "st-832302-22"}, {"station_code": "st-832302-21"}, {"station_code": "st-832302-23"}, {"station_code": "st-832302-20"}]}, {"station_code": "st-832302-10", "line_number": 10, "curr_machine_list": [], "neighbor_station_list": [{"station_code": "st-832302-9"}, {"station_code": "st-832302-11"}, {"station_code": "st-832302-21"}, {"station_code": "st-832302-20"}, {"station_code": "st-832302-19"}, {"station_code": "st-832302-23"}]}, {"station_code": "st-832302-11", "line_number": 11, "curr_machine_list": [], "neighbor_station_list": [{"station_code": "st-832302-10"}, {"station_code": "st-832302-12"}, {"station_code": "st-832302-20"}, {"station_code": "st-832302-19"}, {"station_code": "st-832302-18"}]}, {"station_code": "st-832302-12", "line_number": 12, "curr_machine_list": [], "neighbor_station_list": [{"station_code": "st-832302-11"}, {"station_code": "st-832302-13"}, {"station_code": "st-832302-18"}, {"station_code": "st-832302-17"}, {"station_code": "st-832302-19"}]}, {"station_code": "st-832302-14", "line_number": 14, "curr_machine_list": [], "neighbor_station_list": [{"station_code": "st-832302-13"}, {"station_code": "st-832302-15"}, {"station_code": "st-832302-16"}, {"station_code": "st-832302-17"}]}, {"station_code": "st-832302-15", "line_number": 15, "curr_machine_list": [], "neighbor_station_list": [{"station_code": "st-832302-14"}, {"station_code": "st-832302-16"}, {"station_code": "st-832302-13"}]}, {"station_code": "st-832302-16", "line_number": 16, "curr_machine_list": [], "neighbor_station_list": [{"station_code": "st-832302-17"}, {"station_code": "st-832302-14"}, {"station_code": "st-832302-15"}, {"station_code": "st-832302-13"}, {"station_code": "st-832301-13"}]}, {"station_code": "st-832302-17", "line_number": 17, "curr_machine_list": [], "neighbor_station_list": [{"station_code": "st-832302-16"}, {"station_code": "st-832302-18"}, {"station_code": "st-832302-13"}, {"station_code": "st-832302-14"}, {"station_code": "st-832302-12"}, {"station_code": "st-832301-13"}, {"station_code": "st-832301-12"}]}, {"station_code": "st-832302-18", "line_number": 18, "curr_machine_list": [], "neighbor_station_list": [{"station_code": "st-832302-17"}, {"station_code": "st-832302-19"}, {"station_code": "st-832302-12"}, {"station_code": "st-832302-13"}, {"station_code": "st-832302-11"}, {"station_code": "st-832301-12"}, {"station_code": "st-832301-13"}, {"station_code": "st-832301-11"}, {"station_code": "st-832301-10"}]}, {"station_code": "st-832302-19", "line_number": 19, "curr_machine_list": [], "neighbor_station_list": [{"station_code": "st-832302-18"}, {"station_code": "st-832302-20"}, {"station_code": "st-832302-11"}, {"station_code": "st-832302-12"}, {"station_code": "st-832302-10"}, {"station_code": "st-832301-11"}, {"station_code": "st-832301-12"}, {"station_code": "st-832301-10"}]}, {"station_code": "st-832302-20", "line_number": 20, "curr_machine_list": [{"machine_type": "m-687567-01"}], "neighbor_station_list": [{"station_code": "st-832302-19"}, {"station_code": "st-832302-21"}, {"station_code": "st-832302-10"}, {"station_code": "st-832302-11"}, {"station_code": "st-832302-9"}, {"station_code": "st-832301-10"}, {"station_code": "st-832301-11"}, {"station_code": "st-832301-9"}]}, {"station_code": "st-832302-21", "line_number": 21, "curr_machine_list": [], "neighbor_station_list": [{"station_code": "st-832302-20"}, {"station_code": "st-832302-22"}, {"station_code": "st-832302-9"}, {"station_code": "st-832302-10"}, {"station_code": "st-832302-8"}, {"station_code": "st-832301-9"}, {"station_code": "st-832301-8"}]}, {"station_code": "st-832302-22", "line_number": 22, "curr_machine_list": [], "neighbor_station_list": [{"station_code": "st-832302-21"}, {"station_code": "st-832302-23"}, {"station_code": "st-832302-8"}, {"station_code": "st-832302-9"}, {"station_code": "st-832301-8"}, {"station_code": "st-832301-9"}]}, {"station_code": "st-832302-23", "line_number": 23, "curr_machine_list": [], "neighbor_station_list": [{"station_code": "st-832302-22"}, {"station_code": "st-832302-24"}, {"station_code": "st-832302-10"}, {"station_code": "st-832302-9"}, {"station_code": "st-832301-8"}, {"station_code": "st-832301-6"}]}, {"station_code": "st-832302-24", "line_number": 24, "curr_machine_list": [], "neighbor_station_list": [{"station_code": "st-832302-23"}, {"station_code": "st-832302-6"}, {"station_code": "st-832302-8"}, {"station_code": "st-832301-6"}, {"station_code": "st-832301-5"}]}, {"station_code": "st-832302-25", "line_number": 25, "curr_machine_list": [{"machine_type": "m-848490-01"}], "neighbor_station_list": []}, {"station_code": "st-832302-26", "line_number": 26, "curr_machine_list": [], "neighbor_station_list": [{"station_code": "st-832302-27"}, {"station_code": "st-832302-5"}, {"station_code": "st-832302-6"}, {"station_code": "st-832301-4"}, {"station_code": "st-832301-5"}, {"station_code": "st-832301-3"}]}, {"station_code": "st-832302-27", "line_number": 27, "curr_machine_list": [], "neighbor_station_list": [{"station_code": "st-832302-26"}, {"station_code": "st-832302-28"}, {"station_code": "st-832302-3"}, {"station_code": "st-832302-5"}, {"station_code": "st-832301-3"}, {"station_code": "st-832301-4"}, {"station_code": "st-832301-2"}]}, {"station_code": "st-832302-28", "line_number": 28, "curr_machine_list": [], "neighbor_station_list": [{"station_code": "st-832302-27"}, {"station_code": "st-832302-3"}, {"station_code": "st-832302-1"}, {"station_code": "st-832302-5"}, {"station_code": "st-832301-2"}, {"station_code": "st-832301-3"}, {"station_code": "st-832301-1"}]}, {"station_code": "st-832302-30", "line_number": 30, "curr_machine_list": [{"machine_type": "m-748990-01"}], "neighbor_station_list": []}], "joint_operation_list": [{"part_code": "BJ01", "joint_operation": "op-8865838369-111"}, {"part_code": "BJ02", "joint_operation": "op-8865837478-109"}], "config_param": {"max_worker_per_oper": 3, "max_station_per_worker": 4, "max_cycle_count": 8, "max_revisited_station_count": 8, "volatility_rate": 0.497, "volatility_weight": 0.7, "upph_weight": 0.3, "max_machine_per_station": 3, "max_station_per_oper": 3, "max_split_num": 3}}
