# Supplementary material for: Application of enhanced benders decomposition algorithm in circular assembly line balancing problem with task splitting
Source: PLoS One. 2025 Oct 6;20(10):e0333263. doi: 10.1371/journal.pone.0333263 (PMC12500168; doi:10.1371/journal.pone.0333263)
Supplement: S1 File — The raw statistical data underlying the key figures and tables. (ZIP) [file pone.0333263.s001.zip › Meta Data/instances/instance-27.txt]

{"worker_list": [{"worker_code": "w-000315", "operation_skill_list": [{"worker_code": "w-000315", "operation_code": "op-8383708466-00025T", "operation_category": "237194", "efficiency": 0.8}, {"worker_code": "w-000315", "operation_code": "op-8383708466-055", "operation_category": "237194", "efficiency": 0.4813}], "operation_category_skill_list": [], "curr_station_list": [{"station_code": "st-1205-20"}]}, {"worker_code": "w-001059", "operation_skill_list": [{"worker_code": "w-001059", "operation_code": "op-8365838477-094", "operation_category": "215149", "efficiency": 0.9792}, {"worker_code": "w-001059", "operation_code": "op-8365838483-389", "operation_category": "216153", "efficiency": 0.6369}, {"worker_code": "w-001059", "operation_code": "op-8365838369-00019", "operation_category": "210237", "efficiency": 0.7702}, {"worker_code": "w-001059", "operation_code": "op-8370828383-014", "operation_category": "213131", "efficiency": 0.7473}], "operation_category_skill_list": [{"worker_code": "w-001059", "operation_category": "206057", "efficiency": 1.2723}, {"worker_code": "w-001059", "operation_category": "214133", "efficiency": 1.5}, {"worker_code": "w-001059", "operation_category": "215149", "efficiency": 0.8076}], "curr_station_list": [{"station_code": "st-1205-8"}]}, {"worker_code": "w-670785", "operation_skill_list": [{"worker_code": "w-670785", "operation_code": "op-8365837976-063", "operation_category": "201001", "efficiency": 0.9}, {"worker_code": "w-670785", "operation_code": "op-8370828283-006", "operation_category": "208070", "efficiency": 1.2}, {"worker_code": "w-670785", "operation_code": "op-8370827478-00033T", "operation_category": "206051", "efficiency": 0.9}, {"worker_code": "w-670785", "operation_code": "op-8366757478-007", "operation_category": "206051", "efficiency": 1.0}, {"worker_code": "w-670785", "operation_code": "op-8370828483-00068T", "operation_category": "216155", "efficiency": 0.9}, {"worker_code": "w-670785", "operation_code": "op-8370827478-724", "operation_category": "206057", "efficiency": 1.3508}, {"worker_code": "w-670785", "operation_code": "op-8370826584-00038T", "operation_category": "202013", "efficiency": 0.9}, {"worker_code": "w-670785", "operation_code": "op-8365837083-049", "operation_category": "205046", "efficiency": 0.9643}, {"worker_code": "w-670785", "operation_code": "op-8365838384-047", "operation_category": "214133", "efficiency": 1.1055}, {"worker_code": "w-670785", "operation_code": "op-8365836678-048", "operation_category": "203232", "efficiency": 1.1117}, {"worker_code": "w-670785", "operation_code": "op-8370828477-00026T", "operation_category": "215149", "efficiency": 0.9}], "operation_category_skill_list": [{"worker_code": "w-670785", "operation_category": "206057", "efficiency": 1.3508}, {"worker_code": "w-670785", "operation_category": "215149", "efficiency": 0.9}, {"worker_code": "w-670785", "operation_category": "201001", "efficiency": 1.359}, {"worker_code": "w-670785", "operation_category": "214133", "efficiency": 1.0364}, {"worker_code": "w-670785", "operation_category": "202013", "efficiency": 0.9}, {"worker_code": "w-670785", "operation_category": "214138", "efficiency": 0.9574}, {"worker_code": "w-670785", "operation_category": "206051", "efficiency": 0.9216}, {"worker_code": "w-670785", "operation_category": "211116", "efficiency": 0.9}, {"worker_code": "w-670785", "operation_category": "202030", "efficiency": 0.95}], "curr_station_list": [{"station_code": "st-1205-17"}]}, {"worker_code": "w-701573", "operation_skill_list": [{"worker_code": "w-701573", "operation_code": "op-8365838370-00030T", "operation_category": "211123", "efficiency": 0.9}, {"worker_code": "w-701573", "operation_code": "op-8365837976-063", "operation_category": "201001", "efficiency": 0.6359}, {"worker_code": "w-701573", "operation_code": "op-8370828283-006", "operation_category": "208070", "efficiency": 0.8555}, {"worker_code": "w-701573", "operation_code": "op-8365838370-062", "operation_category": "211123", "efficiency": 0.6354}, {"worker_code": "w-701573", "operation_code": "op-8366758477-202", "operation_category": "215149", "efficiency": 0.8134}, {"worker_code": "w-701573", "operation_code": "op-8366756678-053", "operation_category": "203040", "efficiency": 1.1629}, {"worker_code": "w-701573", "operation_code": "op-8365837976-00057T", "operation_category": "201001", "efficiency": 0.9}, {"worker_code": "w-701573", "operation_code": "op-8365836783-505", "operation_category": "204043", "efficiency": 0.7124}], "operation_category_skill_list": [{"worker_code": "w-701573", "operation_category": "206057", "efficiency": 1.2465}, {"worker_code": "w-701573", "operation_category": "215149", "efficiency": 0.8134}, {"worker_code": "w-701573", "operation_category": "201001", "efficiency": 0.6862}, {"worker_code": "w-701573", "operation_category": "203040", "efficiency": 1.2259}, {"worker_code": "w-701573", "operation_category": "216155", "efficiency": 0.71}, {"worker_code": "w-701573", "operation_category": "214138", "efficiency": 0.8691}, {"worker_code": "w-701573", "operation_category": "214145", "efficiency": 0.8555}, {"worker_code": "w-701573", "operation_category": "205049", "efficiency": 0.6779}, {"worker_code": "w-701573", "operation_category": "208085", "efficiency": 0.7749}, {"worker_code": "w-701573", "operation_category": "211119", "efficiency": 0.95}], "curr_station_list": [{"station_code": "st-1205-16"}]}, {"worker_code": "w-741948", "operation_skill_list": [{"worker_code": "w-741948", "operation_code": "op-8370828072-018", "operation_category": "220177", "efficiency": 1.8257}, {"worker_code": "w-741948", "operation_code": "op-8370828065-286", "operation_category": "218175", "efficiency": 1.7581}, {"worker_code": "w-741948", "operation_code": "op-8370828079-010", "operation_category": "221178", "efficiency": 1.8257}, {"worker_code": "w-741948", "operation_code": "op-8366758080-051", "operation_category": "222179", "efficiency": 1.8798}, {"worker_code": "w-741948", "operation_code": "op-8377838083-004", "operation_category": "223180", "efficiency": 1.7113}, {"worker_code": "w-741948", "operation_code": "op-8366758079-226", "operation_category": "221178", "efficiency": 1.8257}, {"worker_code": "w-741948", "operation_code": "op-8470658083-00002", "operation_category": "223180", "efficiency": 1.8257}, {"worker_code": "w-741948", "operation_code": "op-8366758072-286", "operation_category": "220177", "efficiency": 1.7352}, {"worker_code": "w-741948", "operation_code": "op-8370828083-007", "operation_category": "223180", "efficiency": 1.5526}, {"worker_code": "w-741948", "operation_code": "op-8366758065-200", "operation_category": "218175", "efficiency": 1.7046}, {"worker_code": "w-741948", "operation_code": "op-8365838079-00008", "operation_category": "221178", "efficiency": 1.8257}, {"worker_code": "w-741948", "operation_code": "op-8365838079-00004", "operation_category": "221178", "efficiency": 1.2176}, {"worker_code": "w-741948", "operation_code": "op-8370828065-00015", "operation_category": "218175", "efficiency": 1.8723}, {"worker_code": "w-741948", "operation_code": "op-8365838083-162", "operation_category": "223180", "efficiency": 1.3407}, {"worker_code": "w-741948", "operation_code": "op-8370828083-00001", "operation_category": "223180", "efficiency": 0.6453}, {"worker_code": "w-741948", "operation_code": "op-8370828083-00039T", "operation_category": "223180", "efficiency": 1.5}, {"worker_code": "w-741948", "operation_code": "op-8366758083-054", "operation_category": "223180", "efficiency": 1.8257}, {"worker_code": "w-741948", "operation_code": "op-8366758085-344", "operation_category": "224181", "efficiency": 1.5}, {"worker_code": "w-741948", "operation_code": "op-8370828079-016", "operation_category": "221178", "efficiency": 1.369}], "operation_category_skill_list": [], "curr_station_list": [{"station_code": "st-20000-97"}]}, {"worker_code": "w-741978", "operation_skill_list": [{"worker_code": "w-741978", "operation_code": "op-8381848167-006", "operation_category": "249219", "efficiency": 0.8495}, {"worker_code": "w-741978", "operation_code": "op-8381848167-007", "operation_category": "249219", "efficiency": 0.6314}], "operation_category_skill_list": [], "curr_station_list": [{"station_code": "st-1205-21"}]}, {"worker_code": "w-743097", "operation_skill_list": [{"worker_code": "w-743097", "operation_code": "op-8365837976-063", "operation_category": "201001", "efficiency": 0.9556}, {"worker_code": "w-743097", "operation_code": "op-8365837976-010", "operation_category": "201001", "efficiency": 0.8387}, {"worker_code": "w-743097", "operation_code": "op-8365838384-662", "operation_category": "214133", "efficiency": 0.6808}, {"worker_code": "w-743097", "operation_code": "op-8365838370-062", "operation_category": "211123", "efficiency": 0.9556}, {"worker_code": "w-743097", "operation_code": "op-8365838384-603", "operation_category": "214138", "efficiency": 0.9556}, {"worker_code": "w-743097", "operation_code": "op-8365838483-059", "operation_category": "216170", "efficiency": 0.9789}, {"worker_code": "w-743097", "operation_code": "op-8390748474-025", "operation_category": "235192", "efficiency": 0.7774}, {"worker_code": "w-743097", "operation_code": "op-8365836678-610", "operation_category": "203040", "efficiency": 0.653}, {"worker_code": "w-743097", "operation_code": "op-8365837083-00043T", "operation_category": "205049", "efficiency": 0.8}, {"worker_code": "w-743097", "operation_code": "op-8365838370-00006", "operation_category": "211119", "efficiency": 0.733}], "operation_category_skill_list": [{"worker_code": "w-743097", "operation_category": "211123", "efficiency": 0.9556}, {"worker_code": "w-743097", "operation_category": "206057", "efficiency": 0.9498}, {"worker_code": "w-743097", "operation_category": "203040", "efficiency": 0.6435}, {"worker_code": "w-743097", "operation_category": "201001", "efficiency": 0.8459}, {"worker_code": "w-743097", "operation_category": "214133", "efficiency": 0.6418}, {"worker_code": "w-743097", "operation_category": "214138", "efficiency": 0.9556}, {"worker_code": "w-743097", "operation_category": "202030", "efficiency": 1.3763}, {"worker_code": "w-743097", "operation_category": "204043", "efficiency": 0.7394}], "curr_station_list": [{"station_code": "st-1205-15"}]}, {"worker_code": "w-743154", "operation_skill_list": [{"worker_code": "w-743154", "operation_code": "op-8365836584-777", "operation_category": "202010", "efficiency": 0.725}, {"worker_code": "w-743154", "operation_code": "op-8365838369-244", "operation_category": "210113", "efficiency": 0.7563}, {"worker_code": "w-743154", "operation_code": "op-8370828283-006", "operation_category": "208070", "efficiency": 1.2}, {"worker_code": "w-743154", "operation_code": "op-8370827478-00033T", "efficiency": 1.4367}, {"worker_code": "w-743154", "operation_code": "op-8366757478-007", "operation_category": "206051", "efficiency": 1.0134}, {"worker_code": "w-743154", "operation_code": "op-8383768384-052", "operation_category": "214142", "efficiency": 0.7622}, {"worker_code": "w-743154", "operation_code": "op-8370828483-00068T", "efficiency": 1.4436}, {"worker_code": "w-743154", "operation_code": "op-8370827478-724", "operation_category": "206057", "efficiency": 1.4292}, {"worker_code": "w-743154", "operation_code": "op-8365838483-389", "operation_category": "216153", "efficiency": 0.8741}, {"worker_code": "w-743154", "operation_code": "op-8370826584-00038T", "efficiency": 1.4223}, {"worker_code": "w-743154", "operation_code": "op-8366758384-181", "operation_category": "214133", "efficiency": 0.9743}, {"worker_code": "w-743154", "operation_code": "op-8365837083-049", "operation_category": "205046", "efficiency": 1.0292}, {"worker_code": "w-743154", "operation_code": "op-8365838384-047", "operation_category": "214133", "efficiency": 1.0319}, {"worker_code": "w-743154", "operation_code": "op-8366757478-004", "operation_category": "206057", "efficiency": 0.85}, {"worker_code": "w-743154", "operation_code": "op-8370827478-009", "operation_category": "206051", "efficiency": 0.85}, {"worker_code": "w-743154", "operation_code": "op-8365838384-065", "operation_category": "214138", "efficiency": 0.7338}, {"worker_code": "w-743154", "operation_code": "op-8365836678-048", "operation_category": "203232", "efficiency": 1.0323}, {"worker_code": "w-743154", "operation_code": "op-8365836584-325", "operation_category": "202030", "efficiency": 0.7345}, {"worker_code": "w-743154", "operation_code": "op-8370828477-00026T", "efficiency": 1.3907}], "operation_category_skill_list": [{"worker_code": "w-743154", "operation_category": "206057", "efficiency": 1.399}, {"worker_code": "w-743154", "operation_category": "201001", "efficiency": 1.4302}, {"worker_code": "w-743154", "operation_category": "215149", "efficiency": 0.85}, {"worker_code": "w-743154", "operation_category": "214133", "efficiency": 0.9913}, {"worker_code": "w-743154", "operation_category": "214138", "efficiency": 0.7587}, {"worker_code": "w-743154", "operation_category": "214145", "efficiency": 1.0186}, {"worker_code": "w-743154", "operation_category": "204043", "efficiency": 0.4844}], "curr_station_list": [{"station_code": "st-1205-11"}]}, {"worker_code": "w-743386", "operation_skill_list": [{"worker_code": "w-743386", "operation_code": "op-8365837478-560", "operation_category": "206057", "efficiency": 0.7913}, {"worker_code": "w-743386", "operation_code": "op-8365837976-00001", "operation_category": "201001", "efficiency": 0.8667}, {"worker_code": "w-743386", "operation_code": "op-8370656584-019", "operation_category": "202013", "efficiency": 0.7551}, {"worker_code": "w-743386", "operation_code": "op-8366757976-218", "operation_category": "201001", "efficiency": 0.9}, {"worker_code": "w-743386", "operation_code": "op-8366758384-181", "operation_category": "214133", "efficiency": 0.9407}, {"worker_code": "w-743386", "operation_code": "op-8366758384-082", "operation_category": "214145", "efficiency": 0.9}, {"worker_code": "w-743386", "operation_code": "op-8370828283-230", "operation_category": "208085", "efficiency": 0.7272}, {"worker_code": "w-743386", "operation_code": "op-8370827976-329", "operation_category": "201001", "efficiency": 0.9}], "operation_category_skill_list": [{"worker_code": "w-743386", "operation_category": "201001", "efficiency": 0.8841}, {"worker_code": "w-743386", "operation_category": "215149", "efficiency": 0.8}, {"worker_code": "w-743386", "operation_category": "214133", "efficiency": 0.9407}, {"worker_code": "w-743386", "operation_category": "206051", "efficiency": 0.7377}, {"worker_code": "w-743386", "operation_category": "206057", "efficiency": 0.8336}, {"worker_code": "w-743386", "operation_category": "202013", "efficiency": 0.7551}, {"worker_code": "w-743386", "operation_category": "213131", "efficiency": 0.8}], "curr_station_list": [{"station_code": "st-1205-6"}]}, {"worker_code": "w-743774", "operation_skill_list": [{"worker_code": "w-743774", "operation_code": "op-8365837976-063", "operation_category": "201001", "efficiency": 0.616}, {"worker_code": "w-743774", "operation_code": "op-8365838384-662", "operation_category": "214133", "efficiency": 0.8813}, {"worker_code": "w-743774", "operation_code": "op-8365838370-062", "operation_category": "211123", "efficiency": 0.5572}, {"worker_code": "w-743774", "operation_code": "op-8365838384-603", "operation_category": "214138", "efficiency": 0.4764}, {"worker_code": "w-743774", "operation_code": "op-8365836678-610", "operation_category": "203040", "efficiency": 0.8788}, {"worker_code": "w-743774", "operation_code": "op-8366756678-053", "operation_category": "203040", "efficiency": 0.6277}, {"worker_code": "w-743774", "operation_code": "op-8365838370-661", "operation_category": "211116", "efficiency": 0.5125}], "operation_category_skill_list": [{"worker_code": "w-743774", "operation_category": "211123", "efficiency": 0.7648}, {"worker_code": "w-743774", "operation_category": "215149", "efficiency": 0.6251}, {"worker_code": "w-743774", "operation_category": "201001", "efficiency": 0.8065}, {"worker_code": "w-743774", "operation_category": "203040", "efficiency": 0.8057}, {"worker_code": "w-743774", "operation_category": "235192", "efficiency": 0.5413}, {"worker_code": "w-743774", "operation_category": "214133", "efficiency": 0.8076}, {"worker_code": "w-743774", "operation_category": "205049", "efficiency": 0.8822}, {"worker_code": "w-743774", "operation_category": "214138", "efficiency": 0.4764}, {"worker_code": "w-743774", "operation_category": "202030", "efficiency": 0.5966}, {"worker_code": "w-743774", "operation_category": "204043", "efficiency": 0.7137}], "curr_station_list": [{"station_code": "st-1205-19"}]}, {"worker_code": "w-744053", "operation_skill_list": [{"worker_code": "w-744053", "operation_code": "op-8366756678-028", "operation_category": "203040", "efficiency": 1.1357}, {"worker_code": "w-744053", "operation_code": "op-8366757478-007", "operation_category": "206051", "efficiency": 1.0443}, {"worker_code": "w-744053", "operation_code": "op-8366758477-202", "operation_category": "215149", "efficiency": 1.1951}, {"worker_code": "w-744053", "operation_code": "op-8366757976-218", "operation_category": "201001", "efficiency": 1.086}, {"worker_code": "w-744053", "operation_code": "op-8366758384-181", "operation_category": "214133", "efficiency": 1.2538}, {"worker_code": "w-744053", "operation_code": "op-8366758384-082", "operation_category": "214145", "efficiency": 1.1349}, {"worker_code": "w-744053", "operation_code": "op-8366757478-004", "operation_category": "206057", "efficiency": 1.3121}, {"worker_code": "w-744053", "operation_code": "op-8370827478-009", "operation_category": "206051", "efficiency": 1.1536}, {"worker_code": "w-744053", "operation_code": "op-8366756678-053", "operation_category": "203040", "efficiency": 1.133}, {"worker_code": "w-744053", "operation_code": "op-8370827976-329", "operation_category": "201001", "efficiency": 1.1382}, {"worker_code": "w-744053", "operation_code": "op-8366758384-027", "operation_category": "214133", "efficiency": 1.1332}], "operation_category_skill_list": [{"worker_code": "w-744053", "operation_category": "206057", "efficiency": 1.234}, {"worker_code": "w-744053", "operation_category": "201001", "efficiency": 1.1795}, {"worker_code": "w-744053", "operation_category": "215149", "efficiency": 1.1951}, {"worker_code": "w-744053", "operation_category": "214133", "efficiency": 1.1554}, {"worker_code": "w-744053", "operation_category": "206051", "efficiency": 1.0595}, {"worker_code": "w-744053", "operation_category": "203040", "efficiency": 1.1369}, {"worker_code": "w-744053", "operation_category": "205049", "efficiency": 0.8082}, {"worker_code": "w-744053", "operation_category": "213131", "efficiency": 0.885}], "curr_station_list": [{"station_code": "st-1205-2"}]}, {"worker_code": "w-746233", "operation_skill_list": [{"worker_code": "w-746233", "operation_code": "op-8365838369-244", "operation_category": "210113", "efficiency": 0.7}, {"worker_code": "w-746233", "operation_code": "op-8383768384-052", "operation_category": "214142", "efficiency": 0.6356}, {"worker_code": "w-746233", "operation_code": "op-8365838384-047", "operation_category": "214133", "efficiency": 0.6}, {"worker_code": "w-746233", "operation_code": "op-8365838384-065", "operation_category": "214138", "efficiency": 0.7}, {"worker_code": "w-746233", "operation_code": "op-8365836584-325", "operation_category": "202030", "efficiency": 0.6}], "operation_category_skill_list": [{"worker_code": "w-746233", "operation_category": "206057", "efficiency": 0.6}, {"worker_code": "w-746233", "operation_category": "214133", "efficiency": 0.6057}, {"worker_code": "w-746233", "operation_category": "214138", "efficiency": 0.6}], "curr_station_list": [{"station_code": "st-20000-72"}]}, {"worker_code": "w-746243", "operation_skill_list": [{"worker_code": "w-746243", "operation_code": "op-8365836584-777", "operation_category": "202010", "efficiency": 0.85}, {"worker_code": "w-746243", "operation_code": "op-8365838483-389", "operation_category": "216153", "efficiency": 0.85}, {"worker_code": "w-746243", "operation_code": "op-8365837083-049", "operation_category": "205046", "efficiency": 0.85}, {"worker_code": "w-746243", "operation_code": "op-8365838384-047", "operation_category": "214133", "efficiency": 0.85}, {"worker_code": "w-746243", "operation_code": "op-8365836678-048", "operation_category": "203232", "efficiency": 0.85}], "operation_category_skill_list": [{"worker_code": "w-746243", "operation_category": "214133", "efficiency": 0.85}, {"worker_code": "w-746243", "operation_category": "202030", "efficiency": 0.85}], "curr_station_list": [{"station_code": "st-20000-83"}]}], "process_list": [{"operation": "op-8370827478-009", "operation_number": 219400, "part_code": "BJ05", "operation_category": "206051", "machine_type": "m-688067-01", "machine_type_2": "A", "standard_oper_time": 122.18399999999998, "fixed_station_code": "", "fixed_worker_code": ""}, {"operation": "op-8366758384-181", "operation_number": 219430, "part_code": "BJ06", "operation_category": "214133", "machine_type": "m-688067-01", "machine_type_2": "A", "standard_oper_time": 18.78, "fixed_station_code": "", "fixed_worker_code": ""}, {"operation": "op-8366757478-007", "operation_number": 219460, "part_code": "BJ06", "operation_category": "206051", "machine_type": "m-688067-01", "machine_type_2": "A", "standard_oper_time": 113.25599999999999, "fixed_station_code": "", "fixed_worker_code": ""}, {"operation": "op-8366757478-004", "operation_number": 219480, "part_code": "BJ06", "operation_category": "206057", "machine_type": "m-688067-01", "machine_type_2": "A", "standard_oper_time": 67.32, "fixed_station_code": "", "fixed_worker_code": ""}, {"operation": "op-8366758085-344", "operation_number": 219490, "part_code": "BJ06", "operation_category": "224181", "machine_type": "m-848490-01", "machine_type_2": "A", "standard_oper_time": 22.74, "fixed_station_code": "", "fixed_worker_code": ""}, {"operation": "op-8366758384-027", "operation_number": 219530, "part_code": "BJ06", "operation_category": "214133", "machine_type": "m-686867-01", "machine_type_2": "A", "standard_oper_time": 47.76, "fixed_station_code": "", "fixed_worker_code": ""}, {"operation": "op-8366758477-202", "operation_number": 219550, "part_code": "BJ06", "operation_category": "215149", "machine_type": "m-6867-001", "machine_type_2": "A", "standard_oper_time": 19.224, "fixed_station_code": "", "fixed_worker_code": ""}, {"operation": "op-8366756678-028", "operation_number": 219570, "part_code": "BJ06", "operation_category": "203040", "machine_type": "m-687584-01", "machine_type_2": "A", "standard_oper_time": 52.5, "fixed_station_code": "", "fixed_worker_code": ""}, {"operation": "op-8366756678-053", "operation_number": 219580, "part_code": "BJ06", "operation_category": "203040", "machine_type": "m-687584-01", "machine_type_2": "A", "standard_oper_time": 22.98, "fixed_station_code": "", "fixed_worker_code": ""}, {"operation": "op-8366757976-218", "operation_number": 219600, "part_code": "BJ06", "operation_category": "201001", "machine_type": "m-756667-01", "machine_type_2": "A", "standard_oper_time": 34.62, "fixed_station_code": "", "fixed_worker_code": ""}, {"operation": "op-8370827976-329", "operation_number": 219620, "part_code": "BJ05", "operation_category": "201001", "machine_type": "m-756667-01", "machine_type_2": "A", "standard_oper_time": 52.44, "fixed_station_code": "", "fixed_worker_code": ""}, {"operation": "op-8366758384-082", "operation_number": 219630, "part_code": "BJ06", "operation_category": "214145", "machine_type": "m-688067-01", "machine_type_2": "A", "standard_oper_time": 51.3, "fixed_station_code": "", "fixed_worker_code": ""}, {"operation": "op-8370828065-00015", "operation_number": 249100, "part_code": "BJ05", "operation_category": "218175", "machine_type": "m-848490-01", "machine_type_2": "A", "standard_oper_time": 30.36, "fixed_station_code": "", "fixed_worker_code": ""}, {"operation": "op-8366758079-226", "operation_number": 249400, "part_code": "BJ06", "operation_category": "221178", "machine_type": "m-848490-01", "machine_type_2": "A", "standard_oper_time": 16.44, "fixed_station_code": "", "fixed_worker_code": ""}, {"operation": "op-8377838083-004", "operation_number": 251650, "part_code": "BJ10", "operation_category": "223180", "machine_type": "m-848490-01", "machine_type_2": "A", "standard_oper_time": 18.24, "fixed_station_code": "", "fixed_worker_code": ""}, {"operation": "op-8370828079-010", "operation_number": 252250, "part_code": "BJ05", "operation_category": "221178", "machine_type": "m-848490-01", "machine_type_2": "A", "standard_oper_time": 33.36, "fixed_station_code": "", "fixed_worker_code": ""}, {"operation": "op-8366758080-051", "operation_number": 252850, "part_code": "BJ06", "operation_category": "222179", "machine_type": "m-848490-01", "machine_type_2": "A", "standard_oper_time": 28.68, "fixed_station_code": "", "fixed_worker_code": ""}, {"operation": "op-8366758072-286", "operation_number": 254050, "part_code": "BJ06", "operation_category": "220177", "machine_type": "m-848490-01", "machine_type_2": "A", "standard_oper_time": 32.34, "fixed_station_code": "", "fixed_worker_code": ""}, {"operation": "op-8370828065-286", "operation_number": 257200, "part_code": "BJ05", "operation_category": "218175", "machine_type": "m-848490-01", "machine_type_2": "A", "standard_oper_time": 33.0, "fixed_station_code": "", "fixed_worker_code": ""}, {"operation": "op-8370828072-018", "operation_number": 258400, "part_code": "BJ05", "operation_category": "220177", "machine_type": "m-848490-01", "machine_type_2": "A", "standard_oper_time": 28.74, "fixed_station_code": "", "fixed_worker_code": ""}, {"operation": "op-8366758083-054", "operation_number": 267850, "part_code": "BJ06", "operation_category": "223180", "machine_type": "m-848490-01", "machine_type_2": "A", "standard_oper_time": 9.48, "fixed_station_code": "", "fixed_worker_code": ""}, {"operation": "op-8366758065-200", "operation_number": 269052, "part_code": "BJ06", "operation_category": "218175", "machine_type": "m-848490-01", "machine_type_2": "A", "standard_oper_time": 28.2, "fixed_station_code": "", "fixed_worker_code": ""}, {"operation": "op-8370826584-00038T", "operation_number": 269060, "part_code": "BJ05", "operation_category": "202013", "machine_type": "m-688067-01", "machine_type_2": "A", "standard_oper_time": 128.16, "fixed_station_code": "", "fixed_worker_code": ""}, {"operation": "op-8370828477-00026T", "operation_number": 269070, "part_code": "BJ05", "operation_category": "215149", "machine_type": "m-6867-001", "machine_type_2": "A", "standard_oper_time": 36.144, "fixed_station_code": "", "fixed_worker_code": ""}, {"operation": "op-8370828483-00068T", "operation_number": 269080, "part_code": "BJ05", "operation_category": "216155", "machine_type": "m-688067-01", "machine_type_2": "A", "standard_oper_time": 73.29599999999999, "fixed_station_code": "", "fixed_worker_code": ""}, {"operation": "op-8370828283-006", "operation_number": 269100, "part_code": "BJ05", "operation_category": "208070", "machine_type": "m-688067-01", "machine_type_2": "A", "standard_oper_time": 90.42, "fixed_station_code": "", "fixed_worker_code": ""}, {"operation": "op-8370828083-00039T", "operation_number": 269200, "part_code": "BJ07", "operation_category": "223180", "machine_type": "m-848490-01", "machine_type_2": "A", "standard_oper_time": 36.18, "fixed_station_code": "", "fixed_worker_code": ""}, {"operation": "op-8370827478-724", "operation_number": 275650, "part_code": "BJ05", "operation_category": "206057", "machine_type": "m-688067-01", "machine_type_2": "A", "standard_oper_time": 134.64, "fixed_station_code": "", "fixed_worker_code": ""}, {"operation": "op-8370827478-00033T", "operation_number": 275660, "part_code": "BJ05", "operation_category": "206051", "machine_type": "m-688067-01", "machine_type_2": "A", "standard_oper_time": 108.64800000000001, "fixed_station_code": "", "fixed_worker_code": ""}, {"operation": "op-8370656584-019", "operation_number": 601800, "part_code": "BJ07", "operation_category": "202013", "machine_type": "m-688067-09", "machine_type_2": "A", "standard_oper_time": 48.3, "fixed_station_code": "", "fixed_worker_code": ""}, {"operation": "op-8365837478-560", "operation_number": 602800, "part_code": "BJ07", "operation_category": "206057", "machine_type": "m-688067-01", "machine_type_2": "A", "standard_oper_time": 228.6, "fixed_station_code": "", "fixed_worker_code": ""}, {"operation": "op-8365837976-00001", "operation_number": 610200, "part_code": "BJ07", "operation_category": "201001", "machine_type": "m-756667-01", "machine_type_2": "A", "standard_oper_time": 44.16, "fixed_station_code": "", "fixed_worker_code": ""}, {"operation": "op-8370828283-230", "operation_number": 614620, "part_code": "BJ07", "operation_category": "208085", "machine_type": "m-688067-01", "machine_type_2": "A", "standard_oper_time": 68.76, "fixed_station_code": "", "fixed_worker_code": ""}, {"operation": "op-8370828383-014", "operation_number": 619800, "part_code": "BJ07", "operation_category": "213131", "machine_type": "m-688067-01", "machine_type_2": "A", "standard_oper_time": 70.056, "fixed_station_code": "", "fixed_worker_code": ""}, {"operation": "op-8365838369-00019", "operation_number": 620200, "part_code": "BJ07", "operation_category": "210237", "machine_type": "m-688067-01", "machine_type_2": "A", "standard_oper_time": 258.36, "fixed_station_code": "", "fixed_worker_code": ""}, {"operation": "op-8365838477-094", "operation_number": 620300, "part_code": "BJ07", "operation_category": "215149", "machine_type": "m-6867-001", "machine_type_2": "A", "standard_oper_time": 31.607999999999997, "fixed_station_code": "", "fixed_worker_code": ""}, {"operation": "op-8370828083-007", "operation_number": 620500, "part_code": "BJ07", "operation_category": "223180", "machine_type": "m-848490-01", "machine_type_2": "A", "standard_oper_time": 19.14, "fixed_station_code": "", "fixed_worker_code": ""}, {"operation": "op-8370828083-00001", "operation_number": 623400, "part_code": "BJ07", "operation_category": "223180", "machine_type": "m-848490-01", "machine_type_2": "A", "standard_oper_time": 17.82, "fixed_station_code": "", "fixed_worker_code": ""}, {"operation": "op-8365838079-00004", "operation_number": 623600, "part_code": "BJ07", "operation_category": "221178", "machine_type": "m-848490-01", "machine_type_2": "A", "standard_oper_time": 53.16, "fixed_station_code": "", "fixed_worker_code": ""}, {"operation": "op-8470658083-00002", "operation_number": 624800, "part_code": "BJ07", "operation_category": "223180", "machine_type": "m-848490-01", "machine_type_2": "A", "standard_oper_time": 16.08, "fixed_station_code": "", "fixed_worker_code": ""}, {"operation": "op-8370828079-016", "operation_number": 625000, "part_code": "BJ07", "operation_category": "221178", "machine_type": "m-848490-01", "machine_type_2": "A", "standard_oper_time": 18.0, "fixed_station_code": "", "fixed_worker_code": ""}, {"operation": "op-8365838079-00008", "operation_number": 625010, "part_code": "BJ07", "operation_category": "221178", "machine_type": "m-848490-01", "machine_type_2": "A", "standard_oper_time": 39.42, "fixed_station_code": "", "fixed_worker_code": ""}, {"operation": "op-8365836783-505", "operation_number": 625015, "part_code": "BJ07", "operation_category": "204043", "machine_type": "m-688067-01", "machine_type_2": "A", "standard_oper_time": 57.78, "fixed_station_code": "", "fixed_worker_code": ""}, {"operation": "op-8365838370-062", "operation_number": 625020, "part_code": "BJ07", "operation_category": "211123", "machine_type": "m-688067-01", "machine_type_2": "A", "standard_oper_time": 173.016, "fixed_station_code": "", "fixed_worker_code": ""}, {"operation": "op-8365837976-063", "operation_number": 625040, "part_code": "BJ07", "operation_category": "201001", "machine_type": "m-756667-01", "machine_type_2": "A", "standard_oper_time": 39.0, "fixed_station_code": "", "fixed_worker_code": ""}, {"operation": "op-8383708466-055", "operation_number": 625080, "part_code": "BJ07", "operation_category": "237194", "machine_type": "m-8370-001", "machine_type_2": "A", "standard_oper_time": 127.8, "fixed_station_code": "", "fixed_worker_code": ""}, {"operation": "op-8390748474-025", "operation_number": 716560, "part_code": "BJ07", "operation_category": "235192", "machine_type": "m-847467-03", "machine_type_2": "A", "standard_oper_time": 58.32, "fixed_station_code": "", "fixed_worker_code": ""}, {"operation": "op-8365837083-00043T", "operation_number": 716570, "part_code": "BJ07", "operation_category": "205049", "machine_type": "m-688067-01", "machine_type_2": "A", "standard_oper_time": 46.56, "fixed_station_code": "", "fixed_worker_code": ""}, {"operation": "op-8365838370-00006", "operation_number": 716600, "part_code": "BJ07", "operation_category": "211119", "machine_type": "m-688067-01", "machine_type_2": "A", "standard_oper_time": 137.952, "fixed_station_code": "", "fixed_worker_code": ""}, {"operation": "op-8365837976-010", "operation_number": 717600, "part_code": "BJ07", "operation_category": "201001", "machine_type": "m-756667-01", "machine_type_2": "A", "standard_oper_time": 37.44, "fixed_station_code": "", "fixed_worker_code": ""}, {"operation": "op-8365838483-059", "operation_number": 718200, "part_code": "BJ07", "operation_category": "216170", "machine_type": "m-829067-02", "machine_type_2": "A", "standard_oper_time": 102.78, "fixed_station_code": "", "fixed_worker_code": ""}, {"operation": "op-8365838370-00030T", "operation_number": 764260, "part_code": "BJ07", "operation_category": "211123", "machine_type": "m-688067-01", "machine_type_2": "A", "standard_oper_time": 163.29600000000002, "fixed_station_code": "", "fixed_worker_code": ""}, {"operation": "op-8365837976-00057T", "operation_number": 765100, "part_code": "BJ07", "operation_category": "201001", "machine_type": "m-756667-01", "machine_type_2": "A", "standard_oper_time": 24.18, "fixed_station_code": "", "fixed_worker_code": ""}, {"operation": "op-8383708466-00025T", "operation_number": 765210, "part_code": "BJ07", "operation_category": "237194", "machine_type": "m-8370-001", "machine_type_2": "A", "standard_oper_time": 149.82, "fixed_station_code": "", "fixed_worker_code": ""}, {"operation": "op-8365838370-661", "operation_number": 767000, "part_code": "BJ07", "operation_category": "211116", "machine_type": "m-688067-01", "machine_type_2": "A", "standard_oper_time": 186.91199999999998, "fixed_station_code": "", "fixed_worker_code": ""}, {"operation": "op-8365838384-603", "operation_number": 767050, "part_code": "BJ07", "operation_category": "214138", "machine_type": "m-688067-01", "machine_type_2": "A", "standard_oper_time": 71.136, "fixed_station_code": "", "fixed_worker_code": ""}, {"operation": "op-8365838384-662", "operation_number": 769000, "part_code": "BJ07", "operation_category": "214133", "machine_type": "m-686867-01", "machine_type_2": "A", "standard_oper_time": 49.14, "fixed_station_code": "", "fixed_worker_code": ""}, {"operation": "op-8365836678-610", "operation_number": 769800, "part_code": "BJ07", "operation_category": "203040", "machine_type": "m-687584-01", "machine_type_2": "A", "standard_oper_time": 68.58, "fixed_station_code": "", "fixed_worker_code": ""}, {"operation": "op-8365838083-162", "operation_number": 769830, "part_code": "BJ07", "operation_category": "223180", "machine_type": "m-848490-01", "machine_type_2": "A", "standard_oper_time": 25.68, "fixed_station_code": "", "fixed_worker_code": ""}, {"operation": "op-8381848167-006", "operation_number": 771500, "part_code": "BJ07", "operation_category": "249219", "machine_type": "m-748990-01", "machine_type_2": "A", "standard_oper_time": 150.0, "fixed_station_code": "", "fixed_worker_code": "w-741978"}, {"operation": "op-8365838384-065", "operation_number": 771510, "part_code": "BJ07", "operation_category": "214138", "machine_type": "m-688067-01", "machine_type_2": "A", "standard_oper_time": 87.11999999999999, "fixed_station_code": "", "fixed_worker_code": ""}, {"operation": "op-8383768384-052", "operation_number": 771520, "part_code": "BJ07", "operation_category": "214142", "machine_type": "m-838067-01", "machine_type_2": "A", "standard_oper_time": 55.08, "fixed_station_code": "", "fixed_worker_code": ""}, {"operation": "op-8365838369-244", "operation_number": 771530, "part_code": "BJ07", "operation_category": "210113", "machine_type": "m-688067-01", "machine_type_2": "A", "standard_oper_time": 306.144, "fixed_station_code": "", "fixed_worker_code": ""}, {"operation": "op-8365836584-325", "operation_number": 771540, "part_code": "BJ07", "operation_category": "202030", "machine_type": "m-688067-01", "machine_type_2": "A", "standard_oper_time": 92.64, "fixed_station_code": "", "fixed_worker_code": ""}, {"operation": "op-8365838384-047", "operation_number": 771550, "part_code": "BJ07", "operation_category": "214133", "machine_type": "m-686867-01", "machine_type_2": "A", "standard_oper_time": 115.63199999999999, "fixed_station_code": "", "fixed_worker_code": ""}, {"operation": "op-8365836678-048", "operation_number": 771560, "part_code": "BJ07", "operation_category": "203232", "machine_type": "m-687584-01", "machine_type_2": "A", "standard_oper_time": 89.16, "fixed_station_code": "", "fixed_worker_code": ""}, {"operation": "op-8365836584-777", "operation_number": 771565, "part_code": "BJ07", "operation_category": "202010", "machine_type": "m-688067-01", "machine_type_2": "A", "standard_oper_time": 45.12, "fixed_station_code": "", "fixed_worker_code": ""}, {"operation": "op-8365837083-049", "operation_number": 771570, "part_code": "BJ07", "operation_category": "205046", "machine_type": "m-688067-01", "machine_type_2": "A", "standard_oper_time": 147.96, "fixed_station_code": "", "fixed_worker_code": ""}, {"operation": "op-8365838483-389", "operation_number": 782000, "part_code": "BJ07", "operation_category": "216153", "machine_type": "m-688067-05", "machine_type_2": "A", "standard_oper_time": 88.056, "fixed_station_code": "", "fixed_worker_code": ""}, {"operation": "op-8381848167-007", "operation_number": 798200, "part_code": "BJ07", "operation_category": "249219", "machine_type": "m-748990-01", "machine_type_2": "A", "standard_oper_time": 90.6, "fixed_station_code": "", "fixed_worker_code": "w-741978"}], "machine_list": [{"machine_type": "m-838067-02", "is_mono": false, "is_movable": true, "is_machine_needed": true}, {"machine_type": "m-688067-02", "is_mono": false, "is_movable": true, "is_machine_needed": true}, {"machine_type": "m-829067-01", "is_mono": false, "is_movable": true, "is_machine_needed": true}, {"machine_type": "m-688067-03", "is_mono": false, "is_movable": true, "is_machine_needed": true}, {"machine_type": "m-906877-01", "is_mono": true, "is_movable": true, "is_machine_needed": true}, {"machine_type": "m-847467-03", "is_mono": false, "is_movable": true, "is_machine_needed": true}, {"machine_type": "m-847467-01", "is_mono": false, "is_movable": true, "is_machine_needed": true}, {"machine_type": "m-847467-02", "is_mono": false, "is_movable": true, "is_machine_needed": true}, {"machine_type": "m-687675-01", "is_mono": false, "is_movable": true, "is_machine_needed": true}, {"machine_type": "m-777467-01", "is_mono": false, "is_movable": true, "is_machine_needed": true}, {"machine_type": "m-688467-01", "is_mono": false, "is_movable": true, "is_machine_needed": true}, {"machine_type": "m-908867-02", "is_mono": false, "is_movable": true, "is_machine_needed": true}, {"machine_type": "m-908867-01", "is_mono": false, "is_movable": true, "is_machine_needed": true}, {"machine_type": "m-829067-02", "is_mono": false, "is_movable": true, "is_machine_needed": true}, {"machine_type": "m-887274-01", "is_mono": true, "is_movable": true, "is_machine_needed": true}, {"machine_type": "m-908474-01", "is_mono": true, "is_movable": false, "is_machine_needed": true}, {"machine_type": "m-906690-01", "is_mono": true, "is_movable": true, "is_machine_needed": true}, {"machine_type": "m-837770-01", "is_mono": true, "is_movable": false, "is_machine_needed": true}, {"machine_type": "m-688367-01", "is_mono": false, "is_movable": true, "is_machine_needed": true}, {"machine_type": "m-888067-01", "is_mono": false, "is_movable": true, "is_machine_needed": true}, {"machine_type": "m-756667-04", "is_mono": false, "is_movable": true, "is_machine_needed": true}, {"machine_type": "m-667567-01", "is_mono": true, "is_movable": true, "is_machine_needed": true}, {"machine_type": "m-688067-01", "is_mono": false, "is_movable": true, "is_machine_needed": true}, {"machine_type": "m-687584-01", "is_mono": false, "is_movable": true, "is_machine_needed": true}, {"machine_type": "m-838067-01", "is_mono": false, "is_movable": true, "is_machine_needed": true}, {"machine_type": "m-6867-001", "is_mono": false, "is_movable": true, "is_machine_needed": true}, {"machine_type": "m-756667-01", "is_mono": false, "is_movable": true, "is_machine_needed": true}, {"machine_type": "m-756667-02", "is_mono": false, "is_movable": true, "is_machine_needed": true}, {"machine_type": "m-756667-03", "is_mono": false, "is_movable": true, "is_machine_needed": true}, {"machine_type": "m-688376-01", "is_mono": false, "is_movable": true, "is_machine_needed": true}, {"machine_type": "m-906674-01", "is_mono": false, "is_movable": true, "is_machine_needed": true}, {"machine_type": "m-686867-01", "is_mono": false, "is_movable": true, "is_machine_needed": true}, {"machine_type": "m-687766-01", "is_mono": true, "is_movable": true, "is_machine_needed": true}, {"machine_type": "m-838376-01", "is_mono": false, "is_movable": true, "is_machine_needed": true}, {"machine_type": "m-688067-05", "is_mono": false, "is_movable": true, "is_machine_needed": true}, {"machine_type": "m-687584-02", "is_mono": false, "is_movable": true, "is_machine_needed": true}, {"machine_type": "m-688067-09", "is_mono": false, "is_movable": true, "is_machine_needed": true}, {"machine_type": "m-756874-01", "is_mono": false, "is_movable": true, "is_machine_needed": true}, {"machine_type": "m-829067-03", "is_mono": false, "is_movable": true, "is_machine_needed": true}, {"machine_type": "m-7567-002", "is_mono": false, "is_movable": true, "is_machine_needed": true}, {"machine_type": "m-7567-001", "is_mono": false, "is_movable": true, "is_machine_needed": true}, {"machine_type": "m-808967-01", "is_mono": false, "is_movable": true, "is_machine_needed": true}, {"machine_type": "m-708967-01", "is_mono": false, "is_movable": true, "is_machine_needed": true}, {"machine_type": "m-687567-01", "is_mono": true, "is_movable": false, "is_machine_needed": true}, {"machine_type": "m-689067-01", "is_mono": false, "is_movable": true, "is_machine_needed": true}, {"machine_type": "m-677567-01", "is_mono": false, "is_movable": true, "is_machine_needed": true}, {"machine_type": "m-837275-01", "is_mono": false, "is_movable": true, "is_machine_needed": true}, {"machine_type": "m-6890-001", "is_mono": false, "is_movable": true, "is_machine_needed": true}, {"machine_type": "m-686875-01", "is_mono": false, "is_movable": true, "is_machine_needed": true}, {"machine_type": "m-827467-01", "is_mono": false, "is_movable": true, "is_machine_needed": true}, {"machine_type": "m-756967-01", "is_mono": false, "is_movable": true, "is_machine_needed": true}, {"machine_type": "m-747767-01", "is_mono": false, "is_movable": true, "is_machine_needed": true}, {"machine_type": "m-688869-01", "is_mono": false, "is_movable": true, "is_machine_needed": true}, {"machine_type": "m-8370-001", "is_mono": true, "is_movable": true, "is_machine_needed": true}, {"machine_type": "m-848490-01", "is_mono": true, "is_movable": false, "is_machine_needed": true}, {"machine_type": "m-837771-01", "is_mono": true, "is_movable": true, "is_machine_needed": true}, {"machine_type": "m-8371-001", "is_mono": false, "is_movable": true, "is_machine_needed": false}, {"machine_type": "m-9074-001", "is_mono": false, "is_movable": true, "is_machine_needed": true}, {"machine_type": "m-748990-01", "is_mono": true, "is_movable": false, "is_machine_needed": true}, {"machine_type": "m-848468-01", "is_mono": true, "is_movable": false, "is_machine_needed": true}, {"machine_type": "m-677574-01", "is_mono": true, "is_movable": false, "is_machine_needed": true}, {"machine_type": "m-8878-001", "is_mono": false, "is_movable": true, "is_machine_needed": false}, {"machine_type": "m-688969-01", "is_mono": true, "is_movable": true, "is_machine_needed": true}, {"machine_type": "m-676684-01", "is_mono": false, "is_movable": true, "is_machine_needed": true}, {"machine_type": "m-6774-01", "is_mono": false, "is_movable": true, "is_machine_needed": true}, {"machine_type": "m-6780-01", "is_mono": false, "is_movable": true, "is_machine_needed": true}, {"machine_type": "m-678084-01", "is_mono": false, "is_movable": true, "is_machine_needed": true}, {"machine_type": "m-686667-01", "is_mono": false, "is_movable": true, "is_machine_needed": true}, {"machine_type": "m-6867-002", "is_mono": false, "is_movable": true, "is_machine_needed": true}, {"machine_type": "m-6867-01", "is_mono": false, "is_movable": true, "is_machine_needed": true}, {"machine_type": "m-687574-01", "is_mono": false, "is_movable": true, "is_machine_needed": true}, {"machine_type": "m-688067-01S01034", "is_mono": false, "is_movable": true, "is_machine_needed": true}, {"machine_type": "m-688067-04", "is_mono": false, "is_movable": true, "is_machine_needed": true}, {"machine_type": "m-688067-06", "is_mono": false, "is_movable": true, "is_machine_needed": true}, {"machine_type": "m-688067-07", "is_mono": false, "is_movable": true, "is_machine_needed": true}, {"machine_type": "m-688067-08", "is_mono": false, "is_movable": true, "is_machine_needed": true}, {"machine_type": "m-688067-10", "is_mono": false, "is_movable": true, "is_machine_needed": true}, {"machine_type": "m-6883-01", "is_mono": false, "is_movable": true, "is_machine_needed": true}, {"machine_type": "m-688976-01", "is_mono": false, "is_movable": true, "is_machine_needed": true}, {"machine_type": "m-708074-01", "is_mono": false, "is_movable": true, "is_machine_needed": true}, {"machine_type": "m-708074-02", "is_mono": false, "is_movable": true, "is_machine_needed": true}, {"machine_type": "m-708074-03", "is_mono": false, "is_movable": true, "is_machine_needed": true}, {"machine_type": "m-7567-003", "is_mono": false, "is_movable": true, "is_machine_needed": true}, {"machine_type": "m-7666-01", "is_mono": false, "is_movable": true, "is_machine_needed": true}, {"machine_type": "m-7680-01", "is_mono": false, "is_movable": true, "is_machine_needed": true}, {"machine_type": "m-7772-001", "is_mono": false, "is_movable": true, "is_machine_needed": true}, {"machine_type": "m-7772-003", "is_mono": false, "is_movable": true, "is_machine_needed": true}, {"machine_type": "m-778484-01", "is_mono": false, "is_movable": true, "is_machine_needed": true}, {"machine_type": "m-8067-001", "is_mono": false, "is_movable": true, "is_machine_needed": true}, {"machine_type": "m-8080-01", "is_mono": false, "is_movable": true, "is_machine_needed": true}, {"machine_type": "m-8190-0042", "is_mono": false, "is_movable": true, "is_machine_needed": true}, {"machine_type": "m-828174-01", "is_mono": false, "is_movable": true, "is_machine_needed": true}, {"machine_type": "m-829067-04", "is_mono": false, "is_movable": true, "is_machine_needed": true}, {"machine_type": "m-8371-01", "is_mono": false, "is_movable": true, "is_machine_needed": true}, {"machine_type": "m-838976-01", "is_mono": false, "is_movable": true, "is_machine_needed": true}, {"machine_type": "m-849084-01", "is_mono": false, "is_movable": true, "is_machine_needed": true}, {"machine_type": "m-8788-001", "is_mono": false, "is_movable": true, "is_machine_needed": true}, {"machine_type": "m-9080-01", "is_mono": false, "is_movable": true, "is_machine_needed": true}, {"machine_type": "m-748990-", "is_mono": false, "is_movable": true, "is_machine_needed": true}, {"machine_type": "m-7772-004", "is_mono": false, "is_movable": true, "is_machine_needed": true}, {"machine_type": "m-7772-024", "is_mono": false, "is_movable": true, "is_machine_needed": true}, {"machine_type": "m-7772-025", "is_mono": false, "is_movable": true, "is_machine_needed": true}, {"machine_type": "m-7772-026", "is_mono": false, "is_movable": true, "is_machine_needed": true}, {"machine_type": "m-838374-01", "is_mono": false, "is_movable": true, "is_machine_needed": true}], "station_list": [{"station_code": "st-1205-1", "line_number": 1, "curr_machine_list": [], "neighbor_station_list": [{"station_code": "st-1205-2"}, {"station_code": "st-1205-3"}, {"station_code": "st-1205-22"}, {"station_code": "st-1205-23"}, {"station_code": "st-1205-24"}]}, {"station_code": "st-1205-2", "line_number": 2, "curr_machine_list": [], "neighbor_station_list": [{"station_code": "st-1205-1"}, {"station_code": "st-1205-3"}, {"station_code": "st-1205-4"}, {"station_code": "st-1205-22"}, {"station_code": "st-1205-23"}, {"station_code": "st-1205-24"}]}, {"station_code": "st-1205-3", "line_number": 3, "curr_machine_list": [{"machine_type": "m-848490-01"}], "neighbor_station_list": [{"station_code": "st-1205-1"}, {"station_code": "st-1205-2"}, {"station_code": "st-1205-4"}, {"station_code": "st-1205-5"}, {"station_code": "st-1205-22"}, {"station_code": "st-1205-23"}, {"station_code": "st-1205-24"}]}, {"station_code": "st-1205-4", "line_number": 4, "curr_machine_list": [], "neighbor_station_list": [{"station_code": "st-1205-2"}, {"station_code": "st-1205-3"}, {"station_code": "st-1205-6"}, {"station_code": "st-1205-5"}, {"station_code": "st-1205-23"}, {"station_code": "st-1205-20"}, {"station_code": "st-1205-22"}, {"station_code": "st-1205-24"}]}, {"station_code": "st-1205-5", "line_number": 5, "curr_machine_list": [], "neighbor_station_list": [{"station_code": "st-1205-3"}, {"station_code": "st-1205-4"}, {"station_code": "st-1205-6"}, {"station_code": "st-1205-7"}, {"station_code": "st-1205-22"}, {"station_code": "st-1205-18"}, {"station_code": "st-1205-19"}, {"station_code": "st-1205-20"}, {"station_code": "st-1205-23"}]}, {"station_code": "st-1205-6", "line_number": 6, "curr_machine_list": [], "neighbor_station_list": [{"station_code": "st-1205-4"}, {"station_code": "st-1205-5"}, {"station_code": "st-1205-7"}, {"station_code": "st-1205-8"}, {"station_code": "st-1205-18"}, {"station_code": "st-1205-19"}, {"station_code": "st-1205-20"}]}, {"station_code": "st-1205-7", "line_number": 7, "curr_machine_list": [], "neighbor_station_list": [{"station_code": "st-1205-5"}, {"station_code": "st-1205-6"}, {"station_code": "st-1205-8"}, {"station_code": "st-1205-9"}, {"station_code": "st-1205-20"}, {"station_code": "st-1205-17"}, {"station_code": "st-1205-18"}, {"station_code": "st-1205-19"}]}, {"station_code": "st-1205-8", "line_number": 8, "curr_machine_list": [], "neighbor_station_list": [{"station_code": "st-1205-6"}, {"station_code": "st-1205-7"}, {"station_code": "st-1205-9"}, {"station_code": "st-1205-10"}, {"station_code": "st-1205-19"}, {"station_code": "st-1205-20"}, {"station_code": "st-1205-17"}, {"station_code": "st-1205-18"}, {"station_code": "st-1205-16"}]}, {"station_code": "st-1205-9", "line_number": 9, "curr_machine_list": [{"machine_type": "m-848490-01"}], "neighbor_station_list": [{"station_code": "st-1205-7"}, {"station_code": "st-1205-8"}, {"station_code": "st-1205-10"}, {"station_code": "st-1205-11"}, {"station_code": "st-1205-19"}, {"station_code": "st-1205-18"}, {"station_code": "st-1205-15"}, {"station_code": "st-1205-16"}, {"station_code": "st-1205-17"}]}, {"station_code": "st-1205-10", "line_number": 10, "curr_machine_list": [], "neighbor_station_list": [{"station_code": "st-1205-8"}, {"station_code": "st-1205-9"}, {"station_code": "st-1205-11"}, {"station_code": "st-1205-12"}, {"station_code": "st-1205-17"}, {"station_code": "st-1205-18"}, {"station_code": "st-1205-16"}, {"station_code": "st-1205-14"}, {"station_code": "st-1205-15"}]}, {"station_code": "st-1205-11", "line_number": 11, "curr_machine_list": [], "neighbor_station_list": [{"station_code": "st-1205-9"}, {"station_code": "st-1205-10"}, {"station_code": "st-1205-12"}, {"station_code": "st-1205-16"}, {"station_code": "st-1205-14"}, {"station_code": "st-1205-15"}, {"station_code": "st-1205-17"}]}, {"station_code": "st-1205-12", "line_number": 12, "curr_machine_list": [], "neighbor_station_list": [{"station_code": "st-1205-10"}, {"station_code": "st-1205-11"}, {"station_code": "st-1205-14"}, {"station_code": "st-1205-16"}, {"station_code": "st-1205-15"}]}, {"station_code": "st-1205-14", "line_number": 14, "curr_machine_list": [], "neighbor_station_list": [{"station_code": "st-1205-12"}, {"station_code": "st-1205-16"}, {"station_code": "st-1205-10"}, {"station_code": "st-1205-11"}, {"station_code": "st-1205-15"}]}, {"station_code": "st-1205-15", "line_number": 15, "curr_machine_list": [], "neighbor_station_list": [{"station_code": "st-1205-9"}, {"station_code": "st-1205-10"}, {"station_code": "st-1205-11"}, {"station_code": "st-1205-12"}, {"station_code": "st-1205-14"}, {"station_code": "st-1205-16"}, {"station_code": "st-1205-17"}]}, {"station_code": "st-1205-16", "line_number": 16, "curr_machine_list": [], "neighbor_station_list": [{"station_code": "st-1205-11"}, {"station_code": "st-1205-12"}, {"station_code": "st-1205-14"}, {"station_code": "st-1205-10"}, {"station_code": "st-1205-17"}, {"station_code": "st-1205-18"}, {"station_code": "st-1205-8"}, {"station_code": "st-1205-9"}, {"station_code": "st-1205-15"}]}, {"station_code": "st-1205-17", "line_number": 17, "curr_machine_list": [], "neighbor_station_list": [{"station_code": "st-1205-10"}, {"station_code": "st-1205-11"}, {"station_code": "st-1205-16"}, {"station_code": "st-1205-7"}, {"station_code": "st-1205-8"}, {"station_code": "st-1205-9"}, {"station_code": "st-1205-15"}, {"station_code": "st-1205-18"}, {"station_code": "st-1205-19"}]}, {"station_code": "st-1205-18", "line_number": 18, "curr_machine_list": [], "neighbor_station_list": [{"station_code": "st-1205-9"}, {"station_code": "st-1205-10"}, {"station_code": "st-1205-16"}, {"station_code": "st-1205-5"}, {"station_code": "st-1205-7"}, {"station_code": "st-1205-6"}, {"station_code": "st-1205-8"}, {"station_code": "st-1205-17"}, {"station_code": "st-1205-19"}, {"station_code": "st-1205-20"}]}, {"station_code": "st-1205-19", "line_number": 19, "curr_machine_list": [], "neighbor_station_list": [{"station_code": "st-1205-8"}, {"station_code": "st-1205-9"}, {"station_code": "st-1205-5"}, {"station_code": "st-1205-7"}, {"station_code": "st-1205-6"}, {"station_code": "st-1205-17"}, {"station_code": "st-1205-18"}, {"station_code": "st-1205-20"}]}, {"station_code": "st-1205-20", "line_number": 20, "curr_machine_list": [], "neighbor_station_list": [{"station_code": "st-1205-7"}, {"station_code": "st-1205-8"}, {"station_code": "st-1205-4"}, {"station_code": "st-1205-5"}, {"station_code": "st-1205-6"}, {"station_code": "st-1205-18"}, {"station_code": "st-1205-19"}, {"station_code": "st-1205-22"}]}, {"station_code": "st-1205-21", "line_number": 21, "curr_machine_list": [{"machine_type": "m-748990-01"}], "neighbor_station_list": []}, {"station_code": "st-1205-22", "line_number": 22, "curr_machine_list": [], "neighbor_station_list": [{"station_code": "st-1205-5"}, {"station_code": "st-1205-1"}, {"station_code": "st-1205-2"}, {"station_code": "st-1205-3"}, {"station_code": "st-1205-4"}, {"station_code": "st-1205-20"}, {"station_code": "st-1205-23"}, {"station_code": "st-1205-24"}]}, {"station_code": "st-1205-23", "line_number": 23, "curr_machine_list": [], "neighbor_station_list": [{"station_code": "st-1205-4"}, {"station_code": "st-1205-1"}, {"station_code": "st-1205-2"}, {"station_code": "st-1205-3"}, {"station_code": "st-1205-5"}, {"station_code": "st-1205-22"}, {"station_code": "st-1205-24"}]}, {"station_code": "st-1205-24", "line_number": 24, "curr_machine_list": [], "neighbor_station_list": [{"station_code": "st-1205-1"}, {"station_code": "st-1205-2"}, {"station_code": "st-1205-3"}, {"station_code": "st-1205-22"}, {"station_code": "st-1205-23"}, {"station_code": "st-1205-4"}]}], "joint_operation_list": [{"part_code": "BJ05", "joint_operation": "op-8365837478-560"}, {"part_code": "BJ06", "joint_operation": "op-8365837478-560"}, {"part_code": "BJ10", "joint_operation": "op-8365838369-244"}], "config_param": {"max_worker_per_oper": 3, "max_station_per_worker": 4, "max_cycle_count": 8, "max_revisited_station_count": 8, "volatility_rate": 0.356, "volatility_weight": 0.7, "upph_weight": 0.3, "max_machine_per_station": 3, "max_station_per_oper": 3, "max_split_num": 3}}
