# Supplementary material for: Application of enhanced benders decomposition algorithm in circular assembly line balancing problem with task splitting
Source: PLoS One. 2025 Oct 6;20(10):e0333263. doi: 10.1371/journal.pone.0333263 (PMC12500168; doi:10.1371/journal.pone.0333263)
Supplement: S1 File — The raw statistical data underlying the key figures and tables. (ZIP) [file pone.0333263.s001.zip › Meta Data/instances/instance-28.txt]

{"worker_list": [{"worker_code": "w-000315", "operation_skill_list": [{"worker_code": "w-000315", "operation_code": "op-8365838478-272", "operation_category": "245245", "efficiency": 0.5352}, {"worker_code": "w-000315", "operation_code": "op-8383707283-191", "operation_category": "241204", "efficiency": 0.5091}, {"worker_code": "w-000315", "operation_code": "op-8383708466-055", "operation_category": "237194", "efficiency": 0.4882}], "operation_category_skill_list": [], "curr_station_list": [{"station_code": "st-1205-20"}]}, {"worker_code": "w-001059", "operation_skill_list": [{"worker_code": "w-001059", "operation_code": "op-8365838477-119", "operation_category": "215149", "efficiency": 0.8091}, {"worker_code": "w-001059", "operation_code": "op-8365838369-003", "operation_category": "210237", "efficiency": 0.8507}, {"worker_code": "w-001059", "operation_code": "op-8370828383-014", "operation_category": "213131", "efficiency": 0.8437}], "operation_category_skill_list": [{"worker_code": "w-001059", "operation_category": "202013", "efficiency": 0.9}, {"worker_code": "w-001059", "operation_category": "215149", "efficiency": 0.8173}], "curr_station_list": [{"station_code": "st-1205-8"}]}, {"worker_code": "w-670785", "operation_skill_list": [{"worker_code": "w-670785", "operation_code": "op-8365838478-00007", "operation_category": "245241", "efficiency": 0.95}, {"worker_code": "w-670785", "operation_code": "op-8380756584-00017", "operation_category": "202033", "efficiency": 1.1322}, {"worker_code": "w-670785", "operation_code": "op-8380758483-047", "operation_category": "216169", "efficiency": 1.1422}, {"worker_code": "w-670785", "operation_code": "op-8365836584-115", "operation_category": "202030", "efficiency": 1.0913}, {"worker_code": "w-670785", "operation_code": "op-8366756584-170", "operation_category": "202026", "efficiency": 1.0146}, {"worker_code": "w-670785", "operation_code": "op-8366757478-007", "operation_category": "206051", "efficiency": 1.0}, {"worker_code": "w-670785", "operation_code": "op-8365838478-00005", "operation_category": "245241", "efficiency": 0.963}, {"worker_code": "w-670785", "operation_code": "op-8365837083-049", "operation_category": "205046", "efficiency": 1.1124}, {"worker_code": "w-670785", "operation_code": "op-8365838384-047", "operation_category": "214133", "efficiency": 1.161}, {"worker_code": "w-670785", "operation_code": "op-8365838384-00031", "operation_category": "214138", "efficiency": 0.9635}, {"worker_code": "w-670785", "operation_code": "op-8365836584-00035", "operation_category": "202030", "efficiency": 0.95}, {"worker_code": "w-670785", "operation_code": "op-8380758384-00006", "operation_category": "214133", "efficiency": 1.1494}, {"worker_code": "w-670785", "operation_code": "op-8380756584-055", "operation_category": "202004", "efficiency": 1.1415}, {"worker_code": "w-670785", "operation_code": "op-8365836678-048", "operation_category": "203232", "efficiency": 1.1136}, {"worker_code": "w-670785", "operation_code": "op-8365838370-00031", "operation_category": "211117", "efficiency": 1.0457}], "operation_category_skill_list": [{"worker_code": "w-670785", "operation_category": "201001", "efficiency": 1.349}, {"worker_code": "w-670785", "operation_category": "215149", "efficiency": 0.9}, {"worker_code": "w-670785", "operation_category": "206057", "efficiency": 1.3506}, {"worker_code": "w-670785", "operation_category": "245241", "efficiency": 0.963}, {"worker_code": "w-670785", "operation_category": "202013", "efficiency": 0.9}, {"worker_code": "w-670785", "operation_category": "214133", "efficiency": 1.1513}, {"worker_code": "w-670785", "operation_category": "211122", "efficiency": 0.9}, {"worker_code": "w-670785", "operation_category": "206051", "efficiency": 0.9128}], "curr_station_list": []}, {"worker_code": "w-701573", "operation_skill_list": [{"worker_code": "w-701573", "operation_code": "op-8365837976-158", "operation_category": "201001", "efficiency": 0.6826}, {"worker_code": "w-701573", "operation_code": "op-8376787976-106", "operation_category": "201001", "efficiency": 0.682}, {"worker_code": "w-701573", "operation_code": "op-8376787478-105", "operation_category": "206055", "efficiency": 0.6826}, {"worker_code": "w-701573", "operation_code": "op-8365837083-302", "operation_category": "205049", "efficiency": 0.668}, {"worker_code": "w-701573", "operation_code": "op-8365838283-817", "operation_category": "208085", "efficiency": 0.647}, {"worker_code": "w-701573", "operation_code": "op-8365838384-818", "operation_category": "214136", "efficiency": 0.6439}, {"worker_code": "w-701573", "operation_code": "op-8365838370-289", "operation_category": "211122", "efficiency": 0.6827}, {"worker_code": "w-701573", "operation_code": "op-8365836783-088", "operation_category": "204043", "efficiency": 0.6828}, {"worker_code": "w-701573", "operation_code": "op-8365836783-505", "operation_category": "204043", "efficiency": 0.7086}], "operation_category_skill_list": [{"worker_code": "w-701573", "operation_category": "201001", "efficiency": 0.6656}, {"worker_code": "w-701573", "operation_category": "215149", "efficiency": 0.7306}, {"worker_code": "w-701573", "operation_category": "216169", "efficiency": 0.5552}, {"worker_code": "w-701573", "operation_category": "211123", "efficiency": 0.6354}, {"worker_code": "w-701573", "operation_category": "214138", "efficiency": 0.9547}, {"worker_code": "w-701573", "operation_category": "211119", "efficiency": 0.95}, {"worker_code": "w-701573", "operation_category": "213131", "efficiency": 0.8}], "curr_station_list": [{"station_code": "st-20000-83"}]}, {"worker_code": "w-741948", "operation_skill_list": [{"worker_code": "w-741948", "operation_code": "op-8370828065-286", "operation_category": "218175", "efficiency": 1.8655}, {"worker_code": "w-741948", "operation_code": "op-8365838083-00025T", "operation_category": "223180", "efficiency": 1.5}, {"worker_code": "w-741948", "operation_code": "op-8366758079-226", "operation_category": "221178", "efficiency": 1.775}, {"worker_code": "w-741948", "operation_code": "op-8365838083-139", "operation_category": "223180", "efficiency": 1.7977}, {"worker_code": "w-741948", "operation_code": "op-8366758065-200", "operation_category": "218175", "efficiency": 1.7014}, {"worker_code": "w-741948", "operation_code": "op-8365838079-004", "operation_category": "221178", "efficiency": 1.513}, {"worker_code": "w-741948", "operation_code": "op-8365838079-00004", "operation_category": "221178", "efficiency": 1.2862}, {"worker_code": "w-741948", "operation_code": "op-8380758083-007", "operation_category": "223180", "efficiency": 1.8823}, {"worker_code": "w-741948", "operation_code": "op-8370658083-003", "operation_category": "223180", "efficiency": 1.5897}, {"worker_code": "w-741948", "operation_code": "op-8370828079-330", "operation_category": "221178", "efficiency": 1.5507}, {"worker_code": "w-741948", "operation_code": "op-8366758072-006", "operation_category": "220177", "efficiency": 1.8605}, {"worker_code": "w-741948", "operation_code": "op-8366758079-225", "operation_category": "221178", "efficiency": 1.5297}, {"worker_code": "w-741948", "operation_code": "op-8370828072-00008", "operation_category": "220177", "efficiency": 1.8925}, {"worker_code": "w-741948", "operation_code": "op-8370828079-016", "operation_category": "221178", "efficiency": 1.2908}], "operation_category_skill_list": [], "curr_station_list": [{"station_code": "st-20000-97"}]}, {"worker_code": "w-741978", "operation_skill_list": [{"worker_code": "w-741978", "operation_code": "op-8381848167-006", "operation_category": "249219", "efficiency": 0.7079}, {"worker_code": "w-741978", "operation_code": "op-8381848167-007", "operation_category": "249219", "efficiency": 0.7953}], "operation_category_skill_list": [], "curr_station_list": [{"station_code": "st-1205-21"}]}, {"worker_code": "w-743097", "operation_skill_list": [{"worker_code": "w-743097", "operation_code": "op-8365837976-158", "operation_category": "201001", "efficiency": 0.8486}, {"worker_code": "w-743097", "operation_code": "op-8365837976-010", "operation_category": "201001", "efficiency": 0.9353}, {"worker_code": "w-743097", "operation_code": "op-8376787976-106", "operation_category": "201001", "efficiency": 0.8326}, {"worker_code": "w-743097", "operation_code": "op-8376787478-105", "operation_category": "206055", "efficiency": 0.7635}, {"worker_code": "w-743097", "operation_code": "op-8365838483-059", "operation_category": "216170", "efficiency": 1.0061}, {"worker_code": "w-743097", "operation_code": "op-8390748474-025", "operation_category": "235192", "efficiency": 0.8164}, {"worker_code": "w-743097", "operation_code": "op-8365838370-289", "operation_category": "211122", "efficiency": 0.6622}, {"worker_code": "w-743097", "operation_code": "op-8365838370-00006", "operation_category": "211119", "efficiency": 0.8745}, {"worker_code": "w-743097", "operation_code": "op-8365836783-088", "operation_category": "204043", "efficiency": 0.5609}], "operation_category_skill_list": [{"worker_code": "w-743097", "operation_category": "201001", "efficiency": 0.9119}, {"worker_code": "w-743097", "operation_category": "206057", "efficiency": 0.5846}, {"worker_code": "w-743097", "operation_category": "235192", "efficiency": 0.9474}, {"worker_code": "w-743097", "operation_category": "202030", "efficiency": 1.3069}, {"worker_code": "w-743097", "operation_category": "205049", "efficiency": 0.8}, {"worker_code": "w-743097", "operation_category": "214138", "efficiency": 0.8}, {"worker_code": "w-743097", "operation_category": "204043", "efficiency": 0.7252}], "curr_station_list": [{"station_code": "st-1205-15"}]}, {"worker_code": "w-743154", "operation_skill_list": [{"worker_code": "w-743154", "operation_code": "op-8365836584-115", "operation_category": "202030", "efficiency": 0.7967}, {"worker_code": "w-743154", "operation_code": "op-8366756584-170", "operation_category": "202026", "efficiency": 0.5547}, {"worker_code": "w-743154", "operation_code": "op-8366757478-007", "operation_category": "206051", "efficiency": 1.0246}, {"worker_code": "w-743154", "operation_code": "op-8383768384-052", "operation_category": "214142", "efficiency": 0.7282}, {"worker_code": "w-743154", "operation_code": "op-8366758384-181", "operation_category": "214133", "efficiency": 0.966}, {"worker_code": "w-743154", "operation_code": "op-8365837083-049", "operation_category": "205046", "efficiency": 0.7985}, {"worker_code": "w-743154", "operation_code": "op-8365838384-047", "operation_category": "214133", "efficiency": 0.8}, {"worker_code": "w-743154", "operation_code": "op-8365838370-289", "operation_category": "211122", "efficiency": 0.4957}, {"worker_code": "w-743154", "operation_code": "op-8366757478-004", "operation_category": "206057", "efficiency": 0.85}, {"worker_code": "w-743154", "operation_code": "op-8370827478-009", "operation_category": "206051", "efficiency": 0.85}, {"worker_code": "w-743154", "operation_code": "op-8365838477-00002", "operation_category": "215149", "efficiency": 1.3485}, {"worker_code": "w-743154", "operation_code": "op-8365836678-048", "operation_category": "203232", "efficiency": 0.8045}, {"worker_code": "w-743154", "operation_code": "op-8365838369-326", "operation_category": "210113", "efficiency": 0.7754}, {"worker_code": "w-743154", "operation_code": "op-8365838370-00031", "operation_category": "211117", "efficiency": 0.5643}], "operation_category_skill_list": [{"worker_code": "w-743154", "operation_category": "201001", "efficiency": 1.2842}, {"worker_code": "w-743154", "operation_category": "215149", "efficiency": 1.3485}, {"worker_code": "w-743154", "operation_category": "206057", "efficiency": 1.4268}, {"worker_code": "w-743154", "operation_category": "214138", "efficiency": 0.827}, {"worker_code": "w-743154", "operation_category": "202030", "efficiency": 0.6983}, {"worker_code": "w-743154", "operation_category": "214133", "efficiency": 0.7031}, {"worker_code": "w-743154", "operation_category": "202004", "efficiency": 0.85}, {"worker_code": "w-743154", "operation_category": "204043", "efficiency": 0.4818}], "curr_station_list": [{"station_code": "st-1205-23"}]}, {"worker_code": "w-743386", "operation_skill_list": [{"worker_code": "w-743386", "operation_code": "op-8380756584-00017", "operation_category": "202033", "efficiency": 1.0027}, {"worker_code": "w-743386", "operation_code": "op-8365837478-560", "operation_category": "206057", "efficiency": 0.8689}, {"worker_code": "w-743386", "operation_code": "op-8380758483-047", "operation_category": "216169", "efficiency": 0.9959}, {"worker_code": "w-743386", "operation_code": "op-8390746890-018", "operation_category": "227184", "efficiency": 1.0244}, {"worker_code": "w-743386", "operation_code": "op-8365837976-00001", "operation_category": "201001", "efficiency": 0.9075}, {"worker_code": "w-743386", "operation_code": "op-8370656584-019", "operation_category": "202013", "efficiency": 0.6864}, {"worker_code": "w-743386", "operation_code": "op-8366757976-218", "operation_category": "201001", "efficiency": 0.9}, {"worker_code": "w-743386", "operation_code": "op-8380758384-00006", "operation_category": "214133", "efficiency": 1.0207}, {"worker_code": "w-743386", "operation_code": "op-8380756584-055", "operation_category": "202004", "efficiency": 0.955}, {"worker_code": "w-743386", "operation_code": "op-8370827976-329", "operation_category": "201001", "efficiency": 0.9}], "operation_category_skill_list": [{"worker_code": "w-743386", "operation_category": "201001", "efficiency": 0.9102}, {"worker_code": "w-743386", "operation_category": "215149", "efficiency": 0.8}, {"worker_code": "w-743386", "operation_category": "206051", "efficiency": 0.7362}, {"worker_code": "w-743386", "operation_category": "208085", "efficiency": 0.6662}, {"worker_code": "w-743386", "operation_category": "214133", "efficiency": 1.3303}, {"worker_code": "w-743386", "operation_category": "206057", "efficiency": 0.8689}, {"worker_code": "w-743386", "operation_category": "213131", "efficiency": 0.8}], "curr_station_list": [{"station_code": "st-1205-7"}]}, {"worker_code": "w-743774", "operation_skill_list": [{"worker_code": "w-743774", "operation_code": "op-8365837976-285", "operation_category": "201001", "efficiency": 0.8536}, {"worker_code": "w-743774", "operation_code": "op-8365838478-00007", "operation_category": "245241", "efficiency": 0.8514}, {"worker_code": "w-743774", "operation_code": "op-8365837976-158", "operation_category": "201001", "efficiency": 0.7522}, {"worker_code": "w-743774", "operation_code": "op-8390748474-00006", "operation_category": "235192", "efficiency": 0.5843}, {"worker_code": "w-743774", "operation_code": "op-8376787976-106", "operation_category": "201001", "efficiency": 0.7771}, {"worker_code": "w-743774", "operation_code": "op-8365838370-284", "operation_category": "211123", "efficiency": 0.8375}, {"worker_code": "w-743774", "operation_code": "op-8376787478-105", "operation_category": "206055", "efficiency": 0.7973}, {"worker_code": "w-743774", "operation_code": "op-8365838478-079", "operation_category": "245241", "efficiency": 0.8114}, {"worker_code": "w-743774", "operation_code": "op-8365837083-302", "operation_category": "205049", "efficiency": 0.5701}, {"worker_code": "w-743774", "operation_code": "op-8365838370-289", "operation_category": "211122", "efficiency": 0.7942}, {"worker_code": "w-743774", "operation_code": "op-8365836584-00035", "operation_category": "202030", "efficiency": 0.8413}, {"worker_code": "w-743774", "operation_code": "op-8365836783-088", "operation_category": "204043", "efficiency": 1.0888}], "operation_category_skill_list": [{"worker_code": "w-743774", "operation_category": "201001", "efficiency": 0.8317}, {"worker_code": "w-743774", "operation_category": "202030", "efficiency": 0.8413}, {"worker_code": "w-743774", "operation_category": "235192", "efficiency": 0.5962}, {"worker_code": "w-743774", "operation_category": "214133", "efficiency": 0.8704}, {"worker_code": "w-743774", "operation_category": "245241", "efficiency": 0.8206}, {"worker_code": "w-743774", "operation_category": "214138", "efficiency": 0.5077}, {"worker_code": "w-743774", "operation_category": "211117", "efficiency": 0.8}, {"worker_code": "w-743774", "operation_category": "204043", "efficiency": 0.8851}], "curr_station_list": [{"station_code": "st-1205-19"}]}, {"worker_code": "w-744053", "operation_skill_list": [{"worker_code": "w-744053", "operation_code": "op-8366757478-007", "operation_category": "206051", "efficiency": 1.069}, {"worker_code": "w-744053", "operation_code": "op-8366757976-220", "operation_category": "201001", "efficiency": 1.1223}, {"worker_code": "w-744053", "operation_code": "op-8366757976-218", "operation_category": "201001", "efficiency": 1.0789}, {"worker_code": "w-744053", "operation_code": "op-8366758384-181", "operation_category": "214133", "efficiency": 1.162}, {"worker_code": "w-744053", "operation_code": "op-8366757478-004", "operation_category": "206057", "efficiency": 1.1645}, {"worker_code": "w-744053", "operation_code": "op-8370827478-009", "operation_category": "206051", "efficiency": 1.1498}, {"worker_code": "w-744053", "operation_code": "op-8370828384-050", "operation_category": "214133", "efficiency": 1.1951}, {"worker_code": "w-744053", "operation_code": "op-8370827976-329", "operation_category": "201001", "efficiency": 1.1028}], "operation_category_skill_list": [{"worker_code": "w-744053", "operation_category": "201001", "efficiency": 1.1412}, {"worker_code": "w-744053", "operation_category": "215149", "efficiency": 1.0374}, {"worker_code": "w-744053", "operation_category": "206057", "efficiency": 1.0829}, {"worker_code": "w-744053", "operation_category": "205049", "efficiency": 0.802}, {"worker_code": "w-744053", "operation_category": "214133", "efficiency": 1.1677}, {"worker_code": "w-744053", "operation_category": "214138", "efficiency": 0.8686}, {"worker_code": "w-744053", "operation_category": "213131", "efficiency": 0.9346}], "curr_station_list": [{"station_code": "st-1205-2"}]}, {"worker_code": "w-746134", "operation_skill_list": [{"worker_code": "w-746134", "operation_code": "op-8380756584-00017", "operation_category": "202033", "efficiency": 0.898}, {"worker_code": "w-746134", "operation_code": "op-8380758483-047", "operation_category": "216169", "efficiency": 0.8971}, {"worker_code": "w-746134", "operation_code": "op-8370656584-019", "operation_category": "202013", "efficiency": 0.75}, {"worker_code": "w-746134", "operation_code": "op-8365838370-289", "operation_category": "211122", "efficiency": 0.561}, {"worker_code": "w-746134", "operation_code": "op-8380758384-00006", "operation_category": "214133", "efficiency": 0.878}, {"worker_code": "w-746134", "operation_code": "op-8380756584-055", "operation_category": "202004", "efficiency": 0.8955}, {"worker_code": "w-746134", "operation_code": "op-8370828384-050", "operation_category": "214133", "efficiency": 1.0321}], "operation_category_skill_list": [{"worker_code": "w-746134", "operation_category": "201001", "efficiency": 0.8}, {"worker_code": "w-746134", "operation_category": "215149", "efficiency": 0.9274}, {"worker_code": "w-746134", "operation_category": "206057", "efficiency": 0.561}, {"worker_code": "w-746134", "operation_category": "245245", "efficiency": 0.8}, {"worker_code": "w-746134", "operation_category": "206051", "efficiency": 1.0322}, {"worker_code": "w-746134", "operation_category": "214133", "efficiency": 0.9514}, {"worker_code": "w-746134", "operation_category": "214138", "efficiency": 0.7}, {"worker_code": "w-746134", "operation_category": "204043", "efficiency": 0.5617}, {"worker_code": "w-746134", "operation_category": "213131", "efficiency": 0.8}], "curr_station_list": []}, {"worker_code": "w-746266", "operation_skill_list": [{"worker_code": "w-746266", "operation_code": "op-8383768384-052", "operation_category": "214142", "efficiency": 0.8814}, {"worker_code": "w-746266", "operation_code": "op-8365838477-00002", "operation_category": "215149", "efficiency": 0.8813}, {"worker_code": "w-746266", "operation_code": "op-8365838369-326", "operation_category": "210113", "efficiency": 0.8813}], "operation_category_skill_list": [{"worker_code": "w-746266", "operation_category": "215149", "efficiency": 0.8813}, {"worker_code": "w-746266", "operation_category": "214133", "efficiency": 0.7}, {"worker_code": "w-746266", "operation_category": "214138", "efficiency": 0.7}], "curr_station_list": []}], "process_list": [{"operation": "op-8370828384-050", "operation_number": 216250, "part_code": "BJ07", "operation_category": "214133", "machine_type": "m-688067-01", "machine_type_2": "A", "standard_oper_time": 20.1, "fixed_station_code": "", "fixed_worker_code": ""}, {"operation": "op-8370827478-009", "operation_number": 221950, "part_code": "BJ07", "operation_category": "206051", "machine_type": "m-688067-01", "machine_type_2": "A", "standard_oper_time": 131.472, "fixed_station_code": "", "fixed_worker_code": ""}, {"operation": "op-8366757478-004", "operation_number": 231700, "part_code": "BJ08", "operation_category": "206057", "machine_type": "m-688067-01", "machine_type_2": "A", "standard_oper_time": 73.224, "fixed_station_code": "st-1205-1", "fixed_worker_code": "w-744053"}, {"operation": "op-8366758384-181", "operation_number": 232300, "part_code": "BJ08", "operation_category": "214133", "machine_type": "m-688067-01", "machine_type_2": "A", "standard_oper_time": 18.78, "fixed_station_code": "", "fixed_worker_code": ""}, {"operation": "op-8366757478-007", "operation_number": 232450, "part_code": "BJ08", "operation_category": "206051", "machine_type": "m-688067-01", "machine_type_2": "A", "standard_oper_time": 126.576, "fixed_station_code": "", "fixed_worker_code": ""}, {"operation": "op-8366757976-218", "operation_number": 235900, "part_code": "BJ08", "operation_category": "201001", "machine_type": "m-756667-01", "machine_type_2": "A", "standard_oper_time": 36.06, "fixed_station_code": "", "fixed_worker_code": ""}, {"operation": "op-8366757976-220", "operation_number": 236050, "part_code": "BJ08", "operation_category": "201001", "machine_type": "m-756667-01", "machine_type_2": "A", "standard_oper_time": 64.68, "fixed_station_code": "st-1205-2", "fixed_worker_code": "w-744053"}, {"operation": "op-8370827976-329", "operation_number": 238450, "part_code": "BJ07", "operation_category": "201001", "machine_type": "m-756667-01", "machine_type_2": "A", "standard_oper_time": 68.28, "fixed_station_code": "", "fixed_worker_code": ""}, {"operation": "op-8366758079-226", "operation_number": 252700, "part_code": "BJ08", "operation_category": "221178", "machine_type": "m-848490-01", "machine_type_2": "A", "standard_oper_time": 19.62, "fixed_station_code": "", "fixed_worker_code": ""}, {"operation": "op-8366758079-225", "operation_number": 252850, "part_code": "BJ08", "operation_category": "221178", "machine_type": "m-848490-01", "machine_type_2": "A", "standard_oper_time": 31.02, "fixed_station_code": "", "fixed_worker_code": ""}, {"operation": "op-8366758072-006", "operation_number": 254050, "part_code": "BJ08", "operation_category": "220177", "machine_type": "m-848490-01", "machine_type_2": "A", "standard_oper_time": 25.08, "fixed_station_code": "", "fixed_worker_code": ""}, {"operation": "op-8370828079-330", "operation_number": 255400, "part_code": "BJ07", "operation_category": "221178", "machine_type": "m-848490-01", "machine_type_2": "A", "standard_oper_time": 34.68, "fixed_station_code": "", "fixed_worker_code": ""}, {"operation": "op-8370828065-286", "operation_number": 257200, "part_code": "BJ01", "operation_category": "218175", "machine_type": "m-848490-01", "machine_type_2": "A", "standard_oper_time": 33.0, "fixed_station_code": "", "fixed_worker_code": ""}, {"operation": "op-8370828072-00008", "operation_number": 258400, "part_code": "BJ07", "operation_category": "220177", "machine_type": "m-848490-01", "machine_type_2": "A", "standard_oper_time": 41.34, "fixed_station_code": "", "fixed_worker_code": ""}, {"operation": "op-8366758065-200", "operation_number": 269050, "part_code": "BJ01", "operation_category": "218175", "machine_type": "m-848490-01", "machine_type_2": "A", "standard_oper_time": 28.2, "fixed_station_code": "", "fixed_worker_code": ""}, {"operation": "op-8380758384-00006", "operation_number": 282210, "part_code": "BJ07", "operation_category": "214133", "machine_type": "m-688067-01", "machine_type_2": "A", "standard_oper_time": 50.28, "fixed_station_code": "", "fixed_worker_code": ""}, {"operation": "op-8380756584-055", "operation_number": 283000, "part_code": "BJ07", "operation_category": "202004", "machine_type": "m-688067-01", "machine_type_2": "A", "standard_oper_time": 125.42399999999999, "fixed_station_code": "", "fixed_worker_code": ""}, {"operation": "op-8380756584-00017", "operation_number": 283300, "part_code": "BJ07", "operation_category": "202033", "machine_type": "m-688067-01", "machine_type_2": "A", "standard_oper_time": 41.64, "fixed_station_code": "", "fixed_worker_code": ""}, {"operation": "op-8380758483-047", "operation_number": 283750, "part_code": "BJ07", "operation_category": "216169", "machine_type": "m-688067-01", "machine_type_2": "A", "standard_oper_time": 65.736, "fixed_station_code": "", "fixed_worker_code": ""}, {"operation": "op-8370656584-019", "operation_number": 283760, "part_code": "BJ09", "operation_category": "202013", "machine_type": "m-688067-09", "machine_type_2": "A", "standard_oper_time": 50.16, "fixed_station_code": "", "fixed_worker_code": ""}, {"operation": "op-8390746890-018", "operation_number": 283780, "part_code": "BJ09", "operation_category": "227184", "machine_type": "m-689067-01", "machine_type_2": "A", "standard_oper_time": 32.7, "fixed_station_code": "", "fixed_worker_code": ""}, {"operation": "op-8365837478-560", "operation_number": 602800, "part_code": "BJ09", "operation_category": "206057", "machine_type": "m-688067-01", "machine_type_2": "A", "standard_oper_time": 212.90399999999997, "fixed_station_code": "", "fixed_worker_code": ""}, {"operation": "op-8365837976-00001", "operation_number": 610200, "part_code": "BJ09", "operation_category": "201001", "machine_type": "m-756667-01", "machine_type_2": "A", "standard_oper_time": 96.24, "fixed_station_code": "", "fixed_worker_code": ""}, {"operation": "op-8370828383-014", "operation_number": 619800, "part_code": "BJ09", "operation_category": "213131", "machine_type": "m-688067-01", "machine_type_2": "A", "standard_oper_time": 70.056, "fixed_station_code": "", "fixed_worker_code": ""}, {"operation": "op-8365838369-003", "operation_number": 620200, "part_code": "BJ09", "operation_category": "210237", "machine_type": "m-688067-01", "machine_type_2": "A", "standard_oper_time": 245.94, "fixed_station_code": "", "fixed_worker_code": ""}, {"operation": "op-8365838477-119", "operation_number": 620800, "part_code": "BJ09", "operation_category": "215149", "machine_type": "m-6867-001", "machine_type_2": "A", "standard_oper_time": 20.88, "fixed_station_code": "", "fixed_worker_code": ""}, {"operation": "op-8380758083-007", "operation_number": 622400, "part_code": "BJ09", "operation_category": "223180", "machine_type": "m-848490-01", "machine_type_2": "A", "standard_oper_time": 14.64, "fixed_station_code": "", "fixed_worker_code": ""}, {"operation": "op-8365838079-00004", "operation_number": 623600, "part_code": "BJ09", "operation_category": "221178", "machine_type": "m-848490-01", "machine_type_2": "A", "standard_oper_time": 51.42, "fixed_station_code": "", "fixed_worker_code": ""}, {"operation": "op-8370658083-003", "operation_number": 624800, "part_code": "BJ09", "operation_category": "223180", "machine_type": "m-848490-01", "machine_type_2": "A", "standard_oper_time": 17.04, "fixed_station_code": "", "fixed_worker_code": ""}, {"operation": "op-8370828079-016", "operation_number": 625000, "part_code": "BJ09", "operation_category": "221178", "machine_type": "m-848490-01", "machine_type_2": "A", "standard_oper_time": 30.24, "fixed_station_code": "", "fixed_worker_code": ""}, {"operation": "op-8365838079-004", "operation_number": 625600, "part_code": "BJ09", "operation_category": "221178", "machine_type": "m-848490-01", "machine_type_2": "A", "standard_oper_time": 44.94, "fixed_station_code": "", "fixed_worker_code": ""}, {"operation": "op-8365838283-817", "operation_number": 625602, "part_code": "BJ09", "operation_category": "208085", "machine_type": "m-688067-01", "machine_type_2": "A", "standard_oper_time": 100.5, "fixed_station_code": "", "fixed_worker_code": ""}, {"operation": "op-8365838384-818", "operation_number": 625603, "part_code": "BJ09", "operation_category": "214136", "machine_type": "m-688067-01", "machine_type_2": "A", "standard_oper_time": 69.42, "fixed_station_code": "", "fixed_worker_code": ""}, {"operation": "op-8365836783-505", "operation_number": 625607, "part_code": "BJ09", "operation_category": "204043", "machine_type": "m-688067-01", "machine_type_2": "A", "standard_oper_time": 40.32, "fixed_station_code": "", "fixed_worker_code": ""}, {"operation": "op-8383768384-052", "operation_number": 625610, "part_code": "BJ09", "operation_category": "214142", "machine_type": "m-838067-01", "machine_type_2": "A", "standard_oper_time": 55.08, "fixed_station_code": "", "fixed_worker_code": ""}, {"operation": "op-8365838369-326", "operation_number": 625620, "part_code": "BJ09", "operation_category": "210113", "machine_type": "m-688067-01", "machine_type_2": "A", "standard_oper_time": 245.58, "fixed_station_code": "", "fixed_worker_code": ""}, {"operation": "op-8365838477-00002", "operation_number": 625630, "part_code": "BJ09", "operation_category": "215149", "machine_type": "m-6867-001", "machine_type_2": "A", "standard_oper_time": 64.152, "fixed_station_code": "", "fixed_worker_code": ""}, {"operation": "op-8365838083-139", "operation_number": 625650, "part_code": "BJ09", "operation_category": "223180", "machine_type": "m-848490-01", "machine_type_2": "A", "standard_oper_time": 20.28, "fixed_station_code": "", "fixed_worker_code": ""}, {"operation": "op-8365838083-00025T", "operation_number": 625680, "part_code": "BJ09", "operation_category": "223180", "machine_type": "m-848490-01", "machine_type_2": "A", "standard_oper_time": 38.22, "fixed_station_code": "", "fixed_worker_code": ""}, {"operation": "op-8390748474-025", "operation_number": 714400, "part_code": "BJ09", "operation_category": "235192", "machine_type": "m-847467-03", "machine_type_2": "A", "standard_oper_time": 67.68, "fixed_station_code": "", "fixed_worker_code": ""}, {"operation": "op-8365838370-00006", "operation_number": 716600, "part_code": "BJ09", "operation_category": "211119", "machine_type": "m-688067-01", "machine_type_2": "A", "standard_oper_time": 183.888, "fixed_station_code": "", "fixed_worker_code": ""}, {"operation": "op-8365837976-010", "operation_number": 717600, "part_code": "BJ09", "operation_category": "201001", "machine_type": "m-756667-01", "machine_type_2": "A", "standard_oper_time": 46.98, "fixed_station_code": "", "fixed_worker_code": ""}, {"operation": "op-8365838483-059", "operation_number": 718200, "part_code": "BJ09", "operation_category": "216170", "machine_type": "m-829067-02", "machine_type_2": "A", "standard_oper_time": 152.16, "fixed_station_code": "", "fixed_worker_code": ""}, {"operation": "op-8376787478-105", "operation_number": 718800, "part_code": "BJ09", "operation_category": "206055", "machine_type": "m-688067-01", "machine_type_2": "A", "standard_oper_time": 56.232, "fixed_station_code": "", "fixed_worker_code": ""}, {"operation": "op-8376787976-106", "operation_number": 718900, "part_code": "BJ09", "operation_category": "201001", "machine_type": "m-756667-01", "machine_type_2": "A", "standard_oper_time": 19.98, "fixed_station_code": "", "fixed_worker_code": ""}, {"operation": "op-8365838370-289", "operation_number": 721600, "part_code": "BJ09", "operation_category": "211122", "machine_type": "m-688067-01", "machine_type_2": "A", "standard_oper_time": 44.7, "fixed_station_code": "", "fixed_worker_code": ""}, {"operation": "op-8365836783-088", "operation_number": 721800, "part_code": "BJ09", "operation_category": "204043", "machine_type": "m-688067-01", "machine_type_2": "A", "standard_oper_time": 48.3, "fixed_station_code": "", "fixed_worker_code": ""}, {"operation": "op-8365837976-158", "operation_number": 721810, "part_code": "BJ09", "operation_category": "201001", "machine_type": "m-756667-01", "machine_type_2": "A", "standard_oper_time": 19.44, "fixed_station_code": "", "fixed_worker_code": ""}, {"operation": "op-8365838370-00031", "operation_number": 725700, "part_code": "BJ09", "operation_category": "211117", "machine_type": "m-688067-01", "machine_type_2": "A", "standard_oper_time": 370.008, "fixed_station_code": "", "fixed_worker_code": ""}, {"operation": "op-8366756584-170", "operation_number": 725710, "part_code": "BJ09", "operation_category": "202026", "machine_type": "m-688067-01", "machine_type_2": "A", "standard_oper_time": 42.66, "fixed_station_code": "", "fixed_worker_code": ""}, {"operation": "op-8365838478-00007", "operation_number": 725720, "part_code": "BJ09", "operation_category": "245241", "machine_type": "m-8371-001", "machine_type_2": "A", "standard_oper_time": 48.54, "fixed_station_code": "", "fixed_worker_code": ""}, {"operation": "op-8365836584-00035", "operation_number": 725730, "part_code": "BJ09", "operation_category": "202030", "machine_type": "m-688067-01", "machine_type_2": "A", "standard_oper_time": 87.24, "fixed_station_code": "", "fixed_worker_code": ""}, {"operation": "op-8365838478-079", "operation_number": 725740, "part_code": "BJ09", "operation_category": "245241", "machine_type": "m-8371-001", "machine_type_2": "A", "standard_oper_time": 49.38, "fixed_station_code": "", "fixed_worker_code": ""}, {"operation": "op-8365838370-284", "operation_number": 725750, "part_code": "BJ09", "operation_category": "211123", "machine_type": "m-688067-01", "machine_type_2": "A", "standard_oper_time": 150.768, "fixed_station_code": "", "fixed_worker_code": ""}, {"operation": "op-8365837976-285", "operation_number": 725760, "part_code": "BJ09", "operation_category": "201001", "machine_type": "m-756667-01", "machine_type_2": "A", "standard_oper_time": 40.8, "fixed_station_code": "", "fixed_worker_code": ""}, {"operation": "op-8365837083-302", "operation_number": 725770, "part_code": "BJ09", "operation_category": "205049", "machine_type": "m-688067-01", "machine_type_2": "A", "standard_oper_time": 48.66, "fixed_station_code": "", "fixed_worker_code": ""}, {"operation": "op-8390748474-00006", "operation_number": 725775, "part_code": "BJ09", "operation_category": "235192", "machine_type": "m-847467-01", "machine_type_2": "A", "standard_oper_time": 31.14, "fixed_station_code": "", "fixed_worker_code": ""}, {"operation": "op-8383708466-055", "operation_number": 742816, "part_code": "BJ09", "operation_category": "237194", "machine_type": "m-8370-001", "machine_type_2": "A", "standard_oper_time": 266.1, "fixed_station_code": "", "fixed_worker_code": ""}, {"operation": "op-8365838478-272", "operation_number": 742870, "part_code": "BJ09", "operation_category": "245245", "machine_type": "m-8371-001", "machine_type_2": "A", "standard_oper_time": 34.56, "fixed_station_code": "", "fixed_worker_code": ""}, {"operation": "op-8383707283-191", "operation_number": 742960, "part_code": "BJ09", "operation_category": "241204", "machine_type": "m-8370-001", "machine_type_2": "A", "standard_oper_time": 47.28, "fixed_station_code": "", "fixed_worker_code": ""}, {"operation": "op-8381848167-006", "operation_number": 742970, "part_code": "BJ09", "operation_category": "249219", "machine_type": "m-748990-01", "machine_type_2": "A", "standard_oper_time": 150.0, "fixed_station_code": "st-1205-21", "fixed_worker_code": "w-741978"}, {"operation": "op-8365838478-00005", "operation_number": 742980, "part_code": "BJ09", "operation_category": "245241", "machine_type": "m-8371-001", "machine_type_2": "A", "standard_oper_time": 103.92, "fixed_station_code": "", "fixed_worker_code": ""}, {"operation": "op-8365838384-00031", "operation_number": 743100, "part_code": "BJ09", "operation_category": "214138", "machine_type": "m-688067-01", "machine_type_2": "A", "standard_oper_time": 111.06, "fixed_station_code": "", "fixed_worker_code": ""}, {"operation": "op-8365838384-047", "operation_number": 743200, "part_code": "BJ09", "operation_category": "214133", "machine_type": "m-686867-01", "machine_type_2": "A", "standard_oper_time": 115.63199999999999, "fixed_station_code": "", "fixed_worker_code": ""}, {"operation": "op-8365836678-048", "operation_number": 743300, "part_code": "BJ09", "operation_category": "203232", "machine_type": "m-687584-01", "machine_type_2": "A", "standard_oper_time": 89.16, "fixed_station_code": "", "fixed_worker_code": ""}, {"operation": "op-8365837083-049", "operation_number": 743400, "part_code": "BJ09", "operation_category": "205046", "machine_type": "m-688067-01", "machine_type_2": "A", "standard_oper_time": 147.96, "fixed_station_code": "", "fixed_worker_code": ""}, {"operation": "op-8365836584-115", "operation_number": 743410, "part_code": "BJ09", "operation_category": "202030", "machine_type": "m-688067-01", "machine_type_2": "A", "standard_oper_time": 63.36, "fixed_station_code": "", "fixed_worker_code": ""}, {"operation": "op-8381848167-007", "operation_number": 798200, "part_code": "BJ09", "operation_category": "249219", "machine_type": "m-748990-01", "machine_type_2": "A", "standard_oper_time": 90.6, "fixed_station_code": "st-1205-21", "fixed_worker_code": "w-741978"}], "machine_list": [{"machine_type": "m-838067-02", "is_mono": false, "is_movable": true, "is_machine_needed": true}, {"machine_type": "m-688067-02", "is_mono": false, "is_movable": true, "is_machine_needed": true}, {"machine_type": "m-829067-01", "is_mono": false, "is_movable": true, "is_machine_needed": true}, {"machine_type": "m-688067-03", "is_mono": false, "is_movable": true, "is_machine_needed": true}, {"machine_type": "m-906877-01", "is_mono": true, "is_movable": true, "is_machine_needed": true}, {"machine_type": "m-847467-03", "is_mono": false, "is_movable": true, "is_machine_needed": true}, {"machine_type": "m-847467-01", "is_mono": false, "is_movable": true, "is_machine_needed": true}, {"machine_type": "m-847467-02", "is_mono": false, "is_movable": true, "is_machine_needed": true}, {"machine_type": "m-687675-01", "is_mono": false, "is_movable": true, "is_machine_needed": true}, {"machine_type": "m-777467-01", "is_mono": false, "is_movable": true, "is_machine_needed": true}, {"machine_type": "m-688467-01", "is_mono": false, "is_movable": true, "is_machine_needed": true}, {"machine_type": "m-908867-02", "is_mono": false, "is_movable": true, "is_machine_needed": true}, {"machine_type": "m-908867-01", "is_mono": false, "is_movable": true, "is_machine_needed": true}, {"machine_type": "m-829067-02", "is_mono": false, "is_movable": true, "is_machine_needed": true}, {"machine_type": "m-887274-01", "is_mono": true, "is_movable": true, "is_machine_needed": true}, {"machine_type": "m-908474-01", "is_mono": true, "is_movable": false, "is_machine_needed": true}, {"machine_type": "m-906690-01", "is_mono": true, "is_movable": true, "is_machine_needed": true}, {"machine_type": "m-837770-01", "is_mono": true, "is_movable": false, "is_machine_needed": true}, {"machine_type": "m-688367-01", "is_mono": false, "is_movable": true, "is_machine_needed": true}, {"machine_type": "m-888067-01", "is_mono": false, "is_movable": true, "is_machine_needed": true}, {"machine_type": "m-756667-04", "is_mono": false, "is_movable": true, "is_machine_needed": true}, {"machine_type": "m-667567-01", "is_mono": true, "is_movable": true, "is_machine_needed": true}, {"machine_type": "m-688067-01", "is_mono": false, "is_movable": true, "is_machine_needed": true}, {"machine_type": "m-687584-01", "is_mono": false, "is_movable": true, "is_machine_needed": true}, {"machine_type": "m-838067-01", "is_mono": false, "is_movable": true, "is_machine_needed": true}, {"machine_type": "m-6867-001", "is_mono": false, "is_movable": true, "is_machine_needed": true}, {"machine_type": "m-756667-01", "is_mono": false, "is_movable": true, "is_machine_needed": true}, {"machine_type": "m-756667-02", "is_mono": false, "is_movable": true, "is_machine_needed": true}, {"machine_type": "m-756667-03", "is_mono": false, "is_movable": true, "is_machine_needed": true}, {"machine_type": "m-688376-01", "is_mono": false, "is_movable": true, "is_machine_needed": true}, {"machine_type": "m-906674-01", "is_mono": false, "is_movable": true, "is_machine_needed": true}, {"machine_type": "m-686867-01", "is_mono": false, "is_movable": true, "is_machine_needed": true}, {"machine_type": "m-687766-01", "is_mono": true, "is_movable": true, "is_machine_needed": true}, {"machine_type": "m-838376-01", "is_mono": false, "is_movable": true, "is_machine_needed": true}, {"machine_type": "m-688067-05", "is_mono": false, "is_movable": true, "is_machine_needed": true}, {"machine_type": "m-687584-02", "is_mono": false, "is_movable": true, "is_machine_needed": true}, {"machine_type": "m-688067-09", "is_mono": false, "is_movable": true, "is_machine_needed": true}, {"machine_type": "m-756874-01", "is_mono": false, "is_movable": true, "is_machine_needed": true}, {"machine_type": "m-829067-03", "is_mono": false, "is_movable": true, "is_machine_needed": true}, {"machine_type": "m-7567-002", "is_mono": false, "is_movable": true, "is_machine_needed": true}, {"machine_type": "m-7567-001", "is_mono": false, "is_movable": true, "is_machine_needed": true}, {"machine_type": "m-808967-01", "is_mono": false, "is_movable": true, "is_machine_needed": true}, {"machine_type": "m-708967-01", "is_mono": false, "is_movable": true, "is_machine_needed": true}, {"machine_type": "m-687567-01", "is_mono": true, "is_movable": false, "is_machine_needed": true}, {"machine_type": "m-689067-01", "is_mono": false, "is_movable": true, "is_machine_needed": true}, {"machine_type": "m-677567-01", "is_mono": false, "is_movable": true, "is_machine_needed": true}, {"machine_type": "m-837275-01", "is_mono": false, "is_movable": true, "is_machine_needed": true}, {"machine_type": "m-6890-001", "is_mono": false, "is_movable": true, "is_machine_needed": true}, {"machine_type": "m-686875-01", "is_mono": false, "is_movable": true, "is_machine_needed": true}, {"machine_type": "m-827467-01", "is_mono": false, "is_movable": true, "is_machine_needed": true}, {"machine_type": "m-756967-01", "is_mono": false, "is_movable": true, "is_machine_needed": true}, {"machine_type": "m-747767-01", "is_mono": false, "is_movable": true, "is_machine_needed": true}, {"machine_type": "m-688869-01", "is_mono": false, "is_movable": true, "is_machine_needed": true}, {"machine_type": "m-8370-001", "is_mono": true, "is_movable": true, "is_machine_needed": true}, {"machine_type": "m-848490-01", "is_mono": true, "is_movable": false, "is_machine_needed": true}, {"machine_type": "m-837771-01", "is_mono": true, "is_movable": true, "is_machine_needed": true}, {"machine_type": "m-8371-001", "is_mono": false, "is_movable": true, "is_machine_needed": false}, {"machine_type": "m-9074-001", "is_mono": false, "is_movable": true, "is_machine_needed": true}, {"machine_type": "m-748990-01", "is_mono": true, "is_movable": false, "is_machine_needed": true}, {"machine_type": "m-848468-01", "is_mono": true, "is_movable": false, "is_machine_needed": true}, {"machine_type": "m-677574-01", "is_mono": true, "is_movable": false, "is_machine_needed": true}, {"machine_type": "m-8878-001", "is_mono": false, "is_movable": true, "is_machine_needed": false}, {"machine_type": "m-688969-01", "is_mono": true, "is_movable": true, "is_machine_needed": true}, {"machine_type": "m-676684-01", "is_mono": false, "is_movable": true, "is_machine_needed": true}, {"machine_type": "m-6774-01", "is_mono": false, "is_movable": true, "is_machine_needed": true}, {"machine_type": "m-6780-01", "is_mono": false, "is_movable": true, "is_machine_needed": true}, {"machine_type": "m-678084-01", "is_mono": false, "is_movable": true, "is_machine_needed": true}, {"machine_type": "m-686667-01", "is_mono": false, "is_movable": false, "is_machine_needed": true}, {"machine_type": "m-6867-002", "is_mono": false, "is_movable": true, "is_machine_needed": true}, {"machine_type": "m-6867-01", "is_mono": false, "is_movable": true, "is_machine_needed": true}, {"machine_type": "m-687574-01", "is_mono": false, "is_movable": true, "is_machine_needed": true}, {"machine_type": "m-688067-01S01034", "is_mono": false, "is_movable": true, "is_machine_needed": true}, {"machine_type": "m-688067-04", "is_mono": false, "is_movable": true, "is_machine_needed": true}, {"machine_type": "m-688067-06", "is_mono": false, "is_movable": true, "is_machine_needed": true}, {"machine_type": "m-688067-07", "is_mono": false, "is_movable": true, "is_machine_needed": true}, {"machine_type": "m-688067-08", "is_mono": false, "is_movable": true, "is_machine_needed": true}, {"machine_type": "m-688067-10", "is_mono": false, "is_movable": true, "is_machine_needed": true}, {"machine_type": "m-6883-01", "is_mono": false, "is_movable": true, "is_machine_needed": true}, {"machine_type": "m-688976-01", "is_mono": false, "is_movable": true, "is_machine_needed": true}, {"machine_type": "m-708074-01", "is_mono": false, "is_movable": true, "is_machine_needed": true}, {"machine_type": "m-708074-02", "is_mono": false, "is_movable": true, "is_machine_needed": true}, {"machine_type": "m-708074-03", "is_mono": false, "is_movable": true, "is_machine_needed": true}, {"machine_type": "m-7567-003", "is_mono": false, "is_movable": true, "is_machine_needed": true}, {"machine_type": "m-7666-01", "is_mono": false, "is_movable": true, "is_machine_needed": true}, {"machine_type": "m-7680-01", "is_mono": false, "is_movable": true, "is_machine_needed": true}, {"machine_type": "m-7772-001", "is_mono": false, "is_movable": true, "is_machine_needed": true}, {"machine_type": "m-7772-003", "is_mono": false, "is_movable": true, "is_machine_needed": true}, {"machine_type": "m-778484-01", "is_mono": false, "is_movable": true, "is_machine_needed": true}, {"machine_type": "m-8067-001", "is_mono": false, "is_movable": true, "is_machine_needed": true}, {"machine_type": "m-8080-01", "is_mono": false, "is_movable": true, "is_machine_needed": true}, {"machine_type": "m-8190-0042", "is_mono": false, "is_movable": true, "is_machine_needed": true}, {"machine_type": "m-828174-01", "is_mono": false, "is_movable": true, "is_machine_needed": true}, {"machine_type": "m-829067-04", "is_mono": false, "is_movable": true, "is_machine_needed": true}, {"machine_type": "m-8371-01", "is_mono": false, "is_movable": true, "is_machine_needed": true}, {"machine_type": "m-838976-01", "is_mono": false, "is_movable": true, "is_machine_needed": true}, {"machine_type": "m-849084-01", "is_mono": false, "is_movable": true, "is_machine_needed": true}, {"machine_type": "m-8788-001", "is_mono": false, "is_movable": true, "is_machine_needed": true}, {"machine_type": "m-9080-01", "is_mono": false, "is_movable": true, "is_machine_needed": true}, {"machine_type": "m-748990-", "is_mono": false, "is_movable": true, "is_machine_needed": true}, {"machine_type": "m-7772-004", "is_mono": false, "is_movable": true, "is_machine_needed": true}, {"machine_type": "m-7772-024", "is_mono": false, "is_movable": true, "is_machine_needed": true}, {"machine_type": "m-7772-025", "is_mono": false, "is_movable": true, "is_machine_needed": true}, {"machine_type": "m-7772-026", "is_mono": false, "is_movable": true, "is_machine_needed": true}, {"machine_type": "m-838374-01", "is_mono": false, "is_movable": true, "is_machine_needed": true}, {"machine_type": "m-907767-01", "is_mono": false, "is_movable": true, "is_machine_needed": true}, {"machine_type": "m-847467-04", "is_mono": false, "is_movable": true, "is_machine_needed": true}], "station_list": [{"station_code": "st-1205-1", "line_number": 1, "curr_machine_list": [], "neighbor_station_list": [{"station_code": "st-1205-2"}, {"station_code": "st-1205-3"}, {"station_code": "st-1205-22"}, {"station_code": "st-1205-23"}, {"station_code": "st-1205-24"}]}, {"station_code": "st-1205-10", "line_number": 10, "curr_machine_list": [], "neighbor_station_list": [{"station_code": "st-1205-8"}, {"station_code": "st-1205-9"}, {"station_code": "st-1205-11"}, {"station_code": "st-1205-12"}, {"station_code": "st-1205-17"}, {"station_code": "st-1205-18"}, {"station_code": "st-1205-16"}, {"station_code": "st-1205-14"}, {"station_code": "st-1205-15"}]}, {"station_code": "st-1205-11", "line_number": 11, "curr_machine_list": [], "neighbor_station_list": [{"station_code": "st-1205-9"}, {"station_code": "st-1205-10"}, {"station_code": "st-1205-12"}, {"station_code": "st-1205-16"}, {"station_code": "st-1205-14"}, {"station_code": "st-1205-15"}, {"station_code": "st-1205-17"}]}, {"station_code": "st-1205-12", "line_number": 12, "curr_machine_list": [], "neighbor_station_list": [{"station_code": "st-1205-10"}, {"station_code": "st-1205-11"}, {"station_code": "st-1205-14"}, {"station_code": "st-1205-16"}, {"station_code": "st-1205-15"}]}, {"station_code": "st-1205-14", "line_number": 14, "curr_machine_list": [], "neighbor_station_list": [{"station_code": "st-1205-12"}, {"station_code": "st-1205-16"}, {"station_code": "st-1205-10"}, {"station_code": "st-1205-11"}, {"station_code": "st-1205-15"}]}, {"station_code": "st-1205-15", "line_number": 15, "curr_machine_list": [], "neighbor_station_list": [{"station_code": "st-1205-9"}, {"station_code": "st-1205-10"}, {"station_code": "st-1205-11"}, {"station_code": "st-1205-12"}, {"station_code": "st-1205-14"}, {"station_code": "st-1205-16"}, {"station_code": "st-1205-17"}]}, {"station_code": "st-1205-16", "line_number": 16, "curr_machine_list": [], "neighbor_station_list": [{"station_code": "st-1205-11"}, {"station_code": "st-1205-12"}, {"station_code": "st-1205-14"}, {"station_code": "st-1205-10"}, {"station_code": "st-1205-17"}, {"station_code": "st-1205-18"}, {"station_code": "st-1205-8"}, {"station_code": "st-1205-9"}, {"station_code": "st-1205-15"}]}, {"station_code": "st-1205-17", "line_number": 17, "curr_machine_list": [], "neighbor_station_list": [{"station_code": "st-1205-10"}, {"station_code": "st-1205-11"}, {"station_code": "st-1205-16"}, {"station_code": "st-1205-7"}, {"station_code": "st-1205-8"}, {"station_code": "st-1205-9"}, {"station_code": "st-1205-15"}, {"station_code": "st-1205-18"}, {"station_code": "st-1205-19"}]}, {"station_code": "st-1205-18", "line_number": 18, "curr_machine_list": [], "neighbor_station_list": [{"station_code": "st-1205-9"}, {"station_code": "st-1205-10"}, {"station_code": "st-1205-16"}, {"station_code": "st-1205-5"}, {"station_code": "st-1205-7"}, {"station_code": "st-1205-6"}, {"station_code": "st-1205-8"}, {"station_code": "st-1205-17"}, {"station_code": "st-1205-19"}, {"station_code": "st-1205-20"}]}, {"station_code": "st-1205-19", "line_number": 19, "curr_machine_list": [], "neighbor_station_list": [{"station_code": "st-1205-8"}, {"station_code": "st-1205-9"}, {"station_code": "st-1205-5"}, {"station_code": "st-1205-7"}, {"station_code": "st-1205-6"}, {"station_code": "st-1205-17"}, {"station_code": "st-1205-18"}, {"station_code": "st-1205-20"}]}, {"station_code": "st-1205-2", "line_number": 2, "curr_machine_list": [], "neighbor_station_list": [{"station_code": "st-1205-1"}, {"station_code": "st-1205-3"}, {"station_code": "st-1205-4"}, {"station_code": "st-1205-22"}, {"station_code": "st-1205-23"}, {"station_code": "st-1205-24"}]}, {"station_code": "st-1205-20", "line_number": 20, "curr_machine_list": [], "neighbor_station_list": [{"station_code": "st-1205-7"}, {"station_code": "st-1205-8"}, {"station_code": "st-1205-4"}, {"station_code": "st-1205-5"}, {"station_code": "st-1205-6"}, {"station_code": "st-1205-18"}, {"station_code": "st-1205-19"}, {"station_code": "st-1205-22"}]}, {"station_code": "st-1205-21", "line_number": 21, "curr_machine_list": [{"machine_type": "m-748990-01"}], "neighbor_station_list": []}, {"station_code": "st-1205-22", "line_number": 22, "curr_machine_list": [], "neighbor_station_list": [{"station_code": "st-1205-5"}, {"station_code": "st-1205-1"}, {"station_code": "st-1205-2"}, {"station_code": "st-1205-3"}, {"station_code": "st-1205-4"}, {"station_code": "st-1205-20"}, {"station_code": "st-1205-23"}, {"station_code": "st-1205-24"}]}, {"station_code": "st-1205-23", "line_number": 23, "curr_machine_list": [], "neighbor_station_list": [{"station_code": "st-1205-4"}, {"station_code": "st-1205-1"}, {"station_code": "st-1205-2"}, {"station_code": "st-1205-3"}, {"station_code": "st-1205-5"}, {"station_code": "st-1205-22"}, {"station_code": "st-1205-24"}]}, {"station_code": "st-1205-24", "line_number": 24, "curr_machine_list": [], "neighbor_station_list": [{"station_code": "st-1205-1"}, {"station_code": "st-1205-2"}, {"station_code": "st-1205-3"}, {"station_code": "st-1205-22"}, {"station_code": "st-1205-23"}, {"station_code": "st-1205-4"}]}, {"station_code": "st-1205-3", "line_number": 3, "curr_machine_list": [{"machine_type": "m-848490-01"}], "neighbor_station_list": [{"station_code": "st-1205-1"}, {"station_code": "st-1205-2"}, {"station_code": "st-1205-4"}, {"station_code": "st-1205-5"}, {"station_code": "st-1205-22"}, {"station_code": "st-1205-23"}, {"station_code": "st-1205-24"}]}, {"station_code": "st-1205-4", "line_number": 4, "curr_machine_list": [], "neighbor_station_list": [{"station_code": "st-1205-2"}, {"station_code": "st-1205-3"}, {"station_code": "st-1205-6"}, {"station_code": "st-1205-5"}, {"station_code": "st-1205-23"}, {"station_code": "st-1205-20"}, {"station_code": "st-1205-22"}, {"station_code": "st-1205-24"}]}, {"station_code": "st-1205-5", "line_number": 5, "curr_machine_list": [], "neighbor_station_list": [{"station_code": "st-1205-3"}, {"station_code": "st-1205-4"}, {"station_code": "st-1205-6"}, {"station_code": "st-1205-7"}, {"station_code": "st-1205-22"}, {"station_code": "st-1205-18"}, {"station_code": "st-1205-19"}, {"station_code": "st-1205-20"}, {"station_code": "st-1205-23"}]}, {"station_code": "st-1205-6", "line_number": 6, "curr_machine_list": [], "neighbor_station_list": [{"station_code": "st-1205-4"}, {"station_code": "st-1205-5"}, {"station_code": "st-1205-7"}, {"station_code": "st-1205-8"}, {"station_code": "st-1205-18"}, {"station_code": "st-1205-19"}, {"station_code": "st-1205-20"}]}, {"station_code": "st-1205-7", "line_number": 7, "curr_machine_list": [], "neighbor_station_list": [{"station_code": "st-1205-5"}, {"station_code": "st-1205-6"}, {"station_code": "st-1205-8"}, {"station_code": "st-1205-9"}, {"station_code": "st-1205-20"}, {"station_code": "st-1205-17"}, {"station_code": "st-1205-18"}, {"station_code": "st-1205-19"}]}, {"station_code": "st-1205-8", "line_number": 8, "curr_machine_list": [], "neighbor_station_list": [{"station_code": "st-1205-6"}, {"station_code": "st-1205-7"}, {"station_code": "st-1205-9"}, {"station_code": "st-1205-10"}, {"station_code": "st-1205-19"}, {"station_code": "st-1205-20"}, {"station_code": "st-1205-17"}, {"station_code": "st-1205-18"}, {"station_code": "st-1205-16"}]}, {"station_code": "st-1205-9", "line_number": 9, "curr_machine_list": [{"machine_type": "m-848490-01"}], "neighbor_station_list": [{"station_code": "st-1205-7"}, {"station_code": "st-1205-8"}, {"station_code": "st-1205-10"}, {"station_code": "st-1205-11"}, {"station_code": "st-1205-19"}, {"station_code": "st-1205-18"}, {"station_code": "st-1205-15"}, {"station_code": "st-1205-16"}, {"station_code": "st-1205-17"}]}], "joint_operation_list": [{"part_code": "BJ07", "joint_operation": "op-8365837478-560"}, {"part_code": "BJ08", "joint_operation": "op-8365837478-560"}], "config_param": {"max_worker_per_oper": 2, "max_station_per_worker": 2, "max_cycle_count": 5, "max_revisited_station_count": 3, "volatility_rate": 1.0, "volatility_weight": 0.3, "upph_weight": 0.7, "max_machine_per_station": 3, "max_station_per_oper": 2, "max_split_num": 3}}
