# Supplementary material for: Application of enhanced benders decomposition algorithm in circular assembly line balancing problem with task splitting
Source: PLoS One. 2025 Oct 6;20(10):e0333263. doi: 10.1371/journal.pone.0333263 (PMC12500168; doi:10.1371/journal.pone.0333263)
Supplement: S1 File — The raw statistical data underlying the key figures and tables. (ZIP) [file pone.0333263.s001.zip › Meta Data/instances/instance-29.txt]

{"worker_list": [{"worker_code": "w-740928", "operation_skill_list": [{"worker_code": "w-740928", "operation_code": "op-7665836584-00070", "operation_category": "202030", "efficiency": 1.5}, {"worker_code": "w-740928", "operation_code": "op-7666758384-00017", "operation_category": "214133", "efficiency": 1.4665}, {"worker_code": "w-740928", "operation_code": "op-7665838369-067", "operation_category": "210105", "efficiency": 1.2}, {"worker_code": "w-740928", "operation_code": "op-7665837976-140", "operation_category": "201230", "efficiency": 1.1659}, {"worker_code": "w-740928", "operation_code": "op-7665838384-066", "operation_category": "214138", "efficiency": 1.1469}], "operation_category_skill_list": [{"worker_code": "w-740928", "operation_category": "201001", "efficiency": 0.7736}, {"worker_code": "w-740928", "operation_category": "214133", "efficiency": 1.4665}, {"worker_code": "w-740928", "operation_category": "245242", "efficiency": 1.114}, {"worker_code": "w-740928", "operation_category": "214138", "efficiency": 1.1842}, {"worker_code": "w-740928", "operation_category": "206055", "efficiency": 0.7881}, {"worker_code": "w-740928", "operation_category": "245241", "efficiency": 1.2878}], "curr_station_list": []}, {"worker_code": "w-000559", "operation_skill_list": [{"worker_code": "w-000559", "operation_code": "op-7665838477-037", "operation_category": "215149", "efficiency": 0.8713}, {"worker_code": "w-000559", "operation_code": "op-7676788477-101", "operation_category": "215149", "efficiency": 1.1885}, {"worker_code": "w-000559", "operation_code": "op-7665838366-158", "operation_category": "209103", "efficiency": 1.1626}, {"worker_code": "w-000559", "operation_code": "op-7665838478-107", "operation_category": "245241", "efficiency": 1.1631}, {"worker_code": "w-000559", "operation_code": "op-7676788366-030", "operation_category": "209103", "efficiency": 1.1664}, {"worker_code": "w-000559", "operation_code": "op-7665838384-778", "operation_category": "214138", "efficiency": 1.3399}], "operation_category_skill_list": [{"worker_code": "w-000559", "operation_category": "215149", "efficiency": 0.9811}, {"worker_code": "w-000559", "operation_category": "201001", "efficiency": 0.8}, {"worker_code": "w-000559", "operation_category": "202013", "efficiency": 0.8}, {"worker_code": "w-000559", "operation_category": "216169", "efficiency": 0.6398}, {"worker_code": "w-000559", "operation_category": "214138", "efficiency": 0.8881}, {"worker_code": "w-000559", "operation_category": "205048", "efficiency": 0.8125}, {"worker_code": "w-000559", "operation_category": "245241", "efficiency": 1.1488}], "curr_station_list": [{"station_code": "st-1203-19"}]}, {"worker_code": "w-744168", "operation_skill_list": [{"worker_code": "w-744168", "operation_code": "op-7665838384-00151T", "operation_category": "214133", "efficiency": 0.8}, {"worker_code": "w-744168", "operation_code": "op-7665838083-00009", "operation_category": "223180", "efficiency": 1.1236}, {"worker_code": "w-744168", "operation_code": "op-7676787478-024", "operation_category": "206055", "efficiency": 1.0314}, {"worker_code": "w-744168", "operation_code": "op-7665837976-061", "operation_category": "201001", "efficiency": 0.9287}, {"worker_code": "w-744168", "operation_code": "op-7676787976-025", "operation_category": "201001", "efficiency": 0.9293}, {"worker_code": "w-744168", "operation_code": "op-7665837478-089", "operation_category": "206056", "efficiency": 1.0426}, {"worker_code": "w-744168", "operation_code": "op-7665837976-140", "operation_category": "201230", "efficiency": 1.1224}, {"worker_code": "w-744168", "operation_code": "op-7665838478-091", "operation_category": "245241", "efficiency": 0.8624}], "operation_category_skill_list": [{"worker_code": "w-744168", "operation_category": "215149", "efficiency": 0.5999}, {"worker_code": "w-744168", "operation_category": "220177", "efficiency": 0.9}, {"worker_code": "w-744168", "operation_category": "213131", "efficiency": 1.0562}, {"worker_code": "w-744168", "operation_category": "201001", "efficiency": 0.9049}, {"worker_code": "w-744168", "operation_category": "214133", "efficiency": 0.8}, {"worker_code": "w-744168", "operation_category": "216153", "efficiency": 0.7285}, {"worker_code": "w-744168", "operation_category": "216169", "efficiency": 0.7485}, {"worker_code": "w-744168", "operation_category": "214138", "efficiency": 0.7131}, {"worker_code": "w-744168", "operation_category": "205048", "efficiency": 0.9}, {"worker_code": "w-744168", "operation_category": "245241", "efficiency": 0.8624}, {"worker_code": "w-744168", "operation_category": "223180", "efficiency": 1.1236}], "curr_station_list": []}, {"worker_code": "w-743676", "operation_skill_list": [{"worker_code": "w-743676", "operation_code": "op-7665838083-095", "operation_category": "220177", "efficiency": 0.8}, {"worker_code": "w-743676", "operation_code": "op-7676788080-026", "operation_category": "222179", "efficiency": 1.3454}, {"worker_code": "w-743676", "operation_code": "op-7666758080-00001", "operation_category": "222179", "efficiency": 1.139}, {"worker_code": "w-743676", "operation_code": "op-7665838080-018", "operation_category": "222179", "efficiency": 1.0494}, {"worker_code": "w-743676", "operation_code": "op-7666758080-021", "operation_category": "222179", "efficiency": 1.568}, {"worker_code": "w-743676", "operation_code": "op-7665838070-121", "operation_category": "219176", "efficiency": 1.4852}, {"worker_code": "w-743676", "operation_code": "op-7665838080-175", "operation_category": "222179", "efficiency": 0.9405}, {"worker_code": "w-743676", "operation_code": "op-7670828083-907", "operation_category": "220177", "efficiency": 0.9}, {"worker_code": "w-743676", "operation_code": "op-7677838083-004", "operation_category": "220177", "efficiency": 0.8}, {"worker_code": "w-743676", "operation_code": "op-7665838080-237", "operation_category": "222179", "efficiency": 1.0143}, {"worker_code": "w-743676", "operation_code": "op-7665838065-252", "operation_category": "218175", "efficiency": 0.9008}, {"worker_code": "w-743676", "operation_code": "op-7665838083-064", "operation_category": "223180", "efficiency": 0.7056}, {"worker_code": "w-743676", "operation_code": "op-7665838065-117", "operation_category": "218175", "efficiency": 1.4519}, {"worker_code": "w-743676", "operation_code": "op-7670828080-377", "operation_category": "222179", "efficiency": 1.2267}, {"worker_code": "w-743676", "operation_code": "op-7670828080-038", "operation_category": "222179", "efficiency": 1.3919}, {"worker_code": "w-743676", "operation_code": "op-7665836887-512", "operation_category": "244211", "efficiency": 1.288}, {"worker_code": "w-743676", "operation_code": "op-7670828080-345", "operation_category": "222179", "efficiency": 1.1521}], "operation_category_skill_list": [{"worker_code": "w-743676", "operation_category": "223180", "efficiency": 1.1334}], "curr_station_list": [{"station_code": "st-1203-5"}]}, {"worker_code": "w-744413", "operation_skill_list": [{"worker_code": "w-744413", "operation_code": "op-7670827976-344", "operation_category": "201001", "efficiency": 0.8224}, {"worker_code": "w-744413", "operation_code": "op-7666757976-013", "operation_category": "201001", "efficiency": 0.6243}, {"worker_code": "w-744413", "operation_code": "op-7665837976-005", "operation_category": "201001", "efficiency": 0.8037}, {"worker_code": "w-744413", "operation_code": "op-7665837976-236", "operation_category": "201001", "efficiency": 1.0253}, {"worker_code": "w-744413", "operation_code": "op-7665837478-030", "operation_category": "206057", "efficiency": 1.1}, {"worker_code": "w-744413", "operation_code": "op-7665837478-529", "operation_category": "206057", "efficiency": 0.8}, {"worker_code": "w-744413", "operation_code": "op-7670827976-378", "operation_category": "201001", "efficiency": 0.7713}, {"worker_code": "w-744413", "operation_code": "op-7665837976-061", "operation_category": "201001", "efficiency": 0.7574}, {"worker_code": "w-744413", "operation_code": "op-7676787976-025", "operation_category": "201001", "efficiency": 0.7532}, {"worker_code": "w-744413", "operation_code": "op-7666757478-016", "operation_category": "206057", "efficiency": 0.7}, {"worker_code": "w-744413", "operation_code": "op-7665837976-179", "operation_category": "201001", "efficiency": 0.8575}], "operation_category_skill_list": [{"worker_code": "w-744413", "operation_category": "206057", "efficiency": 1.1}, {"worker_code": "w-744413", "operation_category": "206058", "efficiency": 1.4171}], "curr_station_list": [{"station_code": "st-1203-2"}]}, {"worker_code": "w-742939", "operation_skill_list": [{"worker_code": "w-742939", "operation_code": "op-7681848167-006", "operation_category": "249219", "efficiency": 1.0531}], "operation_category_skill_list": [], "curr_station_list": [{"station_code": "st-1203-23"}]}, {"worker_code": "w-741179", "operation_skill_list": [{"worker_code": "w-741179", "operation_code": "op-7670828383-00004", "operation_category": "213131", "efficiency": 1.2148}, {"worker_code": "w-741179", "operation_code": "op-7670827976-344", "operation_category": "201001", "efficiency": 0.8778}, {"worker_code": "w-741179", "operation_code": "op-7666758384-00017", "operation_category": "214133", "efficiency": 0.787}, {"worker_code": "w-741179", "operation_code": "op-7665837976-236", "operation_category": "201001", "efficiency": 0.8722}, {"worker_code": "w-741179", "operation_code": "op-7665837478-234", "operation_category": "206057", "efficiency": 1.3266}, {"worker_code": "w-741179", "operation_code": "op-7665837478-030", "operation_category": "206057", "efficiency": 1.3139}, {"worker_code": "w-741179", "operation_code": "op-7670828384-00068T", "operation_category": "214133", "efficiency": 0.8}, {"worker_code": "w-741179", "operation_code": "op-7665837478-529", "operation_category": "206057", "efficiency": 1.2485}, {"worker_code": "w-741179", "operation_code": "op-7670827976-378", "operation_category": "201001", "efficiency": 0.7586}, {"worker_code": "w-741179", "operation_code": "op-7670828384-447", "operation_category": "205048", "efficiency": 1.1359}, {"worker_code": "w-741179", "operation_code": "op-7666757478-016", "operation_category": "206057", "efficiency": 0.9943}, {"worker_code": "w-741179", "operation_code": "op-7666758383-00004", "operation_category": "213131", "efficiency": 1.2148}], "operation_category_skill_list": [{"worker_code": "w-741179", "operation_category": "201001", "efficiency": 1.3514}, {"worker_code": "w-741179", "operation_category": "214133", "efficiency": 0.8259}, {"worker_code": "w-741179", "operation_category": "214138", "efficiency": 0.966}, {"worker_code": "w-741179", "operation_category": "206058", "efficiency": 0.9543}, {"worker_code": "w-741179", "operation_category": "206055", "efficiency": 0.8693}, {"worker_code": "w-741179", "operation_category": "206056", "efficiency": 0.8}], "curr_station_list": [{"station_code": "st-1203-1"}]}, {"worker_code": "w-000467", "operation_skill_list": [{"worker_code": "w-000467", "operation_code": "op-7677838477-00009", "operation_category": "215149", "efficiency": 1.0526}, {"worker_code": "w-000467", "operation_code": "op-7665838477-037", "operation_category": "215149", "efficiency": 0.7}, {"worker_code": "w-000467", "operation_code": "op-7665836584-636", "operation_category": "202013", "efficiency": 0.75}, {"worker_code": "w-000467", "operation_code": "op-7665836584-00567T", "operation_category": "202013", "efficiency": 1.0}, {"worker_code": "w-000467", "operation_code": "op-7665836887-512", "operation_category": "244211", "efficiency": 1.5}], "operation_category_skill_list": [{"worker_code": "w-000467", "operation_category": "201001", "efficiency": 0.75}, {"worker_code": "w-000467", "operation_category": "215149", "efficiency": 1.0526}, {"worker_code": "w-000467", "operation_category": "206057", "efficiency": 0.5651}, {"worker_code": "w-000467", "operation_category": "216169", "efficiency": 0.5652}, {"worker_code": "w-000467", "operation_category": "206058", "efficiency": 0.7069}, {"worker_code": "w-000467", "operation_category": "205048", "efficiency": 0.8}, {"worker_code": "w-000467", "operation_category": "210108", "efficiency": 0.7074}], "curr_station_list": []}, {"worker_code": "w-745703", "operation_skill_list": [{"worker_code": "w-745703", "operation_code": "op-7683768483-104", "operation_category": "216153", "efficiency": 0.9}, {"worker_code": "w-745703", "operation_code": "op-7665837478-030", "operation_category": "206057", "efficiency": 0.938}, {"worker_code": "w-745703", "operation_code": "op-7667858477-00003", "operation_category": "215149", "efficiency": 1.014}, {"worker_code": "w-745703", "operation_code": "op-7665837976-140", "operation_category": "201230", "efficiency": 0.9289}, {"worker_code": "w-745703", "operation_code": "op-7683768369-355", "operation_category": "210108", "efficiency": 1.0512}, {"worker_code": "w-745703", "operation_code": "op-7667858283-00002", "operation_category": "208069", "efficiency": 1.0509}], "operation_category_skill_list": [{"worker_code": "w-745703", "operation_category": "215149", "efficiency": 1.014}, {"worker_code": "w-745703", "operation_category": "213131", "efficiency": 0.9376}, {"worker_code": "w-745703", "operation_category": "201001", "efficiency": 0.6877}, {"worker_code": "w-745703", "operation_category": "214133", "efficiency": 0.8599}, {"worker_code": "w-745703", "operation_category": "206057", "efficiency": 0.9205}, {"worker_code": "w-745703", "operation_category": "216169", "efficiency": 0.7663}, {"worker_code": "w-745703", "operation_category": "214138", "efficiency": 0.767}, {"worker_code": "w-745703", "operation_category": "206055", "efficiency": 0.6585}], "curr_station_list": []}, {"worker_code": "w-745473", "operation_skill_list": [{"worker_code": "w-745473", "operation_code": "op-7666757976-013", "operation_category": "201001", "efficiency": 0.8191}, {"worker_code": "w-745473", "operation_code": "op-7665838370-098", "operation_category": "211120", "efficiency": 1.1306}, {"worker_code": "w-745473", "operation_code": "op-7665836584-461", "operation_category": "202014", "efficiency": 1.2695}, {"worker_code": "w-745473", "operation_code": "op-7677838478-114", "operation_category": "245242", "efficiency": 1.2695}, {"worker_code": "w-745473", "operation_code": "op-7665837478-529", "operation_category": "206057", "efficiency": 0.6}, {"worker_code": "w-745473", "operation_code": "op-7665838369-071", "operation_category": "210115", "efficiency": 1.1097}, {"worker_code": "w-745473", "operation_code": "op-7676787976-025", "operation_category": "201001", "efficiency": 0.9127}, {"worker_code": "w-745473", "operation_code": "op-7666757478-016", "operation_category": "206057", "efficiency": 0.8485}, {"worker_code": "w-745473", "operation_code": "op-7665836678-077", "operation_category": "203040", "efficiency": 1.3133}], "operation_category_skill_list": [{"worker_code": "w-745473", "operation_category": "201001", "efficiency": 0.8743}, {"worker_code": "w-745473", "operation_category": "214133", "efficiency": 0.8}, {"worker_code": "w-745473", "operation_category": "206057", "efficiency": 0.8485}, {"worker_code": "w-745473", "operation_category": "214138", "efficiency": 1.0036}, {"worker_code": "w-745473", "operation_category": "206055", "efficiency": 0.8114}, {"worker_code": "w-745473", "operation_category": "205048", "efficiency": 0.8253}, {"worker_code": "w-745473", "operation_category": "208069", "efficiency": 1.0371}], "curr_station_list": [{"station_code": "st-1203-16"}]}, {"worker_code": "w-744417", "operation_skill_list": [{"worker_code": "w-744417", "operation_code": "op-7677838477-00009", "operation_category": "215149", "efficiency": 1.0939}, {"worker_code": "w-744417", "operation_code": "op-7665838477-037", "operation_category": "215149", "efficiency": 0.7}, {"worker_code": "w-744417", "operation_code": "op-7666758384-00017", "operation_category": "214133", "efficiency": 1.0}, {"worker_code": "w-744417", "operation_code": "op-7665838483-026", "operation_category": "216169", "efficiency": 1.139}, {"worker_code": "w-744417", "operation_code": "op-7665838384-138", "operation_category": "214138", "efficiency": 1.1423}, {"worker_code": "w-744417", "operation_code": "op-7665838477-124", "operation_category": "215149", "efficiency": 1.1434}, {"worker_code": "w-744417", "operation_code": "op-7677837478-00014", "operation_category": "206058", "efficiency": 1.2153}, {"worker_code": "w-744417", "operation_code": "op-7665836584-403", "operation_category": "202034", "efficiency": 1.1644}, {"worker_code": "w-744417", "operation_code": "op-7677838384-069", "operation_category": "214133", "efficiency": 1.1709}, {"worker_code": "w-744417", "operation_code": "op-7665836887-512", "operation_category": "244211", "efficiency": 0.9745}], "operation_category_skill_list": [{"worker_code": "w-744417", "operation_category": "201001", "efficiency": 0.7448}, {"worker_code": "w-744417", "operation_category": "215149", "efficiency": 1.068}, {"worker_code": "w-744417", "operation_category": "214133", "efficiency": 1.1607}, {"worker_code": "w-744417", "operation_category": "216153", "efficiency": 1.1196}, {"worker_code": "w-744417", "operation_category": "206057", "efficiency": 0.8}, {"worker_code": "w-744417", "operation_category": "205048", "efficiency": 0.9049}, {"worker_code": "w-744417", "operation_category": "214138", "efficiency": 0.9119}], "curr_station_list": [{"station_code": "st-1203-8"}]}], "process_list": [{"operation": "op-7670828383-00004", "operation_number": 233500, "part_code": "BJ05", "operation_category": "213131", "machine_type": "m-688067-01", "machine_type_2": "A", "standard_oper_time": 68.544, "fixed_station_code": "", "fixed_worker_code": ""}, {"operation": "op-7666758383-00004", "operation_number": 255500, "part_code": "BJ06", "operation_category": "213131", "machine_type": "m-688067-01", "machine_type_2": "A", "standard_oper_time": 68.544, "fixed_station_code": "", "fixed_worker_code": ""}, {"operation": "op-7670828384-00068T", "operation_number": 256000, "part_code": "BJ05", "operation_category": "214133", "machine_type": "m-688067-01", "machine_type_2": "A", "standard_oper_time": 38.04, "fixed_station_code": "", "fixed_worker_code": ""}, {"operation": "op-7666758384-00017", "operation_number": 600000, "part_code": "BJ06", "operation_category": "214133", "machine_type": "m-688067-01", "machine_type_2": "A", "standard_oper_time": 16.56, "fixed_station_code": "", "fixed_worker_code": ""}, {"operation": "op-7665837478-529", "operation_number": 600100, "part_code": "BJ07", "operation_category": "206057", "machine_type": "m-688067-01", "machine_type_2": "A", "standard_oper_time": 66.52799999999999, "fixed_station_code": "", "fixed_worker_code": ""}, {"operation": "op-7665837478-234", "operation_number": 601000, "part_code": "BJ07", "operation_category": "206057", "machine_type": "m-688067-01", "machine_type_2": "A", "standard_oper_time": 69.264, "fixed_station_code": "", "fixed_worker_code": ""}, {"operation": "op-7670828384-447", "operation_number": 605000, "part_code": "BJ05", "operation_category": "205048", "machine_type": "m-688067-01", "machine_type_2": "A", "standard_oper_time": 24.0, "fixed_station_code": "", "fixed_worker_code": ""}, {"operation": "op-7666757478-016", "operation_number": 605001, "part_code": "BJ06", "operation_category": "206057", "machine_type": "m-688067-01", "machine_type_2": "A", "standard_oper_time": 59.75999999999999, "fixed_station_code": "", "fixed_worker_code": ""}, {"operation": "op-7665837478-030", "operation_number": 606100, "part_code": "BJ07", "operation_category": "206057", "machine_type": "m-688067-01", "machine_type_2": "A", "standard_oper_time": 137.448, "fixed_station_code": "", "fixed_worker_code": ""}, {"operation": "op-7670827976-378", "operation_number": 630200, "part_code": "BJ05", "operation_category": "201001", "machine_type": "m-756667-01", "machine_type_2": "A", "standard_oper_time": 12.78, "fixed_station_code": "", "fixed_worker_code": ""}, {"operation": "op-7670827976-344", "operation_number": 630300, "part_code": "BJ05", "operation_category": "201001", "machine_type": "m-756667-01", "machine_type_2": "A", "standard_oper_time": 21.48, "fixed_station_code": "", "fixed_worker_code": ""}, {"operation": "op-7665837976-179", "operation_number": 633100, "part_code": "BJ07", "operation_category": "201001", "machine_type": "m-756667-01", "machine_type_2": "A", "standard_oper_time": 18.96, "fixed_station_code": "", "fixed_worker_code": ""}, {"operation": "op-7665837976-236", "operation_number": 633600, "part_code": "BJ07", "operation_category": "201001", "machine_type": "m-756667-01", "machine_type_2": "A", "standard_oper_time": 20.52, "fixed_station_code": "", "fixed_worker_code": ""}, {"operation": "op-7666757976-013", "operation_number": 633601, "part_code": "BJ06", "operation_category": "201001", "machine_type": "m-756667-01", "machine_type_2": "A", "standard_oper_time": 32.4, "fixed_station_code": "", "fixed_worker_code": ""}, {"operation": "op-7665837976-005", "operation_number": 633800, "part_code": "BJ07", "operation_category": "201001", "machine_type": "m-756667-01", "machine_type_2": "A", "standard_oper_time": 39.78, "fixed_station_code": "", "fixed_worker_code": ""}, {"operation": "op-7677838083-004", "operation_number": 640800, "part_code": "BJ10", "operation_category": "220177", "machine_type": "m-848490-01", "machine_type_2": "A", "standard_oper_time": 15.9, "fixed_station_code": "", "fixed_worker_code": ""}, {"operation": "op-7665836887-512", "operation_number": 640805, "part_code": "BJ07", "operation_category": "244211", "machine_type": "m-8371-001", "machine_type_2": "A", "standard_oper_time": 23.04, "fixed_station_code": "", "fixed_worker_code": ""}, {"operation": "op-7670828080-038", "operation_number": 641000, "part_code": "BJ05", "operation_category": "222179", "machine_type": "m-848490-01", "machine_type_2": "A", "standard_oper_time": 14.1, "fixed_station_code": "", "fixed_worker_code": ""}, {"operation": "op-7670828080-345", "operation_number": 642000, "part_code": "BJ05", "operation_category": "222179", "machine_type": "m-848490-01", "machine_type_2": "A", "standard_oper_time": 26.04, "fixed_station_code": "", "fixed_worker_code": ""}, {"operation": "op-7665838080-237", "operation_number": 642050, "part_code": "BJ07", "operation_category": "222179", "machine_type": "m-848490-01", "machine_type_2": "A", "standard_oper_time": 23.52, "fixed_station_code": "", "fixed_worker_code": ""}, {"operation": "op-7670828080-377", "operation_number": 642080, "part_code": "BJ05", "operation_category": "222179", "machine_type": "m-848490-01", "machine_type_2": "A", "standard_oper_time": 13.56, "fixed_station_code": "", "fixed_worker_code": ""}, {"operation": "op-7670828083-907", "operation_number": 643200, "part_code": "BJ05", "operation_category": "220177", "machine_type": "m-848490-01", "machine_type_2": "A", "standard_oper_time": 19.74, "fixed_station_code": "", "fixed_worker_code": ""}, {"operation": "op-7666758080-00001", "operation_number": 652100, "part_code": "BJ06", "operation_category": "222179", "machine_type": "m-848490-01", "machine_type_2": "A", "standard_oper_time": 14.64, "fixed_station_code": "", "fixed_worker_code": ""}, {"operation": "op-7666758080-021", "operation_number": 653200, "part_code": "BJ06", "operation_category": "222179", "machine_type": "m-848490-01", "machine_type_2": "A", "standard_oper_time": 16.14, "fixed_station_code": "", "fixed_worker_code": ""}, {"operation": "op-7665838080-175", "operation_number": 654600, "part_code": "BJ07", "operation_category": "222179", "machine_type": "m-848490-01", "machine_type_2": "A", "standard_oper_time": 22.38, "fixed_station_code": "", "fixed_worker_code": ""}, {"operation": "op-7665838080-018", "operation_number": 655500, "part_code": "BJ07", "operation_category": "222179", "machine_type": "m-848490-01", "machine_type_2": "A", "standard_oper_time": 28.68, "fixed_station_code": "", "fixed_worker_code": ""}, {"operation": "op-7677838477-00009", "operation_number": 655512, "part_code": "BJ07", "operation_category": "215149", "machine_type": "m-6867-001", "machine_type_2": "A", "standard_oper_time": 41.04, "fixed_station_code": "", "fixed_worker_code": ""}, {"operation": "op-7665836584-636", "operation_number": 655522, "part_code": "BJ07", "operation_category": "202013", "machine_type": "m-688067-01", "machine_type_2": "A", "standard_oper_time": 176.76000000000002, "fixed_station_code": "", "fixed_worker_code": ""}, {"operation": "op-7677838384-069", "operation_number": 655532, "part_code": "BJ07", "operation_category": "214133", "machine_type": "m-687584-01", "machine_type_2": "A", "standard_oper_time": 13.32, "fixed_station_code": "", "fixed_worker_code": ""}, {"operation": "op-7665838384-138", "operation_number": 655542, "part_code": "BJ07", "operation_category": "214138", "machine_type": "m-688067-01", "machine_type_2": "A", "standard_oper_time": 109.368, "fixed_station_code": "", "fixed_worker_code": ""}, {"operation": "op-7677837478-00014", "operation_number": 655552, "part_code": "BJ07", "operation_category": "206058", "machine_type": "m-688067-01", "machine_type_2": "A", "standard_oper_time": 21.54, "fixed_station_code": "", "fixed_worker_code": ""}, {"operation": "op-7665836584-403", "operation_number": 655562, "part_code": "BJ07", "operation_category": "202034", "machine_type": "m-688067-01", "machine_type_2": "A", "standard_oper_time": 165.384, "fixed_station_code": "", "fixed_worker_code": ""}, {"operation": "op-7665838477-124", "operation_number": 655572, "part_code": "BJ07", "operation_category": "215149", "machine_type": "m-6867-001", "machine_type_2": "A", "standard_oper_time": 54.35999999999999, "fixed_station_code": "", "fixed_worker_code": ""}, {"operation": "op-7665838483-026", "operation_number": 655582, "part_code": "BJ07", "operation_category": "216169", "machine_type": "m-688067-01", "machine_type_2": "A", "standard_oper_time": 109.728, "fixed_station_code": "", "fixed_worker_code": ""}, {"operation": "op-7665838070-121", "operation_number": 655592, "part_code": "BJ07", "operation_category": "219176", "machine_type": "m-848490-01", "machine_type_2": "A", "standard_oper_time": 52.02, "fixed_station_code": "", "fixed_worker_code": ""}, {"operation": "op-7665838384-066", "operation_number": 700700, "part_code": "BJ07", "operation_category": "214138", "machine_type": "m-688067-01", "machine_type_2": "A", "standard_oper_time": 164.016, "fixed_station_code": "", "fixed_worker_code": ""}, {"operation": "op-7665838369-067", "operation_number": 701600, "part_code": "BJ07", "operation_category": "210105", "machine_type": "m-688067-01", "machine_type_2": "A", "standard_oper_time": 277.70399999999995, "fixed_station_code": "", "fixed_worker_code": ""}, {"operation": "op-7665836584-00070", "operation_number": 702200, "part_code": "BJ07", "operation_category": "202030", "machine_type": "m-688067-01", "machine_type_2": "A", "standard_oper_time": 92.64, "fixed_station_code": "", "fixed_worker_code": ""}, {"operation": "op-7665837976-140", "operation_number": 702500, "part_code": "BJ07", "operation_category": "201230", "machine_type": "m-756667-01", "machine_type_2": "A", "standard_oper_time": 95.04, "fixed_station_code": "", "fixed_worker_code": ""}, {"operation": "op-7665838083-095", "operation_number": 702510, "part_code": "BJ07", "operation_category": "220177", "machine_type": "m-848490-01", "machine_type_2": "A", "standard_oper_time": 38.22, "fixed_station_code": "", "fixed_worker_code": ""}, {"operation": "op-7665836584-00567T", "operation_number": 702520, "part_code": "BJ07", "operation_category": "202013", "machine_type": "m-688067-01", "machine_type_2": "A", "standard_oper_time": 168.33599999999998, "fixed_station_code": "", "fixed_worker_code": ""}, {"operation": "op-7683768369-355", "operation_number": 702530, "part_code": "BJ07", "operation_category": "210108", "machine_type": "m-686867-01", "machine_type_2": "A", "standard_oper_time": 158.184, "fixed_station_code": "", "fixed_worker_code": ""}, {"operation": "op-7667858477-00003", "operation_number": 702540, "part_code": "BJ07", "operation_category": "215149", "machine_type": "m-6867-001", "machine_type_2": "A", "standard_oper_time": 17.64, "fixed_station_code": "", "fixed_worker_code": ""}, {"operation": "op-7667858283-00002", "operation_number": 702550, "part_code": "BJ07", "operation_category": "208069", "machine_type": "m-688067-01", "machine_type_2": "A", "standard_oper_time": 125.58, "fixed_station_code": "", "fixed_worker_code": ""}, {"operation": "op-7683768483-104", "operation_number": 702560, "part_code": "BJ07", "operation_category": "216153", "machine_type": "m-688067-05", "machine_type_2": "A", "standard_oper_time": 202.752, "fixed_station_code": "", "fixed_worker_code": ""}, {"operation": "op-7665838478-091", "operation_number": 710000, "part_code": "BJ07", "operation_category": "245241", "machine_type": "m-8371-001", "machine_type_2": "A", "standard_oper_time": 88.2, "fixed_station_code": "", "fixed_worker_code": ""}, {"operation": "op-7665838083-00009", "operation_number": 710100, "part_code": "BJ07", "operation_category": "223180", "machine_type": "m-848490-01", "machine_type_2": "A", "standard_oper_time": 25.2, "fixed_station_code": "", "fixed_worker_code": ""}, {"operation": "op-7665838065-117", "operation_number": 710200, "part_code": "BJ07", "operation_category": "218175", "machine_type": "m-848490-01", "machine_type_2": "A", "standard_oper_time": 35.28, "fixed_station_code": "", "fixed_worker_code": ""}, {"operation": "op-7665838384-00151T", "operation_number": 710201, "part_code": "BJ07", "operation_category": "214133", "machine_type": "m-688067-01", "machine_type_2": "A", "standard_oper_time": 26.16, "fixed_station_code": "", "fixed_worker_code": ""}, {"operation": "op-7665837478-089", "operation_number": 714000, "part_code": "BJ07", "operation_category": "206056", "machine_type": "m-688067-01", "machine_type_2": "A", "standard_oper_time": 179.496, "fixed_station_code": "", "fixed_worker_code": ""}, {"operation": "op-7676787478-024", "operation_number": 716200, "part_code": "BJ07", "operation_category": "206055", "machine_type": "m-688067-01", "machine_type_2": "A", "standard_oper_time": 95.58, "fixed_station_code": "", "fixed_worker_code": ""}, {"operation": "op-7676787976-025", "operation_number": 717600, "part_code": "BJ07", "operation_category": "201001", "machine_type": "m-756667-01", "machine_type_2": "A", "standard_oper_time": 30.72, "fixed_station_code": "", "fixed_worker_code": ""}, {"operation": "op-7665837976-061", "operation_number": 718000, "part_code": "BJ07", "operation_category": "201001", "machine_type": "m-756667-01", "machine_type_2": "A", "standard_oper_time": 38.76, "fixed_station_code": "", "fixed_worker_code": ""}, {"operation": "op-7665838083-064", "operation_number": 719401, "part_code": "BJ07", "operation_category": "223180", "machine_type": "m-848490-01", "machine_type_2": "A", "standard_oper_time": 23.1, "fixed_station_code": "", "fixed_worker_code": ""}, {"operation": "op-7676788080-026", "operation_number": 719800, "part_code": "BJ07", "operation_category": "222179", "machine_type": "m-848490-01", "machine_type_2": "A", "standard_oper_time": 20.88, "fixed_station_code": "", "fixed_worker_code": ""}, {"operation": "op-7677838478-114", "operation_number": 719801, "part_code": "BJ07", "operation_category": "245242", "machine_type": "m-8371-001", "machine_type_2": "A", "standard_oper_time": 7.2, "fixed_station_code": "", "fixed_worker_code": ""}, {"operation": "op-7665836584-461", "operation_number": 721400, "part_code": "BJ07", "operation_category": "202014", "machine_type": "m-688067-01", "machine_type_2": "A", "standard_oper_time": 136.14, "fixed_station_code": "", "fixed_worker_code": ""}, {"operation": "op-7665838369-071", "operation_number": 730600, "part_code": "BJ07", "operation_category": "210115", "machine_type": "m-688067-01", "machine_type_2": "A", "standard_oper_time": 185.4, "fixed_station_code": "", "fixed_worker_code": ""}, {"operation": "op-7665836678-077", "operation_number": 732000, "part_code": "BJ07", "operation_category": "203040", "machine_type": "m-687584-01", "machine_type_2": "A", "standard_oper_time": 21.96, "fixed_station_code": "", "fixed_worker_code": ""}, {"operation": "op-7665838370-098", "operation_number": 732600, "part_code": "BJ07", "operation_category": "211120", "machine_type": "m-688067-01", "machine_type_2": "A", "standard_oper_time": 176.46, "fixed_station_code": "", "fixed_worker_code": ""}, {"operation": "op-7665838478-107", "operation_number": 749400, "part_code": "BJ07", "operation_category": "245241", "machine_type": "m-8371-001", "machine_type_2": "A", "standard_oper_time": 66.18, "fixed_station_code": "", "fixed_worker_code": ""}, {"operation": "op-7665838477-037", "operation_number": 753200, "part_code": "BJ07", "operation_category": "215149", "machine_type": "m-6867-001", "machine_type_2": "A", "standard_oper_time": 37.26, "fixed_station_code": "", "fixed_worker_code": ""}, {"operation": "op-7665838065-252", "operation_number": 754800, "part_code": "BJ07", "operation_category": "218175", "machine_type": "m-848490-01", "machine_type_2": "A", "standard_oper_time": 66.72, "fixed_station_code": "", "fixed_worker_code": ""}, {"operation": "op-7676788477-101", "operation_number": 758400, "part_code": "BJ07", "operation_category": "215149", "machine_type": "m-6867-001", "machine_type_2": "A", "standard_oper_time": 23.88, "fixed_station_code": "", "fixed_worker_code": ""}, {"operation": "op-7676788366-030", "operation_number": 759000, "part_code": "BJ07", "operation_category": "209103", "machine_type": "m-688067-01", "machine_type_2": "A", "standard_oper_time": 113.46, "fixed_station_code": "", "fixed_worker_code": ""}, {"operation": "op-7665838366-158", "operation_number": 761400, "part_code": "BJ07", "operation_category": "209103", "machine_type": "m-688067-01", "machine_type_2": "A", "standard_oper_time": 244.00799999999998, "fixed_station_code": "", "fixed_worker_code": ""}, {"operation": "op-7665838384-778", "operation_number": 763850, "part_code": "BJ07", "operation_category": "214138", "machine_type": "m-688067-01", "machine_type_2": "A", "standard_oper_time": 120.06, "fixed_station_code": "", "fixed_worker_code": ""}, {"operation": "op-7681848167-006", "operation_number": 799900, "part_code": "BJ07", "operation_category": "249219", "machine_type": "m-748990-01", "machine_type_2": "A", "standard_oper_time": 120.0, "fixed_station_code": "st-1203-21", "fixed_worker_code": "w-742939"}], "machine_list": [{"machine_type": "m-838067-02", "is_mono": false, "is_movable": true, "is_machine_needed": true}, {"machine_type": "m-688067-02", "is_mono": false, "is_movable": true, "is_machine_needed": true}, {"machine_type": "m-829067-01", "is_mono": false, "is_movable": true, "is_machine_needed": true}, {"machine_type": "m-688067-03", "is_mono": false, "is_movable": true, "is_machine_needed": true}, {"machine_type": "m-906877-01", "is_mono": true, "is_movable": true, "is_machine_needed": true}, {"machine_type": "m-847467-03", "is_mono": false, "is_movable": true, "is_machine_needed": true}, {"machine_type": "m-847467-01", "is_mono": false, "is_movable": true, "is_machine_needed": true}, {"machine_type": "m-847467-02", "is_mono": false, "is_movable": true, "is_machine_needed": true}, {"machine_type": "m-687675-01", "is_mono": false, "is_movable": true, "is_machine_needed": true}, {"machine_type": "m-777467-01", "is_mono": false, "is_movable": true, "is_machine_needed": true}, {"machine_type": "m-688467-01", "is_mono": false, "is_movable": true, "is_machine_needed": true}, {"machine_type": "m-908867-02", "is_mono": false, "is_movable": true, "is_machine_needed": true}, {"machine_type": "m-908867-01", "is_mono": false, "is_movable": true, "is_machine_needed": true}, {"machine_type": "m-829067-02", "is_mono": false, "is_movable": true, "is_machine_needed": true}, {"machine_type": "m-887274-01", "is_mono": true, "is_movable": true, "is_machine_needed": true}, {"machine_type": "m-908474-01", "is_mono": true, "is_movable": false, "is_machine_needed": true}, {"machine_type": "m-906690-01", "is_mono": true, "is_movable": true, "is_machine_needed": true}, {"machine_type": "m-837770-01", "is_mono": true, "is_movable": false, "is_machine_needed": true}, {"machine_type": "m-688367-01", "is_mono": false, "is_movable": true, "is_machine_needed": true}, {"machine_type": "m-888067-01", "is_mono": false, "is_movable": true, "is_machine_needed": true}, {"machine_type": "m-756667-04", "is_mono": false, "is_movable": true, "is_machine_needed": true}, {"machine_type": "m-667567-01", "is_mono": true, "is_movable": true, "is_machine_needed": true}, {"machine_type": "m-688067-01", "is_mono": false, "is_movable": true, "is_machine_needed": true}, {"machine_type": "m-687584-01", "is_mono": false, "is_movable": true, "is_machine_needed": true}, {"machine_type": "m-838067-01", "is_mono": false, "is_movable": true, "is_machine_needed": true}, {"machine_type": "m-6867-001", "is_mono": false, "is_movable": true, "is_machine_needed": true}, {"machine_type": "m-756667-01", "is_mono": false, "is_movable": true, "is_machine_needed": true}, {"machine_type": "m-756667-02", "is_mono": false, "is_movable": true, "is_machine_needed": true}, {"machine_type": "m-756667-03", "is_mono": false, "is_movable": true, "is_machine_needed": true}, {"machine_type": "m-688376-01", "is_mono": false, "is_movable": true, "is_machine_needed": true}, {"machine_type": "m-906674-01", "is_mono": false, "is_movable": true, "is_machine_needed": true}, {"machine_type": "m-686867-01", "is_mono": false, "is_movable": true, "is_machine_needed": true}, {"machine_type": "m-687766-01", "is_mono": true, "is_movable": true, "is_machine_needed": true}, {"machine_type": "m-838376-01", "is_mono": false, "is_movable": true, "is_machine_needed": true}, {"machine_type": "m-688067-05", "is_mono": false, "is_movable": true, "is_machine_needed": true}, {"machine_type": "m-687584-02", "is_mono": false, "is_movable": true, "is_machine_needed": true}, {"machine_type": "m-688067-09", "is_mono": false, "is_movable": true, "is_machine_needed": true}, {"machine_type": "m-756874-01", "is_mono": false, "is_movable": true, "is_machine_needed": true}, {"machine_type": "m-829067-03", "is_mono": false, "is_movable": true, "is_machine_needed": true}, {"machine_type": "m-7567-002", "is_mono": false, "is_movable": true, "is_machine_needed": true}, {"machine_type": "m-7567-001", "is_mono": false, "is_movable": true, "is_machine_needed": true}, {"machine_type": "m-808967-01", "is_mono": false, "is_movable": true, "is_machine_needed": true}, {"machine_type": "m-708967-01", "is_mono": false, "is_movable": true, "is_machine_needed": true}, {"machine_type": "m-687567-01", "is_mono": true, "is_movable": false, "is_machine_needed": true}, {"machine_type": "m-689067-01", "is_mono": false, "is_movable": true, "is_machine_needed": true}, {"machine_type": "m-677567-01", "is_mono": false, "is_movable": true, "is_machine_needed": true}, {"machine_type": "m-837275-01", "is_mono": false, "is_movable": true, "is_machine_needed": true}, {"machine_type": "m-6890-001", "is_mono": false, "is_movable": true, "is_machine_needed": true}, {"machine_type": "m-686875-01", "is_mono": false, "is_movable": true, "is_machine_needed": true}, {"machine_type": "m-827467-01", "is_mono": false, "is_movable": true, "is_machine_needed": true}, {"machine_type": "m-756967-01", "is_mono": false, "is_movable": true, "is_machine_needed": true}, {"machine_type": "m-747767-01", "is_mono": false, "is_movable": true, "is_machine_needed": true}, {"machine_type": "m-688869-01", "is_mono": false, "is_movable": true, "is_machine_needed": true}, {"machine_type": "m-8370-001", "is_mono": true, "is_movable": true, "is_machine_needed": true}, {"machine_type": "m-848490-01", "is_mono": true, "is_movable": false, "is_machine_needed": true}, {"machine_type": "m-837771-01", "is_mono": true, "is_movable": true, "is_machine_needed": true}, {"machine_type": "m-8371-001", "is_mono": false, "is_movable": true, "is_machine_needed": false}, {"machine_type": "m-9074-001", "is_mono": false, "is_movable": true, "is_machine_needed": true}, {"machine_type": "m-748990-01", "is_mono": true, "is_movable": false, "is_machine_needed": true}, {"machine_type": "m-848468-01", "is_mono": true, "is_movable": false, "is_machine_needed": true}, {"machine_type": "m-677574-01", "is_mono": true, "is_movable": false, "is_machine_needed": true}, {"machine_type": "m-8878-001", "is_mono": false, "is_movable": true, "is_machine_needed": false}, {"machine_type": "m-688969-01", "is_mono": true, "is_movable": true, "is_machine_needed": true}, {"machine_type": "m-676684-01", "is_mono": false, "is_movable": true, "is_machine_needed": true}, {"machine_type": "m-6774-01", "is_mono": false, "is_movable": true, "is_machine_needed": true}, {"machine_type": "m-6780-01", "is_mono": false, "is_movable": true, "is_machine_needed": true}, {"machine_type": "m-678084-01", "is_mono": false, "is_movable": true, "is_machine_needed": true}, {"machine_type": "m-686667-01", "is_mono": false, "is_movable": true, "is_machine_needed": true}, {"machine_type": "m-6867-002", "is_mono": false, "is_movable": true, "is_machine_needed": true}, {"machine_type": "m-6867-01", "is_mono": false, "is_movable": true, "is_machine_needed": true}, {"machine_type": "m-687574-01", "is_mono": false, "is_movable": true, "is_machine_needed": true}, {"machine_type": "m-688067-01S01034", "is_mono": false, "is_movable": true, "is_machine_needed": true}, {"machine_type": "m-688067-04", "is_mono": false, "is_movable": true, "is_machine_needed": true}, {"machine_type": "m-688067-06", "is_mono": false, "is_movable": true, "is_machine_needed": true}, {"machine_type": "m-688067-07", "is_mono": false, "is_movable": true, "is_machine_needed": true}, {"machine_type": "m-688067-08", "is_mono": false, "is_movable": true, "is_machine_needed": true}, {"machine_type": "m-688067-10", "is_mono": false, "is_movable": true, "is_machine_needed": true}, {"machine_type": "m-6883-01", "is_mono": false, "is_movable": true, "is_machine_needed": true}, {"machine_type": "m-688976-01", "is_mono": false, "is_movable": true, "is_machine_needed": true}, {"machine_type": "m-708074-01", "is_mono": false, "is_movable": true, "is_machine_needed": true}, {"machine_type": "m-708074-02", "is_mono": false, "is_movable": true, "is_machine_needed": true}, {"machine_type": "m-708074-03", "is_mono": false, "is_movable": true, "is_machine_needed": true}, {"machine_type": "m-7567-003", "is_mono": false, "is_movable": true, "is_machine_needed": true}, {"machine_type": "m-7666-01", "is_mono": false, "is_movable": true, "is_machine_needed": true}, {"machine_type": "m-7680-01", "is_mono": false, "is_movable": true, "is_machine_needed": true}, {"machine_type": "m-7772-001", "is_mono": false, "is_movable": true, "is_machine_needed": true}, {"machine_type": "m-7772-003", "is_mono": false, "is_movable": true, "is_machine_needed": true}, {"machine_type": "m-778484-01", "is_mono": false, "is_movable": true, "is_machine_needed": true}, {"machine_type": "m-8067-001", "is_mono": false, "is_movable": true, "is_machine_needed": true}, {"machine_type": "m-8080-01", "is_mono": false, "is_movable": true, "is_machine_needed": true}, {"machine_type": "m-8190-0042", "is_mono": false, "is_movable": true, "is_machine_needed": true}, {"machine_type": "m-828174-01", "is_mono": false, "is_movable": true, "is_machine_needed": true}, {"machine_type": "m-829067-04", "is_mono": false, "is_movable": true, "is_machine_needed": true}, {"machine_type": "m-8371-01", "is_mono": false, "is_movable": true, "is_machine_needed": true}, {"machine_type": "m-838976-01", "is_mono": false, "is_movable": true, "is_machine_needed": true}, {"machine_type": "m-849084-01", "is_mono": false, "is_movable": true, "is_machine_needed": true}, {"machine_type": "m-8788-001", "is_mono": false, "is_movable": true, "is_machine_needed": true}, {"machine_type": "m-9080-01", "is_mono": false, "is_movable": true, "is_machine_needed": true}, {"machine_type": "m-748990-", "is_mono": false, "is_movable": true, "is_machine_needed": true}, {"machine_type": "m-7772-004", "is_mono": false, "is_movable": true, "is_machine_needed": true}, {"machine_type": "m-7772-024", "is_mono": false, "is_movable": true, "is_machine_needed": true}, {"machine_type": "m-7772-025", "is_mono": false, "is_movable": true, "is_machine_needed": true}, {"machine_type": "m-7772-026", "is_mono": false, "is_movable": true, "is_machine_needed": true}, {"machine_type": "m-838374-01", "is_mono": false, "is_movable": true, "is_machine_needed": true}, {"machine_type": "m-907767-01", "is_mono": false, "is_movable": true, "is_machine_needed": true}, {"machine_type": "m-847467-04", "is_mono": false, "is_movable": true, "is_machine_needed": true}], "station_list": [{"station_code": "st-1203-1", "line_number": 1, "curr_machine_list": [], "neighbor_station_list": [{"station_code": "st-1203-2"}]}, {"station_code": "st-1203-2", "line_number": 2, "curr_machine_list": [], "neighbor_station_list": [{"station_code": "st-1203-1"}, {"station_code": "st-1203-3"}, {"station_code": "st-1203-20"}]}, {"station_code": "st-1203-3", "line_number": 3, "curr_machine_list": [], "neighbor_station_list": [{"station_code": "st-1203-2"}, {"station_code": "st-1203-20"}, {"station_code": "st-1203-19"}, {"station_code": "st-1203-4"}]}, {"station_code": "st-1203-4", "line_number": 4, "curr_machine_list": [{"machine_type": "m-848490-01"}], "neighbor_station_list": [{"station_code": "st-1203-3"}, {"station_code": "st-1203-5"}, {"station_code": "st-1203-19"}, {"station_code": "st-1203-18"}, {"station_code": "st-1203-20"}]}, {"station_code": "st-1203-5", "line_number": 5, "curr_machine_list": [{"machine_type": "m-848490-01"}], "neighbor_station_list": [{"station_code": "st-1203-4"}, {"station_code": "st-1203-17"}, {"station_code": "st-1203-18"}, {"station_code": "st-1203-19"}]}, {"station_code": "st-1203-6", "line_number": 6, "curr_machine_list": [], "neighbor_station_list": [{"station_code": "st-1203-7"}, {"station_code": "st-1203-16"}, {"station_code": "st-1203-15"}, {"station_code": "st-1203-17"}]}, {"station_code": "st-1203-7", "line_number": 7, "curr_machine_list": [], "neighbor_station_list": [{"station_code": "st-1203-6"}, {"station_code": "st-1203-8"}, {"station_code": "st-1203-14"}, {"station_code": "st-1203-15"}, {"station_code": "st-1203-16"}]}, {"station_code": "st-1203-8", "line_number": 8, "curr_machine_list": [], "neighbor_station_list": [{"station_code": "st-1203-7"}, {"station_code": "st-1203-9"}, {"station_code": "st-1203-13"}, {"station_code": "st-1203-14"}, {"station_code": "st-1203-15"}]}, {"station_code": "st-1203-9", "line_number": 9, "curr_machine_list": [], "neighbor_station_list": [{"station_code": "st-1203-8"}, {"station_code": "st-1203-12"}, {"station_code": "st-1203-13"}, {"station_code": "st-1203-14"}]}, {"station_code": "st-1203-10", "line_number": 10, "curr_machine_list": [], "neighbor_station_list": [{"station_code": "st-1203-12"}]}, {"station_code": "st-1203-12", "line_number": 12, "curr_machine_list": [{"machine_type": "m-848490-01"}], "neighbor_station_list": [{"station_code": "st-1203-9"}, {"station_code": "st-1203-10"}, {"station_code": "st-1203-13"}]}, {"station_code": "st-1203-13", "line_number": 13, "curr_machine_list": [], "neighbor_station_list": [{"station_code": "st-1203-8"}, {"station_code": "st-1203-9"}, {"station_code": "st-1203-12"}, {"station_code": "st-1203-14"}]}, {"station_code": "st-1203-14", "line_number": 14, "curr_machine_list": [], "neighbor_station_list": [{"station_code": "st-1203-7"}, {"station_code": "st-1203-8"}, {"station_code": "st-1203-9"}, {"station_code": "st-1203-13"}, {"station_code": "st-1203-15"}]}, {"station_code": "st-1203-15", "line_number": 15, "curr_machine_list": [], "neighbor_station_list": [{"station_code": "st-1203-6"}, {"station_code": "st-1203-7"}, {"station_code": "st-1203-8"}, {"station_code": "st-1203-14"}, {"station_code": "st-1203-16"}]}, {"station_code": "st-1203-16", "line_number": 16, "curr_machine_list": [], "neighbor_station_list": [{"station_code": "st-1203-6"}, {"station_code": "st-1203-7"}, {"station_code": "st-1203-15"}, {"station_code": "st-1203-17"}]}, {"station_code": "st-1203-17", "line_number": 17, "curr_machine_list": [{"machine_type": "m-848490-01"}], "neighbor_station_list": [{"station_code": "st-1203-5"}, {"station_code": "st-1203-6"}, {"station_code": "st-1203-16"}, {"station_code": "st-1203-18"}]}, {"station_code": "st-1203-18", "line_number": 18, "curr_machine_list": [], "neighbor_station_list": [{"station_code": "st-1203-4"}, {"station_code": "st-1203-5"}, {"station_code": "st-1203-17"}, {"station_code": "st-1203-19"}]}, {"station_code": "st-1203-19", "line_number": 19, "curr_machine_list": [], "neighbor_station_list": [{"station_code": "st-1203-3"}, {"station_code": "st-1203-4"}, {"station_code": "st-1203-5"}, {"station_code": "st-1203-18"}, {"station_code": "st-1203-20"}]}, {"station_code": "st-1203-20", "line_number": 20, "curr_machine_list": [], "neighbor_station_list": [{"station_code": "st-1203-2"}, {"station_code": "st-1203-3"}, {"station_code": "st-1203-4"}, {"station_code": "st-1203-19"}]}, {"station_code": "st-1203-21", "line_number": 21, "curr_machine_list": [{"machine_type": "m-748990-01"}], "neighbor_station_list": []}], "joint_operation_list": [{"part_code": "BJ05", "joint_operation": "op-7665837478-529"}, {"part_code": "BJ06", "joint_operation": "op-7665837478-529"}, {"part_code": "BJ10", "joint_operation": "op-7665838369-071"}], "config_param": {"max_worker_per_oper": 1, "max_station_per_worker": 3, "max_cycle_count": 6, "max_revisited_station_count": 5, "volatility_rate": 0.8, "volatility_weight": 0.3, "upph_weight": 0.7, "max_machine_per_station": 3, "max_station_per_oper": 1, "max_split_num": 3}}
