# Supplementary material for: Application of enhanced benders decomposition algorithm in circular assembly line balancing problem with task splitting
Source: PLoS One. 2025 Oct 6;20(10):e0333263. doi: 10.1371/journal.pone.0333263 (PMC12500168; doi:10.1371/journal.pone.0333263)
Supplement: S1 File — The raw statistical data underlying the key figures and tables. (ZIP) [file pone.0333263.s001.zip › Meta Data/instances/instance-3.txt]

{"worker_list": [{"worker_code": "w-000559", "operation_skill_list": [{"worker_code": "w-000559", "operation_code": "op-7665837976-840", "operation_category": "201001", "efficiency": 0.9}, {"worker_code": "w-000559", "operation_code": "op-7676788478-029", "operation_category": "245241", "efficiency": 1.1375}, {"worker_code": "w-000559", "operation_code": "op-7665837083-841", "operation_category": "205049", "efficiency": 0.8}, {"worker_code": "w-000559", "operation_code": "op-7665838370-839", "operation_category": "211124", "efficiency": 0.8}, {"worker_code": "w-000559", "operation_code": "op-7665838477-037", "operation_category": "215149", "efficiency": 0.9123}, {"worker_code": "w-000559", "operation_code": "op-7665838366-132", "operation_category": "209235", "efficiency": 1.0824}, {"worker_code": "w-000559", "operation_code": "op-7665838478-924", "operation_category": "245245", "efficiency": 0.8}, {"worker_code": "w-000559", "operation_code": "op-7676788366-030", "operation_category": "209103", "efficiency": 1.2821}, {"worker_code": "w-000559", "operation_code": "op-7665838478-107", "operation_category": "245241", "efficiency": 1.1526}, {"worker_code": "w-000559", "operation_code": "op-7676788477-101", "operation_category": "215149", "efficiency": 1.1816}], "operation_category_skill_list": [{"worker_code": "w-000559", "operation_category": "216169", "efficiency": 0.636}, {"worker_code": "w-000559", "operation_category": "201001", "efficiency": 0.8}, {"worker_code": "w-000559", "operation_category": "215149", "efficiency": 0.9054}, {"worker_code": "w-000559", "operation_category": "205049", "efficiency": 0.8}, {"worker_code": "w-000559", "operation_category": "202025", "efficiency": 0.9}, {"worker_code": "w-000559", "operation_category": "202013", "efficiency": 0.8}], "curr_station_list": [{"station_code": "st-1203-19"}]}, {"worker_code": "w-740928", "operation_skill_list": [{"worker_code": "w-740928", "operation_code": "op-7665838369-145", "operation_category": "210105", "efficiency": 0.7844}, {"worker_code": "w-740928", "operation_code": "op-7666758384-00017", "operation_category": "214133", "efficiency": 1.3965}, {"worker_code": "w-740928", "operation_code": "op-7665837976-526", "operation_category": "201230", "efficiency": 0.7945}], "operation_category_skill_list": [{"worker_code": "w-740928", "operation_category": "216169", "efficiency": 0.4082}, {"worker_code": "w-740928", "operation_category": "201001", "efficiency": 0.5651}, {"worker_code": "w-740928", "operation_category": "245241", "efficiency": 1.3018}, {"worker_code": "w-740928", "operation_category": "205049", "efficiency": 1.4221}, {"worker_code": "w-740928", "operation_category": "214133", "efficiency": 1.3965}], "curr_station_list": [{"station_code": "st-1203-13"}]}, {"worker_code": "w-741179", "operation_skill_list": [{"worker_code": "w-741179", "operation_code": "op-7670827478-420", "operation_category": "206057", "efficiency": 1.0539}, {"worker_code": "w-741179", "operation_code": "op-7666757478-047", "operation_category": "206057", "efficiency": 1.0619}, {"worker_code": "w-741179", "operation_code": "op-7665837478-00007", "operation_category": "206057", "efficiency": 1.1742}, {"worker_code": "w-741179", "operation_code": "op-7666758384-00017", "operation_category": "214133", "efficiency": 0.738}, {"worker_code": "w-741179", "operation_code": "op-7670828384-002", "operation_category": "214133", "efficiency": 0.8059}, {"worker_code": "w-741179", "operation_code": "op-7666757478-236", "operation_category": "206057", "efficiency": 1.0582}, {"worker_code": "w-741179", "operation_code": "op-7665837976-00008", "operation_category": "201001", "efficiency": 0.8}], "operation_category_skill_list": [{"worker_code": "w-741179", "operation_category": "201001", "efficiency": 1.4345}, {"worker_code": "w-741179", "operation_category": "208091", "efficiency": 1.0562}, {"worker_code": "w-741179", "operation_category": "216155", "efficiency": 1.0629}], "curr_station_list": [{"station_code": "st-20000-48"}]}, {"worker_code": "w-742939", "operation_skill_list": [{"worker_code": "w-742939", "operation_code": "op-7681848167-006", "operation_category": "249219", "efficiency": 1.0243}], "operation_category_skill_list": [], "curr_station_list": [{"station_code": "st-1203-23"}]}, {"worker_code": "w-743676", "operation_skill_list": [{"worker_code": "w-743676", "operation_code": "op-7666758079-228", "operation_category": "221178", "efficiency": 1.0774}, {"worker_code": "w-743676", "operation_code": "op-7666758079-241", "operation_category": "221178", "efficiency": 0.9821}, {"worker_code": "w-743676", "operation_code": "op-7670828079-424", "operation_category": "221178", "efficiency": 0.9521}, {"worker_code": "w-743676", "operation_code": "op-7677838072-014", "operation_category": "220177", "efficiency": 1.1188}, {"worker_code": "w-743676", "operation_code": "op-7665838079-00001", "operation_category": "221178", "efficiency": 1.1205}, {"worker_code": "w-743676", "operation_code": "op-7677838083-004", "operation_category": "223180", "efficiency": 0.9822}, {"worker_code": "w-743676", "operation_code": "op-7665838070-122", "operation_category": "219176", "efficiency": 1.0429}], "operation_category_skill_list": [{"worker_code": "w-743676", "operation_category": "223180", "efficiency": 1.1231}], "curr_station_list": [{"station_code": "st-20000-69"}]}, {"worker_code": "w-744413", "operation_skill_list": [{"worker_code": "w-744413", "operation_code": "op-7666757976-238", "operation_category": "201001", "efficiency": 0.891}, {"worker_code": "w-744413", "operation_code": "op-7670827976-422", "operation_category": "201001", "efficiency": 0.9688}, {"worker_code": "w-744413", "operation_code": "op-7665837976-00008", "operation_category": "201001", "efficiency": 1.0458}, {"worker_code": "w-744413", "operation_code": "op-7666757976-151", "operation_category": "201001", "efficiency": 1.0125}], "operation_category_skill_list": [{"worker_code": "w-744413", "operation_category": "201001", "efficiency": 0.9341}, {"worker_code": "w-744413", "operation_category": "206057", "efficiency": 1.1}], "curr_station_list": [{"station_code": "st-1202-5"}]}, {"worker_code": "w-744417", "operation_skill_list": [{"worker_code": "w-744417", "operation_code": "op-7676788483-089", "operation_category": "216169", "efficiency": 0.966}, {"worker_code": "w-744417", "operation_code": "op-7665838283-011", "operation_category": "208091", "efficiency": 0.9574}, {"worker_code": "w-744417", "operation_code": "op-7665838477-00001", "operation_category": "215149", "efficiency": 0.8134}, {"worker_code": "w-744417", "operation_code": "op-7665838477-037", "operation_category": "215149", "efficiency": 0.7}, {"worker_code": "w-744417", "operation_code": "op-7665837478-00007", "operation_category": "206057", "efficiency": 1.111}, {"worker_code": "w-744417", "operation_code": "op-7666758384-00017", "operation_category": "214133", "efficiency": 1.0}, {"worker_code": "w-744417", "operation_code": "op-7665837976-00008", "operation_category": "201001", "efficiency": 0.7756}, {"worker_code": "w-744417", "operation_code": "op-7676786584-467", "operation_category": "202013", "efficiency": 0.8}, {"worker_code": "w-744417", "operation_code": "op-7665837083-303", "operation_category": "205049", "efficiency": 0.8}, {"worker_code": "w-744417", "operation_code": "op-7665838483-221", "operation_category": "216155", "efficiency": 0.9694}], "operation_category_skill_list": [{"worker_code": "w-744417", "operation_category": "201001", "efficiency": 0.7756}, {"worker_code": "w-744417", "operation_category": "205049", "efficiency": 0.8}, {"worker_code": "w-744417", "operation_category": "206057", "efficiency": 1.111}, {"worker_code": "w-744417", "operation_category": "214133", "efficiency": 1.1732}, {"worker_code": "w-744417", "operation_category": "202025", "efficiency": 1.0543}, {"worker_code": "w-744417", "operation_category": "215149", "efficiency": 1.0822}], "curr_station_list": [{"station_code": "st-1203-6"}]}, {"worker_code": "w-745473", "operation_skill_list": [{"worker_code": "w-745473", "operation_code": "op-7665838369-073", "operation_category": "210115", "efficiency": 1.2862}, {"worker_code": "w-745473", "operation_code": "op-7665836584-144", "operation_category": "202003", "efficiency": 1.0129}, {"worker_code": "w-745473", "operation_code": "op-7665837478-00007", "operation_category": "206057", "efficiency": 0.8}, {"worker_code": "w-745473", "operation_code": "op-7677837976-621", "operation_category": "201001", "efficiency": 1.2446}, {"worker_code": "w-745473", "operation_code": "op-7677838283-079", "operation_category": "208096", "efficiency": 1.2446}, {"worker_code": "w-745473", "operation_code": "op-7665838283-196", "operation_category": "208069", "efficiency": 0.9616}, {"worker_code": "w-745473", "operation_code": "op-7665836584-048", "operation_category": "202025", "efficiency": 1.2446}, {"worker_code": "w-745473", "operation_code": "op-7665837976-00008", "operation_category": "201001", "efficiency": 0.8}, {"worker_code": "w-745473", "operation_code": "op-7665838370-145", "operation_category": "211120", "efficiency": 1.1647}], "operation_category_skill_list": [{"worker_code": "w-745473", "operation_category": "216169", "efficiency": 0.8}, {"worker_code": "w-745473", "operation_category": "201001", "efficiency": 0.9482}, {"worker_code": "w-745473", "operation_category": "206057", "efficiency": 0.8664}, {"worker_code": "w-745473", "operation_category": "214133", "efficiency": 0.8}], "curr_station_list": [{"station_code": "st-1203-12"}]}], "process_list": [{"operation": "op-7670828384-002", "operation_number": 245000, "part_code": "BJ04", "operation_category": "214133", "machine_type": "m-688067-01", "machine_type_2": "A", "standard_oper_time": 28.8, "fixed_station_code": "", "fixed_worker_code": ""}, {"operation": "op-7666758384-00017", "operation_number": 245100, "part_code": "BJ05", "operation_category": "214133", "machine_type": "m-688067-01", "machine_type_2": "A", "standard_oper_time": 16.56, "fixed_station_code": "", "fixed_worker_code": ""}, {"operation": "op-7670827478-420", "operation_number": 249500, "part_code": "BJ04", "operation_category": "206057", "machine_type": "m-688067-01", "machine_type_2": "A", "standard_oper_time": 241.74, "fixed_station_code": "", "fixed_worker_code": ""}, {"operation": "op-7666757478-047", "operation_number": 249600, "part_code": "BJ05", "operation_category": "206057", "machine_type": "m-688067-01", "machine_type_2": "A", "standard_oper_time": 40.98, "fixed_station_code": "", "fixed_worker_code": ""}, {"operation": "op-7666757478-236", "operation_number": 249700, "part_code": "BJ05", "operation_category": "206057", "machine_type": "m-688067-01", "machine_type_2": "A", "standard_oper_time": 120.96, "fixed_station_code": "", "fixed_worker_code": ""}, {"operation": "op-7670827976-422", "operation_number": 252500, "part_code": "BJ04", "operation_category": "201001", "machine_type": "m-756667-01", "machine_type_2": "A", "standard_oper_time": 178.38, "fixed_station_code": "", "fixed_worker_code": ""}, {"operation": "op-7666757976-151", "operation_number": 260000, "part_code": "BJ05", "operation_category": "201001", "machine_type": "m-756667-01", "machine_type_2": "A", "standard_oper_time": 41.28, "fixed_station_code": "", "fixed_worker_code": ""}, {"operation": "op-7666757976-238", "operation_number": 261000, "part_code": "BJ05", "operation_category": "201001", "machine_type": "m-756667-01", "machine_type_2": "A", "standard_oper_time": 89.64, "fixed_station_code": "", "fixed_worker_code": ""}, {"operation": "op-7666758079-241", "operation_number": 291000, "part_code": "BJ05", "operation_category": "221178", "machine_type": "m-848490-01", "machine_type_2": "A", "standard_oper_time": 39.84, "fixed_station_code": "", "fixed_worker_code": ""}, {"operation": "op-7666758079-228", "operation_number": 292000, "part_code": "BJ05", "operation_category": "221178", "machine_type": "m-848490-01", "machine_type_2": "A", "standard_oper_time": 17.34, "fixed_station_code": "", "fixed_worker_code": ""}, {"operation": "op-7670828079-424", "operation_number": 292900, "part_code": "BJ04", "operation_category": "221178", "machine_type": "m-848490-01", "machine_type_2": "A", "standard_oper_time": 76.14, "fixed_station_code": "", "fixed_worker_code": ""}, {"operation": "op-7677838072-014", "operation_number": 633000, "part_code": "BJ09", "operation_category": "220177", "machine_type": "m-848490-01", "machine_type_2": "A", "standard_oper_time": 12.96, "fixed_station_code": "", "fixed_worker_code": ""}, {"operation": "op-7677838083-004", "operation_number": 633100, "part_code": "BJ09", "operation_category": "223180", "machine_type": "m-848490-01", "machine_type_2": "A", "standard_oper_time": 15.9, "fixed_station_code": "", "fixed_worker_code": ""}, {"operation": "op-7665837478-00007", "operation_number": 667695, "part_code": "BJ06", "operation_category": "206057", "machine_type": "m-688067-01", "machine_type_2": "A", "standard_oper_time": 156.42, "fixed_station_code": "", "fixed_worker_code": ""}, {"operation": "op-7665837976-00008", "operation_number": 667697, "part_code": "BJ06", "operation_category": "201001", "machine_type": "m-756667-01", "machine_type_2": "A", "standard_oper_time": 108.3, "fixed_station_code": "", "fixed_worker_code": ""}, {"operation": "op-7665838079-00001", "operation_number": 667698, "part_code": "BJ06", "operation_category": "221178", "machine_type": "m-848490-01", "machine_type_2": "A", "standard_oper_time": 60.12, "fixed_station_code": "", "fixed_worker_code": ""}, {"operation": "op-7676786584-467", "operation_number": 667700, "part_code": "BJ06", "operation_category": "202013", "machine_type": "m-688067-01", "machine_type_2": "A", "standard_oper_time": 40.32, "fixed_station_code": "", "fixed_worker_code": ""}, {"operation": "op-7676788483-089", "operation_number": 667710, "part_code": "BJ06", "operation_category": "216169", "machine_type": "m-688067-01", "machine_type_2": "A", "standard_oper_time": 84.84, "fixed_station_code": "", "fixed_worker_code": ""}, {"operation": "op-7665838283-011", "operation_number": 679200, "part_code": "BJ06", "operation_category": "208091", "machine_type": "m-688067-01", "machine_type_2": "A", "standard_oper_time": 159.19199999999998, "fixed_station_code": "", "fixed_worker_code": ""}, {"operation": "op-7665838477-00001", "operation_number": 679440, "part_code": "BJ06", "operation_category": "215149", "machine_type": "m-6867-001", "machine_type_2": "A", "standard_oper_time": 43.343999999999994, "fixed_station_code": "", "fixed_worker_code": ""}, {"operation": "op-7665838483-221", "operation_number": 681960, "part_code": "BJ06", "operation_category": "216155", "machine_type": "m-688067-01", "machine_type_2": "A", "standard_oper_time": 94.392, "fixed_station_code": "", "fixed_worker_code": ""}, {"operation": "op-7665837083-303", "operation_number": 681965, "part_code": "BJ06", "operation_category": "205049", "machine_type": "m-688067-01", "machine_type_2": "A", "standard_oper_time": 33.12, "fixed_station_code": "", "fixed_worker_code": ""}, {"operation": "op-7665838369-145", "operation_number": 691680, "part_code": "BJ06", "operation_category": "210105", "machine_type": "m-688067-01", "machine_type_2": "A", "standard_oper_time": 211.08, "fixed_station_code": "", "fixed_worker_code": ""}, {"operation": "op-7665837976-526", "operation_number": 692820, "part_code": "BJ06", "operation_category": "201230", "machine_type": "m-756667-01", "machine_type_2": "A", "standard_oper_time": 76.32, "fixed_station_code": "", "fixed_worker_code": ""}, {"operation": "op-7665838070-122", "operation_number": 692892, "part_code": "BJ06", "operation_category": "219176", "machine_type": "m-848490-01", "machine_type_2": "A", "standard_oper_time": 45.3, "fixed_station_code": "", "fixed_worker_code": ""}, {"operation": "op-7665838083-279", "operation_number": 692895, "part_code": "BJ06", "operation_category": "223180", "machine_type": "m-848490-01", "machine_type_2": "A", "standard_oper_time": 38.22, "fixed_station_code": "", "fixed_worker_code": ""}, {"operation": "op-7677838283-079", "operation_number": 729000, "part_code": "BJ09", "operation_category": "208096", "machine_type": "m-688067-01", "machine_type_2": "A", "standard_oper_time": 47.4, "fixed_station_code": "", "fixed_worker_code": ""}, {"operation": "op-7677837976-621", "operation_number": 729400, "part_code": "BJ09", "operation_category": "201001", "machine_type": "m-756667-01", "machine_type_2": "A", "standard_oper_time": 18.24, "fixed_station_code": "", "fixed_worker_code": ""}, {"operation": "op-7665838369-073", "operation_number": 737500, "part_code": "BJ06", "operation_category": "210115", "machine_type": "m-688067-01", "machine_type_2": "A", "standard_oper_time": 170.7, "fixed_station_code": "", "fixed_worker_code": ""}, {"operation": "op-7665836584-048", "operation_number": 737800, "part_code": "BJ06", "operation_category": "202025", "machine_type": "m-688067-01", "machine_type_2": "A", "standard_oper_time": 50.04, "fixed_station_code": "", "fixed_worker_code": ""}, {"operation": "op-7665836584-144", "operation_number": 740500, "part_code": "BJ06", "operation_category": "202003", "machine_type": "m-688067-01", "machine_type_2": "A", "standard_oper_time": 52.62, "fixed_station_code": "", "fixed_worker_code": ""}, {"operation": "op-7665838370-145", "operation_number": 741400, "part_code": "BJ06", "operation_category": "211120", "machine_type": "m-688067-01", "machine_type_2": "A", "standard_oper_time": 240.552, "fixed_station_code": "", "fixed_worker_code": ""}, {"operation": "op-7665838283-196", "operation_number": 743500, "part_code": "BJ06", "operation_category": "208069", "machine_type": "m-688067-01", "machine_type_2": "A", "standard_oper_time": 57.9, "fixed_station_code": "", "fixed_worker_code": ""}, {"operation": "op-7665837083-271", "operation_number": 743505, "part_code": "BJ06", "operation_category": "205049", "machine_type": "m-688067-01", "machine_type_2": "A", "standard_oper_time": 58.86, "fixed_station_code": "", "fixed_worker_code": ""}, {"operation": "op-7665838370-839", "operation_number": 743510, "part_code": "BJ06", "operation_category": "211124", "machine_type": "m-688067-01", "machine_type_2": "A", "standard_oper_time": 108.9, "fixed_station_code": "", "fixed_worker_code": ""}, {"operation": "op-7665837976-840", "operation_number": 743520, "part_code": "BJ06", "operation_category": "201001", "machine_type": "m-756667-01", "machine_type_2": "A", "standard_oper_time": 43.86, "fixed_station_code": "", "fixed_worker_code": ""}, {"operation": "op-7665837083-841", "operation_number": 743550, "part_code": "BJ06", "operation_category": "205049", "machine_type": "m-688067-01", "machine_type_2": "A", "standard_oper_time": 26.28, "fixed_station_code": "", "fixed_worker_code": ""}, {"operation": "op-7665838478-924", "operation_number": 743553, "part_code": "BJ06", "operation_category": "245245", "machine_type": "m-8371-001", "machine_type_2": "A", "standard_oper_time": 23.04, "fixed_station_code": "", "fixed_worker_code": ""}, {"operation": "op-7665838478-107", "operation_number": 746800, "part_code": "BJ06", "operation_category": "245241", "machine_type": "m-8371-001", "machine_type_2": "A", "standard_oper_time": 66.18, "fixed_station_code": "", "fixed_worker_code": ""}, {"operation": "op-7665838477-037", "operation_number": 751200, "part_code": "BJ06", "operation_category": "215149", "machine_type": "m-6867-001", "machine_type_2": "A", "standard_oper_time": 37.8, "fixed_station_code": "", "fixed_worker_code": ""}, {"operation": "op-7665838366-132", "operation_number": 756000, "part_code": "BJ06", "operation_category": "209235", "machine_type": "m-688067-01", "machine_type_2": "A", "standard_oper_time": 342.0, "fixed_station_code": "", "fixed_worker_code": ""}, {"operation": "op-7676788478-029", "operation_number": 758200, "part_code": "BJ06", "operation_category": "245241", "machine_type": "m-8371-001", "machine_type_2": "A", "standard_oper_time": 73.62, "fixed_station_code": "", "fixed_worker_code": ""}, {"operation": "op-7676788477-101", "operation_number": 758400, "part_code": "BJ06", "operation_category": "215149", "machine_type": "m-6867-001", "machine_type_2": "A", "standard_oper_time": 44.495999999999995, "fixed_station_code": "", "fixed_worker_code": ""}, {"operation": "op-7676788366-030", "operation_number": 759000, "part_code": "BJ06", "operation_category": "209103", "machine_type": "m-688067-01", "machine_type_2": "A", "standard_oper_time": 291.96, "fixed_station_code": "", "fixed_worker_code": ""}, {"operation": "op-7681848167-006", "operation_number": 799900, "part_code": "BJ06", "operation_category": "249219", "machine_type": "m-748990-01", "machine_type_2": "A", "standard_oper_time": 120.0, "fixed_station_code": "st-1203-21", "fixed_worker_code": "w-742939"}], "machine_list": [{"machine_type": "m-838067-02", "is_mono": false, "is_movable": true, "is_machine_needed": true}, {"machine_type": "m-688067-02", "is_mono": false, "is_movable": true, "is_machine_needed": true}, {"machine_type": "m-829067-01", "is_mono": false, "is_movable": true, "is_machine_needed": true}, {"machine_type": "m-688067-03", "is_mono": false, "is_movable": true, "is_machine_needed": true}, {"machine_type": "m-906877-01", "is_mono": true, "is_movable": true, "is_machine_needed": true}, {"machine_type": "m-847467-03", "is_mono": false, "is_movable": true, "is_machine_needed": true}, {"machine_type": "m-847467-01", "is_mono": false, "is_movable": true, "is_machine_needed": true}, {"machine_type": "m-847467-02", "is_mono": false, "is_movable": true, "is_machine_needed": true}, {"machine_type": "m-687675-01", "is_mono": false, "is_movable": true, "is_machine_needed": true}, {"machine_type": "m-777467-01", "is_mono": false, "is_movable": true, "is_machine_needed": true}, {"machine_type": "m-688467-01", "is_mono": false, "is_movable": true, "is_machine_needed": true}, {"machine_type": "m-908867-02", "is_mono": false, "is_movable": true, "is_machine_needed": true}, {"machine_type": "m-908867-01", "is_mono": false, "is_movable": true, "is_machine_needed": true}, {"machine_type": "m-829067-02", "is_mono": false, "is_movable": true, "is_machine_needed": true}, {"machine_type": "m-887274-01", "is_mono": true, "is_movable": true, "is_machine_needed": true}, {"machine_type": "m-908474-01", "is_mono": true, "is_movable": false, "is_machine_needed": true}, {"machine_type": "m-906690-01", "is_mono": true, "is_movable": true, "is_machine_needed": true}, {"machine_type": "m-837770-01", "is_mono": true, "is_movable": false, "is_machine_needed": true}, {"machine_type": "m-688367-01", "is_mono": false, "is_movable": true, "is_machine_needed": true}, {"machine_type": "m-888067-01", "is_mono": false, "is_movable": true, "is_machine_needed": true}, {"machine_type": "m-756667-04", "is_mono": false, "is_movable": true, "is_machine_needed": true}, {"machine_type": "m-667567-01", "is_mono": true, "is_movable": true, "is_machine_needed": true}, {"machine_type": "m-688067-01", "is_mono": false, "is_movable": true, "is_machine_needed": true}, {"machine_type": "m-687584-01", "is_mono": false, "is_movable": true, "is_machine_needed": true}, {"machine_type": "m-838067-01", "is_mono": false, "is_movable": true, "is_machine_needed": true}, {"machine_type": "m-6867-001", "is_mono": false, "is_movable": true, "is_machine_needed": true}, {"machine_type": "m-756667-01", "is_mono": false, "is_movable": true, "is_machine_needed": true}, {"machine_type": "m-756667-02", "is_mono": false, "is_movable": true, "is_machine_needed": true}, {"machine_type": "m-756667-03", "is_mono": false, "is_movable": true, "is_machine_needed": true}, {"machine_type": "m-688376-01", "is_mono": false, "is_movable": true, "is_machine_needed": true}, {"machine_type": "m-906674-01", "is_mono": false, "is_movable": true, "is_machine_needed": true}, {"machine_type": "m-686867-01", "is_mono": false, "is_movable": true, "is_machine_needed": true}, {"machine_type": "m-687766-01", "is_mono": true, "is_movable": true, "is_machine_needed": true}, {"machine_type": "m-838376-01", "is_mono": false, "is_movable": true, "is_machine_needed": true}, {"machine_type": "m-688067-05", "is_mono": false, "is_movable": true, "is_machine_needed": true}, {"machine_type": "m-687584-02", "is_mono": false, "is_movable": true, "is_machine_needed": true}, {"machine_type": "m-688067-09", "is_mono": false, "is_movable": true, "is_machine_needed": true}, {"machine_type": "m-756874-01", "is_mono": false, "is_movable": true, "is_machine_needed": true}, {"machine_type": "m-829067-03", "is_mono": false, "is_movable": true, "is_machine_needed": true}, {"machine_type": "m-7567-002", "is_mono": false, "is_movable": true, "is_machine_needed": true}, {"machine_type": "m-7567-001", "is_mono": false, "is_movable": true, "is_machine_needed": true}, {"machine_type": "m-808967-01", "is_mono": false, "is_movable": true, "is_machine_needed": true}, {"machine_type": "m-708967-01", "is_mono": false, "is_movable": true, "is_machine_needed": true}, {"machine_type": "m-687567-01", "is_mono": true, "is_movable": false, "is_machine_needed": true}, {"machine_type": "m-689067-01", "is_mono": false, "is_movable": true, "is_machine_needed": true}, {"machine_type": "m-677567-01", "is_mono": false, "is_movable": true, "is_machine_needed": true}, {"machine_type": "m-837275-01", "is_mono": false, "is_movable": true, "is_machine_needed": true}, {"machine_type": "m-6890-001", "is_mono": false, "is_movable": true, "is_machine_needed": true}, {"machine_type": "m-686875-01", "is_mono": false, "is_movable": true, "is_machine_needed": true}, {"machine_type": "m-827467-01", "is_mono": false, "is_movable": true, "is_machine_needed": true}, {"machine_type": "m-756967-01", "is_mono": false, "is_movable": true, "is_machine_needed": true}, {"machine_type": "m-747767-01", "is_mono": false, "is_movable": true, "is_machine_needed": true}, {"machine_type": "m-688869-01", "is_mono": false, "is_movable": true, "is_machine_needed": true}, {"machine_type": "m-8370-001", "is_mono": true, "is_movable": true, "is_machine_needed": true}, {"machine_type": "m-848490-01", "is_mono": true, "is_movable": false, "is_machine_needed": true}, {"machine_type": "m-837771-01", "is_mono": true, "is_movable": true, "is_machine_needed": true}, {"machine_type": "m-8371-001", "is_mono": false, "is_movable": true, "is_machine_needed": false}, {"machine_type": "m-9074-001", "is_mono": false, "is_movable": true, "is_machine_needed": true}, {"machine_type": "m-748990-01", "is_mono": true, "is_movable": false, "is_machine_needed": true}, {"machine_type": "m-848468-01", "is_mono": true, "is_movable": false, "is_machine_needed": true}, {"machine_type": "m-677574-01", "is_mono": true, "is_movable": false, "is_machine_needed": true}, {"machine_type": "m-8878-001", "is_mono": false, "is_movable": true, "is_machine_needed": false}, {"machine_type": "m-688969-01", "is_mono": true, "is_movable": true, "is_machine_needed": true}, {"machine_type": "m-676684-01", "is_mono": false, "is_movable": true, "is_machine_needed": true}, {"machine_type": "m-6774-01", "is_mono": false, "is_movable": true, "is_machine_needed": true}, {"machine_type": "m-6780-01", "is_mono": false, "is_movable": true, "is_machine_needed": true}, {"machine_type": "m-678084-01", "is_mono": false, "is_movable": true, "is_machine_needed": true}, {"machine_type": "m-686667-01", "is_mono": false, "is_movable": false, "is_machine_needed": true}, {"machine_type": "m-6867-002", "is_mono": false, "is_movable": true, "is_machine_needed": true}, {"machine_type": "m-6867-01", "is_mono": false, "is_movable": true, "is_machine_needed": true}, {"machine_type": "m-687574-01", "is_mono": false, "is_movable": true, "is_machine_needed": true}, {"machine_type": "m-688067-01S01034", "is_mono": false, "is_movable": true, "is_machine_needed": true}, {"machine_type": "m-688067-04", "is_mono": false, "is_movable": true, "is_machine_needed": true}, {"machine_type": "m-688067-06", "is_mono": false, "is_movable": true, "is_machine_needed": true}, {"machine_type": "m-688067-07", "is_mono": false, "is_movable": true, "is_machine_needed": true}, {"machine_type": "m-688067-08", "is_mono": false, "is_movable": true, "is_machine_needed": true}, {"machine_type": "m-688067-10", "is_mono": false, "is_movable": true, "is_machine_needed": true}, {"machine_type": "m-6883-01", "is_mono": false, "is_movable": true, "is_machine_needed": true}, {"machine_type": "m-688976-01", "is_mono": false, "is_movable": true, "is_machine_needed": true}, {"machine_type": "m-708074-01", "is_mono": false, "is_movable": true, "is_machine_needed": true}, {"machine_type": "m-708074-02", "is_mono": false, "is_movable": true, "is_machine_needed": true}, {"machine_type": "m-708074-03", "is_mono": false, "is_movable": true, "is_machine_needed": true}, {"machine_type": "m-7567-003", "is_mono": false, "is_movable": true, "is_machine_needed": true}, {"machine_type": "m-7666-01", "is_mono": false, "is_movable": true, "is_machine_needed": true}, {"machine_type": "m-7680-01", "is_mono": false, "is_movable": true, "is_machine_needed": true}, {"machine_type": "m-7772-001", "is_mono": false, "is_movable": true, "is_machine_needed": true}, {"machine_type": "m-7772-003", "is_mono": false, "is_movable": true, "is_machine_needed": true}, {"machine_type": "m-778484-01", "is_mono": false, "is_movable": true, "is_machine_needed": true}, {"machine_type": "m-8067-001", "is_mono": false, "is_movable": true, "is_machine_needed": true}, {"machine_type": "m-8080-01", "is_mono": false, "is_movable": true, "is_machine_needed": true}, {"machine_type": "m-8190-0042", "is_mono": false, "is_movable": true, "is_machine_needed": true}, {"machine_type": "m-828174-01", "is_mono": false, "is_movable": true, "is_machine_needed": true}, {"machine_type": "m-829067-04", "is_mono": false, "is_movable": true, "is_machine_needed": true}, {"machine_type": "m-8371-01", "is_mono": false, "is_movable": true, "is_machine_needed": true}, {"machine_type": "m-838976-01", "is_mono": false, "is_movable": true, "is_machine_needed": true}, {"machine_type": "m-849084-01", "is_mono": false, "is_movable": true, "is_machine_needed": true}, {"machine_type": "m-8788-001", "is_mono": false, "is_movable": true, "is_machine_needed": true}, {"machine_type": "m-9080-01", "is_mono": false, "is_movable": true, "is_machine_needed": true}, {"machine_type": "m-748990-", "is_mono": false, "is_movable": true, "is_machine_needed": true}, {"machine_type": "m-7772-004", "is_mono": false, "is_movable": true, "is_machine_needed": true}, {"machine_type": "m-7772-024", "is_mono": false, "is_movable": true, "is_machine_needed": true}, {"machine_type": "m-7772-025", "is_mono": false, "is_movable": true, "is_machine_needed": true}, {"machine_type": "m-7772-026", "is_mono": false, "is_movable": true, "is_machine_needed": true}, {"machine_type": "m-838374-01", "is_mono": false, "is_movable": true, "is_machine_needed": true}, {"machine_type": "m-907767-01", "is_mono": false, "is_movable": true, "is_machine_needed": true}, {"machine_type": "m-847467-04", "is_mono": false, "is_movable": true, "is_machine_needed": true}], "station_list": [{"station_code": "st-1203-1", "line_number": 1, "curr_machine_list": [], "neighbor_station_list": [{"station_code": "st-1203-2"}]}, {"station_code": "st-1203-10", "line_number": 10, "curr_machine_list": [], "neighbor_station_list": [{"station_code": "st-1203-12"}, {"station_code": "st-1203-9"}]}, {"station_code": "st-1203-12", "line_number": 12, "curr_machine_list": [], "neighbor_station_list": [{"station_code": "st-1203-9"}, {"station_code": "st-1203-10"}, {"station_code": "st-1203-13"}, {"station_code": "st-1203-7"}, {"station_code": "st-1203-8"}, {"station_code": "st-1203-14"}]}, {"station_code": "st-1203-13", "line_number": 13, "curr_machine_list": [], "neighbor_station_list": [{"station_code": "st-1203-8"}, {"station_code": "st-1203-9"}, {"station_code": "st-1203-12"}, {"station_code": "st-1203-14"}, {"station_code": "st-1203-6"}, {"station_code": "st-1203-7"}, {"station_code": "st-1203-15"}]}, {"station_code": "st-1203-14", "line_number": 14, "curr_machine_list": [], "neighbor_station_list": [{"station_code": "st-1203-7"}, {"station_code": "st-1203-8"}, {"station_code": "st-1203-9"}, {"station_code": "st-1203-13"}, {"station_code": "st-1203-15"}, {"station_code": "st-1203-6"}, {"station_code": "st-1203-12"}, {"station_code": "st-1203-16"}]}, {"station_code": "st-1203-15", "line_number": 15, "curr_machine_list": [], "neighbor_station_list": [{"station_code": "st-1203-6"}, {"station_code": "st-1203-7"}, {"station_code": "st-1203-8"}, {"station_code": "st-1203-14"}, {"station_code": "st-1203-16"}, {"station_code": "st-1203-13"}, {"station_code": "st-1203-17"}]}, {"station_code": "st-1203-16", "line_number": 16, "curr_machine_list": [], "neighbor_station_list": [{"station_code": "st-1203-6"}, {"station_code": "st-1203-7"}, {"station_code": "st-1203-15"}, {"station_code": "st-1203-17"}, {"station_code": "st-1203-5"}, {"station_code": "st-1203-14"}, {"station_code": "st-1203-18"}]}, {"station_code": "st-1203-17", "line_number": 17, "curr_machine_list": [{"machine_type": "m-848490-01"}], "neighbor_station_list": [{"station_code": "st-1203-5"}, {"station_code": "st-1203-6"}, {"station_code": "st-1203-16"}, {"station_code": "st-1203-18"}, {"station_code": "st-1203-4"}, {"station_code": "st-1203-15"}]}, {"station_code": "st-1203-18", "line_number": 18, "curr_machine_list": [], "neighbor_station_list": [{"station_code": "st-1203-4"}, {"station_code": "st-1203-5"}, {"station_code": "st-1203-17"}, {"station_code": "st-1203-19"}, {"station_code": "st-1203-16"}, {"station_code": "st-1203-20"}]}, {"station_code": "st-1203-19", "line_number": 19, "curr_machine_list": [], "neighbor_station_list": [{"station_code": "st-1203-3"}, {"station_code": "st-1203-4"}, {"station_code": "st-1203-5"}, {"station_code": "st-1203-18"}, {"station_code": "st-1203-20"}]}, {"station_code": "st-1203-2", "line_number": 2, "curr_machine_list": [], "neighbor_station_list": [{"station_code": "st-1203-1"}, {"station_code": "st-1203-3"}, {"station_code": "st-1203-20"}, {"station_code": "st-1203-4"}]}, {"station_code": "st-1203-20", "line_number": 20, "curr_machine_list": [], "neighbor_station_list": [{"station_code": "st-1203-2"}, {"station_code": "st-1203-3"}, {"station_code": "st-1203-4"}, {"station_code": "st-1203-19"}, {"station_code": "st-1203-5"}, {"station_code": "st-1203-18"}]}, {"station_code": "st-1203-21", "line_number": 21, "curr_machine_list": [{"machine_type": "m-748990-01"}], "neighbor_station_list": []}, {"station_code": "st-1203-3", "line_number": 3, "curr_machine_list": [], "neighbor_station_list": [{"station_code": "st-1203-2"}, {"station_code": "st-1203-20"}, {"station_code": "st-1203-19"}, {"station_code": "st-1203-4"}, {"station_code": "st-1203-5"}]}, {"station_code": "st-1203-4", "line_number": 4, "curr_machine_list": [], "neighbor_station_list": [{"station_code": "st-1203-3"}, {"station_code": "st-1203-5"}, {"station_code": "st-1203-19"}, {"station_code": "st-1203-18"}, {"station_code": "st-1203-20"}, {"station_code": "st-1203-2"}, {"station_code": "st-1203-17"}]}, {"station_code": "st-1203-5", "line_number": 5, "curr_machine_list": [{"machine_type": "m-848490-01"}], "neighbor_station_list": [{"station_code": "st-1203-4"}, {"station_code": "st-1203-17"}, {"station_code": "st-1203-18"}, {"station_code": "st-1203-19"}, {"station_code": "st-1203-3"}, {"station_code": "st-1203-16"}, {"station_code": "st-1203-20"}]}, {"station_code": "st-1203-6", "line_number": 6, "curr_machine_list": [], "neighbor_station_list": [{"station_code": "st-1203-7"}, {"station_code": "st-1203-16"}, {"station_code": "st-1203-15"}, {"station_code": "st-1203-17"}, {"station_code": "st-1203-8"}, {"station_code": "st-1203-14"}, {"station_code": "st-1203-13"}]}, {"station_code": "st-1203-7", "line_number": 7, "curr_machine_list": [], "neighbor_station_list": [{"station_code": "st-1203-6"}, {"station_code": "st-1203-8"}, {"station_code": "st-1203-14"}, {"station_code": "st-1203-15"}, {"station_code": "st-1203-16"}, {"station_code": "st-1203-9"}, {"station_code": "st-1203-13"}, {"station_code": "st-1203-12"}]}, {"station_code": "st-1203-8", "line_number": 8, "curr_machine_list": [], "neighbor_station_list": [{"station_code": "st-1203-7"}, {"station_code": "st-1203-9"}, {"station_code": "st-1203-13"}, {"station_code": "st-1203-14"}, {"station_code": "st-1203-15"}, {"station_code": "st-1203-6"}, {"station_code": "st-1203-12"}]}, {"station_code": "st-1203-9", "line_number": 9, "curr_machine_list": [{"machine_type": "m-848490-01"}], "neighbor_station_list": [{"station_code": "st-1203-8"}, {"station_code": "st-1203-12"}, {"station_code": "st-1203-13"}, {"station_code": "st-1203-14"}, {"station_code": "st-1203-7"}, {"station_code": "st-1203-10"}]}], "joint_operation_list": [{"part_code": "BJ04", "joint_operation": "op-7665837478-00007"}, {"part_code": "BJ05", "joint_operation": "op-7665837478-00007"}, {"part_code": "BJ09", "joint_operation": "op-7665838369-073"}], "config_param": {"max_worker_per_oper": 2, "max_station_per_worker": 3, "max_cycle_count": 5, "max_revisited_station_count": 3, "volatility_rate": 1.0, "volatility_weight": 0.3, "upph_weight": 0.7, "max_machine_per_station": 3, "max_station_per_oper": 2, "max_split_num": 3}}
