# Supplementary material for: Application of enhanced benders decomposition algorithm in circular assembly line balancing problem with task splitting
Source: PLoS One. 2025 Oct 6;20(10):e0333263. doi: 10.1371/journal.pone.0333263 (PMC12500168; doi:10.1371/journal.pone.0333263)
Supplement: S1 File — The raw statistical data underlying the key figures and tables. (ZIP) [file pone.0333263.s001.zip › Meta Data/instances/instance-30.txt]

{"worker_list": [{"worker_code": "w-000778", "operation_skill_list": [{"worker_code": "w-000778", "operation_code": "op-8680756584-00090T", "operation_category": "214133", "efficiency": 1.0}, {"worker_code": "w-000778", "operation_code": "op-8877836584-013", "operation_category": "202025", "efficiency": 1.1}, {"worker_code": "w-000778", "operation_code": "op-8665838384-00012T", "efficiency": 0.5438}, {"worker_code": "w-000778", "operation_code": "op-8865837083-022", "operation_category": "205049", "efficiency": 1.0989}, {"worker_code": "w-000778", "operation_code": "op-8865838283-019", "operation_category": "208092", "efficiency": 1.0915}, {"worker_code": "w-000778", "operation_code": "op-8865838283-026", "operation_category": "208069", "efficiency": 0.7739}, {"worker_code": "w-000778", "operation_code": "op-8865838483-021", "operation_category": "216169", "efficiency": 1.1529}, {"worker_code": "w-000778", "operation_code": "op-8665836584-00011", "operation_category": "202024", "efficiency": 0.8328}, {"worker_code": "w-000778", "operation_code": "op-8865838369-020", "operation_category": "210111", "efficiency": 1.1077}, {"worker_code": "w-000778", "operation_code": "op-8865837478-251", "operation_category": "206057", "efficiency": 0.8344}], "operation_category_skill_list": [{"worker_code": "w-000778", "operation_category": "216155", "efficiency": 1.437}, {"worker_code": "w-000778", "operation_category": "205048", "efficiency": 1.2093}, {"worker_code": "w-000778", "operation_category": "202025", "efficiency": 1.1}, {"worker_code": "w-000778", "operation_category": "202009", "efficiency": 0.9793}, {"worker_code": "w-000778", "operation_category": "216169", "efficiency": 1.1389}, {"worker_code": "w-000778", "operation_category": "205049", "efficiency": 1.0884}, {"worker_code": "w-000778", "operation_category": "214138", "efficiency": 0.9438}, {"worker_code": "w-000778", "operation_category": "206057", "efficiency": 0.7702}, {"worker_code": "w-000778", "operation_category": "203040", "efficiency": 0.9855}], "curr_station_list": [{"station_code": "st-1208-17"}]}, {"worker_code": "w-001041", "operation_skill_list": [{"worker_code": "w-001041", "operation_code": "op-8865836584-027", "operation_category": "202009", "efficiency": 1.0}, {"worker_code": "w-001041", "operation_code": "op-8865838483-031", "operation_category": "216167", "efficiency": 1.0}], "operation_category_skill_list": [{"worker_code": "w-001041", "operation_category": "214133", "efficiency": 0.9}, {"worker_code": "w-001041", "operation_category": "205049", "efficiency": 1.0}], "curr_station_list": []}, {"worker_code": "w-001167", "operation_skill_list": [{"worker_code": "w-001167", "operation_code": "op-8665838384-00011", "operation_category": "205048", "efficiency": 0.9462}, {"worker_code": "w-001167", "operation_code": "op-8665838384-00001T", "operation_category": "214138", "efficiency": 0.9}, {"worker_code": "w-001167", "operation_code": "op-8880758483-041", "operation_category": "216164", "efficiency": 0.7087}, {"worker_code": "w-001167", "operation_code": "op-8665836584-00011", "operation_category": "202024", "efficiency": 1.0024}, {"worker_code": "w-001167", "operation_code": "op-8865837478-007", "operation_category": "206057", "efficiency": 1.053}, {"worker_code": "w-001167", "operation_code": "op-8865837478-251", "operation_category": "206057", "efficiency": 0.6628}], "operation_category_skill_list": [{"worker_code": "w-001167", "operation_category": "216155", "efficiency": 1.1276}, {"worker_code": "w-001167", "operation_category": "205048", "efficiency": 0.9154}, {"worker_code": "w-001167", "operation_category": "202025", "efficiency": 0.8569}, {"worker_code": "w-001167", "operation_category": "214133", "efficiency": 0.786}, {"worker_code": "w-001167", "operation_category": "216169", "efficiency": 0.6966}, {"worker_code": "w-001167", "operation_category": "205049", "efficiency": 0.7985}, {"worker_code": "w-001167", "operation_category": "201001", "efficiency": 0.6667}, {"worker_code": "w-001167", "operation_category": "214138", "efficiency": 0.9}, {"worker_code": "w-001167", "operation_category": "206057", "efficiency": 0.9495}], "curr_station_list": [{"station_code": "st-1208-11"}]}, {"worker_code": "w-671276", "operation_skill_list": [{"worker_code": "w-671276", "operation_code": "op-8881848167-011", "operation_category": "249219", "efficiency": 0.768}], "operation_category_skill_list": [], "curr_station_list": [{"station_code": "st-1208-25"}]}, {"worker_code": "w-702705", "operation_skill_list": [{"worker_code": "w-702705", "operation_code": "op-8865838080-064", "operation_category": "222179", "efficiency": 1.1759}, {"worker_code": "w-702705", "operation_code": "op-8887668070-137", "operation_category": "219176", "efficiency": 1.0866}, {"worker_code": "w-702705", "operation_code": "op-8865838072-078", "operation_category": "220177", "efficiency": 0.6268}, {"worker_code": "w-702705", "operation_code": "op-8865838083-245", "operation_category": "223180", "efficiency": 1.0238}, {"worker_code": "w-702705", "operation_code": "op-8870828083-014", "operation_category": "223180", "efficiency": 1.3955}, {"worker_code": "w-702705", "operation_code": "op-8865838080-118", "operation_category": "222179", "efficiency": 0.587}, {"worker_code": "w-702705", "operation_code": "op-8865838083-017", "operation_category": "223180", "efficiency": 1.0764}, {"worker_code": "w-702705", "operation_code": "op-8880758070-190", "operation_category": "219176", "efficiency": 1.2075}, {"worker_code": "w-702705", "operation_code": "op-8866758083-053", "operation_category": "223180", "efficiency": 1.2176}, {"worker_code": "w-702705", "operation_code": "op-8877838070-083", "operation_category": "219176", "efficiency": 1.3002}, {"worker_code": "w-702705", "operation_code": "op-8865838083-044", "operation_category": "223180", "efficiency": 0.7324}, {"worker_code": "w-702705", "operation_code": "op-8877838083-149", "operation_category": "223180", "efficiency": 1.0897}, {"worker_code": "w-702705", "operation_code": "op-8877838083-068", "operation_category": "223180", "efficiency": 1.312}, {"worker_code": "w-702705", "operation_code": "op-8865838083-042", "operation_category": "223180", "efficiency": 0.7796}], "operation_category_skill_list": [{"worker_code": "w-702705", "operation_category": "223180", "efficiency": 1.067}], "curr_station_list": [{"station_code": "st-1208-2"}]}, {"worker_code": "w-704698", "operation_skill_list": [{"worker_code": "w-704698", "operation_code": "op-8680756584-00010", "operation_category": "202025", "efficiency": 0.7973}, {"worker_code": "w-704698", "operation_code": "op-8665838384-00011", "operation_category": "205048", "efficiency": 0.9}, {"worker_code": "w-704698", "operation_code": "op-8880756584-042", "operation_category": "202015", "efficiency": 0.8892}, {"worker_code": "w-704698", "operation_code": "op-8880758384-154", "operation_category": "205048", "efficiency": 0.7968}, {"worker_code": "w-704698", "operation_code": "op-8880758483-041", "operation_category": "216164", "efficiency": 0.7}], "operation_category_skill_list": [{"worker_code": "w-704698", "operation_category": "205048", "efficiency": 0.7962}, {"worker_code": "w-704698", "operation_category": "208076", "efficiency": 0.9545}, {"worker_code": "w-704698", "operation_category": "214133", "efficiency": 0.6682}, {"worker_code": "w-704698", "operation_category": "216169", "efficiency": 0.6573}, {"worker_code": "w-704698", "operation_category": "205049", "efficiency": 0.8339}, {"worker_code": "w-704698", "operation_category": "213131", "efficiency": 0.7119}, {"worker_code": "w-704698", "operation_category": "202025", "efficiency": 0.7793}, {"worker_code": "w-704698", "operation_category": "208085", "efficiency": 0.6915}], "curr_station_list": [{"station_code": "st-1208-4"}]}, {"worker_code": "w-741960", "operation_skill_list": [{"worker_code": "w-741960", "operation_code": "op-8680758483-00019", "operation_category": "216155", "efficiency": 0.9164}, {"worker_code": "w-741960", "operation_code": "op-8880758283-014", "operation_category": "208076", "efficiency": 0.8171}, {"worker_code": "w-741960", "operation_code": "op-8880758483-041", "operation_category": "216164", "efficiency": 0.8779}, {"worker_code": "w-741960", "operation_code": "op-8880758283-040", "operation_category": "208076", "efficiency": 0.8128}, {"worker_code": "w-741960", "operation_code": "op-8865838283-169", "operation_category": "208085", "efficiency": 0.6682}, {"worker_code": "w-741960", "operation_code": "op-8880757980-224", "operation_category": "207065", "efficiency": 1.0665}], "operation_category_skill_list": [{"worker_code": "w-741960", "operation_category": "205048", "efficiency": 0.9528}, {"worker_code": "w-741960", "operation_category": "214133", "efficiency": 1.02}, {"worker_code": "w-741960", "operation_category": "216169", "efficiency": 0.668}, {"worker_code": "w-741960", "operation_category": "201001", "efficiency": 0.4929}, {"worker_code": "w-741960", "operation_category": "202015", "efficiency": 1.1302}, {"worker_code": "w-741960", "operation_category": "213131", "efficiency": 0.8557}, {"worker_code": "w-741960", "operation_category": "208081", "efficiency": 0.8594}], "curr_station_list": [{"station_code": "st-1208-13"}]}, {"worker_code": "w-743737", "operation_skill_list": [{"worker_code": "w-743737", "operation_code": "op-8880758483-041", "operation_category": "216164", "efficiency": 0.9}, {"worker_code": "w-743737", "operation_code": "op-8665836584-00011", "operation_category": "202024", "efficiency": 1.0}, {"worker_code": "w-743737", "operation_code": "op-8865838283-169", "operation_category": "208085", "efficiency": 1.0}, {"worker_code": "w-743737", "operation_code": "op-8865837478-251", "operation_category": "206057", "efficiency": 1.0}], "operation_category_skill_list": [{"worker_code": "w-743737", "operation_category": "216155", "efficiency": 1.0}, {"worker_code": "w-743737", "operation_category": "214133", "efficiency": 0.9}, {"worker_code": "w-743737", "operation_category": "206057", "efficiency": 1.0}, {"worker_code": "w-743737", "operation_category": "207062", "efficiency": 1.0}], "curr_station_list": [{"station_code": "st-20000-30"}]}, {"worker_code": "w-743772", "operation_skill_list": [{"worker_code": "w-743772", "operation_code": "op-8880758283-014", "operation_category": "208076", "efficiency": 1.1425}, {"worker_code": "w-743772", "operation_code": "op-8665837976-00011", "operation_category": "201001", "efficiency": 0.9198}, {"worker_code": "w-743772", "operation_code": "op-8680756584-00007T", "operation_category": "205048", "efficiency": 0.9}, {"worker_code": "w-743772", "operation_code": "op-8880758483-041", "operation_category": "216164", "efficiency": 0.942}, {"worker_code": "w-743772", "operation_code": "op-8880758283-040", "operation_category": "208076", "efficiency": 1.1613}, {"worker_code": "w-743772", "operation_code": "op-8865838283-169", "operation_category": "208085", "efficiency": 0.7492}, {"worker_code": "w-743772", "operation_code": "op-8880756678-015", "operation_category": "203040", "efficiency": 0.9385}], "operation_category_skill_list": [{"worker_code": "w-743772", "operation_category": "216155", "efficiency": 1.0294}, {"worker_code": "w-743772", "operation_category": "205048", "efficiency": 0.9}, {"worker_code": "w-743772", "operation_category": "214133", "efficiency": 1.1392}, {"worker_code": "w-743772", "operation_category": "216169", "efficiency": 0.786}, {"worker_code": "w-743772", "operation_category": "202015", "efficiency": 0.9761}, {"worker_code": "w-743772", "operation_category": "201001", "efficiency": 1.0546}, {"worker_code": "w-743772", "operation_category": "206057", "efficiency": 0.7345}], "curr_station_list": [{"station_code": "st-1208-6"}]}, {"worker_code": "w-744205", "operation_skill_list": [{"worker_code": "w-744205", "operation_code": "op-8665838384-00011", "operation_category": "205048", "efficiency": 0.6343}, {"worker_code": "w-744205", "operation_code": "op-8665838384-00012T", "operation_category": "214138", "efficiency": 0.9}, {"worker_code": "w-744205", "operation_code": "op-8880758483-041", "operation_category": "216164", "efficiency": 1.096}, {"worker_code": "w-744205", "operation_code": "op-8865838369-111", "operation_category": "210114", "efficiency": 0.8698}, {"worker_code": "w-744205", "operation_code": "op-8865838283-026", "operation_category": "208069", "efficiency": 0.9415}, {"worker_code": "w-744205", "operation_code": "op-8865837478-036", "operation_category": "206057", "efficiency": 0.7663}], "operation_category_skill_list": [{"worker_code": "w-744205", "operation_category": "216155", "efficiency": 1.1232}, {"worker_code": "w-744205", "operation_category": "205048", "efficiency": 0.9552}, {"worker_code": "w-744205", "operation_category": "202025", "efficiency": 1.0877}, {"worker_code": "w-744205", "operation_category": "214133", "efficiency": 0.8845}, {"worker_code": "w-744205", "operation_category": "202009", "efficiency": 0.987}, {"worker_code": "w-744205", "operation_category": "216169", "efficiency": 0.8713}, {"worker_code": "w-744205", "operation_category": "205049", "efficiency": 0.9808}, {"worker_code": "w-744205", "operation_category": "201001", "efficiency": 0.7559}, {"worker_code": "w-744205", "operation_category": "214138", "efficiency": 0.9}, {"worker_code": "w-744205", "operation_category": "216167", "efficiency": 0.8477}, {"worker_code": "w-744205", "operation_category": "206052", "efficiency": 0.88}, {"worker_code": "w-744205", "operation_category": "208085", "efficiency": 0.8319}, {"worker_code": "w-744205", "operation_category": "206057", "efficiency": 0.9078}], "curr_station_list": [{"station_code": "st-1208-9"}]}, {"worker_code": "w-745169", "operation_skill_list": [{"worker_code": "w-745169", "operation_code": "op-8880758384-278", "operation_category": "205048", "efficiency": 1.3143}, {"worker_code": "w-745169", "operation_code": "op-8665838384-00012T", "efficiency": 0.454}, {"worker_code": "w-745169", "operation_code": "op-8865838369-111", "operation_category": "210114", "efficiency": 0.8061}, {"worker_code": "w-745169", "operation_code": "op-8865838283-026", "operation_category": "208069", "efficiency": 0.5834}], "operation_category_skill_list": [{"worker_code": "w-745169", "operation_category": "216155", "efficiency": 0.8}, {"worker_code": "w-745169", "operation_category": "205048", "efficiency": 1.1335}, {"worker_code": "w-745169", "operation_category": "214133", "efficiency": 0.4075}, {"worker_code": "w-745169", "operation_category": "205049", "efficiency": 0.5402}], "curr_station_list": [{"station_code": "st-1208-16"}]}, {"worker_code": "w-745713", "operation_skill_list": [{"worker_code": "w-745713", "operation_code": "op-8665837976-00011", "operation_category": "201001", "efficiency": 0.7489}, {"worker_code": "w-745713", "operation_code": "op-8865837976-227", "operation_category": "201001", "efficiency": 0.8598}, {"worker_code": "w-745713", "operation_code": "op-8865837976-163", "operation_category": "201001", "efficiency": 0.6317}, {"worker_code": "w-745713", "operation_code": "op-8865837976-667", "operation_category": "201001", "efficiency": 0.6076}], "operation_category_skill_list": [], "curr_station_list": [{"station_code": "st-1208-12"}]}, {"worker_code": "w-745796", "operation_skill_list": [{"worker_code": "w-745796", "operation_code": "op-8680758483-00019", "operation_category": "216155", "efficiency": 0.7432}, {"worker_code": "w-745796", "operation_code": "op-8665838384-00011", "operation_category": "205048", "efficiency": 0.6636}, {"worker_code": "w-745796", "operation_code": "op-8670828383-00010", "operation_category": "213131", "efficiency": 1.1881}, {"worker_code": "w-745796", "operation_code": "op-8880758283-350", "operation_category": "208081", "efficiency": 1.0577}, {"worker_code": "w-745796", "operation_code": "op-8870828383-013", "operation_category": "213131", "efficiency": 1.225}, {"worker_code": "w-745796", "operation_code": "op-8865838283-169", "operation_category": "208085", "efficiency": 0.6}, {"worker_code": "w-745796", "operation_code": "op-8880756678-015", "operation_category": "203040", "efficiency": 1.0234}], "operation_category_skill_list": [{"worker_code": "w-745796", "operation_category": "205048", "efficiency": 0.4053}, {"worker_code": "w-745796", "operation_category": "214133", "efficiency": 0.7367}, {"worker_code": "w-745796", "operation_category": "202009", "efficiency": 0.8}, {"worker_code": "w-745796", "operation_category": "216169", "efficiency": 0.8264}, {"worker_code": "w-745796", "operation_category": "201001", "efficiency": 1.1448}, {"worker_code": "w-745796", "operation_category": "206057", "efficiency": 1.0253}, {"worker_code": "w-745796", "operation_category": "207062", "efficiency": 0.8}], "curr_station_list": [{"station_code": "st-1208-1"}]}, {"worker_code": "w-746070", "operation_skill_list": [{"worker_code": "w-746070", "operation_code": "op-8880758384-278", "operation_category": "205048", "efficiency": 0.7368}, {"worker_code": "w-746070", "operation_code": "op-8865838483-576", "operation_category": "216169", "efficiency": 0.9631}, {"worker_code": "w-746070", "operation_code": "op-8880757083-118", "operation_category": "205049", "efficiency": 1.1315}, {"worker_code": "w-746070", "operation_code": "op-8665837976-00011", "operation_category": "201001", "efficiency": 1.0}, {"worker_code": "w-746070", "operation_code": "op-8880758384-154", "operation_category": "205048", "efficiency": 1.0164}, {"worker_code": "w-746070", "operation_code": "op-8880757083-191", "operation_category": "205049", "efficiency": 1.1299}, {"worker_code": "w-746070", "operation_code": "op-8865838283-026", "operation_category": "208069", "efficiency": 1.129}, {"worker_code": "w-746070", "operation_code": "op-8865838483-031", "operation_category": "216167", "efficiency": 0.35}, {"worker_code": "w-746070", "operation_code": "op-8865838283-169", "operation_category": "208085", "efficiency": 0.6305}], "operation_category_skill_list": [{"worker_code": "w-746070", "operation_category": "202025", "efficiency": 1.0138}, {"worker_code": "w-746070", "operation_category": "205048", "efficiency": 1.0764}, {"worker_code": "w-746070", "operation_category": "202009", "efficiency": 1.129}, {"worker_code": "w-746070", "operation_category": "202015", "efficiency": 0.9989}, {"worker_code": "w-746070", "operation_category": "201001", "efficiency": 0.7409}, {"worker_code": "w-746070", "operation_category": "205049", "efficiency": 1.1671}, {"worker_code": "w-746070", "operation_category": "210114", "efficiency": 0.7343}, {"worker_code": "w-746070", "operation_category": "216169", "efficiency": 0.702}, {"worker_code": "w-746070", "operation_category": "206057", "efficiency": 0.631}], "curr_station_list": [{"station_code": "st-1208-20"}]}, {"worker_code": "w-746211", "operation_skill_list": [{"worker_code": "w-746211", "operation_code": "op-8865836584-027", "operation_category": "202009", "efficiency": 0.35}, {"worker_code": "w-746211", "operation_code": "op-8880757083-118", "operation_category": "205049", "efficiency": 0.6864}, {"worker_code": "w-746211", "operation_code": "op-8880757083-191", "operation_category": "205049", "efficiency": 0.6602}, {"worker_code": "w-746211", "operation_code": "op-8880758483-041", "operation_category": "216164", "efficiency": 0.475}, {"worker_code": "w-746211", "operation_code": "op-8865838283-026", "operation_category": "208069", "efficiency": 0.5109}], "operation_category_skill_list": [{"worker_code": "w-746211", "operation_category": "205049", "efficiency": 0.5745}], "curr_station_list": [{"station_code": "st-1208-14"}]}, {"worker_code": "w-746226", "operation_skill_list": [{"worker_code": "w-746226", "operation_code": "op-8865838080-064", "operation_category": "222179", "efficiency": 0.8333}, {"worker_code": "w-746226", "operation_code": "op-8880758083-082", "operation_category": "223180", "efficiency": 1.4882}, {"worker_code": "w-746226", "operation_code": "op-8865838072-078", "operation_category": "220177", "efficiency": 0.5922}, {"worker_code": "w-746226", "operation_code": "op-8865838080-118", "operation_category": "222179", "efficiency": 0.5109}, {"worker_code": "w-746226", "operation_code": "op-8865838083-017", "operation_category": "223180", "efficiency": 1.094}], "operation_category_skill_list": [{"worker_code": "w-746226", "operation_category": "223180", "efficiency": 1.1191}], "curr_station_list": [{"station_code": "st-1208-15"}]}], "process_list": [{"operation": "op-8870828383-013", "operation_number": 203300, "part_code": "BJ02", "operation_category": "213131", "machine_type": "m-688067-01", "machine_type_2": "A", "standard_oper_time": 55.44, "fixed_station_code": "", "fixed_worker_code": ""}, {"operation": "op-8670828383-00010", "operation_number": 203600, "part_code": "BJ02", "operation_category": "213131", "machine_type": "m-688067-01", "machine_type_2": "A", "standard_oper_time": 75.0, "fixed_station_code": "", "fixed_worker_code": ""}, {"operation": "op-8880758283-350", "operation_number": 219900, "part_code": "BJ02", "operation_category": "208081", "machine_type": "m-688067-01", "machine_type_2": "A", "standard_oper_time": 67.98, "fixed_station_code": "", "fixed_worker_code": ""}, {"operation": "op-8680758483-00019", "operation_number": 223800, "part_code": "BJ02", "operation_category": "216155", "machine_type": "m-688067-01", "machine_type_2": "A", "standard_oper_time": 25.62, "fixed_station_code": "", "fixed_worker_code": ""}, {"operation": "op-8887668070-137", "operation_number": 227300, "part_code": "BJ01", "operation_category": "219176", "machine_type": "m-848490-01", "machine_type_2": "A", "standard_oper_time": 35.82, "fixed_station_code": "", "fixed_worker_code": ""}, {"operation": "op-8870828083-014", "operation_number": 227320, "part_code": "BJ02", "operation_category": "223180", "machine_type": "m-848490-01", "machine_type_2": "A", "standard_oper_time": 24.54, "fixed_station_code": "", "fixed_worker_code": ""}, {"operation": "op-8880758070-190", "operation_number": 227700, "part_code": "BJ02", "operation_category": "219176", "machine_type": "m-848490-01", "machine_type_2": "A", "standard_oper_time": 23.1, "fixed_station_code": "", "fixed_worker_code": ""}, {"operation": "op-8866758083-053", "operation_number": 230100, "part_code": "BJ03", "operation_category": "223180", "machine_type": "m-848490-01", "machine_type_2": "A", "standard_oper_time": 18.54, "fixed_station_code": "", "fixed_worker_code": ""}, {"operation": "op-8865838083-245", "operation_number": 230200, "part_code": "BJ05", "operation_category": "223180", "machine_type": "m-848490-01", "machine_type_2": "A", "standard_oper_time": 17.1, "fixed_station_code": "", "fixed_worker_code": ""}, {"operation": "op-8877838083-068", "operation_number": 230220, "part_code": "BJ04", "operation_category": "223180", "machine_type": "m-848490-01", "machine_type_2": "A", "standard_oper_time": 14.34, "fixed_station_code": "", "fixed_worker_code": ""}, {"operation": "op-8877838070-083", "operation_number": 230230, "part_code": "BJ04", "operation_category": "219176", "machine_type": "m-848490-01", "machine_type_2": "A", "standard_oper_time": 16.08, "fixed_station_code": "", "fixed_worker_code": ""}, {"operation": "op-8877838083-149", "operation_number": 230250, "part_code": "BJ01", "operation_category": "223180", "machine_type": "m-848490-01", "machine_type_2": "A", "standard_oper_time": 8.34, "fixed_station_code": "", "fixed_worker_code": ""}, {"operation": "op-8880758384-154", "operation_number": 233300, "part_code": "BJ02", "operation_category": "205048", "machine_type": "m-688067-01", "machine_type_2": "A", "standard_oper_time": 30.06, "fixed_station_code": "", "fixed_worker_code": ""}, {"operation": "op-8680756584-00010", "operation_number": 233320, "part_code": "BJ02", "operation_category": "202025", "machine_type": "m-688067-01", "machine_type_2": "A", "standard_oper_time": 56.94, "fixed_station_code": "", "fixed_worker_code": ""}, {"operation": "op-8880756584-042", "operation_number": 237000, "part_code": "BJ02", "operation_category": "202015", "machine_type": "m-688067-01", "machine_type_2": "A", "standard_oper_time": 80.64, "fixed_station_code": "", "fixed_worker_code": ""}, {"operation": "op-8880757980-224", "operation_number": 240600, "part_code": "BJ03", "operation_category": "207062", "machine_type": "m-688067-01", "machine_type_2": "A", "standard_oper_time": 188.76, "fixed_station_code": "", "fixed_worker_code": ""}, {"operation": "op-8880758283-014", "operation_number": 246900, "part_code": "BJ03", "operation_category": "208076", "machine_type": "m-686867-01", "machine_type_2": "A", "standard_oper_time": 53.76, "fixed_station_code": "", "fixed_worker_code": ""}, {"operation": "op-8880758283-040", "operation_number": 247800, "part_code": "BJ02", "operation_category": "208076", "machine_type": "m-686867-01", "machine_type_2": "A", "standard_oper_time": 78.48, "fixed_station_code": "", "fixed_worker_code": ""}, {"operation": "op-8880756678-015", "operation_number": 256200, "part_code": "BJ03", "operation_category": "203040", "machine_type": "m-687584-01", "machine_type_2": "A", "standard_oper_time": 59.76, "fixed_station_code": "", "fixed_worker_code": ""}, {"operation": "op-8880758483-041", "operation_number": 256230, "part_code": "BJ02", "operation_category": "216164", "machine_type": "m-688067-01", "machine_type_2": "A", "standard_oper_time": 81.66, "fixed_station_code": "", "fixed_worker_code": ""}, {"operation": "op-8680756584-00007T", "operation_number": 256250, "part_code": "BJ02", "operation_category": "205048", "machine_type": "m-688067-01", "machine_type_2": "A", "standard_oper_time": 11.46, "fixed_station_code": "", "fixed_worker_code": ""}, {"operation": "op-8865837478-036", "operation_number": 605600, "part_code": "BJ05", "operation_category": "206057", "machine_type": "m-688067-01", "machine_type_2": "A", "standard_oper_time": 113.58, "fixed_station_code": "", "fixed_worker_code": ""}, {"operation": "op-8665838384-00012T", "operation_number": 608800, "part_code": "BJ05", "operation_category": "214138", "machine_type": "m-688067-01", "machine_type_2": "A", "standard_oper_time": 103.44, "fixed_station_code": "", "fixed_worker_code": ""}, {"operation": "op-8665838384-00011", "operation_number": 608820, "part_code": "BJ05", "operation_category": "205048", "machine_type": "m-688067-01", "machine_type_2": "A", "standard_oper_time": 88.8, "fixed_station_code": "", "fixed_worker_code": ""}, {"operation": "op-8865837976-667", "operation_number": 608830, "part_code": "BJ05", "operation_category": "201001", "machine_type": "m-756667-02", "machine_type_2": "A", "standard_oper_time": 56.82, "fixed_station_code": "", "fixed_worker_code": ""}, {"operation": "op-8865838080-118", "operation_number": 608870, "part_code": "BJ05", "operation_category": "222179", "machine_type": "m-848490-01", "machine_type_2": "A", "standard_oper_time": 37.26, "fixed_station_code": "", "fixed_worker_code": ""}, {"operation": "op-8865838072-078", "operation_number": 608875, "part_code": "BJ05", "operation_category": "220177", "machine_type": "m-848490-01", "machine_type_2": "A", "standard_oper_time": 36.12, "fixed_station_code": "", "fixed_worker_code": ""}, {"operation": "op-8865837478-007", "operation_number": 609400, "part_code": "BJ05", "operation_category": "206052", "machine_type": "m-688067-01", "machine_type_2": "A", "standard_oper_time": 92.4, "fixed_station_code": "", "fixed_worker_code": ""}, {"operation": "op-8665838384-00001T", "operation_number": 609410, "part_code": "BJ05", "operation_category": "214138", "machine_type": "m-688067-01", "machine_type_2": "A", "standard_oper_time": 103.44, "fixed_station_code": "", "fixed_worker_code": ""}, {"operation": "op-8865837976-227", "operation_number": 614200, "part_code": "BJ05", "operation_category": "201001", "machine_type": "m-756667-02", "machine_type_2": "A", "standard_oper_time": 46.14, "fixed_station_code": "", "fixed_worker_code": ""}, {"operation": "op-8865837478-251", "operation_number": 651200, "part_code": "BJ05", "operation_category": "206057", "machine_type": "m-688067-01", "machine_type_2": "A", "standard_oper_time": 61.5, "fixed_station_code": "", "fixed_worker_code": ""}, {"operation": "op-8665836584-00011", "operation_number": 652000, "part_code": "BJ05", "operation_category": "202024", "machine_type": "m-688067-01", "machine_type_2": "A", "standard_oper_time": 38.34, "fixed_station_code": "", "fixed_worker_code": ""}, {"operation": "op-8865837976-163", "operation_number": 653200, "part_code": "BJ05", "operation_category": "201001", "machine_type": "m-756667-02", "machine_type_2": "A", "standard_oper_time": 44.76, "fixed_station_code": "", "fixed_worker_code": ""}, {"operation": "op-8665837976-00011", "operation_number": 653230, "part_code": "BJ05", "operation_category": "201001", "machine_type": "m-756667-02", "machine_type_2": "A", "standard_oper_time": 40.68, "fixed_station_code": "", "fixed_worker_code": ""}, {"operation": "op-8680756584-00090T", "operation_number": 657880, "part_code": "BJ05", "operation_category": "214133", "machine_type": "m-688067-01", "machine_type_2": "A", "standard_oper_time": 14.64, "fixed_station_code": "", "fixed_worker_code": ""}, {"operation": "op-8877836584-013", "operation_number": 657900, "part_code": "BJ05", "operation_category": "202025", "machine_type": "m-688067-01", "machine_type_2": "A", "standard_oper_time": 15.0, "fixed_station_code": "", "fixed_worker_code": ""}, {"operation": "op-8865838283-019", "operation_number": 658000, "part_code": "BJ05", "operation_category": "208092", "machine_type": "m-688067-01", "machine_type_2": "A", "standard_oper_time": 35.7, "fixed_station_code": "", "fixed_worker_code": ""}, {"operation": "op-8865838369-020", "operation_number": 658400, "part_code": "BJ05", "operation_category": "210111", "machine_type": "m-688067-01", "machine_type_2": "A", "standard_oper_time": 60.24, "fixed_station_code": "", "fixed_worker_code": ""}, {"operation": "op-8865838483-021", "operation_number": 659200, "part_code": "BJ05", "operation_category": "216169", "machine_type": "m-688067-01", "machine_type_2": "A", "standard_oper_time": 53.52, "fixed_station_code": "", "fixed_worker_code": ""}, {"operation": "op-8865837083-022", "operation_number": 660000, "part_code": "BJ05", "operation_category": "205049", "machine_type": "m-688067-01", "machine_type_2": "A", "standard_oper_time": 18.66, "fixed_station_code": "", "fixed_worker_code": ""}, {"operation": "op-8880758083-082", "operation_number": 661150, "part_code": "BJ05", "operation_category": "223180", "machine_type": "m-848490-01", "machine_type_2": "A", "standard_oper_time": 31.68, "fixed_station_code": "", "fixed_worker_code": ""}, {"operation": "op-8865838080-064", "operation_number": 661300, "part_code": "BJ05", "operation_category": "222179", "machine_type": "m-848490-01", "machine_type_2": "A", "standard_oper_time": 36.84, "fixed_station_code": "", "fixed_worker_code": ""}, {"operation": "op-8865838083-017", "operation_number": 661700, "part_code": "BJ05", "operation_category": "223180", "machine_type": "m-848490-01", "machine_type_2": "A", "standard_oper_time": 23.22, "fixed_station_code": "", "fixed_worker_code": ""}, {"operation": "op-8880758384-278", "operation_number": 702000, "part_code": "BJ05", "operation_category": "205048", "machine_type": "m-688067-01", "machine_type_2": "A", "standard_oper_time": 28.08, "fixed_station_code": "", "fixed_worker_code": ""}, {"operation": "op-8865838369-111", "operation_number": 704800, "part_code": "BJ05", "operation_category": "210114", "machine_type": "m-686867-01", "machine_type_2": "A", "standard_oper_time": 133.68, "fixed_station_code": "", "fixed_worker_code": ""}, {"operation": "op-8880757083-191", "operation_number": 709200, "part_code": "BJ05", "operation_category": "205049", "machine_type": "m-688067-01", "machine_type_2": "A", "standard_oper_time": 36.36, "fixed_station_code": "", "fixed_worker_code": ""}, {"operation": "op-8880757083-118", "operation_number": 709220, "part_code": "BJ05", "operation_category": "205049", "machine_type": "m-688067-01", "machine_type_2": "A", "standard_oper_time": 19.74, "fixed_station_code": "", "fixed_worker_code": ""}, {"operation": "op-8865838283-026", "operation_number": 718000, "part_code": "BJ05", "operation_category": "208069", "machine_type": "m-688067-01", "machine_type_2": "A", "standard_oper_time": 36.96, "fixed_station_code": "", "fixed_worker_code": ""}, {"operation": "op-8865836584-027", "operation_number": 728800, "part_code": "BJ05", "operation_category": "202009", "machine_type": "m-688067-01", "machine_type_2": "A", "standard_oper_time": 42.12, "fixed_station_code": "", "fixed_worker_code": ""}, {"operation": "op-8865838483-031", "operation_number": 733600, "part_code": "BJ05", "operation_category": "216167", "machine_type": "m-688067-05", "machine_type_2": "A", "standard_oper_time": 151.98, "fixed_station_code": "", "fixed_worker_code": ""}, {"operation": "op-8865838283-169", "operation_number": 756800, "part_code": "BJ05", "operation_category": "208085", "machine_type": "m-688067-01", "machine_type_2": "A", "standard_oper_time": 120.36, "fixed_station_code": "", "fixed_worker_code": ""}, {"operation": "op-8865838083-042", "operation_number": 764300, "part_code": "BJ05", "operation_category": "223180", "machine_type": "m-848490-01", "machine_type_2": "A", "standard_oper_time": 15.9, "fixed_station_code": "", "fixed_worker_code": ""}, {"operation": "op-8865838083-044", "operation_number": 764800, "part_code": "BJ05", "operation_category": "223180", "machine_type": "m-848490-01", "machine_type_2": "A", "standard_oper_time": 25.98, "fixed_station_code": "", "fixed_worker_code": ""}, {"operation": "op-8865838483-576", "operation_number": 764810, "part_code": "BJ05", "operation_category": "216169", "machine_type": "m-688067-01", "machine_type_2": "A", "standard_oper_time": 174.78, "fixed_station_code": "", "fixed_worker_code": ""}, {"operation": "op-8881848167-011", "operation_number": 780400, "part_code": "BJ07", "operation_category": "249219", "machine_type": "m-748990-01", "machine_type_2": "A", "standard_oper_time": 69.0, "fixed_station_code": "", "fixed_worker_code": "w-671276"}], "machine_list": [{"machine_type": "m-838067-02", "is_mono": false, "is_movable": true, "is_machine_needed": true}, {"machine_type": "m-688067-02", "is_mono": false, "is_movable": true, "is_machine_needed": true}, {"machine_type": "m-829067-01", "is_mono": false, "is_movable": true, "is_machine_needed": true}, {"machine_type": "m-688067-03", "is_mono": false, "is_movable": true, "is_machine_needed": true}, {"machine_type": "m-906877-01", "is_mono": true, "is_movable": true, "is_machine_needed": true}, {"machine_type": "m-847467-03", "is_mono": false, "is_movable": true, "is_machine_needed": true}, {"machine_type": "m-847467-01", "is_mono": false, "is_movable": true, "is_machine_needed": true}, {"machine_type": "m-847467-02", "is_mono": false, "is_movable": true, "is_machine_needed": true}, {"machine_type": "m-687675-01", "is_mono": false, "is_movable": true, "is_machine_needed": true}, {"machine_type": "m-777467-01", "is_mono": false, "is_movable": true, "is_machine_needed": true}, {"machine_type": "m-688467-01", "is_mono": false, "is_movable": true, "is_machine_needed": true}, {"machine_type": "m-908867-02", "is_mono": false, "is_movable": true, "is_machine_needed": true}, {"machine_type": "m-908867-01", "is_mono": false, "is_movable": true, "is_machine_needed": true}, {"machine_type": "m-829067-02", "is_mono": false, "is_movable": true, "is_machine_needed": true}, {"machine_type": "m-887274-01", "is_mono": true, "is_movable": true, "is_machine_needed": true}, {"machine_type": "m-908474-01", "is_mono": true, "is_movable": false, "is_machine_needed": true}, {"machine_type": "m-906690-01", "is_mono": true, "is_movable": true, "is_machine_needed": true}, {"machine_type": "m-837770-01", "is_mono": true, "is_movable": false, "is_machine_needed": true}, {"machine_type": "m-688367-01", "is_mono": false, "is_movable": true, "is_machine_needed": true}, {"machine_type": "m-888067-01", "is_mono": false, "is_movable": true, "is_machine_needed": true}, {"machine_type": "m-756667-04", "is_mono": false, "is_movable": true, "is_machine_needed": true}, {"machine_type": "m-667567-01", "is_mono": true, "is_movable": true, "is_machine_needed": true}, {"machine_type": "m-688067-01", "is_mono": false, "is_movable": true, "is_machine_needed": true}, {"machine_type": "m-687584-01", "is_mono": false, "is_movable": true, "is_machine_needed": true}, {"machine_type": "m-838067-01", "is_mono": false, "is_movable": true, "is_machine_needed": true}, {"machine_type": "m-6867-001", "is_mono": false, "is_movable": true, "is_machine_needed": true}, {"machine_type": "m-756667-01", "is_mono": false, "is_movable": true, "is_machine_needed": true}, {"machine_type": "m-756667-02", "is_mono": false, "is_movable": true, "is_machine_needed": true}, {"machine_type": "m-756667-03", "is_mono": false, "is_movable": true, "is_machine_needed": true}, {"machine_type": "m-688376-01", "is_mono": false, "is_movable": true, "is_machine_needed": true}, {"machine_type": "m-906674-01", "is_mono": false, "is_movable": true, "is_machine_needed": true}, {"machine_type": "m-686867-01", "is_mono": false, "is_movable": true, "is_machine_needed": true}, {"machine_type": "m-687766-01", "is_mono": true, "is_movable": true, "is_machine_needed": true}, {"machine_type": "m-838376-01", "is_mono": false, "is_movable": true, "is_machine_needed": true}, {"machine_type": "m-688067-05", "is_mono": false, "is_movable": true, "is_machine_needed": true}, {"machine_type": "m-687584-02", "is_mono": false, "is_movable": true, "is_machine_needed": true}, {"machine_type": "m-688067-09", "is_mono": false, "is_movable": true, "is_machine_needed": true}, {"machine_type": "m-756874-01", "is_mono": false, "is_movable": true, "is_machine_needed": true}, {"machine_type": "m-829067-03", "is_mono": false, "is_movable": true, "is_machine_needed": true}, {"machine_type": "m-7567-002", "is_mono": false, "is_movable": true, "is_machine_needed": true}, {"machine_type": "m-7567-001", "is_mono": false, "is_movable": true, "is_machine_needed": true}, {"machine_type": "m-808967-01", "is_mono": false, "is_movable": true, "is_machine_needed": true}, {"machine_type": "m-708967-01", "is_mono": false, "is_movable": true, "is_machine_needed": true}, {"machine_type": "m-687567-01", "is_mono": true, "is_movable": false, "is_machine_needed": true}, {"machine_type": "m-689067-01", "is_mono": false, "is_movable": true, "is_machine_needed": true}, {"machine_type": "m-677567-01", "is_mono": false, "is_movable": true, "is_machine_needed": true}, {"machine_type": "m-837275-01", "is_mono": false, "is_movable": true, "is_machine_needed": true}, {"machine_type": "m-6890-001", "is_mono": false, "is_movable": true, "is_machine_needed": true}, {"machine_type": "m-686875-01", "is_mono": false, "is_movable": true, "is_machine_needed": true}, {"machine_type": "m-827467-01", "is_mono": false, "is_movable": true, "is_machine_needed": true}, {"machine_type": "m-756967-01", "is_mono": false, "is_movable": true, "is_machine_needed": true}, {"machine_type": "m-747767-01", "is_mono": false, "is_movable": true, "is_machine_needed": true}, {"machine_type": "m-688869-01", "is_mono": false, "is_movable": true, "is_machine_needed": true}, {"machine_type": "m-8370-001", "is_mono": true, "is_movable": true, "is_machine_needed": true}, {"machine_type": "m-848490-01", "is_mono": true, "is_movable": false, "is_machine_needed": true}, {"machine_type": "m-837771-01", "is_mono": true, "is_movable": true, "is_machine_needed": true}, {"machine_type": "m-8371-001", "is_mono": false, "is_movable": true, "is_machine_needed": false}, {"machine_type": "m-9074-001", "is_mono": false, "is_movable": true, "is_machine_needed": true}, {"machine_type": "m-748990-01", "is_mono": true, "is_movable": false, "is_machine_needed": true}, {"machine_type": "m-848468-01", "is_mono": true, "is_movable": false, "is_machine_needed": true}, {"machine_type": "m-677574-01", "is_mono": true, "is_movable": false, "is_machine_needed": true}, {"machine_type": "m-8878-001", "is_mono": false, "is_movable": true, "is_machine_needed": false}, {"machine_type": "m-688969-01", "is_mono": true, "is_movable": true, "is_machine_needed": true}, {"machine_type": "m-676684-01", "is_mono": false, "is_movable": true, "is_machine_needed": true}, {"machine_type": "m-6774-01", "is_mono": false, "is_movable": true, "is_machine_needed": true}, {"machine_type": "m-6780-01", "is_mono": false, "is_movable": true, "is_machine_needed": true}, {"machine_type": "m-678084-01", "is_mono": false, "is_movable": true, "is_machine_needed": true}, {"machine_type": "m-686667-01", "is_mono": false, "is_movable": true, "is_machine_needed": true}, {"machine_type": "m-6867-002", "is_mono": false, "is_movable": true, "is_machine_needed": true}, {"machine_type": "m-6867-01", "is_mono": false, "is_movable": true, "is_machine_needed": true}, {"machine_type": "m-687574-01", "is_mono": false, "is_movable": true, "is_machine_needed": true}, {"machine_type": "m-688067-01S01034", "is_mono": false, "is_movable": true, "is_machine_needed": true}, {"machine_type": "m-688067-04", "is_mono": false, "is_movable": true, "is_machine_needed": true}, {"machine_type": "m-688067-06", "is_mono": false, "is_movable": true, "is_machine_needed": true}, {"machine_type": "m-688067-07", "is_mono": false, "is_movable": true, "is_machine_needed": true}, {"machine_type": "m-688067-08", "is_mono": false, "is_movable": true, "is_machine_needed": true}, {"machine_type": "m-688067-10", "is_mono": false, "is_movable": true, "is_machine_needed": true}, {"machine_type": "m-6883-01", "is_mono": false, "is_movable": true, "is_machine_needed": true}, {"machine_type": "m-688976-01", "is_mono": false, "is_movable": true, "is_machine_needed": true}, {"machine_type": "m-708074-01", "is_mono": false, "is_movable": true, "is_machine_needed": true}, {"machine_type": "m-708074-02", "is_mono": false, "is_movable": true, "is_machine_needed": true}, {"machine_type": "m-708074-03", "is_mono": false, "is_movable": true, "is_machine_needed": true}, {"machine_type": "m-7567-003", "is_mono": false, "is_movable": true, "is_machine_needed": true}, {"machine_type": "m-7666-01", "is_mono": false, "is_movable": true, "is_machine_needed": true}, {"machine_type": "m-7680-01", "is_mono": false, "is_movable": true, "is_machine_needed": true}, {"machine_type": "m-7772-001", "is_mono": false, "is_movable": true, "is_machine_needed": true}, {"machine_type": "m-7772-003", "is_mono": false, "is_movable": true, "is_machine_needed": true}, {"machine_type": "m-778484-01", "is_mono": false, "is_movable": true, "is_machine_needed": true}, {"machine_type": "m-8067-001", "is_mono": false, "is_movable": true, "is_machine_needed": true}, {"machine_type": "m-8080-01", "is_mono": false, "is_movable": true, "is_machine_needed": true}, {"machine_type": "m-8190-0042", "is_mono": false, "is_movable": true, "is_machine_needed": true}, {"machine_type": "m-828174-01", "is_mono": false, "is_movable": true, "is_machine_needed": true}, {"machine_type": "m-829067-04", "is_mono": false, "is_movable": true, "is_machine_needed": true}, {"machine_type": "m-8371-01", "is_mono": false, "is_movable": true, "is_machine_needed": true}, {"machine_type": "m-838976-01", "is_mono": false, "is_movable": true, "is_machine_needed": true}, {"machine_type": "m-849084-01", "is_mono": false, "is_movable": true, "is_machine_needed": true}, {"machine_type": "m-8788-001", "is_mono": false, "is_movable": true, "is_machine_needed": true}, {"machine_type": "m-9080-01", "is_mono": false, "is_movable": true, "is_machine_needed": true}, {"machine_type": "m-748990-", "is_mono": false, "is_movable": true, "is_machine_needed": true}, {"machine_type": "m-7772-004", "is_mono": false, "is_movable": true, "is_machine_needed": true}, {"machine_type": "m-7772-024", "is_mono": false, "is_movable": true, "is_machine_needed": true}, {"machine_type": "m-7772-025", "is_mono": false, "is_movable": true, "is_machine_needed": true}, {"machine_type": "m-7772-026", "is_mono": false, "is_movable": true, "is_machine_needed": true}, {"machine_type": "m-838374-01", "is_mono": false, "is_movable": true, "is_machine_needed": true}], "station_list": [{"station_code": "st-1208-1", "line_number": 1, "curr_machine_list": [], "neighbor_station_list": [{"station_code": "st-1208-2"}]}, {"station_code": "st-1208-2", "line_number": 2, "curr_machine_list": [{"machine_type": "m-848490-01"}], "neighbor_station_list": [{"station_code": "st-1208-1"}, {"station_code": "st-1208-4"}, {"station_code": "st-1208-24"}]}, {"station_code": "st-1208-4", "line_number": 4, "curr_machine_list": [], "neighbor_station_list": [{"station_code": "st-1208-2"}, {"station_code": "st-1208-5"}, {"station_code": "st-1208-6"}, {"station_code": "st-1208-22"}, {"station_code": "st-1208-23"}, {"station_code": "st-1208-24"}]}, {"station_code": "st-1208-5", "line_number": 5, "curr_machine_list": [], "neighbor_station_list": [{"station_code": "st-1208-4"}, {"station_code": "st-1208-6"}, {"station_code": "st-1208-7"}, {"station_code": "st-1208-21"}, {"station_code": "st-1208-22"}, {"station_code": "st-1208-23"}, {"station_code": "st-1208-24"}]}, {"station_code": "st-1208-6", "line_number": 6, "curr_machine_list": [], "neighbor_station_list": [{"station_code": "st-1208-4"}, {"station_code": "st-1208-5"}, {"station_code": "st-1208-7"}, {"station_code": "st-1208-21"}, {"station_code": "st-1208-22"}, {"station_code": "st-1208-23"}, {"station_code": "st-1208-24"}, {"station_code": "st-1208-8"}, {"station_code": "st-1208-20"}]}, {"station_code": "st-1208-7", "line_number": 7, "curr_machine_list": [], "neighbor_station_list": [{"station_code": "st-1208-5"}, {"station_code": "st-1208-6"}, {"station_code": "st-1208-8"}, {"station_code": "st-1208-9"}, {"station_code": "st-1208-19"}, {"station_code": "st-1208-20"}, {"station_code": "st-1208-21"}, {"station_code": "st-1208-22"}, {"station_code": "st-1208-23"}]}, {"station_code": "st-1208-8", "line_number": 8, "curr_machine_list": [], "neighbor_station_list": [{"station_code": "st-1208-7"}, {"station_code": "st-1208-6"}, {"station_code": "st-1208-9"}, {"station_code": "st-1208-10"}, {"station_code": "st-1208-19"}, {"station_code": "st-1208-20"}, {"station_code": "st-1208-18"}, {"station_code": "st-1208-21"}, {"station_code": "st-1208-22"}]}, {"station_code": "st-1208-9", "line_number": 9, "curr_machine_list": [], "neighbor_station_list": [{"station_code": "st-1208-7"}, {"station_code": "st-1208-8"}, {"station_code": "st-1208-10"}, {"station_code": "st-1208-11"}, {"station_code": "st-1208-17"}, {"station_code": "st-1208-18"}, {"station_code": "st-1208-19"}, {"station_code": "st-1208-20"}, {"station_code": "st-1208-21"}]}, {"station_code": "st-1208-10", "line_number": 10, "curr_machine_list": [], "neighbor_station_list": [{"station_code": "st-1208-8"}, {"station_code": "st-1208-9"}, {"station_code": "st-1208-12"}, {"station_code": "st-1208-11"}, {"station_code": "st-1208-16"}, {"station_code": "st-1208-17"}, {"station_code": "st-1208-18"}, {"station_code": "st-1208-19"}, {"station_code": "st-1208-20"}]}, {"station_code": "st-1208-11", "line_number": 11, "curr_machine_list": [], "neighbor_station_list": [{"station_code": "st-1208-9"}, {"station_code": "st-1208-10"}, {"station_code": "st-1208-12"}, {"station_code": "st-1208-13"}, {"station_code": "st-1208-15"}, {"station_code": "st-1208-16"}, {"station_code": "st-1208-17"}, {"station_code": "st-1208-18"}, {"station_code": "st-1208-19"}]}, {"station_code": "st-1208-12", "line_number": 12, "curr_machine_list": [], "neighbor_station_list": [{"station_code": "st-1208-10"}, {"station_code": "st-1208-11"}, {"station_code": "st-1208-13"}, {"station_code": "st-1208-14"}, {"station_code": "st-1208-15"}, {"station_code": "st-1208-16"}, {"station_code": "st-1208-17"}, {"station_code": "st-1208-18"}]}, {"station_code": "st-1208-13", "line_number": 13, "curr_machine_list": [], "neighbor_station_list": [{"station_code": "st-1208-11"}, {"station_code": "st-1208-12"}, {"station_code": "st-1208-14"}, {"station_code": "st-1208-15"}, {"station_code": "st-1208-16"}, {"station_code": "st-1208-17"}]}, {"station_code": "st-1208-14", "line_number": 14, "curr_machine_list": [], "neighbor_station_list": [{"station_code": "st-1208-12"}, {"station_code": "st-1208-13"}, {"station_code": "st-1208-15"}, {"station_code": "st-1208-16"}]}, {"station_code": "st-1208-15", "line_number": 15, "curr_machine_list": [{"machine_type": "m-848490-01"}], "neighbor_station_list": [{"station_code": "st-1208-11"}, {"station_code": "st-1208-12"}, {"station_code": "st-1208-13"}, {"station_code": "st-1208-14"}, {"station_code": "st-1208-16"}, {"station_code": "st-1208-17"}]}, {"station_code": "st-1208-16", "line_number": 16, "curr_machine_list": [], "neighbor_station_list": [{"station_code": "st-1208-10"}, {"station_code": "st-1208-11"}, {"station_code": "st-1208-12"}, {"station_code": "st-1208-13"}, {"station_code": "st-1208-14"}, {"station_code": "st-1208-15"}, {"station_code": "st-1208-17"}, {"station_code": "st-1208-18"}]}, {"station_code": "st-1208-17", "line_number": 17, "curr_machine_list": [{"machine_type": "m-687567-01"}], "neighbor_station_list": [{"station_code": "st-1208-9"}, {"station_code": "st-1208-10"}, {"station_code": "st-1208-11"}, {"station_code": "st-1208-12"}, {"station_code": "st-1208-13"}, {"station_code": "st-1208-16"}, {"station_code": "st-1208-15"}, {"station_code": "st-1208-18"}, {"station_code": "st-1208-19"}]}, {"station_code": "st-1208-18", "line_number": 18, "curr_machine_list": [], "neighbor_station_list": [{"station_code": "st-1208-8"}, {"station_code": "st-1208-9"}, {"station_code": "st-1208-10"}, {"station_code": "st-1208-11"}, {"station_code": "st-1208-12"}, {"station_code": "st-1208-16"}, {"station_code": "st-1208-17"}, {"station_code": "st-1208-19"}, {"station_code": "st-1208-20"}]}, {"station_code": "st-1208-19", "line_number": 19, "curr_machine_list": [], "neighbor_station_list": [{"station_code": "st-1208-7"}, {"station_code": "st-1208-8"}, {"station_code": "st-1208-9"}, {"station_code": "st-1208-10"}, {"station_code": "st-1208-11"}, {"station_code": "st-1208-17"}, {"station_code": "st-1208-18"}, {"station_code": "st-1208-20"}, {"station_code": "st-1208-21"}]}, {"station_code": "st-1208-20", "line_number": 20, "curr_machine_list": [], "neighbor_station_list": [{"station_code": "st-1208-7"}, {"station_code": "st-1208-8"}, {"station_code": "st-1208-9"}, {"station_code": "st-1208-10"}, {"station_code": "st-1208-18"}, {"station_code": "st-1208-19"}, {"station_code": "st-1208-21"}, {"station_code": "st-1208-22"}, {"station_code": "st-1208-6"}]}, {"station_code": "st-1208-21", "line_number": 21, "curr_machine_list": [], "neighbor_station_list": [{"station_code": "st-1208-5"}, {"station_code": "st-1208-6"}, {"station_code": "st-1208-7"}, {"station_code": "st-1208-8"}, {"station_code": "st-1208-9"}, {"station_code": "st-1208-19"}, {"station_code": "st-1208-20"}, {"station_code": "st-1208-22"}, {"station_code": "st-1208-23"}]}, {"station_code": "st-1208-22", "line_number": 22, "curr_machine_list": [], "neighbor_station_list": [{"station_code": "st-1208-4"}, {"station_code": "st-1208-5"}, {"station_code": "st-1208-6"}, {"station_code": "st-1208-7"}, {"station_code": "st-1208-8"}, {"station_code": "st-1208-20"}, {"station_code": "st-1208-21"}, {"station_code": "st-1208-23"}, {"station_code": "st-1208-24"}]}, {"station_code": "st-1208-23", "line_number": 23, "curr_machine_list": [], "neighbor_station_list": [{"station_code": "st-1208-4"}, {"station_code": "st-1208-5"}, {"station_code": "st-1208-6"}, {"station_code": "st-1208-7"}, {"station_code": "st-1208-21"}, {"station_code": "st-1208-22"}, {"station_code": "st-1208-24"}]}, {"station_code": "st-1208-24", "line_number": 24, "curr_machine_list": [{"machine_type": "m-848490-01"}], "neighbor_station_list": [{"station_code": "st-1208-2"}, {"station_code": "st-1208-4"}, {"station_code": "st-1208-5"}, {"station_code": "st-1208-6"}, {"station_code": "st-1208-22"}, {"station_code": "st-1208-23"}]}, {"station_code": "st-1208-25", "line_number": 25, "curr_machine_list": [{"machine_type": "m-748990-01"}], "neighbor_station_list": []}], "joint_operation_list": [{"part_code": "BJ02", "joint_operation": "op-8865837478-036"}, {"part_code": "BJ01", "joint_operation": "op-8865838369-111"}, {"part_code": "BJ03", "joint_operation": "op-8865837478-036"}, {"part_code": "BJ04", "joint_operation": "op-8877836584-013"}], "config_param": {"max_worker_per_oper": 3, "max_station_per_worker": 4, "max_cycle_count": 8, "max_revisited_station_count": 8, "volatility_rate": 0.6, "volatility_weight": 0.7, "upph_weight": 0.3, "max_machine_per_station": 3, "max_station_per_oper": 3, "max_split_num": 3}}
