# Supplementary material for: Application of enhanced benders decomposition algorithm in circular assembly line balancing problem with task splitting
Source: PLoS One. 2025 Oct 6;20(10):e0333263. doi: 10.1371/journal.pone.0333263 (PMC12500168; doi:10.1371/journal.pone.0333263)
Supplement: S1 File — The raw statistical data underlying the key figures and tables. (ZIP) [file pone.0333263.s001.zip › Meta Data/instances/instance-32.txt]

{"worker_list": [{"worker_code": "w-000778", "operation_skill_list": [{"worker_code": "w-000778", "operation_code": "op-8865837478-014", "operation_category": "206057", "efficiency": 0.7874}, {"worker_code": "w-000778", "operation_code": "op-8865838384-571", "operation_category": "205048", "efficiency": 0.9775}, {"worker_code": "w-000778", "operation_code": "op-8877836584-013", "operation_category": "202025", "efficiency": 1.0593}, {"worker_code": "w-000778", "operation_code": "op-8680756584-00090T", "operation_category": "202009", "efficiency": 0.96}, {"worker_code": "w-000778", "operation_code": "op-8865837083-022", "operation_category": "205049", "efficiency": 1.0654}, {"worker_code": "w-000778", "operation_code": "op-8865836584-120", "operation_category": "202009", "efficiency": 0.911}, {"worker_code": "w-000778", "operation_code": "op-8865838283-019", "operation_category": "208092", "efficiency": 1.073}, {"worker_code": "w-000778", "operation_code": "op-8865838384-070", "operation_category": "214133", "efficiency": 1.0351}, {"worker_code": "w-000778", "operation_code": "op-8865838283-026", "operation_category": "208069", "efficiency": 0.8582}, {"worker_code": "w-000778", "operation_code": "op-8865838483-021", "operation_category": "216169", "efficiency": 1.1302}, {"worker_code": "w-000778", "operation_code": "op-8865838369-020", "operation_category": "210111", "efficiency": 1.0774}], "operation_category_skill_list": [{"worker_code": "w-000778", "operation_category": "205049", "efficiency": 1.0618}, {"worker_code": "w-000778", "operation_category": "216155", "efficiency": 1.5373}, {"worker_code": "w-000778", "operation_category": "205048", "efficiency": 1.3049}, {"worker_code": "w-000778", "operation_category": "202025", "efficiency": 1.0593}, {"worker_code": "w-000778", "operation_category": "216169", "efficiency": 1.1065}, {"worker_code": "w-000778", "operation_category": "206057", "efficiency": 0.804}, {"worker_code": "w-000778", "operation_category": "214138", "efficiency": 0.991}, {"worker_code": "w-000778", "operation_category": "202010", "efficiency": 0.9203}, {"worker_code": "w-000778", "operation_category": "214133", "efficiency": 1.0221}], "curr_station_list": [{"station_code": "st-1208-14"}]}, {"worker_code": "w-001167", "operation_skill_list": [{"worker_code": "w-001167", "operation_code": "op-8665838384-00011", "operation_category": "205048", "efficiency": 0.9536}, {"worker_code": "w-001167", "operation_code": "op-8865838483-200", "operation_category": "216169", "efficiency": 0.8}, {"worker_code": "w-001167", "operation_code": "op-8865837478-014", "operation_category": "206057", "efficiency": 0.8437}, {"worker_code": "w-001167", "operation_code": "op-8865837478-007", "operation_category": "206057", "efficiency": 0.9828}, {"worker_code": "w-001167", "operation_code": "op-8665838384-00001T", "operation_category": "214138", "efficiency": 0.9}, {"worker_code": "w-001167", "operation_code": "op-8865838283-198", "operation_category": "208085", "efficiency": 0.6935}, {"worker_code": "w-001167", "operation_code": "op-8880758483-041", "operation_category": "216164", "efficiency": 0.7119}, {"worker_code": "w-001167", "operation_code": "op-8865838384-070", "operation_category": "214133", "efficiency": 0.8694}, {"worker_code": "w-001167", "operation_code": "op-8865837083-336", "operation_category": "205049", "efficiency": 0.4541}], "operation_category_skill_list": [{"worker_code": "w-001167", "operation_category": "205049", "efficiency": 0.582}, {"worker_code": "w-001167", "operation_category": "216155", "efficiency": 1.2058}, {"worker_code": "w-001167", "operation_category": "205048", "efficiency": 0.9133}, {"worker_code": "w-001167", "operation_category": "202025", "efficiency": 0.9117}, {"worker_code": "w-001167", "operation_category": "206057", "efficiency": 0.8998}, {"worker_code": "w-001167", "operation_category": "215149", "efficiency": 0.7855}, {"worker_code": "w-001167", "operation_category": "216169", "efficiency": 0.8}, {"worker_code": "w-001167", "operation_category": "208085", "efficiency": 0.6935}, {"worker_code": "w-001167", "operation_category": "214133", "efficiency": 0.8275}], "curr_station_list": [{"station_code": "st-1208-13"}]}, {"worker_code": "w-671276", "operation_skill_list": [{"worker_code": "w-671276", "operation_code": "op-8881848167-011", "operation_category": "249219", "efficiency": 0.7979}], "operation_category_skill_list": [], "curr_station_list": [{"station_code": "st-1208-25"}]}, {"worker_code": "w-702705", "operation_skill_list": [{"worker_code": "w-702705", "operation_code": "op-8887668070-137", "operation_category": "219176", "efficiency": 1.0509}, {"worker_code": "w-702705", "operation_code": "op-8880756887-167", "operation_category": "244211", "efficiency": 1.0934}, {"worker_code": "w-702705", "operation_code": "op-8870828070-137", "operation_category": "219176", "efficiency": 0.8838}, {"worker_code": "w-702705", "operation_code": "op-8865838072-078", "operation_category": "220177", "efficiency": 0.5861}, {"worker_code": "w-702705", "operation_code": "op-8865838083-017", "operation_category": "223180", "efficiency": 0.979}, {"worker_code": "w-702705", "operation_code": "op-8880758070-190", "operation_category": "219176", "efficiency": 1.1428}, {"worker_code": "w-702705", "operation_code": "op-8866758083-053", "operation_category": "223180", "efficiency": 1.1639}, {"worker_code": "w-702705", "operation_code": "op-8877838070-083", "operation_category": "219176", "efficiency": 1.4577}, {"worker_code": "w-702705", "operation_code": "op-8870828083-299", "operation_category": "223180", "efficiency": 1.2329}, {"worker_code": "w-702705", "operation_code": "op-8865838083-044", "operation_category": "223180", "efficiency": 0.8572}, {"worker_code": "w-702705", "operation_code": "op-8877838083-068", "operation_category": "223180", "efficiency": 1.4923}, {"worker_code": "w-702705", "operation_code": "op-8865838079-010", "operation_category": "221178", "efficiency": 1.2795}, {"worker_code": "w-702705", "operation_code": "op-8666758083-00001", "operation_category": "223180", "efficiency": 1.5088}, {"worker_code": "w-702705", "operation_code": "op-8865838083-042", "operation_category": "223180", "efficiency": 0.8085}], "operation_category_skill_list": [{"worker_code": "w-702705", "operation_category": "223180", "efficiency": 1.1039}, {"worker_code": "w-702705", "operation_category": "221178", "efficiency": 1.2209}], "curr_station_list": [{"station_code": "st-1208-2"}]}, {"worker_code": "w-704698", "operation_skill_list": [{"worker_code": "w-704698", "operation_code": "op-8880756887-167", "operation_category": "244211", "efficiency": 0.48}, {"worker_code": "w-704698", "operation_code": "op-8680756584-00010", "operation_category": "202025", "efficiency": 0.8124}, {"worker_code": "w-704698", "operation_code": "op-8665838384-00011", "operation_category": "205048", "efficiency": 0.9}, {"worker_code": "w-704698", "operation_code": "op-8880756584-042", "operation_category": "202015", "efficiency": 0.8372}, {"worker_code": "w-704698", "operation_code": "op-8865838384-571", "operation_category": "205048", "efficiency": 0.4209}, {"worker_code": "w-704698", "operation_code": "op-8865838283-198", "operation_category": "208085", "efficiency": 0.7319}, {"worker_code": "w-704698", "operation_code": "op-8880758483-041", "operation_category": "216164", "efficiency": 0.7417}, {"worker_code": "w-704698", "operation_code": "op-8865838384-070", "operation_category": "214133", "efficiency": 0.4769}, {"worker_code": "w-704698", "operation_code": "op-8880758483-027", "operation_category": "216169", "efficiency": 0.7112}], "operation_category_skill_list": [{"worker_code": "w-704698", "operation_category": "205049", "efficiency": 0.8081}, {"worker_code": "w-704698", "operation_category": "205048", "efficiency": 0.8329}, {"worker_code": "w-704698", "operation_category": "208076", "efficiency": 0.9359}, {"worker_code": "w-704698", "operation_category": "216169", "efficiency": 0.6411}, {"worker_code": "w-704698", "operation_category": "202025", "efficiency": 0.7963}, {"worker_code": "w-704698", "operation_category": "208085", "efficiency": 0.7319}, {"worker_code": "w-704698", "operation_category": "214133", "efficiency": 0.6718}], "curr_station_list": [{"station_code": "st-1208-5"}]}, {"worker_code": "w-741050", "operation_skill_list": [{"worker_code": "w-741050", "operation_code": "op-8680756584-00010", "operation_category": "202025", "efficiency": 1.5}, {"worker_code": "w-741050", "operation_code": "op-8880756584-042", "operation_category": "202015", "efficiency": 1.1327}, {"worker_code": "w-741050", "operation_code": "op-8865838283-198", "operation_category": "208085", "efficiency": 1.0505}, {"worker_code": "w-741050", "operation_code": "op-8880758483-041", "operation_category": "216164", "efficiency": 1.0112}, {"worker_code": "w-741050", "operation_code": "op-8865836584-120", "operation_category": "202009", "efficiency": 1.0}, {"worker_code": "w-741050", "operation_code": "op-8880758483-027", "operation_category": "216169", "efficiency": 0.945}, {"worker_code": "w-741050", "operation_code": "op-8865838483-031", "operation_category": "216167", "efficiency": 1.2532}, {"worker_code": "w-741050", "operation_code": "op-8880757980-224", "operation_category": "207065", "efficiency": 1.1237}, {"worker_code": "w-741050", "operation_code": "op-8865837083-336", "operation_category": "205049", "efficiency": 0.8773}], "operation_category_skill_list": [{"worker_code": "w-741050", "operation_category": "205049", "efficiency": 0.8773}, {"worker_code": "w-741050", "operation_category": "216155", "efficiency": 0.7905}, {"worker_code": "w-741050", "operation_category": "205048", "efficiency": 1.2342}, {"worker_code": "w-741050", "operation_category": "208076", "efficiency": 1.1988}, {"worker_code": "w-741050", "operation_category": "201001", "efficiency": 0.7876}, {"worker_code": "w-741050", "operation_category": "216169", "efficiency": 0.9522}, {"worker_code": "w-741050", "operation_category": "206057", "efficiency": 1.0482}, {"worker_code": "w-741050", "operation_category": "214138", "efficiency": 1.2313}, {"worker_code": "w-741050", "operation_category": "202025", "efficiency": 1.5}, {"worker_code": "w-741050", "operation_category": "202009", "efficiency": 0.9259}, {"worker_code": "w-741050", "operation_category": "210114", "efficiency": 0.6409}, {"worker_code": "w-741050", "operation_category": "214133", "efficiency": 0.9413}, {"worker_code": "w-741050", "operation_category": "208085", "efficiency": 1.0505}], "curr_station_list": [{"station_code": "st-1209-4"}]}, {"worker_code": "w-741960", "operation_skill_list": [{"worker_code": "w-741960", "operation_code": "op-8880758283-024", "operation_category": "208081", "efficiency": 0.8654}, {"worker_code": "w-741960", "operation_code": "op-8680758483-00019", "operation_category": "216155", "efficiency": 0.8664}, {"worker_code": "w-741960", "operation_code": "op-8865838384-571", "operation_category": "205048", "efficiency": 1.1808}, {"worker_code": "w-741960", "operation_code": "op-8865838283-198", "operation_category": "208085", "efficiency": 0.5941}, {"worker_code": "w-741960", "operation_code": "op-8880758483-041", "operation_category": "216164", "efficiency": 0.9148}, {"worker_code": "w-741960", "operation_code": "op-8865838384-070", "operation_category": "214133", "efficiency": 0.5159}, {"worker_code": "w-741960", "operation_code": "op-8880757980-224", "operation_category": "207065", "efficiency": 1.0515}], "operation_category_skill_list": [{"worker_code": "w-741960", "operation_category": "205048", "efficiency": 0.875}, {"worker_code": "w-741960", "operation_category": "208076", "efficiency": 1.0}, {"worker_code": "w-741960", "operation_category": "201001", "efficiency": 0.4988}, {"worker_code": "w-741960", "operation_category": "216155", "efficiency": 0.8664}, {"worker_code": "w-741960", "operation_category": "202015", "efficiency": 1.2206}, {"worker_code": "w-741960", "operation_category": "208085", "efficiency": 0.6182}, {"worker_code": "w-741960", "operation_category": "214133", "efficiency": 1.0515}], "curr_station_list": [{"station_code": "st-1208-19"}]}, {"worker_code": "w-743446", "operation_skill_list": [{"worker_code": "w-743446", "operation_code": "op-8890748380-095", "operation_category": "231188", "efficiency": 1.4955}, {"worker_code": "w-743446", "operation_code": "op-8880758283-014", "operation_category": "208076", "efficiency": 0.6725}, {"worker_code": "w-743446", "operation_code": "op-8880758483-041", "operation_category": "216164", "efficiency": 0.6759}, {"worker_code": "w-743446", "operation_code": "op-8865836584-120", "operation_category": "202009", "efficiency": 0.7334}, {"worker_code": "w-743446", "operation_code": "op-8865838283-026", "operation_category": "208069", "efficiency": 0.7147}, {"worker_code": "w-743446", "operation_code": "op-8880756678-015", "operation_category": "203040", "efficiency": 0.7548}], "operation_category_skill_list": [{"worker_code": "w-743446", "operation_category": "205049", "efficiency": 0.6632}, {"worker_code": "w-743446", "operation_category": "206057", "efficiency": 0.5415}, {"worker_code": "w-743446", "operation_category": "202009", "efficiency": 0.749}, {"worker_code": "w-743446", "operation_category": "214133", "efficiency": 0.8124}, {"worker_code": "w-743446", "operation_category": "208076", "efficiency": 0.6725}, {"worker_code": "w-743446", "operation_category": "202010", "efficiency": 0.6966}], "curr_station_list": [{"station_code": "st-1209-15"}]}, {"worker_code": "w-743772", "operation_skill_list": [{"worker_code": "w-743772", "operation_code": "op-8880758283-014", "operation_category": "208076", "efficiency": 1.13}, {"worker_code": "w-743772", "operation_code": "op-8665837976-00011", "operation_category": "201001", "efficiency": 0.7573}, {"worker_code": "w-743772", "operation_code": "op-8880758483-041", "operation_category": "216164", "efficiency": 0.9518}, {"worker_code": "w-743772", "operation_code": "op-8880758283-040", "operation_category": "208076", "efficiency": 1.2156}, {"worker_code": "w-743772", "operation_code": "op-8880756678-015", "operation_category": "203040", "efficiency": 0.9638}], "operation_category_skill_list": [{"worker_code": "w-743772", "operation_category": "216155", "efficiency": 1.0305}, {"worker_code": "w-743772", "operation_category": "205048", "efficiency": 0.9}, {"worker_code": "w-743772", "operation_category": "201001", "efficiency": 1.1114}, {"worker_code": "w-743772", "operation_category": "216169", "efficiency": 0.8191}, {"worker_code": "w-743772", "operation_category": "206057", "efficiency": 0.734}, {"worker_code": "w-743772", "operation_category": "208085", "efficiency": 0.7507}, {"worker_code": "w-743772", "operation_category": "214133", "efficiency": 1.1343}, {"worker_code": "w-743772", "operation_category": "202013", "efficiency": 0.8418}], "curr_station_list": [{"station_code": "st-1208-6"}]}, {"worker_code": "w-744205", "operation_skill_list": [{"worker_code": "w-744205", "operation_code": "op-8665838384-00011", "operation_category": "205048", "efficiency": 0.5649}, {"worker_code": "w-744205", "operation_code": "op-8865838384-571", "operation_category": "205048", "efficiency": 1.1055}, {"worker_code": "w-744205", "operation_code": "op-8665837478-00001", "operation_category": "206057", "efficiency": 0.8526}, {"worker_code": "w-744205", "operation_code": "op-8880758483-041", "operation_category": "216164", "efficiency": 1.0972}, {"worker_code": "w-744205", "operation_code": "op-8865836584-120", "operation_category": "202009", "efficiency": 1.0341}], "operation_category_skill_list": [{"worker_code": "w-744205", "operation_category": "205049", "efficiency": 0.7024}, {"worker_code": "w-744205", "operation_category": "205048", "efficiency": 0.8747}, {"worker_code": "w-744205", "operation_category": "216169", "efficiency": 1.0439}, {"worker_code": "w-744205", "operation_category": "206057", "efficiency": 0.8699}, {"worker_code": "w-744205", "operation_category": "214138", "efficiency": 0.9}, {"worker_code": "w-744205", "operation_category": "202009", "efficiency": 1.0341}, {"worker_code": "w-744205", "operation_category": "208085", "efficiency": 0.8}, {"worker_code": "w-744205", "operation_category": "214133", "efficiency": 0.9507}, {"worker_code": "w-744205", "operation_category": "208069", "efficiency": 0.9297}, {"worker_code": "w-744205", "operation_category": "216167", "efficiency": 0.8871}, {"worker_code": "w-744205", "operation_category": "202010", "efficiency": 0.6629}], "curr_station_list": [{"station_code": "st-1208-9"}]}, {"worker_code": "w-745090", "operation_skill_list": [{"worker_code": "w-745090", "operation_code": "op-8880758083-082", "operation_category": "223180", "efficiency": 0.9541}, {"worker_code": "w-745090", "operation_code": "op-8870828070-137", "operation_category": "219176", "efficiency": 0.6411}, {"worker_code": "w-745090", "operation_code": "op-8865838079-286", "operation_category": "221178", "efficiency": 0.597}, {"worker_code": "w-745090", "operation_code": "op-8865838072-078", "operation_category": "220177", "efficiency": 0.662}, {"worker_code": "w-745090", "operation_code": "op-8865838083-017", "operation_category": "223180", "efficiency": 0.9793}, {"worker_code": "w-745090", "operation_code": "op-8865838079-010", "operation_category": "221178", "efficiency": 0.9909}, {"worker_code": "w-745090", "operation_code": "op-8865838083-042", "operation_category": "223180", "efficiency": 0.7144}], "operation_category_skill_list": [{"worker_code": "w-745090", "operation_category": "219176", "efficiency": 0.6411}, {"worker_code": "w-745090", "operation_category": "223180", "efficiency": 1.019}], "curr_station_list": [{"station_code": "st-1208-15"}]}, {"worker_code": "w-745169", "operation_skill_list": [{"worker_code": "w-745169", "operation_code": "op-8880758384-278", "operation_category": "205048", "efficiency": 1.0874}, {"worker_code": "w-745169", "operation_code": "op-8865838384-571", "operation_category": "205048", "efficiency": 0.9}, {"worker_code": "w-745169", "operation_code": "op-8865838369-111", "operation_category": "210114", "efficiency": 0.8745}, {"worker_code": "w-745169", "operation_code": "op-8865838384-070", "operation_category": "214133", "efficiency": 0.4707}, {"worker_code": "w-745169", "operation_code": "op-8865838384-268", "operation_category": "214133", "efficiency": 0.4758}], "operation_category_skill_list": [{"worker_code": "w-745169", "operation_category": "216155", "efficiency": 0.8}, {"worker_code": "w-745169", "operation_category": "205048", "efficiency": 1.0038}, {"worker_code": "w-745169", "operation_category": "206057", "efficiency": 0.644}, {"worker_code": "w-745169", "operation_category": "208085", "efficiency": 0.5851}, {"worker_code": "w-745169", "operation_category": "215149", "efficiency": 0.8997}], "curr_station_list": [{"station_code": "st-1208-16"}]}, {"worker_code": "w-745713", "operation_skill_list": [{"worker_code": "w-745713", "operation_code": "op-8665837976-00004", "operation_category": "201001", "efficiency": 1.2084}, {"worker_code": "w-745713", "operation_code": "op-8865837976-011", "operation_category": "201001", "efficiency": 1.0813}, {"worker_code": "w-745713", "operation_code": "op-8665837976-00011", "operation_category": "201001", "efficiency": 0.7566}, {"worker_code": "w-745713", "operation_code": "op-8865837976-263", "operation_category": "201001", "efficiency": 0.9}], "operation_category_skill_list": [], "curr_station_list": [{"station_code": "st-1208-12"}]}, {"worker_code": "w-745796", "operation_skill_list": [{"worker_code": "w-745796", "operation_code": "op-8880758283-024", "operation_category": "208081", "efficiency": 0.9671}, {"worker_code": "w-745796", "operation_code": "op-8680758483-00019", "operation_category": "216155", "efficiency": 0.7401}, {"worker_code": "w-745796", "operation_code": "op-8870828483-177", "operation_category": "216155", "efficiency": 1.2556}, {"worker_code": "w-745796", "operation_code": "op-8865836584-120", "operation_category": "202009", "efficiency": 0.8}, {"worker_code": "w-745796", "operation_code": "op-8670828477-00001", "operation_category": "215149", "efficiency": 0.8}, {"worker_code": "w-745796", "operation_code": "op-8870828283-176", "operation_category": "208085", "efficiency": 0.8251}, {"worker_code": "w-745796", "operation_code": "op-8880756678-015", "operation_category": "203040", "efficiency": 1.0647}], "operation_category_skill_list": [{"worker_code": "w-745796", "operation_category": "205048", "efficiency": 0.8}, {"worker_code": "w-745796", "operation_category": "201001", "efficiency": 0.9545}, {"worker_code": "w-745796", "operation_category": "216169", "efficiency": 0.8023}, {"worker_code": "w-745796", "operation_category": "206057", "efficiency": 1.1956}, {"worker_code": "w-745796", "operation_category": "202009", "efficiency": 0.8}, {"worker_code": "w-745796", "operation_category": "208085", "efficiency": 0.8251}, {"worker_code": "w-745796", "operation_category": "202010", "efficiency": 0.8}], "curr_station_list": [{"station_code": "st-1208-1"}]}, {"worker_code": "w-746211", "operation_skill_list": [{"worker_code": "w-746211", "operation_code": "op-8880758483-041", "operation_category": "216164", "efficiency": 0.475}, {"worker_code": "w-746211", "operation_code": "op-8865836584-120", "operation_category": "202009", "efficiency": 0.6136}, {"worker_code": "w-746211", "operation_code": "op-8865838283-026", "operation_category": "208069", "efficiency": 0.5102}, {"worker_code": "w-746211", "operation_code": "op-8465836584-00011", "operation_category": "202010", "efficiency": 0.6509}], "operation_category_skill_list": [{"worker_code": "w-746211", "operation_category": "205049", "efficiency": 0.596}, {"worker_code": "w-746211", "operation_category": "202009", "efficiency": 0.5805}], "curr_station_list": [{"station_code": "st-1208-18"}]}], "process_list": [{"operation": "op-8880758283-024", "operation_number": 300010, "part_code": "BJ02", "operation_category": "208081", "machine_type": "m-688067-01", "machine_type_2": "A", "standard_oper_time": 53.16, "fixed_station_code": "", "fixed_worker_code": ""}, {"operation": "op-8680758483-00019", "operation_number": 300020, "part_code": "BJ02", "operation_category": "216155", "machine_type": "m-688067-01", "machine_type_2": "A", "standard_oper_time": 25.62, "fixed_station_code": "", "fixed_worker_code": ""}, {"operation": "op-8877838083-068", "operation_number": 300030, "part_code": "BJ04", "operation_category": "223180", "machine_type": "m-848490-01", "machine_type_2": "A", "standard_oper_time": 14.34, "fixed_station_code": "", "fixed_worker_code": ""}, {"operation": "op-8877838070-083", "operation_number": 300040, "part_code": "BJ04", "operation_category": "219176", "machine_type": "m-848490-01", "machine_type_2": "A", "standard_oper_time": 16.08, "fixed_station_code": "", "fixed_worker_code": ""}, {"operation": "op-8666758083-00001", "operation_number": 300050, "part_code": "BJ03", "operation_category": "223180", "machine_type": "m-848490-01", "machine_type_2": "A", "standard_oper_time": 46.26, "fixed_station_code": "", "fixed_worker_code": ""}, {"operation": "op-8866758083-053", "operation_number": 300060, "part_code": "BJ03", "operation_category": "223180", "machine_type": "m-848490-01", "machine_type_2": "A", "standard_oper_time": 18.54, "fixed_station_code": "", "fixed_worker_code": ""}, {"operation": "op-8870828083-299", "operation_number": 300070, "part_code": "BJ02", "operation_category": "223180", "machine_type": "m-848490-01", "machine_type_2": "A", "standard_oper_time": 25.86, "fixed_station_code": "", "fixed_worker_code": ""}, {"operation": "op-8880758070-190", "operation_number": 300080, "part_code": "BJ02", "operation_category": "219176", "machine_type": "m-848490-01", "machine_type_2": "A", "standard_oper_time": 23.1, "fixed_station_code": "", "fixed_worker_code": ""}, {"operation": "op-8877838083-246", "operation_number": 300090, "part_code": "BJ02", "operation_category": "223180", "machine_type": "m-848490-01", "machine_type_2": "A", "standard_oper_time": 16.5, "fixed_station_code": "", "fixed_worker_code": ""}, {"operation": "op-8887668070-137", "operation_number": 300100, "part_code": "BJ01", "operation_category": "219176", "machine_type": "m-848490-01", "machine_type_2": "A", "standard_oper_time": 35.04, "fixed_station_code": "", "fixed_worker_code": ""}, {"operation": "op-8880757980-224", "operation_number": 300110, "part_code": "BJ03", "operation_category": "207065", "machine_type": "m-688067-01", "machine_type_2": "A", "standard_oper_time": 188.76, "fixed_station_code": "", "fixed_worker_code": ""}, {"operation": "op-8680756584-00010", "operation_number": 300130, "part_code": "BJ02", "operation_category": "202025", "machine_type": "m-688067-01", "machine_type_2": "A", "standard_oper_time": 56.94, "fixed_station_code": "", "fixed_worker_code": ""}, {"operation": "op-8880758483-027", "operation_number": 300140, "part_code": "BJ02", "operation_category": "216169", "machine_type": "m-688067-01", "machine_type_2": "A", "standard_oper_time": 29.94, "fixed_station_code": "", "fixed_worker_code": ""}, {"operation": "op-8880756887-167", "operation_number": 300150, "part_code": "BJ02", "operation_category": "244211", "machine_type": "m-8371-001", "machine_type_2": "A", "standard_oper_time": 20.64, "fixed_station_code": "", "fixed_worker_code": ""}, {"operation": "op-8880756584-042", "operation_number": 300160, "part_code": "BJ02", "operation_category": "202015", "machine_type": "m-688067-01", "machine_type_2": "A", "standard_oper_time": 89.7, "fixed_station_code": "", "fixed_worker_code": ""}, {"operation": "op-8880758283-040", "operation_number": 300170, "part_code": "BJ02", "operation_category": "208076", "machine_type": "m-686867-01", "machine_type_2": "A", "standard_oper_time": 78.48, "fixed_station_code": "", "fixed_worker_code": ""}, {"operation": "op-8880758283-014", "operation_number": 300180, "part_code": "BJ03", "operation_category": "208076", "machine_type": "m-686867-01", "machine_type_2": "A", "standard_oper_time": 53.76, "fixed_station_code": "", "fixed_worker_code": ""}, {"operation": "op-8880756678-015", "operation_number": 300190, "part_code": "BJ03", "operation_category": "203040", "machine_type": "m-687584-01", "machine_type_2": "A", "standard_oper_time": 59.76, "fixed_station_code": "", "fixed_worker_code": ""}, {"operation": "op-8870826584-172", "operation_number": 300200, "part_code": "BJ02", "operation_category": "202013", "machine_type": "m-688067-09", "machine_type_2": "A", "standard_oper_time": 64.56, "fixed_station_code": "", "fixed_worker_code": ""}, {"operation": "op-8880758483-041", "operation_number": 300210, "part_code": "BJ02", "operation_category": "216164", "machine_type": "m-688067-01", "machine_type_2": "A", "standard_oper_time": 81.66, "fixed_station_code": "", "fixed_worker_code": ""}, {"operation": "op-8865838384-571", "operation_number": 300220, "part_code": "BJ02", "operation_category": "205048", "machine_type": "m-688067-01", "machine_type_2": "A", "standard_oper_time": 11.46, "fixed_station_code": "", "fixed_worker_code": ""}, {"operation": "op-8665837478-00001", "operation_number": 300240, "part_code": "BJ05", "operation_category": "206057", "machine_type": "m-688067-01", "machine_type_2": "A", "standard_oper_time": 148.44, "fixed_station_code": "", "fixed_worker_code": ""}, {"operation": "op-8870827083-229", "operation_number": 300250, "part_code": "BJ05", "operation_category": "205049", "machine_type": "m-688067-01", "machine_type_2": "A", "standard_oper_time": 31.98, "fixed_station_code": "", "fixed_worker_code": ""}, {"operation": "op-8870828283-176", "operation_number": 300260, "part_code": "BJ05", "operation_category": "208085", "machine_type": "m-688067-01", "machine_type_2": "A", "standard_oper_time": 44.46, "fixed_station_code": "", "fixed_worker_code": ""}, {"operation": "op-8670828477-00001", "operation_number": 300270, "part_code": "BJ05", "operation_category": "215149", "machine_type": "m-6867-001", "machine_type_2": "A", "standard_oper_time": 18.54, "fixed_station_code": "", "fixed_worker_code": ""}, {"operation": "op-8870828483-177", "operation_number": 300280, "part_code": "BJ05", "operation_category": "216155", "machine_type": "m-688067-01", "machine_type_2": "A", "standard_oper_time": 30.42, "fixed_station_code": "", "fixed_worker_code": ""}, {"operation": "op-8665838384-00011", "operation_number": 300290, "part_code": "BJ05", "operation_category": "205048", "machine_type": "m-688067-01", "machine_type_2": "A", "standard_oper_time": 76.8, "fixed_station_code": "", "fixed_worker_code": ""}, {"operation": "op-8865837976-263", "operation_number": 300300, "part_code": "BJ05", "operation_category": "201001", "machine_type": "m-756667-01", "machine_type_2": "A", "standard_oper_time": 61.56, "fixed_station_code": "", "fixed_worker_code": ""}, {"operation": "op-8865838079-286", "operation_number": 300310, "part_code": "BJ05", "operation_category": "221178", "machine_type": "m-848490-01", "machine_type_2": "A", "standard_oper_time": 47.04, "fixed_station_code": "", "fixed_worker_code": ""}, {"operation": "op-8870828070-137", "operation_number": 300320, "part_code": "BJ05", "operation_category": "219176", "machine_type": "m-848490-01", "machine_type_2": "A", "standard_oper_time": 36.84, "fixed_station_code": "", "fixed_worker_code": ""}, {"operation": "op-8865838072-078", "operation_number": 300330, "part_code": "BJ05", "operation_category": "220177", "machine_type": "m-848490-01", "machine_type_2": "A", "standard_oper_time": 36.12, "fixed_station_code": "", "fixed_worker_code": ""}, {"operation": "op-8865838483-200", "operation_number": 300340, "part_code": "BJ05", "operation_category": "216169", "machine_type": "m-688067-01", "machine_type_2": "A", "standard_oper_time": 41.94, "fixed_station_code": "", "fixed_worker_code": ""}, {"operation": "op-8865837478-007", "operation_number": 300350, "part_code": "BJ05", "operation_category": "206057", "machine_type": "m-688067-01", "machine_type_2": "A", "standard_oper_time": 92.4, "fixed_station_code": "", "fixed_worker_code": ""}, {"operation": "op-8665838384-00001T", "operation_number": 300360, "part_code": "BJ05", "operation_category": "214138", "machine_type": "m-688067-01", "machine_type_2": "A", "standard_oper_time": 80.4, "fixed_station_code": "", "fixed_worker_code": ""}, {"operation": "op-8665837976-00004", "operation_number": 300370, "part_code": "BJ05", "operation_category": "201001", "machine_type": "m-756667-01", "machine_type_2": "A", "standard_oper_time": 68.7, "fixed_station_code": "", "fixed_worker_code": ""}, {"operation": "op-8865837976-011", "operation_number": 300380, "part_code": "BJ05", "operation_category": "201001", "machine_type": "m-756667-01", "machine_type_2": "A", "standard_oper_time": 44.7, "fixed_station_code": "", "fixed_worker_code": ""}, {"operation": "op-8865837478-014", "operation_number": 300390, "part_code": "BJ05", "operation_category": "206057", "machine_type": "m-688376-01", "machine_type_2": "A", "standard_oper_time": 61.26, "fixed_station_code": "", "fixed_worker_code": ""}, {"operation": "op-8865838384-070", "operation_number": 300400, "part_code": "BJ05", "operation_category": "214133", "machine_type": "m-688067-01", "machine_type_2": "A", "standard_oper_time": 24.9, "fixed_station_code": "", "fixed_worker_code": ""}, {"operation": "op-8877836584-013", "operation_number": 300410, "part_code": "BJ05", "operation_category": "202025", "machine_type": "m-688067-01", "machine_type_2": "A", "standard_oper_time": 15.0, "fixed_station_code": "", "fixed_worker_code": ""}, {"operation": "op-8865838283-019", "operation_number": 300420, "part_code": "BJ05", "operation_category": "208092", "machine_type": "m-688067-01", "machine_type_2": "A", "standard_oper_time": 35.7, "fixed_station_code": "", "fixed_worker_code": ""}, {"operation": "op-8865838369-020", "operation_number": 300430, "part_code": "BJ05", "operation_category": "210111", "machine_type": "m-688067-01", "machine_type_2": "A", "standard_oper_time": 60.24, "fixed_station_code": "", "fixed_worker_code": ""}, {"operation": "op-8680756584-00090T", "operation_number": 300440, "part_code": "BJ05", "operation_category": "202009", "machine_type": "m-688067-01", "machine_type_2": "A", "standard_oper_time": 14.64, "fixed_station_code": "", "fixed_worker_code": ""}, {"operation": "op-8865838483-021", "operation_number": 300450, "part_code": "BJ05", "operation_category": "216169", "machine_type": "m-688067-01", "machine_type_2": "A", "standard_oper_time": 53.52, "fixed_station_code": "", "fixed_worker_code": ""}, {"operation": "op-8865837083-022", "operation_number": 300460, "part_code": "BJ05", "operation_category": "205049", "machine_type": "m-688067-01", "machine_type_2": "A", "standard_oper_time": 18.66, "fixed_station_code": "", "fixed_worker_code": ""}, {"operation": "op-8880758083-082", "operation_number": 300470, "part_code": "BJ05", "operation_category": "223180", "machine_type": "m-848490-01", "machine_type_2": "A", "standard_oper_time": 31.68, "fixed_station_code": "", "fixed_worker_code": ""}, {"operation": "op-8865838079-010", "operation_number": 300480, "part_code": "BJ05", "operation_category": "221178", "machine_type": "m-848490-01", "machine_type_2": "A", "standard_oper_time": 40.26, "fixed_station_code": "", "fixed_worker_code": ""}, {"operation": "op-8865838083-017", "operation_number": 300490, "part_code": "BJ05", "operation_category": "223180", "machine_type": "m-848490-01", "machine_type_2": "A", "standard_oper_time": 23.22, "fixed_station_code": "", "fixed_worker_code": ""}, {"operation": "op-8880758384-278", "operation_number": 300500, "part_code": "BJ05", "operation_category": "205048", "machine_type": "m-688067-01", "machine_type_2": "A", "standard_oper_time": 28.08, "fixed_station_code": "", "fixed_worker_code": ""}, {"operation": "op-8865838384-268", "operation_number": 300510, "part_code": "BJ05", "operation_category": "214133", "machine_type": "m-688067-01", "machine_type_2": "A", "standard_oper_time": 24.06, "fixed_station_code": "", "fixed_worker_code": ""}, {"operation": "op-8865838369-111", "operation_number": 300520, "part_code": "BJ05", "operation_category": "210114", "machine_type": "m-686867-01", "machine_type_2": "A", "standard_oper_time": 133.68, "fixed_station_code": "", "fixed_worker_code": ""}, {"operation": "op-8890748380-095", "operation_number": 300530, "part_code": "BJ05", "operation_category": "231188", "machine_type": "m-837275-01", "machine_type_2": "A", "standard_oper_time": 42.96, "fixed_station_code": "", "fixed_worker_code": ""}, {"operation": "op-8865838283-026", "operation_number": 300540, "part_code": "BJ05", "operation_category": "208069", "machine_type": "m-688067-01", "machine_type_2": "A", "standard_oper_time": 39.78, "fixed_station_code": "", "fixed_worker_code": ""}, {"operation": "op-8865836584-120", "operation_number": 300550, "part_code": "BJ05", "operation_category": "202009", "machine_type": "m-688067-01", "machine_type_2": "A", "standard_oper_time": 30.12, "fixed_station_code": "", "fixed_worker_code": ""}, {"operation": "op-8465836584-00011", "operation_number": 300560, "part_code": "BJ05", "operation_category": "202010", "machine_type": "m-688067-01", "machine_type_2": "A", "standard_oper_time": 36.72, "fixed_station_code": "", "fixed_worker_code": ""}, {"operation": "op-8865838483-031", "operation_number": 300570, "part_code": "BJ05", "operation_category": "216167", "machine_type": "m-688067-05", "machine_type_2": "A", "standard_oper_time": 151.98, "fixed_station_code": "", "fixed_worker_code": ""}, {"operation": "op-8665837976-00011", "operation_number": 300580, "part_code": "BJ05", "operation_category": "201001", "machine_type": "m-756667-01", "machine_type_2": "A", "standard_oper_time": 38.1, "fixed_station_code": "", "fixed_worker_code": ""}, {"operation": "op-8865837083-336", "operation_number": 300590, "part_code": "BJ05", "operation_category": "205049", "machine_type": "m-688067-01", "machine_type_2": "A", "standard_oper_time": 21.48, "fixed_station_code": "", "fixed_worker_code": ""}, {"operation": "op-8865838283-198", "operation_number": 300600, "part_code": "BJ05", "operation_category": "208085", "machine_type": "m-688067-01", "machine_type_2": "A", "standard_oper_time": 127.5, "fixed_station_code": "", "fixed_worker_code": ""}, {"operation": "op-8865838083-042", "operation_number": 300610, "part_code": "BJ05", "operation_category": "223180", "machine_type": "m-848490-01", "machine_type_2": "A", "standard_oper_time": 15.9, "fixed_station_code": "", "fixed_worker_code": ""}, {"operation": "op-8865838083-044", "operation_number": 300620, "part_code": "BJ05", "operation_category": "223180", "machine_type": "m-848490-01", "machine_type_2": "A", "standard_oper_time": 16.38, "fixed_station_code": "", "fixed_worker_code": ""}, {"operation": "op-8881848167-011", "operation_number": 300630, "part_code": "BJ05", "operation_category": "249219", "machine_type": "m-748990-01", "machine_type_2": "A", "standard_oper_time": 69.0, "fixed_station_code": "st-1208-25", "fixed_worker_code": "w-671276"}], "machine_list": [{"machine_type": "m-838067-02", "is_mono": false, "is_movable": true, "is_machine_needed": true}, {"machine_type": "m-688067-02", "is_mono": false, "is_movable": true, "is_machine_needed": true}, {"machine_type": "m-829067-01", "is_mono": false, "is_movable": true, "is_machine_needed": true}, {"machine_type": "m-688067-03", "is_mono": false, "is_movable": true, "is_machine_needed": true}, {"machine_type": "m-906877-01", "is_mono": true, "is_movable": true, "is_machine_needed": true}, {"machine_type": "m-847467-03", "is_mono": false, "is_movable": true, "is_machine_needed": true}, {"machine_type": "m-847467-01", "is_mono": false, "is_movable": true, "is_machine_needed": true}, {"machine_type": "m-847467-02", "is_mono": false, "is_movable": true, "is_machine_needed": true}, {"machine_type": "m-687675-01", "is_mono": false, "is_movable": true, "is_machine_needed": true}, {"machine_type": "m-777467-01", "is_mono": false, "is_movable": true, "is_machine_needed": true}, {"machine_type": "m-688467-01", "is_mono": false, "is_movable": true, "is_machine_needed": true}, {"machine_type": "m-908867-02", "is_mono": false, "is_movable": true, "is_machine_needed": true}, {"machine_type": "m-908867-01", "is_mono": false, "is_movable": true, "is_machine_needed": true}, {"machine_type": "m-829067-02", "is_mono": false, "is_movable": true, "is_machine_needed": true}, {"machine_type": "m-887274-01", "is_mono": true, "is_movable": true, "is_machine_needed": true}, {"machine_type": "m-908474-01", "is_mono": true, "is_movable": false, "is_machine_needed": true}, {"machine_type": "m-906690-01", "is_mono": true, "is_movable": true, "is_machine_needed": true}, {"machine_type": "m-837770-01", "is_mono": true, "is_movable": false, "is_machine_needed": true}, {"machine_type": "m-688367-01", "is_mono": false, "is_movable": true, "is_machine_needed": true}, {"machine_type": "m-888067-01", "is_mono": false, "is_movable": true, "is_machine_needed": true}, {"machine_type": "m-756667-04", "is_mono": false, "is_movable": true, "is_machine_needed": true}, {"machine_type": "m-667567-01", "is_mono": true, "is_movable": true, "is_machine_needed": true}, {"machine_type": "m-688067-01", "is_mono": false, "is_movable": true, "is_machine_needed": true}, {"machine_type": "m-687584-01", "is_mono": false, "is_movable": true, "is_machine_needed": true}, {"machine_type": "m-838067-01", "is_mono": false, "is_movable": true, "is_machine_needed": true}, {"machine_type": "m-6867-001", "is_mono": false, "is_movable": true, "is_machine_needed": true}, {"machine_type": "m-756667-01", "is_mono": false, "is_movable": true, "is_machine_needed": true}, {"machine_type": "m-756667-02", "is_mono": false, "is_movable": true, "is_machine_needed": true}, {"machine_type": "m-756667-03", "is_mono": false, "is_movable": true, "is_machine_needed": true}, {"machine_type": "m-688376-01", "is_mono": false, "is_movable": true, "is_machine_needed": true}, {"machine_type": "m-906674-01", "is_mono": false, "is_movable": true, "is_machine_needed": true}, {"machine_type": "m-686867-01", "is_mono": false, "is_movable": true, "is_machine_needed": true}, {"machine_type": "m-687766-01", "is_mono": true, "is_movable": true, "is_machine_needed": true}, {"machine_type": "m-838376-01", "is_mono": false, "is_movable": true, "is_machine_needed": true}, {"machine_type": "m-688067-05", "is_mono": false, "is_movable": true, "is_machine_needed": true}, {"machine_type": "m-687584-02", "is_mono": false, "is_movable": true, "is_machine_needed": true}, {"machine_type": "m-688067-09", "is_mono": false, "is_movable": true, "is_machine_needed": true}, {"machine_type": "m-756874-01", "is_mono": false, "is_movable": true, "is_machine_needed": true}, {"machine_type": "m-829067-03", "is_mono": false, "is_movable": true, "is_machine_needed": true}, {"machine_type": "m-7567-002", "is_mono": false, "is_movable": true, "is_machine_needed": true}, {"machine_type": "m-7567-001", "is_mono": false, "is_movable": true, "is_machine_needed": true}, {"machine_type": "m-808967-01", "is_mono": false, "is_movable": true, "is_machine_needed": true}, {"machine_type": "m-708967-01", "is_mono": false, "is_movable": true, "is_machine_needed": true}, {"machine_type": "m-687567-01", "is_mono": true, "is_movable": false, "is_machine_needed": true}, {"machine_type": "m-689067-01", "is_mono": false, "is_movable": true, "is_machine_needed": true}, {"machine_type": "m-677567-01", "is_mono": false, "is_movable": true, "is_machine_needed": true}, {"machine_type": "m-837275-01", "is_mono": false, "is_movable": true, "is_machine_needed": true}, {"machine_type": "m-6890-001", "is_mono": false, "is_movable": true, "is_machine_needed": true}, {"machine_type": "m-686875-01", "is_mono": false, "is_movable": true, "is_machine_needed": true}, {"machine_type": "m-827467-01", "is_mono": false, "is_movable": true, "is_machine_needed": true}, {"machine_type": "m-756967-01", "is_mono": false, "is_movable": true, "is_machine_needed": true}, {"machine_type": "m-747767-01", "is_mono": false, "is_movable": true, "is_machine_needed": true}, {"machine_type": "m-688869-01", "is_mono": false, "is_movable": true, "is_machine_needed": true}, {"machine_type": "m-8370-001", "is_mono": true, "is_movable": true, "is_machine_needed": true}, {"machine_type": "m-848490-01", "is_mono": true, "is_movable": false, "is_machine_needed": true}, {"machine_type": "m-837771-01", "is_mono": true, "is_movable": true, "is_machine_needed": true}, {"machine_type": "m-8371-001", "is_mono": false, "is_movable": true, "is_machine_needed": false}, {"machine_type": "m-9074-001", "is_mono": false, "is_movable": true, "is_machine_needed": true}, {"machine_type": "m-748990-01", "is_mono": true, "is_movable": false, "is_machine_needed": true}, {"machine_type": "m-848468-01", "is_mono": true, "is_movable": false, "is_machine_needed": true}, {"machine_type": "m-677574-01", "is_mono": true, "is_movable": false, "is_machine_needed": true}, {"machine_type": "m-8878-001", "is_mono": false, "is_movable": true, "is_machine_needed": false}, {"machine_type": "m-688969-01", "is_mono": true, "is_movable": true, "is_machine_needed": true}, {"machine_type": "m-676684-01", "is_mono": false, "is_movable": true, "is_machine_needed": true}, {"machine_type": "m-6774-01", "is_mono": false, "is_movable": true, "is_machine_needed": true}, {"machine_type": "m-6780-01", "is_mono": false, "is_movable": true, "is_machine_needed": true}, {"machine_type": "m-678084-01", "is_mono": false, "is_movable": true, "is_machine_needed": true}, {"machine_type": "m-686667-01", "is_mono": false, "is_movable": false, "is_machine_needed": true}, {"machine_type": "m-6867-002", "is_mono": false, "is_movable": true, "is_machine_needed": true}, {"machine_type": "m-6867-01", "is_mono": false, "is_movable": true, "is_machine_needed": true}, {"machine_type": "m-687574-01", "is_mono": false, "is_movable": true, "is_machine_needed": true}, {"machine_type": "m-688067-01S01034", "is_mono": false, "is_movable": true, "is_machine_needed": true}, {"machine_type": "m-688067-04", "is_mono": false, "is_movable": true, "is_machine_needed": true}, {"machine_type": "m-688067-06", "is_mono": false, "is_movable": true, "is_machine_needed": true}, {"machine_type": "m-688067-07", "is_mono": false, "is_movable": true, "is_machine_needed": true}, {"machine_type": "m-688067-08", "is_mono": false, "is_movable": true, "is_machine_needed": true}, {"machine_type": "m-688067-10", "is_mono": false, "is_movable": true, "is_machine_needed": true}, {"machine_type": "m-6883-01", "is_mono": false, "is_movable": true, "is_machine_needed": true}, {"machine_type": "m-688976-01", "is_mono": false, "is_movable": true, "is_machine_needed": true}, {"machine_type": "m-708074-01", "is_mono": false, "is_movable": true, "is_machine_needed": true}, {"machine_type": "m-708074-02", "is_mono": false, "is_movable": true, "is_machine_needed": true}, {"machine_type": "m-708074-03", "is_mono": false, "is_movable": true, "is_machine_needed": true}, {"machine_type": "m-7567-003", "is_mono": false, "is_movable": true, "is_machine_needed": true}, {"machine_type": "m-7666-01", "is_mono": false, "is_movable": true, "is_machine_needed": true}, {"machine_type": "m-7680-01", "is_mono": false, "is_movable": true, "is_machine_needed": true}, {"machine_type": "m-7772-001", "is_mono": false, "is_movable": true, "is_machine_needed": true}, {"machine_type": "m-7772-003", "is_mono": false, "is_movable": true, "is_machine_needed": true}, {"machine_type": "m-778484-01", "is_mono": false, "is_movable": true, "is_machine_needed": true}, {"machine_type": "m-8067-001", "is_mono": false, "is_movable": true, "is_machine_needed": true}, {"machine_type": "m-8080-01", "is_mono": false, "is_movable": true, "is_machine_needed": true}, {"machine_type": "m-8190-0042", "is_mono": false, "is_movable": true, "is_machine_needed": true}, {"machine_type": "m-828174-01", "is_mono": false, "is_movable": true, "is_machine_needed": true}, {"machine_type": "m-829067-04", "is_mono": false, "is_movable": true, "is_machine_needed": true}, {"machine_type": "m-8371-01", "is_mono": false, "is_movable": true, "is_machine_needed": true}, {"machine_type": "m-838976-01", "is_mono": false, "is_movable": true, "is_machine_needed": true}, {"machine_type": "m-849084-01", "is_mono": false, "is_movable": true, "is_machine_needed": true}, {"machine_type": "m-8788-001", "is_mono": false, "is_movable": true, "is_machine_needed": true}, {"machine_type": "m-9080-01", "is_mono": false, "is_movable": true, "is_machine_needed": true}, {"machine_type": "m-748990-", "is_mono": false, "is_movable": true, "is_machine_needed": true}, {"machine_type": "m-7772-004", "is_mono": false, "is_movable": true, "is_machine_needed": true}, {"machine_type": "m-7772-024", "is_mono": false, "is_movable": true, "is_machine_needed": true}, {"machine_type": "m-7772-025", "is_mono": false, "is_movable": true, "is_machine_needed": true}, {"machine_type": "m-7772-026", "is_mono": false, "is_movable": true, "is_machine_needed": true}, {"machine_type": "m-838374-01", "is_mono": false, "is_movable": true, "is_machine_needed": true}, {"machine_type": "m-907767-01", "is_mono": false, "is_movable": true, "is_machine_needed": true}, {"machine_type": "m-847467-04", "is_mono": false, "is_movable": true, "is_machine_needed": true}], "station_list": [{"station_code": "st-1208-1", "line_number": 1, "curr_machine_list": [], "neighbor_station_list": [{"station_code": "st-1208-2"}]}, {"station_code": "st-1208-10", "line_number": 10, "curr_machine_list": [], "neighbor_station_list": [{"station_code": "st-1208-8"}, {"station_code": "st-1208-9"}, {"station_code": "st-1208-12"}, {"station_code": "st-1208-11"}, {"station_code": "st-1208-16"}, {"station_code": "st-1208-17"}, {"station_code": "st-1208-18"}, {"station_code": "st-1208-19"}, {"station_code": "st-1208-20"}]}, {"station_code": "st-1208-11", "line_number": 11, "curr_machine_list": [], "neighbor_station_list": [{"station_code": "st-1208-9"}, {"station_code": "st-1208-10"}, {"station_code": "st-1208-12"}, {"station_code": "st-1208-13"}, {"station_code": "st-1208-15"}, {"station_code": "st-1208-16"}, {"station_code": "st-1208-17"}, {"station_code": "st-1208-18"}, {"station_code": "st-1208-19"}]}, {"station_code": "st-1208-12", "line_number": 12, "curr_machine_list": [], "neighbor_station_list": [{"station_code": "st-1208-10"}, {"station_code": "st-1208-11"}, {"station_code": "st-1208-13"}, {"station_code": "st-1208-14"}, {"station_code": "st-1208-15"}, {"station_code": "st-1208-16"}, {"station_code": "st-1208-17"}, {"station_code": "st-1208-18"}]}, {"station_code": "st-1208-13", "line_number": 13, "curr_machine_list": [], "neighbor_station_list": [{"station_code": "st-1208-11"}, {"station_code": "st-1208-12"}, {"station_code": "st-1208-14"}, {"station_code": "st-1208-15"}, {"station_code": "st-1208-16"}, {"station_code": "st-1208-17"}]}, {"station_code": "st-1208-14", "line_number": 14, "curr_machine_list": [], "neighbor_station_list": [{"station_code": "st-1208-12"}, {"station_code": "st-1208-13"}, {"station_code": "st-1208-15"}, {"station_code": "st-1208-16"}]}, {"station_code": "st-1208-15", "line_number": 15, "curr_machine_list": [{"machine_type": "m-848490-01"}], "neighbor_station_list": [{"station_code": "st-1208-11"}, {"station_code": "st-1208-12"}, {"station_code": "st-1208-13"}, {"station_code": "st-1208-14"}, {"station_code": "st-1208-16"}, {"station_code": "st-1208-17"}]}, {"station_code": "st-1208-16", "line_number": 16, "curr_machine_list": [], "neighbor_station_list": [{"station_code": "st-1208-10"}, {"station_code": "st-1208-11"}, {"station_code": "st-1208-12"}, {"station_code": "st-1208-13"}, {"station_code": "st-1208-14"}, {"station_code": "st-1208-15"}, {"station_code": "st-1208-17"}, {"station_code": "st-1208-18"}]}, {"station_code": "st-1208-17", "line_number": 17, "curr_machine_list": [{"machine_type": "m-687567-01"}], "neighbor_station_list": [{"station_code": "st-1208-9"}, {"station_code": "st-1208-10"}, {"station_code": "st-1208-11"}, {"station_code": "st-1208-12"}, {"station_code": "st-1208-13"}, {"station_code": "st-1208-16"}, {"station_code": "st-1208-15"}, {"station_code": "st-1208-18"}, {"station_code": "st-1208-19"}]}, {"station_code": "st-1208-18", "line_number": 18, "curr_machine_list": [], "neighbor_station_list": [{"station_code": "st-1208-8"}, {"station_code": "st-1208-9"}, {"station_code": "st-1208-10"}, {"station_code": "st-1208-11"}, {"station_code": "st-1208-12"}, {"station_code": "st-1208-16"}, {"station_code": "st-1208-17"}, {"station_code": "st-1208-19"}, {"station_code": "st-1208-20"}]}, {"station_code": "st-1208-19", "line_number": 19, "curr_machine_list": [], "neighbor_station_list": [{"station_code": "st-1208-7"}, {"station_code": "st-1208-8"}, {"station_code": "st-1208-9"}, {"station_code": "st-1208-10"}, {"station_code": "st-1208-11"}, {"station_code": "st-1208-17"}, {"station_code": "st-1208-18"}, {"station_code": "st-1208-20"}, {"station_code": "st-1208-21"}]}, {"station_code": "st-1208-2", "line_number": 2, "curr_machine_list": [{"machine_type": "m-848490-01"}], "neighbor_station_list": [{"station_code": "st-1208-1"}, {"station_code": "st-1208-4"}, {"station_code": "st-1208-24"}]}, {"station_code": "st-1208-20", "line_number": 20, "curr_machine_list": [], "neighbor_station_list": [{"station_code": "st-1208-7"}, {"station_code": "st-1208-8"}, {"station_code": "st-1208-9"}, {"station_code": "st-1208-10"}, {"station_code": "st-1208-18"}, {"station_code": "st-1208-19"}, {"station_code": "st-1208-21"}, {"station_code": "st-1208-22"}, {"station_code": "st-1208-6"}]}, {"station_code": "st-1208-21", "line_number": 21, "curr_machine_list": [], "neighbor_station_list": [{"station_code": "st-1208-5"}, {"station_code": "st-1208-6"}, {"station_code": "st-1208-7"}, {"station_code": "st-1208-8"}, {"station_code": "st-1208-9"}, {"station_code": "st-1208-19"}, {"station_code": "st-1208-20"}, {"station_code": "st-1208-22"}, {"station_code": "st-1208-23"}]}, {"station_code": "st-1208-22", "line_number": 22, "curr_machine_list": [], "neighbor_station_list": [{"station_code": "st-1208-4"}, {"station_code": "st-1208-5"}, {"station_code": "st-1208-6"}, {"station_code": "st-1208-7"}, {"station_code": "st-1208-8"}, {"station_code": "st-1208-20"}, {"station_code": "st-1208-21"}, {"station_code": "st-1208-23"}, {"station_code": "st-1208-24"}]}, {"station_code": "st-1208-23", "line_number": 23, "curr_machine_list": [], "neighbor_station_list": [{"station_code": "st-1208-4"}, {"station_code": "st-1208-5"}, {"station_code": "st-1208-6"}, {"station_code": "st-1208-7"}, {"station_code": "st-1208-21"}, {"station_code": "st-1208-22"}, {"station_code": "st-1208-24"}]}, {"station_code": "st-1208-24", "line_number": 24, "curr_machine_list": [{"machine_type": "m-748990-01"}], "neighbor_station_list": [{"station_code": "st-1208-2"}, {"station_code": "st-1208-4"}, {"station_code": "st-1208-5"}, {"station_code": "st-1208-6"}, {"station_code": "st-1208-22"}, {"station_code": "st-1208-23"}]}, {"station_code": "st-1208-25", "line_number": 25, "curr_machine_list": [{"machine_type": "m-748990-01"}], "neighbor_station_list": []}, {"station_code": "st-1208-4", "line_number": 4, "curr_machine_list": [], "neighbor_station_list": [{"station_code": "st-1208-2"}, {"station_code": "st-1208-5"}, {"station_code": "st-1208-6"}, {"station_code": "st-1208-22"}, {"station_code": "st-1208-23"}, {"station_code": "st-1208-24"}]}, {"station_code": "st-1208-5", "line_number": 5, "curr_machine_list": [], "neighbor_station_list": [{"station_code": "st-1208-4"}, {"station_code": "st-1208-6"}, {"station_code": "st-1208-7"}, {"station_code": "st-1208-21"}, {"station_code": "st-1208-22"}, {"station_code": "st-1208-23"}, {"station_code": "st-1208-24"}]}, {"station_code": "st-1208-6", "line_number": 6, "curr_machine_list": [], "neighbor_station_list": [{"station_code": "st-1208-4"}, {"station_code": "st-1208-5"}, {"station_code": "st-1208-7"}, {"station_code": "st-1208-21"}, {"station_code": "st-1208-22"}, {"station_code": "st-1208-23"}, {"station_code": "st-1208-24"}, {"station_code": "st-1208-8"}, {"station_code": "st-1208-20"}]}, {"station_code": "st-1208-7", "line_number": 7, "curr_machine_list": [], "neighbor_station_list": [{"station_code": "st-1208-5"}, {"station_code": "st-1208-6"}, {"station_code": "st-1208-8"}, {"station_code": "st-1208-9"}, {"station_code": "st-1208-19"}, {"station_code": "st-1208-20"}, {"station_code": "st-1208-21"}, {"station_code": "st-1208-22"}, {"station_code": "st-1208-23"}]}, {"station_code": "st-1208-8", "line_number": 8, "curr_machine_list": [], "neighbor_station_list": [{"station_code": "st-1208-7"}, {"station_code": "st-1208-6"}, {"station_code": "st-1208-9"}, {"station_code": "st-1208-10"}, {"station_code": "st-1208-19"}, {"station_code": "st-1208-20"}, {"station_code": "st-1208-18"}, {"station_code": "st-1208-21"}, {"station_code": "st-1208-22"}]}, {"station_code": "st-1208-9", "line_number": 9, "curr_machine_list": [], "neighbor_station_list": [{"station_code": "st-1208-7"}, {"station_code": "st-1208-8"}, {"station_code": "st-1208-10"}, {"station_code": "st-1208-11"}, {"station_code": "st-1208-17"}, {"station_code": "st-1208-18"}, {"station_code": "st-1208-19"}, {"station_code": "st-1208-20"}, {"station_code": "st-1208-21"}]}], "joint_operation_list": [{"part_code": "BJ02", "joint_operation": "op-8665837478-00001"}, {"part_code": "BJ04", "joint_operation": "op-8877836584-013"}, {"part_code": "BJ03", "joint_operation": "op-8665837478-00001"}, {"part_code": "BJ01", "joint_operation": "op-8865838369-111"}], "config_param": {"max_worker_per_oper": 2, "max_station_per_worker": 3, "max_cycle_count": 4, "max_revisited_station_count": 3, "volatility_rate": 0.8, "volatility_weight": 0.3, "upph_weight": 0.7, "max_machine_per_station": 3, "max_station_per_oper": 2, "max_split_num": 3}}
