# Supplementary material for: Application of enhanced benders decomposition algorithm in circular assembly line balancing problem with task splitting
Source: PLoS One. 2025 Oct 6;20(10):e0333263. doi: 10.1371/journal.pone.0333263 (PMC12500168; doi:10.1371/journal.pone.0333263)
Supplement: S1 File — The raw statistical data underlying the key figures and tables. (ZIP) [file pone.0333263.s001.zip › Meta Data/instances/instance-33.txt]

{"worker_list": [{"worker_code": "w-000765", "operation_skill_list": [{"worker_code": "w-000765", "operation_code": "op-7665838483-00743T", "operation_category": "206053", "efficiency": 0.8}], "operation_category_skill_list": [{"worker_code": "w-000765", "operation_category": "218175", "efficiency": 1.1788}, {"worker_code": "w-000765", "operation_category": "214138", "efficiency": 0.916}, {"worker_code": "w-000765", "operation_category": "206055", "efficiency": 1.3795}, {"worker_code": "w-000765", "operation_category": "201001", "efficiency": 1.0861}, {"worker_code": "w-000765", "operation_category": "206057", "efficiency": 0.9041}, {"worker_code": "w-000765", "operation_category": "214133", "efficiency": 0.9982}, {"worker_code": "w-000765", "operation_category": "216155", "efficiency": 1.0612}, {"worker_code": "w-000765", "operation_category": "245241", "efficiency": 1.0507}, {"worker_code": "w-000765", "operation_category": "203040", "efficiency": 1.1923}, {"worker_code": "w-000765", "operation_category": "215149", "efficiency": 1.0}, {"worker_code": "w-000765", "operation_category": "202013", "efficiency": 1.0852}, {"worker_code": "w-000765", "operation_category": "216169", "efficiency": 1.1198}, {"worker_code": "w-000765", "operation_category": "216164", "efficiency": 0.8046}], "curr_station_list": [{"station_code": "st-833114-24"}]}, {"worker_code": "w-002572", "operation_skill_list": [{"worker_code": "w-002572", "operation_code": "op-7665838477-570", "operation_category": "215149", "efficiency": 1.2}, {"worker_code": "w-002572", "operation_code": "op-7665838370-706", "operation_category": "211119", "efficiency": 0.8}, {"worker_code": "w-002572", "operation_code": "op-7665837976-258", "operation_category": "201001", "efficiency": 1.2}, {"worker_code": "w-002572", "operation_code": "op-7665838483-329", "operation_category": "216155", "efficiency": 1.2}, {"worker_code": "w-002572", "operation_code": "op-7665838283-779", "operation_category": "208091", "efficiency": 1.2}], "operation_category_skill_list": [{"worker_code": "w-002572", "operation_category": "214138", "efficiency": 1.0533}, {"worker_code": "w-002572", "operation_category": "201001", "efficiency": 0.972}, {"worker_code": "w-002572", "operation_category": "214133", "efficiency": 1.0461}, {"worker_code": "w-002572", "operation_category": "205049", "efficiency": 1.022}, {"worker_code": "w-002572", "operation_category": "216155", "efficiency": 0.8981}, {"worker_code": "w-002572", "operation_category": "206058", "efficiency": 1.0}, {"worker_code": "w-002572", "operation_category": "203040", "efficiency": 1.1022}, {"worker_code": "w-002572", "operation_category": "244211", "efficiency": 1.0}, {"worker_code": "w-002572", "operation_category": "215149", "efficiency": 1.1614}, {"worker_code": "w-002572", "operation_category": "202013", "efficiency": 1.1171}, {"worker_code": "w-002572", "operation_category": "216169", "efficiency": 0.9311}, {"worker_code": "w-002572", "operation_category": "214139", "efficiency": 1.7}], "curr_station_list": [{"station_code": "st-833114-12"}]}, {"worker_code": "w-005225", "operation_skill_list": [{"worker_code": "w-005225", "operation_code": "op-7665836678-077", "operation_category": "203040", "efficiency": 1.2756}, {"worker_code": "w-005225", "operation_code": "op-7665838369-073", "operation_category": "210115", "efficiency": 1.1185}, {"worker_code": "w-005225", "operation_code": "op-7677836584-006", "operation_category": "202013", "efficiency": 2.0}], "operation_category_skill_list": [{"worker_code": "w-005225", "operation_category": "214138", "efficiency": 1.2626}, {"worker_code": "w-005225", "operation_category": "214133", "efficiency": 0.858}, {"worker_code": "w-005225", "operation_category": "216155", "efficiency": 0.5328}], "curr_station_list": [{"station_code": "st-833114-28"}]}, {"worker_code": "w-005692", "operation_skill_list": [{"worker_code": "w-005692", "operation_code": "op-7681848167-006", "operation_category": "249219", "efficiency": 0.6551}], "operation_category_skill_list": [], "curr_station_list": [{"station_code": "st-833114-23"}]}, {"worker_code": "w-005851", "operation_skill_list": [{"worker_code": "w-005851", "operation_code": "op-7676787976-097", "operation_category": "201001", "efficiency": 1.4501}, {"worker_code": "w-005851", "operation_code": "op-7666757478-047", "operation_category": "206057", "efficiency": 0.9623}, {"worker_code": "w-005851", "operation_code": "op-7680758483-038", "operation_category": "216155", "efficiency": 0.6288}, {"worker_code": "w-005851", "operation_code": "op-7670827976-306", "operation_category": "201001", "efficiency": 1.0}, {"worker_code": "w-005851", "operation_code": "op-7677836678-185", "operation_category": "203039", "efficiency": 0.8}, {"worker_code": "w-005851", "operation_code": "op-7677837478-321", "operation_category": "206058", "efficiency": 1.2}, {"worker_code": "w-005851", "operation_code": "op-7670827976-207", "operation_category": "201001", "efficiency": 1.2}, {"worker_code": "w-005851", "operation_code": "op-7676787478-051", "operation_category": "206055", "efficiency": 0.5596}, {"worker_code": "w-005851", "operation_code": "op-7677836887-474", "operation_category": "244211", "efficiency": 1.2}, {"worker_code": "w-005851", "operation_code": "op-7666757976-025", "operation_category": "201001", "efficiency": 1.2}, {"worker_code": "w-005851", "operation_code": "op-7683767478-006", "operation_category": "206057", "efficiency": 1.4316}, {"worker_code": "w-005851", "operation_code": "op-7683768483-017", "operation_category": "216164", "efficiency": 1.1645}, {"worker_code": "w-005851", "operation_code": "op-7677838478-336", "operation_category": "245242", "efficiency": 1.2}, {"worker_code": "w-005851", "operation_code": "op-7666757976-151", "operation_category": "201001", "efficiency": 1.0506}, {"worker_code": "w-005851", "operation_code": "op-7676786584-140", "operation_category": "202011", "efficiency": 1.2}], "operation_category_skill_list": [{"worker_code": "w-005851", "operation_category": "222179", "efficiency": 1.5375}, {"worker_code": "w-005851", "operation_category": "214138", "efficiency": 1.2786}, {"worker_code": "w-005851", "operation_category": "206055", "efficiency": 1.1449}, {"worker_code": "w-005851", "operation_category": "205049", "efficiency": 1.1387}, {"worker_code": "w-005851", "operation_category": "216155", "efficiency": 1.4407}, {"worker_code": "w-005851", "operation_category": "201001", "efficiency": 1.2211}, {"worker_code": "w-005851", "operation_category": "206057", "efficiency": 1.0389}, {"worker_code": "w-005851", "operation_category": "203040", "efficiency": 0.7933}, {"worker_code": "w-005851", "operation_category": "215149", "efficiency": 1.6759}, {"worker_code": "w-005851", "operation_category": "206051", "efficiency": 1.1402}, {"worker_code": "w-005851", "operation_category": "216169", "efficiency": 0.7956}, {"worker_code": "w-005851", "operation_category": "214139", "efficiency": 0.445}], "curr_station_list": [{"station_code": "st-833114-9"}]}, {"worker_code": "w-006955", "operation_skill_list": [{"worker_code": "w-006955", "operation_code": "op-7665838384-536", "operation_category": "214145", "efficiency": 1.2}, {"worker_code": "w-006955", "operation_code": "op-8465838478-00002", "operation_category": "245241", "efficiency": 0.8398}, {"worker_code": "w-006955", "operation_code": "op-7665838079-00001", "operation_category": "221178", "efficiency": 0.6018}, {"worker_code": "w-006955", "operation_code": "op-7665837976-415", "operation_category": "201001", "efficiency": 1.2}, {"worker_code": "w-006955", "operation_code": "op-7676788478-029", "operation_category": "245241", "efficiency": 1.0153}, {"worker_code": "w-006955", "operation_code": "op-7665838370-320", "operation_category": "211122", "efficiency": 1.2}, {"worker_code": "w-006955", "operation_code": "op-7665838477-037", "operation_category": "215149", "efficiency": 1.0199}, {"worker_code": "w-006955", "operation_code": "op-7676788477-101", "operation_category": "215149", "efficiency": 0.9689}], "operation_category_skill_list": [{"worker_code": "w-006955", "operation_category": "214138", "efficiency": 0.7555}, {"worker_code": "w-006955", "operation_category": "201001", "efficiency": 1.2}, {"worker_code": "w-006955", "operation_category": "206057", "efficiency": 0.7048}, {"worker_code": "w-006955", "operation_category": "221178", "efficiency": 0.6018}, {"worker_code": "w-006955", "operation_category": "220177", "efficiency": 1.3188}, {"worker_code": "w-006955", "operation_category": "203040", "efficiency": 0.919}, {"worker_code": "w-006955", "operation_category": "215149", "efficiency": 0.9944}, {"worker_code": "w-006955", "operation_category": "202013", "efficiency": 0.666}, {"worker_code": "w-006955", "operation_category": "216169", "efficiency": 0.7954}], "curr_station_list": [{"station_code": "st-833114-19"}]}, {"worker_code": "w-008554", "operation_skill_list": [{"worker_code": "w-008554", "operation_code": "op-7670828065-079", "operation_category": "218175", "efficiency": 1.2}, {"worker_code": "w-008554", "operation_code": "op-7677838079-213", "operation_category": "221178", "efficiency": 0.7783}, {"worker_code": "w-008554", "operation_code": "op-7677838079-324", "operation_category": "221178", "efficiency": 1.2}, {"worker_code": "w-008554", "operation_code": "op-7677838478-251", "operation_category": "245213", "efficiency": 1.2}, {"worker_code": "w-008554", "operation_code": "op-7680758070-00002", "operation_category": "219176", "efficiency": 1.2}, {"worker_code": "w-008554", "operation_code": "op-7677838072-649", "operation_category": "220177", "efficiency": 1.2}, {"worker_code": "w-008554", "operation_code": "op-7670828079-444", "operation_category": "221178", "efficiency": 1.2}, {"worker_code": "w-008554", "operation_code": "op-7670828070-160", "operation_category": "219176", "efficiency": 1.2}, {"worker_code": "w-008554", "operation_code": "op-7665838070-121", "operation_category": "219176", "efficiency": 0.8907}, {"worker_code": "w-008554", "operation_code": "op-7676788080-151", "operation_category": "222179", "efficiency": 1.0743}, {"worker_code": "w-008554", "operation_code": "op-7666758079-245", "operation_category": "221178", "efficiency": 1.2}, {"worker_code": "w-008554", "operation_code": "op-7666758079-228", "operation_category": "221178", "efficiency": 0.9945}, {"worker_code": "w-008554", "operation_code": "op-7666758065-071", "operation_category": "218175", "efficiency": 1.2}, {"worker_code": "w-008554", "operation_code": "op-7670828079-307", "operation_category": "221178", "efficiency": 1.0}], "operation_category_skill_list": [{"worker_code": "w-008554", "operation_category": "222179", "efficiency": 1.2308}, {"worker_code": "w-008554", "operation_category": "223180", "efficiency": 1.0997}, {"worker_code": "w-008554", "operation_category": "221178", "efficiency": 0.9975}, {"worker_code": "w-008554", "operation_category": "218175", "efficiency": 0.6505}], "curr_station_list": [{"station_code": "st-833114-8"}]}, {"worker_code": "w-013787", "operation_skill_list": [{"worker_code": "w-013787", "operation_code": "op-7676788080-053", "operation_category": "222179", "efficiency": 1.2}, {"worker_code": "w-013787", "operation_code": "op-7676788080-017", "operation_category": "222179", "efficiency": 1.0126}, {"worker_code": "w-013787", "operation_code": "op-7665838083-099", "operation_category": "223180", "efficiency": 0.6177}, {"worker_code": "w-013787", "operation_code": "op-7665838079-00001", "operation_category": "221178", "efficiency": 0.7184}, {"worker_code": "w-013787", "operation_code": "op-7665838070-121", "operation_category": "219176", "efficiency": 1.1158}, {"worker_code": "w-013787", "operation_code": "op-7665838080-653", "operation_category": "222179", "efficiency": 1.2}, {"worker_code": "w-013787", "operation_code": "op-7676788080-061", "operation_category": "222179", "efficiency": 1.2}, {"worker_code": "w-013787", "operation_code": "op-7676788080-151", "operation_category": "222179", "efficiency": 0.6098}, {"worker_code": "w-013787", "operation_code": "op-7665838065-252", "operation_category": "218175", "efficiency": 0.7991}, {"worker_code": "w-013787", "operation_code": "op-7676788080-018", "operation_category": "222179", "efficiency": 1.2383}], "operation_category_skill_list": [{"worker_code": "w-013787", "operation_category": "218175", "efficiency": 0.7389}, {"worker_code": "w-013787", "operation_category": "221178", "efficiency": 0.9336}, {"worker_code": "w-013787", "operation_category": "219176", "efficiency": 1.0161}, {"worker_code": "w-013787", "operation_category": "223180", "efficiency": 0.7902}, {"worker_code": "w-013787", "operation_category": "220177", "efficiency": 0.8296}, {"worker_code": "w-013787", "operation_category": "214139", "efficiency": 0.3912}], "curr_station_list": [{"station_code": "st-833114-13"}]}, {"worker_code": "w-015166", "operation_skill_list": [{"worker_code": "w-015166", "operation_code": "op-7665837083-00010", "operation_category": "205049", "efficiency": 1.2}, {"worker_code": "w-015166", "operation_code": "op-7665838384-536", "operation_category": "214145", "efficiency": 0.8}, {"worker_code": "w-015166", "operation_code": "op-7665838366-00012", "operation_category": "209235", "efficiency": 0.8632}, {"worker_code": "w-015166", "operation_code": "op-7676788478-029", "operation_category": "245241", "efficiency": 1.2524}, {"worker_code": "w-015166", "operation_code": "op-7676788366-030", "operation_category": "209103", "efficiency": 1.2037}, {"worker_code": "w-015166", "operation_code": "op-7665838370-320", "operation_category": "211122", "efficiency": 0.8}, {"worker_code": "w-015166", "operation_code": "op-7665838477-037", "operation_category": "215149", "efficiency": 1.4669}, {"worker_code": "w-015166", "operation_code": "op-7676788477-101", "operation_category": "215149", "efficiency": 1.3089}], "operation_category_skill_list": [{"worker_code": "w-015166", "operation_category": "206055", "efficiency": 1.397}, {"worker_code": "w-015166", "operation_category": "214133", "efficiency": 1.241}, {"worker_code": "w-015166", "operation_category": "216155", "efficiency": 1.0814}, {"worker_code": "w-015166", "operation_category": "245241", "efficiency": 1.3284}, {"worker_code": "w-015166", "operation_category": "203040", "efficiency": 1.1552}, {"worker_code": "w-015166", "operation_category": "215149", "efficiency": 1.3236}, {"worker_code": "w-015166", "operation_category": "216169", "efficiency": 1.3761}, {"worker_code": "w-015166", "operation_category": "209235", "efficiency": 0.8632}], "curr_station_list": [{"station_code": "st-833114-16"}]}, {"worker_code": "w-017553", "operation_skill_list": [{"worker_code": "w-017553", "operation_code": "op-7676787478-00007", "operation_category": "206055", "efficiency": 1.0846}, {"worker_code": "w-017553", "operation_code": "op-7676787478-00058", "operation_category": "206055", "efficiency": 1.2}, {"worker_code": "w-017553", "operation_code": "op-7665837976-00008", "operation_category": "201001", "efficiency": 0.8505}, {"worker_code": "w-017553", "operation_code": "op-7676787478-00059", "operation_category": "206055", "efficiency": 1.2}, {"worker_code": "w-017553", "operation_code": "op-8477838384-00014", "operation_category": "214139", "efficiency": 1.2}], "operation_category_skill_list": [{"worker_code": "w-017553", "operation_category": "201001", "efficiency": 1.1862}, {"worker_code": "w-017553", "operation_category": "206057", "efficiency": 0.5761}, {"worker_code": "w-017553", "operation_category": "206055", "efficiency": 1.2336}, {"worker_code": "w-017553", "operation_category": "216164", "efficiency": 1.0432}], "curr_station_list": []}, {"worker_code": "w-017703", "operation_skill_list": [{"worker_code": "w-017703", "operation_code": "op-7670828384-002", "operation_category": "214133", "efficiency": 1.2}, {"worker_code": "w-017703", "operation_code": "op-7680758483-038", "operation_category": "216155", "efficiency": 0.8452}, {"worker_code": "w-017703", "operation_code": "op-7666758384-128", "operation_category": "214133", "efficiency": 1.2}, {"worker_code": "w-017703", "operation_code": "op-7670827478-206", "operation_category": "206051", "efficiency": 1.2}, {"worker_code": "w-017703", "operation_code": "op-7666757478-244", "operation_category": "206051", "efficiency": 1.2}, {"worker_code": "w-017703", "operation_code": "op-7677836584-006", "operation_category": "202013", "efficiency": 1.6336}, {"worker_code": "w-017703", "operation_code": "op-7680758384-00002", "operation_category": "214137", "efficiency": 0.8}, {"worker_code": "w-017703", "operation_code": "op-7676786584-140", "operation_category": "202011", "efficiency": 1.1806}], "operation_category_skill_list": [{"worker_code": "w-017703", "operation_category": "206057", "efficiency": 1.5}, {"worker_code": "w-017703", "operation_category": "214133", "efficiency": 0.7615}, {"worker_code": "w-017703", "operation_category": "209235", "efficiency": 1.0}, {"worker_code": "w-017703", "operation_category": "216155", "efficiency": 0.8452}, {"worker_code": "w-017703", "operation_category": "215149", "efficiency": 1.0}, {"worker_code": "w-017703", "operation_category": "244211", "efficiency": 0.6323}, {"worker_code": "w-017703", "operation_category": "255246", "efficiency": 0.9853}, {"worker_code": "w-017703", "operation_category": "216169", "efficiency": 1.1808}, {"worker_code": "w-017703", "operation_category": "216164", "efficiency": 0.7877}, {"worker_code": "w-017703", "operation_category": "245242", "efficiency": 0.8}], "curr_station_list": [{"station_code": "st-833114-1"}]}, {"worker_code": "w-017720", "operation_skill_list": [{"worker_code": "w-017720", "operation_code": "op-7665838384-066", "operation_category": "214138", "efficiency": 1.4249}, {"worker_code": "w-017720", "operation_code": "op-7665838384-068", "operation_category": "214133", "efficiency": 1.2}, {"worker_code": "w-017720", "operation_code": "op-7665838369-067", "operation_category": "210105", "efficiency": 1.2}, {"worker_code": "w-017720", "operation_code": "op-7665837976-00468T", "operation_category": "201001", "efficiency": 1.2}], "operation_category_skill_list": [{"worker_code": "w-017720", "operation_category": "201001", "efficiency": 1.2}, {"worker_code": "w-017720", "operation_category": "214133", "efficiency": 1.2}, {"worker_code": "w-017720", "operation_category": "216155", "efficiency": 1.1668}], "curr_station_list": [{"station_code": "st-833114-31"}]}, {"worker_code": "w-017726", "operation_skill_list": [{"worker_code": "w-017726", "operation_code": "op-7665837478-00007", "operation_category": "206057", "efficiency": 1.0203}, {"worker_code": "w-017726", "operation_code": "op-7677838483-00001T", "operation_category": "216168", "efficiency": 0.8}], "operation_category_skill_list": [{"worker_code": "w-017726", "operation_category": "206055", "efficiency": 1.1438}, {"worker_code": "w-017726", "operation_category": "201001", "efficiency": 1.997}, {"worker_code": "w-017726", "operation_category": "206057", "efficiency": 1.0073}, {"worker_code": "w-017726", "operation_category": "214133", "efficiency": 1.3206}, {"worker_code": "w-017726", "operation_category": "209235", "efficiency": 1.113}, {"worker_code": "w-017726", "operation_category": "216164", "efficiency": 1.1103}], "curr_station_list": [{"station_code": "st-833114-10"}]}, {"worker_code": "w-019088", "operation_skill_list": [{"worker_code": "w-019088", "operation_code": "op-7680758283-062", "operation_category": "255246", "efficiency": 1.2}], "operation_category_skill_list": [{"worker_code": "w-019088", "operation_category": "218175", "efficiency": 0.5}, {"worker_code": "w-019088", "operation_category": "245241", "efficiency": 0.7375}, {"worker_code": "w-019088", "operation_category": "223180", "efficiency": 0.5119}, {"worker_code": "w-019088", "operation_category": "214139", "efficiency": 0.6224}], "curr_station_list": [{"station_code": "st-833114-21"}]}, {"worker_code": "w-019538", "operation_skill_list": [{"worker_code": "w-019538", "operation_code": "op-7680758483-00120T", "operation_category": "216155", "efficiency": 1.2}, {"worker_code": "w-019538", "operation_code": "op-7670828483-025", "operation_category": "216155", "efficiency": 1.2}, {"worker_code": "w-019538", "operation_code": "op-7670828477-158", "operation_category": "215149", "efficiency": 1.2}, {"worker_code": "w-019538", "operation_code": "op-7677838283-250", "operation_category": "208099", "efficiency": 0.8}, {"worker_code": "w-019538", "operation_code": "op-7680758477-148", "operation_category": "215149", "efficiency": 1.2}], "operation_category_skill_list": [{"worker_code": "w-019538", "operation_category": "206055", "efficiency": 0.7357}, {"worker_code": "w-019538", "operation_category": "214133", "efficiency": 1.446}, {"worker_code": "w-019538", "operation_category": "216155", "efficiency": 1.2}, {"worker_code": "w-019538", "operation_category": "220177", "efficiency": 0.9854}, {"worker_code": "w-019538", "operation_category": "215149", "efficiency": 0.7415}, {"worker_code": "w-019538", "operation_category": "244211", "efficiency": 0.4468}, {"worker_code": "w-019538", "operation_category": "255246", "efficiency": 0.9171}, {"worker_code": "w-019538", "operation_category": "214139", "efficiency": 0.6344}], "curr_station_list": []}, {"worker_code": "w-019988", "operation_skill_list": [{"worker_code": "w-019988", "operation_code": "op-7683767478-006", "operation_category": "206057", "efficiency": 1.1656}, {"worker_code": "w-019988", "operation_code": "op-7683768483-017", "operation_category": "216164", "efficiency": 1.1667}], "operation_category_skill_list": [{"worker_code": "w-019988", "operation_category": "206055", "efficiency": 1.0154}, {"worker_code": "w-019988", "operation_category": "201001", "efficiency": 1.0152}, {"worker_code": "w-019988", "operation_category": "206057", "efficiency": 1.1656}, {"worker_code": "w-019988", "operation_category": "205049", "efficiency": 1.1879}, {"worker_code": "w-019988", "operation_category": "209235", "efficiency": 0.8384}, {"worker_code": "w-019988", "operation_category": "206058", "efficiency": 1.3054}, {"worker_code": "w-019988", "operation_category": "203040", "efficiency": 0.901}, {"worker_code": "w-019988", "operation_category": "209103", "efficiency": 0.8144}, {"worker_code": "w-019988", "operation_category": "216169", "efficiency": 0.8984}], "curr_station_list": [{"station_code": "st-833114-5"}]}, {"worker_code": "w-020295", "operation_skill_list": [{"worker_code": "w-020295", "operation_code": "op-7683767478-006", "operation_category": "206057", "efficiency": 1.0568}, {"worker_code": "w-020295", "operation_code": "op-7683768483-017", "operation_category": "216164", "efficiency": 1.0834}, {"worker_code": "w-020295", "operation_code": "op-7683768366-053", "operation_category": "209235", "efficiency": 0.556}], "operation_category_skill_list": [{"worker_code": "w-020295", "operation_category": "214138", "efficiency": 1.6682}, {"worker_code": "w-020295", "operation_category": "206055", "efficiency": 0.9137}, {"worker_code": "w-020295", "operation_category": "201001", "efficiency": 1.9096}, {"worker_code": "w-020295", "operation_category": "206057", "efficiency": 0.9833}, {"worker_code": "w-020295", "operation_category": "216155", "efficiency": 0.8054}, {"worker_code": "w-020295", "operation_category": "209235", "efficiency": 0.6018}, {"worker_code": "w-020295", "operation_category": "203040", "efficiency": 0.9197}, {"worker_code": "w-020295", "operation_category": "215149", "efficiency": 0.8086}, {"worker_code": "w-020295", "operation_category": "216169", "efficiency": 0.5195}], "curr_station_list": [{"station_code": "st-833114-6"}]}, {"worker_code": "w-020296", "operation_skill_list": [{"worker_code": "w-020296", "operation_code": "op-7665836678-077", "operation_category": "203040", "efficiency": 0.5743}, {"worker_code": "w-020296", "operation_code": "op-7665838370-098", "operation_category": "211120", "efficiency": 0.9874}, {"worker_code": "w-020296", "operation_code": "op-7665838483-153", "operation_category": "216169", "efficiency": 1.2}], "operation_category_skill_list": [{"worker_code": "w-020296", "operation_category": "214138", "efficiency": 0.6091}, {"worker_code": "w-020296", "operation_category": "214133", "efficiency": 0.9784}, {"worker_code": "w-020296", "operation_category": "209235", "efficiency": 0.4747}, {"worker_code": "w-020296", "operation_category": "202013", "efficiency": 1.2}, {"worker_code": "w-020296", "operation_category": "216164", "efficiency": 0.9249}], "curr_station_list": [{"station_code": "st-833114-29"}]}, {"worker_code": "w-020502", "operation_skill_list": [{"worker_code": "w-020502", "operation_code": "op-7665838483-153", "operation_category": "216169", "efficiency": 1.2}], "operation_category_skill_list": [{"worker_code": "w-020502", "operation_category": "214138", "efficiency": 0.9615}, {"worker_code": "w-020502", "operation_category": "206055", "efficiency": 0.869}, {"worker_code": "w-020502", "operation_category": "206057", "efficiency": 0.786}, {"worker_code": "w-020502", "operation_category": "216155", "efficiency": 0.5974}], "curr_station_list": [{"station_code": "st-833114-26"}]}], "process_list": [{"operation": "op-7670828477-158", "operation_number": 200020, "part_code": "BJ02", "operation_category": "215149", "machine_type": "m-6867-001", "machine_type_2": "A", "standard_oper_time": 54.18, "fixed_station_code": "", "fixed_worker_code": ""}, {"operation": "op-7680758477-148", "operation_number": 200030, "part_code": "BJ02", "operation_category": "215149", "machine_type": "m-6867-001", "machine_type_2": "A", "standard_oper_time": 43.14, "fixed_station_code": "", "fixed_worker_code": ""}, {"operation": "op-7670828483-025", "operation_number": 200040, "part_code": "BJ02", "operation_category": "216155", "machine_type": "m-688067-01", "machine_type_2": "A", "standard_oper_time": 96.12, "fixed_station_code": "", "fixed_worker_code": ""}, {"operation": "op-7680758483-00120T", "operation_number": 200050, "part_code": "BJ02", "operation_category": "216155", "machine_type": "m-688067-01", "machine_type_2": "A", "standard_oper_time": 27.18, "fixed_station_code": "", "fixed_worker_code": ""}, {"operation": "op-7677838283-250", "operation_number": 211150, "part_code": "BJ01", "operation_category": "208099", "machine_type": "m-686867-01", "machine_type_2": "A", "standard_oper_time": 40.44, "fixed_station_code": "", "fixed_worker_code": ""}, {"operation": "op-7683767478-006", "operation_number": 211160, "part_code": "BJ04", "operation_category": "206057", "machine_type": "m-686867-01", "machine_type_2": "A", "standard_oper_time": 32.16, "fixed_station_code": "", "fixed_worker_code": ""}, {"operation": "op-7666757478-047", "operation_number": 221605, "part_code": "BJ03", "operation_category": "206057", "machine_type": "m-688067-01", "machine_type_2": "A", "standard_oper_time": 47.04, "fixed_station_code": "", "fixed_worker_code": ""}, {"operation": "op-7676787478-051", "operation_number": 221621, "part_code": "BJ05", "operation_category": "206055", "machine_type": "m-688067-01", "machine_type_2": "A", "standard_oper_time": 26.34, "fixed_station_code": "", "fixed_worker_code": ""}, {"operation": "op-7677836887-474", "operation_number": 221631, "part_code": "BJ10", "operation_category": "244211", "machine_type": "m-8371-001", "machine_type_2": "A", "standard_oper_time": 27.24, "fixed_station_code": "", "fixed_worker_code": ""}, {"operation": "op-7677837478-321", "operation_number": 221641, "part_code": "BJ10", "operation_category": "206058", "machine_type": "m-688067-01", "machine_type_2": "A", "standard_oper_time": 32.52, "fixed_station_code": "", "fixed_worker_code": ""}, {"operation": "op-7670827478-277", "operation_number": 221651, "part_code": "BJ02", "operation_category": "206057", "machine_type": "m-688067-01", "machine_type_2": "A", "standard_oper_time": 105.78, "fixed_station_code": "", "fixed_worker_code": ""}, {"operation": "op-7676786584-140", "operation_number": 221661, "part_code": "BJ05", "operation_category": "202011", "machine_type": "m-688067-01", "machine_type_2": "A", "standard_oper_time": 53.4, "fixed_station_code": "", "fixed_worker_code": ""}, {"operation": "op-7677836678-185", "operation_number": 221671, "part_code": "BJ12", "operation_category": "203039", "machine_type": "m-687584-01", "machine_type_2": "A", "standard_oper_time": 6.9, "fixed_station_code": "", "fixed_worker_code": ""}, {"operation": "op-7677838478-336", "operation_number": 221681, "part_code": "BJ12", "operation_category": "245242", "machine_type": "m-8371-001", "machine_type_2": "A", "standard_oper_time": 6.78, "fixed_station_code": "", "fixed_worker_code": ""}, {"operation": "op-7670827976-306", "operation_number": 221691, "part_code": "BJ02", "operation_category": "201001", "machine_type": "m-756667-01", "machine_type_2": "A", "standard_oper_time": 65.58, "fixed_station_code": "", "fixed_worker_code": ""}, {"operation": "op-7666757976-151", "operation_number": 221701, "part_code": "BJ03", "operation_category": "201001", "machine_type": "m-756667-01", "machine_type_2": "A", "standard_oper_time": 42.06, "fixed_station_code": "", "fixed_worker_code": ""}, {"operation": "op-7676787976-097", "operation_number": 221711, "part_code": "BJ05", "operation_category": "201001", "machine_type": "m-756667-01", "machine_type_2": "A", "standard_oper_time": 33.96, "fixed_station_code": "", "fixed_worker_code": ""}, {"operation": "op-7683768366-053", "operation_number": 221721, "part_code": "BJ04", "operation_category": "209235", "machine_type": "m-688067-01", "machine_type_2": "A", "standard_oper_time": 132.66, "fixed_station_code": "", "fixed_worker_code": ""}, {"operation": "op-7683768483-017", "operation_number": 221731, "part_code": "BJ04", "operation_category": "216164", "machine_type": "m-688067-01", "machine_type_2": "A", "standard_oper_time": 40.8, "fixed_station_code": "", "fixed_worker_code": ""}, {"operation": "op-7677838072-649", "operation_number": 226140, "part_code": "BJ01", "operation_category": "220177", "machine_type": "m-848490-01", "machine_type_2": "A", "standard_oper_time": 19.86, "fixed_station_code": "", "fixed_worker_code": ""}, {"operation": "op-7677838079-324", "operation_number": 226150, "part_code": "BJ10", "operation_category": "221178", "machine_type": "m-848490-01", "machine_type_2": "A", "standard_oper_time": 11.16, "fixed_station_code": "", "fixed_worker_code": ""}, {"operation": "op-7670828070-160", "operation_number": 244100, "part_code": "BJ02", "operation_category": "219176", "machine_type": "m-848490-01", "machine_type_2": "A", "standard_oper_time": 77.16, "fixed_station_code": "", "fixed_worker_code": ""}, {"operation": "op-7680758070-00002", "operation_number": 244120, "part_code": "BJ02", "operation_category": "219176", "machine_type": "m-848490-01", "machine_type_2": "A", "standard_oper_time": 19.68, "fixed_station_code": "", "fixed_worker_code": ""}, {"operation": "op-7677838079-213", "operation_number": 244140, "part_code": "BJ01", "operation_category": "221178", "machine_type": "m-848490-01", "machine_type_2": "A", "standard_oper_time": 14.22, "fixed_station_code": "", "fixed_worker_code": ""}, {"operation": "op-7677838478-251", "operation_number": 244150, "part_code": "BJ01", "operation_category": "245213", "machine_type": "m-8371-001", "machine_type_2": "A", "standard_oper_time": 22.08, "fixed_station_code": "", "fixed_worker_code": ""}, {"operation": "op-7677838083-483", "operation_number": 244200, "part_code": "BJ01", "operation_category": "223180", "machine_type": "m-848490-01", "machine_type_2": "A", "standard_oper_time": 19.98, "fixed_station_code": "", "fixed_worker_code": ""}, {"operation": "op-7670828079-307", "operation_number": 248900, "part_code": "BJ02", "operation_category": "221178", "machine_type": "m-848490-01", "machine_type_2": "A", "standard_oper_time": 19.68, "fixed_station_code": "", "fixed_worker_code": ""}, {"operation": "op-7666758079-228", "operation_number": 275920, "part_code": "BJ03", "operation_category": "221178", "machine_type": "m-848490-01", "machine_type_2": "A", "standard_oper_time": 16.68, "fixed_station_code": "", "fixed_worker_code": ""}, {"operation": "op-7676788080-151", "operation_number": 275930, "part_code": "BJ05", "operation_category": "222179", "machine_type": "m-848490-01", "machine_type_2": "A", "standard_oper_time": 7.14, "fixed_station_code": "", "fixed_worker_code": ""}, {"operation": "op-7680758283-062", "operation_number": 275953, "part_code": "BJ02", "operation_category": "255246", "machine_type": "m-687766-01", "machine_type_2": "A", "standard_oper_time": 99.42, "fixed_station_code": "", "fixed_worker_code": ""}, {"operation": "op-7680758483-038", "operation_number": 275960, "part_code": "BJ02", "operation_category": "216155", "machine_type": "m-688067-01", "machine_type_2": "A", "standard_oper_time": 36.54, "fixed_station_code": "", "fixed_worker_code": ""}, {"operation": "op-7680758384-00002", "operation_number": 275980, "part_code": "BJ02", "operation_category": "214137", "machine_type": "m-688067-01", "machine_type_2": "A", "standard_oper_time": 49.92, "fixed_station_code": "", "fixed_worker_code": ""}, {"operation": "op-7670828384-002", "operation_number": 275990, "part_code": "BJ02", "operation_category": "214133", "machine_type": "m-688067-01", "machine_type_2": "A", "standard_oper_time": 15.84, "fixed_station_code": "", "fixed_worker_code": ""}, {"operation": "op-7670827478-206", "operation_number": 276000, "part_code": "BJ02", "operation_category": "206051", "machine_type": "m-688067-01", "machine_type_2": "A", "standard_oper_time": 99.84, "fixed_station_code": "", "fixed_worker_code": ""}, {"operation": "op-7666758384-128", "operation_number": 276258, "part_code": "BJ03", "operation_category": "214133", "machine_type": "m-688067-01", "machine_type_2": "A", "standard_oper_time": 18.78, "fixed_station_code": "", "fixed_worker_code": ""}, {"operation": "op-7666757478-244", "operation_number": 276262, "part_code": "BJ03", "operation_category": "206051", "machine_type": "m-688067-01", "machine_type_2": "A", "standard_oper_time": 142.68, "fixed_station_code": "", "fixed_worker_code": ""}, {"operation": "op-7670827976-207", "operation_number": 276265, "part_code": "BJ02", "operation_category": "201001", "machine_type": "m-756667-01", "machine_type_2": "A", "standard_oper_time": 45.6, "fixed_station_code": "", "fixed_worker_code": ""}, {"operation": "op-7666757976-025", "operation_number": 276938, "part_code": "BJ03", "operation_category": "201001", "machine_type": "m-756667-01", "machine_type_2": "A", "standard_oper_time": 77.88, "fixed_station_code": "", "fixed_worker_code": ""}, {"operation": "op-7666758079-245", "operation_number": 276963, "part_code": "BJ03", "operation_category": "221178", "machine_type": "m-848490-01", "machine_type_2": "A", "standard_oper_time": 23.7, "fixed_station_code": "", "fixed_worker_code": ""}, {"operation": "op-7666758065-071", "operation_number": 276964, "part_code": "BJ03", "operation_category": "218175", "machine_type": "m-848490-01", "machine_type_2": "A", "standard_oper_time": 25.8, "fixed_station_code": "", "fixed_worker_code": ""}, {"operation": "op-7670828079-444", "operation_number": 276965, "part_code": "BJ02", "operation_category": "221178", "machine_type": "m-848490-01", "machine_type_2": "A", "standard_oper_time": 25.92, "fixed_station_code": "", "fixed_worker_code": ""}, {"operation": "op-7670828065-079", "operation_number": 276966, "part_code": "BJ02", "operation_category": "218175", "machine_type": "m-848490-01", "machine_type_2": "A", "standard_oper_time": 29.88, "fixed_station_code": "", "fixed_worker_code": ""}, {"operation": "op-7677838483-00001T", "operation_number": 277110, "part_code": "BJ01", "operation_category": "216168", "machine_type": "m-688067-01", "machine_type_2": "A", "standard_oper_time": 22.92, "fixed_station_code": "", "fixed_worker_code": ""}, {"operation": "op-7665837478-00007", "operation_number": 639001, "part_code": "BJ07", "operation_category": "206057", "machine_type": "m-688067-01", "machine_type_2": "A", "standard_oper_time": 184.5, "fixed_station_code": "", "fixed_worker_code": ""}, {"operation": "op-8477838384-00014", "operation_number": 639011, "part_code": "BJ13", "operation_category": "214139", "machine_type": "m-688067-01", "machine_type_2": "A", "standard_oper_time": 16.56, "fixed_station_code": "", "fixed_worker_code": ""}, {"operation": "op-7665837976-00008", "operation_number": 639021, "part_code": "BJ07", "operation_category": "201001", "machine_type": "m-756667-01", "machine_type_2": "A", "standard_oper_time": 107.16, "fixed_station_code": "", "fixed_worker_code": ""}, {"operation": "op-7676787478-00058", "operation_number": 639031, "part_code": "BJ05", "operation_category": "206055", "machine_type": "m-756667-03", "machine_type_2": "A", "standard_oper_time": 69.6, "fixed_station_code": "", "fixed_worker_code": ""}, {"operation": "op-7676787478-00007", "operation_number": 639041, "part_code": "BJ05", "operation_category": "206055", "machine_type": "m-756667-03", "machine_type_2": "A", "standard_oper_time": 84.0, "fixed_station_code": "", "fixed_worker_code": ""}, {"operation": "op-7676787478-00059", "operation_number": 639051, "part_code": "BJ05", "operation_category": "206055", "machine_type": "m-756667-03", "machine_type_2": "A", "standard_oper_time": 67.44, "fixed_station_code": "", "fixed_worker_code": ""}, {"operation": "op-7676788080-053", "operation_number": 639071, "part_code": "BJ05", "operation_category": "222179", "machine_type": "m-848490-01", "machine_type_2": "A", "standard_oper_time": 19.26, "fixed_station_code": "", "fixed_worker_code": ""}, {"operation": "op-7676788080-061", "operation_number": 639081, "part_code": "BJ05", "operation_category": "222179", "machine_type": "m-848490-01", "machine_type_2": "A", "standard_oper_time": 19.26, "fixed_station_code": "", "fixed_worker_code": ""}, {"operation": "op-7676788080-017", "operation_number": 639091, "part_code": "BJ05", "operation_category": "222179", "machine_type": "m-848490-01", "machine_type_2": "A", "standard_oper_time": 12.0, "fixed_station_code": "", "fixed_worker_code": ""}, {"operation": "op-7665838079-00001", "operation_number": 639101, "part_code": "BJ07", "operation_category": "221178", "machine_type": "m-848490-01", "machine_type_2": "A", "standard_oper_time": 38.1, "fixed_station_code": "", "fixed_worker_code": ""}, {"operation": "op-7676788080-018", "operation_number": 639111, "part_code": "BJ05", "operation_category": "222179", "machine_type": "m-848490-01", "machine_type_2": "A", "standard_oper_time": 20.76, "fixed_station_code": "", "fixed_worker_code": ""}, {"operation": "op-7665838283-779", "operation_number": 649000, "part_code": "BJ07", "operation_category": "208091", "machine_type": "m-688067-01", "machine_type_2": "A", "standard_oper_time": 94.32, "fixed_station_code": "", "fixed_worker_code": ""}, {"operation": "op-7665838477-570", "operation_number": 650000, "part_code": "BJ07", "operation_category": "215149", "machine_type": "m-6867-001", "machine_type_2": "A", "standard_oper_time": 51.24, "fixed_station_code": "", "fixed_worker_code": ""}, {"operation": "op-7665838483-329", "operation_number": 650020, "part_code": "BJ07", "operation_category": "216155", "machine_type": "m-688067-01", "machine_type_2": "A", "standard_oper_time": 38.1, "fixed_station_code": "", "fixed_worker_code": ""}, {"operation": "op-7665838370-706", "operation_number": 650030, "part_code": "BJ07", "operation_category": "211119", "machine_type": "m-688067-01", "machine_type_2": "A", "standard_oper_time": 191.04, "fixed_station_code": "", "fixed_worker_code": ""}, {"operation": "op-7665837976-258", "operation_number": 650050, "part_code": "BJ07", "operation_category": "201001", "machine_type": "m-756667-01", "machine_type_2": "A", "standard_oper_time": 74.22, "fixed_station_code": "", "fixed_worker_code": ""}, {"operation": "op-7665838070-121", "operation_number": 653000, "part_code": "BJ07", "operation_category": "219176", "machine_type": "m-848490-01", "machine_type_2": "A", "standard_oper_time": 30.42, "fixed_station_code": "", "fixed_worker_code": ""}, {"operation": "op-7665838080-653", "operation_number": 684550, "part_code": "BJ07", "operation_category": "222179", "machine_type": "m-848490-01", "machine_type_2": "A", "standard_oper_time": 38.82, "fixed_station_code": "", "fixed_worker_code": ""}, {"operation": "op-7677836584-006", "operation_number": 684560, "part_code": "BJ06", "operation_category": "202013", "machine_type": "m-688067-09", "machine_type_2": "A", "standard_oper_time": 54.96, "fixed_station_code": "", "fixed_worker_code": ""}, {"operation": "op-7665838369-073", "operation_number": 702000, "part_code": "BJ07", "operation_category": "210115", "machine_type": "m-688067-01", "machine_type_2": "A", "standard_oper_time": 176.94, "fixed_station_code": "", "fixed_worker_code": ""}, {"operation": "op-7665836678-077", "operation_number": 707002, "part_code": "BJ07", "operation_category": "203040", "machine_type": "m-687584-01", "machine_type_2": "A", "standard_oper_time": 21.96, "fixed_station_code": "", "fixed_worker_code": ""}, {"operation": "op-7665838370-098", "operation_number": 708000, "part_code": "BJ07", "operation_category": "211120", "machine_type": "m-688067-01", "machine_type_2": "A", "standard_oper_time": 176.46, "fixed_station_code": "", "fixed_worker_code": ""}, {"operation": "op-7665838483-153", "operation_number": 709102, "part_code": "BJ07", "operation_category": "216169", "machine_type": "m-688067-01", "machine_type_2": "A", "standard_oper_time": 147.48, "fixed_station_code": "", "fixed_worker_code": ""}, {"operation": "op-7665838483-00743T", "operation_number": 709103, "part_code": "BJ07", "operation_category": "206053", "machine_type": "m-688067-01", "machine_type_2": "A", "standard_oper_time": 187.2, "fixed_station_code": "", "fixed_worker_code": ""}, {"operation": "op-7665838384-066", "operation_number": 721000, "part_code": "BJ07", "operation_category": "214138", "machine_type": "m-688067-01", "machine_type_2": "A", "standard_oper_time": 113.88, "fixed_station_code": "", "fixed_worker_code": ""}, {"operation": "op-7665838369-067", "operation_number": 723000, "part_code": "BJ07", "operation_category": "210105", "machine_type": "m-688067-01", "machine_type_2": "A", "standard_oper_time": 192.84, "fixed_station_code": "", "fixed_worker_code": ""}, {"operation": "op-7665838384-068", "operation_number": 727000, "part_code": "BJ07", "operation_category": "214133", "machine_type": "m-686867-01", "machine_type_2": "A", "standard_oper_time": 80.28, "fixed_station_code": "", "fixed_worker_code": ""}, {"operation": "op-7665837976-00468T", "operation_number": 729000, "part_code": "BJ07", "operation_category": "201001", "machine_type": "m-756667-01", "machine_type_2": "A", "standard_oper_time": 106.74, "fixed_station_code": "", "fixed_worker_code": ""}, {"operation": "op-7665837083-00010", "operation_number": 736003, "part_code": "BJ07", "operation_category": "205049", "machine_type": "m-688067-01", "machine_type_2": "A", "standard_oper_time": 33.12, "fixed_station_code": "", "fixed_worker_code": ""}, {"operation": "op-8465838478-00002", "operation_number": 742000, "part_code": "BJ07", "operation_category": "245241", "machine_type": "m-8371-001", "machine_type_2": "A", "standard_oper_time": 40.98, "fixed_station_code": "", "fixed_worker_code": ""}, {"operation": "op-7665838477-037", "operation_number": 748000, "part_code": "BJ07", "operation_category": "215149", "machine_type": "m-6867-001", "machine_type_2": "A", "standard_oper_time": 31.02, "fixed_station_code": "", "fixed_worker_code": ""}, {"operation": "op-7665838083-099", "operation_number": 748010, "part_code": "BJ07", "operation_category": "223180", "machine_type": "m-848490-01", "machine_type_2": "A", "standard_oper_time": 18.72, "fixed_station_code": "", "fixed_worker_code": ""}, {"operation": "op-7665838065-252", "operation_number": 751100, "part_code": "BJ07", "operation_category": "218175", "machine_type": "m-848490-01", "machine_type_2": "A", "standard_oper_time": 53.64, "fixed_station_code": "", "fixed_worker_code": ""}, {"operation": "op-7665838366-00012", "operation_number": 755900, "part_code": "BJ07", "operation_category": "209235", "machine_type": "m-688067-01", "machine_type_2": "A", "standard_oper_time": 258.48, "fixed_station_code": "", "fixed_worker_code": ""}, {"operation": "op-7676788478-029", "operation_number": 760000, "part_code": "BJ07", "operation_category": "245241", "machine_type": "m-8371-001", "machine_type_2": "A", "standard_oper_time": 61.74, "fixed_station_code": "", "fixed_worker_code": ""}, {"operation": "op-7676788477-101", "operation_number": 761000, "part_code": "BJ07", "operation_category": "215149", "machine_type": "m-6867-001", "machine_type_2": "A", "standard_oper_time": 27.3, "fixed_station_code": "", "fixed_worker_code": ""}, {"operation": "op-7676788366-030", "operation_number": 762000, "part_code": "BJ07", "operation_category": "209103", "machine_type": "m-688067-01", "machine_type_2": "A", "standard_oper_time": 166.02, "fixed_station_code": "", "fixed_worker_code": ""}, {"operation": "op-7665838370-320", "operation_number": 763000, "part_code": "BJ07", "operation_category": "211122", "machine_type": "m-688067-01", "machine_type_2": "A", "standard_oper_time": 27.66, "fixed_station_code": "", "fixed_worker_code": ""}, {"operation": "op-7665837976-415", "operation_number": 764000, "part_code": "BJ07", "operation_category": "201001", "machine_type": "m-756667-01", "machine_type_2": "A", "standard_oper_time": 19.92, "fixed_station_code": "", "fixed_worker_code": ""}, {"operation": "op-7665838384-536", "operation_number": 765005, "part_code": "BJ07", "operation_category": "214145", "machine_type": "m-688067-01", "machine_type_2": "A", "standard_oper_time": 25.98, "fixed_station_code": "", "fixed_worker_code": ""}, {"operation": "op-7681848167-006", "operation_number": 799900, "part_code": "BJ07", "operation_category": "249219", "machine_type": "m-748990-01", "machine_type_2": "A", "standard_oper_time": 120.0, "fixed_station_code": "st-833114-17", "fixed_worker_code": "w-005692"}], "machine_list": [{"machine_type": "m-838067-02", "is_mono": false, "is_movable": true, "is_machine_needed": true}, {"machine_type": "m-688067-02", "is_mono": false, "is_movable": true, "is_machine_needed": true}, {"machine_type": "m-829067-01", "is_mono": false, "is_movable": true, "is_machine_needed": true}, {"machine_type": "m-688067-03", "is_mono": false, "is_movable": true, "is_machine_needed": true}, {"machine_type": "m-906877-01", "is_mono": true, "is_movable": true, "is_machine_needed": true}, {"machine_type": "m-847467-03", "is_mono": false, "is_movable": true, "is_machine_needed": true}, {"machine_type": "m-847467-01", "is_mono": false, "is_movable": true, "is_machine_needed": true}, {"machine_type": "m-847467-02", "is_mono": false, "is_movable": true, "is_machine_needed": true}, {"machine_type": "m-687675-01", "is_mono": false, "is_movable": true, "is_machine_needed": true}, {"machine_type": "m-777467-01", "is_mono": false, "is_movable": true, "is_machine_needed": true}, {"machine_type": "m-688467-01", "is_mono": false, "is_movable": true, "is_machine_needed": true}, {"machine_type": "m-908867-02", "is_mono": false, "is_movable": true, "is_machine_needed": true}, {"machine_type": "m-908867-01", "is_mono": false, "is_movable": true, "is_machine_needed": true}, {"machine_type": "m-829067-02", "is_mono": false, "is_movable": true, "is_machine_needed": true}, {"machine_type": "m-887274-01", "is_mono": true, "is_movable": true, "is_machine_needed": true}, {"machine_type": "m-908474-01", "is_mono": true, "is_movable": false, "is_machine_needed": true}, {"machine_type": "m-906690-01", "is_mono": true, "is_movable": true, "is_machine_needed": true}, {"machine_type": "m-837770-01", "is_mono": true, "is_movable": false, "is_machine_needed": true}, {"machine_type": "m-688367-01", "is_mono": false, "is_movable": true, "is_machine_needed": true}, {"machine_type": "m-888067-01", "is_mono": false, "is_movable": true, "is_machine_needed": true}, {"machine_type": "m-756667-04", "is_mono": false, "is_movable": true, "is_machine_needed": true}, {"machine_type": "m-667567-01", "is_mono": true, "is_movable": true, "is_machine_needed": true}, {"machine_type": "m-688067-01", "is_mono": false, "is_movable": true, "is_machine_needed": true}, {"machine_type": "m-687584-01", "is_mono": false, "is_movable": true, "is_machine_needed": true}, {"machine_type": "m-838067-01", "is_mono": false, "is_movable": true, "is_machine_needed": true}, {"machine_type": "m-6867-001", "is_mono": false, "is_movable": true, "is_machine_needed": true}, {"machine_type": "m-756667-01", "is_mono": false, "is_movable": true, "is_machine_needed": true}, {"machine_type": "m-756667-02", "is_mono": false, "is_movable": true, "is_machine_needed": true}, {"machine_type": "m-756667-03", "is_mono": false, "is_movable": true, "is_machine_needed": true}, {"machine_type": "m-688376-01", "is_mono": false, "is_movable": true, "is_machine_needed": true}, {"machine_type": "m-906674-01", "is_mono": false, "is_movable": true, "is_machine_needed": true}, {"machine_type": "m-686867-01", "is_mono": false, "is_movable": true, "is_machine_needed": true}, {"machine_type": "m-687766-01", "is_mono": true, "is_movable": true, "is_machine_needed": true}, {"machine_type": "m-838376-01", "is_mono": false, "is_movable": true, "is_machine_needed": true}, {"machine_type": "m-688067-05", "is_mono": false, "is_movable": true, "is_machine_needed": true}, {"machine_type": "m-687584-02", "is_mono": false, "is_movable": true, "is_machine_needed": true}, {"machine_type": "m-688067-09", "is_mono": false, "is_movable": true, "is_machine_needed": true}, {"machine_type": "m-756874-01", "is_mono": false, "is_movable": true, "is_machine_needed": true}, {"machine_type": "m-829067-03", "is_mono": false, "is_movable": true, "is_machine_needed": true}, {"machine_type": "m-7567-002", "is_mono": false, "is_movable": true, "is_machine_needed": true}, {"machine_type": "m-7567-001", "is_mono": false, "is_movable": true, "is_machine_needed": true}, {"machine_type": "m-808967-01", "is_mono": false, "is_movable": true, "is_machine_needed": true}, {"machine_type": "m-708967-01", "is_mono": false, "is_movable": true, "is_machine_needed": true}, {"machine_type": "m-687567-01", "is_mono": true, "is_movable": false, "is_machine_needed": true}, {"machine_type": "m-689067-01", "is_mono": false, "is_movable": true, "is_machine_needed": true}, {"machine_type": "m-677567-01", "is_mono": false, "is_movable": true, "is_machine_needed": true}, {"machine_type": "m-837275-01", "is_mono": false, "is_movable": true, "is_machine_needed": true}, {"machine_type": "m-6890-001", "is_mono": false, "is_movable": true, "is_machine_needed": true}, {"machine_type": "m-686875-01", "is_mono": false, "is_movable": true, "is_machine_needed": true}, {"machine_type": "m-827467-01", "is_mono": false, "is_movable": true, "is_machine_needed": true}, {"machine_type": "m-756967-01", "is_mono": false, "is_movable": true, "is_machine_needed": true}, {"machine_type": "m-747767-01", "is_mono": false, "is_movable": true, "is_machine_needed": true}, {"machine_type": "m-688869-01", "is_mono": false, "is_movable": true, "is_machine_needed": true}, {"machine_type": "m-8370-001", "is_mono": true, "is_movable": true, "is_machine_needed": true}, {"machine_type": "m-848490-01", "is_mono": true, "is_movable": false, "is_machine_needed": true}, {"machine_type": "m-837771-01", "is_mono": true, "is_movable": true, "is_machine_needed": true}, {"machine_type": "m-8371-001", "is_mono": false, "is_movable": true, "is_machine_needed": false}, {"machine_type": "m-9074-001", "is_mono": false, "is_movable": true, "is_machine_needed": true}, {"machine_type": "m-748990-01", "is_mono": true, "is_movable": false, "is_machine_needed": true}, {"machine_type": "m-848468-01", "is_mono": true, "is_movable": false, "is_machine_needed": true}, {"machine_type": "m-677574-01", "is_mono": true, "is_movable": false, "is_machine_needed": true}, {"machine_type": "m-8878-001", "is_mono": false, "is_movable": true, "is_machine_needed": false}, {"machine_type": "m-688969-01", "is_mono": true, "is_movable": true, "is_machine_needed": true}, {"machine_type": "m-676684-01", "is_mono": false, "is_movable": true, "is_machine_needed": true}, {"machine_type": "m-6774-01", "is_mono": false, "is_movable": true, "is_machine_needed": true}, {"machine_type": "m-6780-01", "is_mono": false, "is_movable": true, "is_machine_needed": true}, {"machine_type": "m-678084-01", "is_mono": false, "is_movable": true, "is_machine_needed": true}, {"machine_type": "m-686667-01", "is_mono": false, "is_movable": true, "is_machine_needed": true}, {"machine_type": "m-6867-002", "is_mono": false, "is_movable": true, "is_machine_needed": true}, {"machine_type": "m-6867-01", "is_mono": false, "is_movable": true, "is_machine_needed": true}, {"machine_type": "m-687574-01", "is_mono": false, "is_movable": true, "is_machine_needed": true}, {"machine_type": "m-688067-01S01034", "is_mono": false, "is_movable": true, "is_machine_needed": true}, {"machine_type": "m-688067-04", "is_mono": false, "is_movable": true, "is_machine_needed": true}, {"machine_type": "m-688067-06", "is_mono": false, "is_movable": true, "is_machine_needed": true}, {"machine_type": "m-688067-07", "is_mono": false, "is_movable": true, "is_machine_needed": true}, {"machine_type": "m-688067-08", "is_mono": false, "is_movable": true, "is_machine_needed": true}, {"machine_type": "m-688067-10", "is_mono": false, "is_movable": true, "is_machine_needed": true}, {"machine_type": "m-6883-01", "is_mono": false, "is_movable": true, "is_machine_needed": true}, {"machine_type": "m-688976-01", "is_mono": false, "is_movable": true, "is_machine_needed": true}, {"machine_type": "m-708074-01", "is_mono": false, "is_movable": true, "is_machine_needed": true}, {"machine_type": "m-708074-02", "is_mono": false, "is_movable": true, "is_machine_needed": true}, {"machine_type": "m-708074-03", "is_mono": false, "is_movable": true, "is_machine_needed": true}, {"machine_type": "m-7567-003", "is_mono": false, "is_movable": true, "is_machine_needed": true}, {"machine_type": "m-7666-01", "is_mono": false, "is_movable": true, "is_machine_needed": true}, {"machine_type": "m-7680-01", "is_mono": false, "is_movable": true, "is_machine_needed": true}, {"machine_type": "m-7772-001", "is_mono": false, "is_movable": true, "is_machine_needed": true}, {"machine_type": "m-7772-003", "is_mono": false, "is_movable": true, "is_machine_needed": true}, {"machine_type": "m-778484-01", "is_mono": false, "is_movable": true, "is_machine_needed": true}, {"machine_type": "m-8067-001", "is_mono": false, "is_movable": true, "is_machine_needed": true}, {"machine_type": "m-8080-01", "is_mono": false, "is_movable": true, "is_machine_needed": true}, {"machine_type": "m-8190-0042", "is_mono": false, "is_movable": true, "is_machine_needed": true}, {"machine_type": "m-828174-01", "is_mono": false, "is_movable": true, "is_machine_needed": true}, {"machine_type": "m-829067-04", "is_mono": false, "is_movable": true, "is_machine_needed": true}, {"machine_type": "m-8371-01", "is_mono": false, "is_movable": true, "is_machine_needed": true}, {"machine_type": "m-838976-01", "is_mono": false, "is_movable": true, "is_machine_needed": true}, {"machine_type": "m-849084-01", "is_mono": false, "is_movable": true, "is_machine_needed": true}, {"machine_type": "m-8788-001", "is_mono": false, "is_movable": true, "is_machine_needed": true}, {"machine_type": "m-9080-01", "is_mono": false, "is_movable": true, "is_machine_needed": true}, {"machine_type": "m-748990-", "is_mono": false, "is_movable": true, "is_machine_needed": true}, {"machine_type": "m-7772-004", "is_mono": false, "is_movable": true, "is_machine_needed": true}, {"machine_type": "m-7772-024", "is_mono": false, "is_movable": true, "is_machine_needed": true}, {"machine_type": "m-7772-025", "is_mono": false, "is_movable": true, "is_machine_needed": true}, {"machine_type": "m-7772-026", "is_mono": false, "is_movable": true, "is_machine_needed": true}, {"machine_type": "m-838374-01", "is_mono": false, "is_movable": true, "is_machine_needed": true}, {"machine_type": "m-907767-01", "is_mono": false, "is_movable": true, "is_machine_needed": true}, {"machine_type": "m-847467-04", "is_mono": false, "is_movable": true, "is_machine_needed": true}], "station_list": [{"station_code": "st-833114-1", "line_number": 1, "curr_machine_list": [], "neighbor_station_list": [{"station_code": "st-833114-2"}, {"station_code": "st-833114-31"}, {"station_code": "st-833114-32"}, {"station_code": "st-833114-30"}]}, {"station_code": "st-833114-10", "line_number": 10, "curr_machine_list": [], "neighbor_station_list": [{"station_code": "st-833114-23"}]}, {"station_code": "st-833114-11", "line_number": 11, "curr_machine_list": [], "neighbor_station_list": [{"station_code": "st-833114-21"}, {"station_code": "st-833114-20"}, {"station_code": "st-833114-22"}]}, {"station_code": "st-833114-12", "line_number": 12, "curr_machine_list": [], "neighbor_station_list": []}, {"station_code": "st-833114-13", "line_number": 13, "curr_machine_list": [{"machine_type": "m-848490-01"}], "neighbor_station_list": [{"station_code": "st-833114-14"}, {"station_code": "st-833114-19"}, {"station_code": "st-833114-20"}]}, {"station_code": "st-833114-14", "line_number": 14, "curr_machine_list": [], "neighbor_station_list": [{"station_code": "st-833114-15"}, {"station_code": "st-833114-13"}, {"station_code": "st-833114-19"}]}, {"station_code": "st-833114-15", "line_number": 15, "curr_machine_list": [], "neighbor_station_list": [{"station_code": "st-833114-14"}, {"station_code": "st-833114-16"}]}, {"station_code": "st-833114-16", "line_number": 16, "curr_machine_list": [], "neighbor_station_list": [{"station_code": "st-833114-15"}]}, {"station_code": "st-833114-19", "line_number": 18, "curr_machine_list": [], "neighbor_station_list": [{"station_code": "st-833114-20"}, {"station_code": "st-833114-13"}, {"station_code": "st-833114-14"}]}, {"station_code": "st-833114-20", "line_number": 19, "curr_machine_list": [], "neighbor_station_list": [{"station_code": "st-833114-19"}, {"station_code": "st-833114-21"}, {"station_code": "st-833114-13"}, {"station_code": "st-833114-11"}]}, {"station_code": "st-833114-2", "line_number": 2, "curr_machine_list": [], "neighbor_station_list": [{"station_code": "st-833114-1"}, {"station_code": "st-833114-3"}, {"station_code": "st-833114-30"}, {"station_code": "st-833114-29"}, {"station_code": "st-833114-31"}]}, {"station_code": "st-833114-21", "line_number": 20, "curr_machine_list": [{"machine_type": "m-848490-01"}], "neighbor_station_list": [{"station_code": "st-833114-20"}, {"station_code": "st-833114-22"}, {"station_code": "st-833114-11"}]}, {"station_code": "st-833114-22", "line_number": 21, "curr_machine_list": [], "neighbor_station_list": [{"station_code": "st-833114-21"}, {"station_code": "st-833114-11"}, {"station_code": "st-833114-9"}]}, {"station_code": "st-833114-23", "line_number": 22, "curr_machine_list": [], "neighbor_station_list": [{"station_code": "st-833114-10"}, {"station_code": "st-833114-8"}]}, {"station_code": "st-833114-24", "line_number": 23, "curr_machine_list": [], "neighbor_station_list": [{"station_code": "st-833114-25"}, {"station_code": "st-833114-9"}, {"station_code": "st-833114-7"}]}, {"station_code": "st-833114-25", "line_number": 24, "curr_machine_list": [], "neighbor_station_list": [{"station_code": "st-833114-24"}, {"station_code": "st-833114-26"}, {"station_code": "st-833114-7"}]}, {"station_code": "st-833114-26", "line_number": 25, "curr_machine_list": [], "neighbor_station_list": [{"station_code": "st-833114-25"}, {"station_code": "st-833114-7"}, {"station_code": "st-833114-5"}, {"station_code": "st-833114-27"}]}, {"station_code": "st-833114-27", "line_number": 26, "curr_machine_list": [], "neighbor_station_list": [{"station_code": "st-833114-4"}, {"station_code": "st-833114-5"}, {"station_code": "st-833114-26"}, {"station_code": "st-833114-28"}]}, {"station_code": "st-833114-28", "line_number": 27, "curr_machine_list": [], "neighbor_station_list": [{"station_code": "st-833114-27"}, {"station_code": "st-833114-29"}, {"station_code": "st-833114-3"}, {"station_code": "st-833114-4"}, {"station_code": "st-833114-5"}]}, {"station_code": "st-833114-29", "line_number": 28, "curr_machine_list": [], "neighbor_station_list": [{"station_code": "st-833114-28"}, {"station_code": "st-833114-30"}, {"station_code": "st-833114-34"}, {"station_code": "st-833114-4"}, {"station_code": "st-833114-3"}, {"station_code": "st-833114-2"}]}, {"station_code": "st-833114-30", "line_number": 29, "curr_machine_list": [], "neighbor_station_list": [{"station_code": "st-833114-29"}, {"station_code": "st-833114-31"}, {"station_code": "st-833114-2"}, {"station_code": "st-833114-3"}, {"station_code": "st-833114-1"}]}, {"station_code": "st-833114-3", "line_number": 3, "curr_machine_list": [], "neighbor_station_list": [{"station_code": "st-833114-2"}, {"station_code": "st-833114-4"}, {"station_code": "st-833114-29"}, {"station_code": "st-833114-30"}, {"station_code": "st-833114-28"}, {"station_code": "st-833114-5"}]}, {"station_code": "st-833114-31", "line_number": 30, "curr_machine_list": [], "neighbor_station_list": [{"station_code": "st-833114-30"}, {"station_code": "st-833114-32"}, {"station_code": "st-833114-1"}, {"station_code": "st-833114-2"}]}, {"station_code": "st-833114-32", "line_number": 31, "curr_machine_list": [], "neighbor_station_list": [{"station_code": "st-833114-31"}, {"station_code": "st-833114-33"}, {"station_code": "st-833114-1"}]}, {"station_code": "st-833114-33", "line_number": 32, "curr_machine_list": [], "neighbor_station_list": [{"station_code": "st-833114-32"}]}, {"station_code": "st-833114-17", "line_number": 33, "curr_machine_list": [{"machine_type": "m-748990-01"}], "neighbor_station_list": []}, {"station_code": "st-833114-4", "line_number": 4, "curr_machine_list": [], "neighbor_station_list": [{"station_code": "st-833114-3"}, {"station_code": "st-833114-5"}, {"station_code": "st-833114-28"}, {"station_code": "st-833114-27"}, {"station_code": "st-833114-29"}]}, {"station_code": "st-833114-5", "line_number": 5, "curr_machine_list": [], "neighbor_station_list": [{"station_code": "st-833114-4"}, {"station_code": "st-833114-3"}, {"station_code": "st-833114-27"}, {"station_code": "st-833114-26"}, {"station_code": "st-833114-28"}]}, {"station_code": "st-833114-6", "line_number": 6, "curr_machine_list": [], "neighbor_station_list": [{"station_code": "st-833114-8"}]}, {"station_code": "st-833114-7", "line_number": 7, "curr_machine_list": [{"machine_type": "m-848490-01"}], "neighbor_station_list": [{"station_code": "st-833114-25"}, {"station_code": "st-833114-26"}, {"station_code": "st-833114-24"}]}, {"station_code": "st-833114-8", "line_number": 8, "curr_machine_list": [{"machine_type": "m-848490-01"}], "neighbor_station_list": [{"station_code": "st-833114-6"}, {"station_code": "st-833114-23"}]}, {"station_code": "st-833114-9", "line_number": 9, "curr_machine_list": [], "neighbor_station_list": [{"station_code": "st-833114-22"}, {"station_code": "st-833114-24"}]}], "joint_operation_list": [{"part_code": "BJ02", "joint_operation": "op-7665837478-00007"}, {"part_code": "BJ01", "joint_operation": "op-7665838483-00743T"}, {"part_code": "BJ04", "joint_operation": "op-7665838369-067"}, {"part_code": "BJ03", "joint_operation": "op-7665837478-00007"}, {"part_code": "BJ05", "joint_operation": "op-7665838283-779"}, {"part_code": "BJ10", "joint_operation": "op-7665838283-779"}, {"part_code": "BJ12", "joint_operation": "op-7676787478-00007"}, {"part_code": "BJ13", "joint_operation": "op-7676787478-00007"}, {"part_code": "BJ06", "joint_operation": "op-7665838369-073"}], "config_param": {"max_worker_per_oper": 2, "max_station_per_worker": 2, "max_cycle_count": 5, "max_revisited_station_count": 4, "volatility_rate": 1.1, "volatility_weight": 0.3, "upph_weight": 0.7, "max_machine_per_station": 3, "max_station_per_oper": 2, "max_split_num": 3}}
