# Supplementary material for: Application of enhanced benders decomposition algorithm in circular assembly line balancing problem with task splitting
Source: PLoS One. 2025 Oct 6;20(10):e0333263. doi: 10.1371/journal.pone.0333263 (PMC12500168; doi:10.1371/journal.pone.0333263)
Supplement: S1 File — The raw statistical data underlying the key figures and tables. (ZIP) [file pone.0333263.s001.zip › Meta Data/instances/instance-34.txt]

{"worker_list": [{"worker_code": "w-000475", "operation_skill_list": [{"worker_code": "w-000475", "operation_code": "op-7681848167-006", "operation_category": "249219", "efficiency": 0.924}], "operation_category_skill_list": [], "curr_station_list": []}, {"worker_code": "w-004837", "operation_skill_list": [{"worker_code": "w-004837", "operation_code": "op-7665838366-132", "operation_category": "209235", "efficiency": 1.0357}, {"worker_code": "w-004837", "operation_code": "op-7676788366-030", "operation_category": "209103", "efficiency": 1.0625}, {"worker_code": "w-004837", "operation_code": "op-7665837976-084", "operation_category": "201001", "efficiency": 0.8884}, {"worker_code": "w-004837", "operation_code": "op-7677838478-336", "operation_category": "245242", "efficiency": 0.5244}, {"worker_code": "w-004837", "operation_code": "op-7665837083-00010", "operation_category": "205049", "efficiency": 0.6197}], "operation_category_skill_list": [{"worker_code": "w-004837", "operation_category": "201001", "efficiency": 0.8884}, {"worker_code": "w-004837", "operation_category": "202013", "efficiency": 0.6905}, {"worker_code": "w-004837", "operation_category": "208069", "efficiency": 0.8}, {"worker_code": "w-004837", "operation_category": "214133", "efficiency": 0.8}, {"worker_code": "w-004837", "operation_category": "205049", "efficiency": 0.6197}, {"worker_code": "w-004837", "operation_category": "214138", "efficiency": 1.0776}], "curr_station_list": []}, {"worker_code": "w-007768", "operation_skill_list": [{"worker_code": "w-007768", "operation_code": "op-7683768283-091", "operation_category": "208069", "efficiency": 0.85}, {"worker_code": "w-007768", "operation_code": "op-7670826584-684", "operation_category": "202033", "efficiency": 1.0942}, {"worker_code": "w-007768", "operation_code": "op-7676788366-030", "operation_category": "209103", "efficiency": 1.2908}, {"worker_code": "w-007768", "operation_code": "op-7665837976-084", "operation_category": "201001", "efficiency": 1.4024}, {"worker_code": "w-007768", "operation_code": "op-7677838478-336", "operation_category": "245242", "efficiency": 1.0062}, {"worker_code": "w-007768", "operation_code": "op-7665837083-00010", "operation_category": "205049", "efficiency": 1.1866}], "operation_category_skill_list": [{"worker_code": "w-007768", "operation_category": "206057", "efficiency": 0.85}, {"worker_code": "w-007768", "operation_category": "201001", "efficiency": 1.2139}, {"worker_code": "w-007768", "operation_category": "209235", "efficiency": 0.85}, {"worker_code": "w-007768", "operation_category": "216164", "efficiency": 1.3037}, {"worker_code": "w-007768", "operation_category": "202013", "efficiency": 0.85}, {"worker_code": "w-007768", "operation_category": "206051", "efficiency": 1.1894}, {"worker_code": "w-007768", "operation_category": "203040", "efficiency": 0.85}, {"worker_code": "w-007768", "operation_category": "216155", "efficiency": 0.7122}, {"worker_code": "w-007768", "operation_category": "216167", "efficiency": 0.742}, {"worker_code": "w-007768", "operation_category": "215149", "efficiency": 0.5588}, {"worker_code": "w-007768", "operation_category": "214133", "efficiency": 0.85}, {"worker_code": "w-007768", "operation_category": "205049", "efficiency": 1.2393}, {"worker_code": "w-007768", "operation_category": "206055", "efficiency": 1.3223}, {"worker_code": "w-007768", "operation_category": "214138", "efficiency": 0.85}, {"worker_code": "w-007768", "operation_category": "214142", "efficiency": 0.8}], "curr_station_list": []}, {"worker_code": "w-007793", "operation_skill_list": [{"worker_code": "w-007793", "operation_code": "op-7683768080-022", "operation_category": "222179", "efficiency": 1.3655}, {"worker_code": "w-007793", "operation_code": "op-7666758080-059", "operation_category": "222179", "efficiency": 1.5555}, {"worker_code": "w-007793", "operation_code": "op-7666758080-021", "operation_category": "222179", "efficiency": 1.0772}, {"worker_code": "w-007793", "operation_code": "op-7665838070-121", "operation_category": "219176", "efficiency": 0.9226}, {"worker_code": "w-007793", "operation_code": "op-7683768083-165", "operation_category": "223180", "efficiency": 1.2054}, {"worker_code": "w-007793", "operation_code": "op-7667858070-012", "operation_category": "219176", "efficiency": 1.2485}, {"worker_code": "w-007793", "operation_code": "op-7670828083-593", "operation_category": "223180", "efficiency": 1.2117}, {"worker_code": "w-007793", "operation_code": "op-7665838083-099", "operation_category": "220177", "efficiency": 0.85}, {"worker_code": "w-007793", "operation_code": "op-7677838083-004", "operation_category": "223180", "efficiency": 1.4779}, {"worker_code": "w-007793", "operation_code": "op-7665838478-107", "operation_category": "245241", "efficiency": 0.8}, {"worker_code": "w-007793", "operation_code": "op-7676788080-151", "operation_category": "222179", "efficiency": 1.2475}, {"worker_code": "w-007793", "operation_code": "op-7676788080-096", "operation_category": "222179", "efficiency": 1.7038}], "operation_category_skill_list": [{"worker_code": "w-007793", "operation_category": "222179", "efficiency": 1.1631}, {"worker_code": "w-007793", "operation_category": "245241", "efficiency": 0.8}, {"worker_code": "w-007793", "operation_category": "219176", "efficiency": 0.9961}, {"worker_code": "w-007793", "operation_category": "221178", "efficiency": 1.5647}, {"worker_code": "w-007793", "operation_category": "245242", "efficiency": 0.8}], "curr_station_list": []}, {"worker_code": "w-012024", "operation_skill_list": [{"worker_code": "w-012024", "operation_code": "op-7665838283-00001", "operation_category": "208091", "efficiency": 1.005}, {"worker_code": "w-012024", "operation_code": "op-7665838477-327", "operation_category": "215149", "efficiency": 1.1937}], "operation_category_skill_list": [{"worker_code": "w-012024", "operation_category": "206057", "efficiency": 0.8}, {"worker_code": "w-012024", "operation_category": "208069", "efficiency": 0.8}, {"worker_code": "w-012024", "operation_category": "216155", "efficiency": 1.1875}, {"worker_code": "w-012024", "operation_category": "215149", "efficiency": 0.963}, {"worker_code": "w-012024", "operation_category": "214133", "efficiency": 1.1559}, {"worker_code": "w-012024", "operation_category": "206055", "efficiency": 0.8}, {"worker_code": "w-012024", "operation_category": "214138", "efficiency": 0.5581}], "curr_station_list": []}, {"worker_code": "w-014367", "operation_skill_list": [{"worker_code": "w-014367", "operation_code": "op-7665836584-859", "operation_category": "202013", "efficiency": 0.6588}, {"worker_code": "w-014367", "operation_code": "op-7683768384-064", "operation_category": "214133", "efficiency": 0.6949}, {"worker_code": "w-014367", "operation_code": "op-7665837976-140", "operation_category": "201230", "efficiency": 0.9772}], "operation_category_skill_list": [{"worker_code": "w-014367", "operation_category": "201001", "efficiency": 0.9314}, {"worker_code": "w-014367", "operation_category": "202013", "efficiency": 0.6588}, {"worker_code": "w-014367", "operation_category": "216155", "efficiency": 0.5761}, {"worker_code": "w-014367", "operation_category": "215149", "efficiency": 0.5955}, {"worker_code": "w-014367", "operation_category": "214138", "efficiency": 0.7654}, {"worker_code": "w-014367", "operation_category": "214142", "efficiency": 0.6477}], "curr_station_list": []}, {"worker_code": "w-014394", "operation_skill_list": [{"worker_code": "w-014394", "operation_code": "op-7665837478-00007", "operation_category": "206057", "efficiency": 1.0138}, {"worker_code": "w-014394", "operation_code": "op-7677838384-008", "operation_category": "214139", "efficiency": 0.8668}, {"worker_code": "w-014394", "operation_code": "op-7676786584-046", "operation_category": "202011", "efficiency": 0.8658}], "operation_category_skill_list": [{"worker_code": "w-014394", "operation_category": "206057", "efficiency": 0.9367}, {"worker_code": "w-014394", "operation_category": "205049", "efficiency": 0.8426}, {"worker_code": "w-014394", "operation_category": "215149", "efficiency": 0.4747}, {"worker_code": "w-014394", "operation_category": "206055", "efficiency": 0.8917}, {"worker_code": "w-014394", "operation_category": "214138", "efficiency": 0.5683}], "curr_station_list": []}, {"worker_code": "w-014517", "operation_skill_list": [{"worker_code": "w-014517", "operation_code": "op-7665838483-458", "operation_category": "216155", "efficiency": 1.1829}, {"worker_code": "w-014517", "operation_code": "op-7677838384-008", "operation_category": "214139", "efficiency": 0.85}, {"worker_code": "w-014517", "operation_code": "op-7665837083-00010", "operation_category": "205049", "efficiency": 0.7989}, {"worker_code": "w-014517", "operation_code": "op-7676786584-046", "operation_category": "202011", "efficiency": 0.85}, {"worker_code": "w-014517", "operation_code": "op-7665838477-327", "operation_category": "215149", "efficiency": 1.0909}], "operation_category_skill_list": [{"worker_code": "w-014517", "operation_category": "245241", "efficiency": 0.8837}, {"worker_code": "w-014517", "operation_category": "208074", "efficiency": 0.8}, {"worker_code": "w-014517", "operation_category": "202033", "efficiency": 0.8}, {"worker_code": "w-014517", "operation_category": "209103", "efficiency": 0.7605}, {"worker_code": "w-014517", "operation_category": "215149", "efficiency": 1.1193}, {"worker_code": "w-014517", "operation_category": "205049", "efficiency": 0.7989}, {"worker_code": "w-014517", "operation_category": "213130", "efficiency": 0.8}, {"worker_code": "w-014517", "operation_category": "205048", "efficiency": 0.8}, {"worker_code": "w-014517", "operation_category": "206055", "efficiency": 0.6844}, {"worker_code": "w-014517", "operation_category": "214138", "efficiency": 0.7599}, {"worker_code": "w-014517", "operation_category": "214142", "efficiency": 0.8}], "curr_station_list": []}, {"worker_code": "w-014559", "operation_skill_list": [{"worker_code": "w-014559", "operation_code": "op-7676787976-097", "operation_category": "201001", "efficiency": 1.4009}, {"worker_code": "w-014559", "operation_code": "op-7676787478-051", "operation_category": "206055", "efficiency": 1.4171}, {"worker_code": "w-014559", "operation_code": "op-7677836678-185", "operation_category": "203039", "efficiency": 0.8}, {"worker_code": "w-014559", "operation_code": "op-7677838478-336", "operation_category": "245242", "efficiency": 0.8}, {"worker_code": "w-014559", "operation_code": "op-7666757976-151", "operation_category": "201001", "efficiency": 1.5292}, {"worker_code": "w-014559", "operation_code": "op-7676788383-064", "operation_category": "213130", "efficiency": 1.4436}, {"worker_code": "w-014559", "operation_code": "op-7666757478-047", "operation_category": "206057", "efficiency": 1.4582}], "operation_category_skill_list": [{"worker_code": "w-014559", "operation_category": "206057", "efficiency": 1.322}, {"worker_code": "w-014559", "operation_category": "216164", "efficiency": 1.1458}, {"worker_code": "w-014559", "operation_category": "220177", "efficiency": 0.9}, {"worker_code": "w-014559", "operation_category": "201001", "efficiency": 1.4358}, {"worker_code": "w-014559", "operation_category": "214139", "efficiency": 0.8}, {"worker_code": "w-014559", "operation_category": "215149", "efficiency": 0.9}, {"worker_code": "w-014559", "operation_category": "214133", "efficiency": 1.5}, {"worker_code": "w-014559", "operation_category": "205048", "efficiency": 0.9}, {"worker_code": "w-014559", "operation_category": "206055", "efficiency": 1.3817}, {"worker_code": "w-014559", "operation_category": "214138", "efficiency": 0.9}, {"worker_code": "w-014559", "operation_category": "214142", "efficiency": 0.9}], "curr_station_list": []}, {"worker_code": "w-014702", "operation_skill_list": [{"worker_code": "w-014702", "operation_code": "op-7665838369-073", "operation_category": "210115", "efficiency": 1.0665}, {"worker_code": "w-014702", "operation_code": "op-7677836678-185", "operation_category": "203039", "efficiency": 1.5}, {"worker_code": "w-014702", "operation_code": "op-7665836678-077", "operation_category": "203040", "efficiency": 1.5}], "operation_category_skill_list": [{"worker_code": "w-014702", "operation_category": "203040", "efficiency": 1.444}, {"worker_code": "w-014702", "operation_category": "214133", "efficiency": 0.85}, {"worker_code": "w-014702", "operation_category": "205048", "efficiency": 0.4}, {"worker_code": "w-014702", "operation_category": "214138", "efficiency": 0.5335}], "curr_station_list": []}, {"worker_code": "w-014786", "operation_skill_list": [{"worker_code": "w-014786", "operation_code": "op-7665836584-859", "operation_category": "202013", "efficiency": 0.6381}, {"worker_code": "w-014786", "operation_code": "op-7665837083-621", "operation_category": "205049", "efficiency": 0.5478}], "operation_category_skill_list": [{"worker_code": "w-014786", "operation_category": "206057", "efficiency": 0.75}, {"worker_code": "w-014786", "operation_category": "216164", "efficiency": 0.8997}, {"worker_code": "w-014786", "operation_category": "202013", "efficiency": 0.6368}, {"worker_code": "w-014786", "operation_category": "216155", "efficiency": 0.7568}, {"worker_code": "w-014786", "operation_category": "205049", "efficiency": 0.5478}, {"worker_code": "w-014786", "operation_category": "215149", "efficiency": 0.75}, {"worker_code": "w-014786", "operation_category": "214133", "efficiency": 0.85}, {"worker_code": "w-014786", "operation_category": "213130", "efficiency": 0.8}, {"worker_code": "w-014786", "operation_category": "205048", "efficiency": 0.6545}, {"worker_code": "w-014786", "operation_category": "206055", "efficiency": 0.75}, {"worker_code": "w-014786", "operation_category": "214138", "efficiency": 0.8748}, {"worker_code": "w-014786", "operation_category": "214142", "efficiency": 0.75}], "curr_station_list": []}, {"worker_code": "w-014830", "operation_skill_list": [{"worker_code": "w-014830", "operation_code": "op-7670826584-684", "operation_category": "202033", "efficiency": 1.1351}, {"worker_code": "w-014830", "operation_code": "op-7677838384-008", "operation_category": "214139", "efficiency": 1.1639}, {"worker_code": "w-014830", "operation_code": "op-7676786584-046", "operation_category": "202011", "efficiency": 1.1715}], "operation_category_skill_list": [{"worker_code": "w-014830", "operation_category": "201001", "efficiency": 0.85}, {"worker_code": "w-014830", "operation_category": "216164", "efficiency": 0.85}, {"worker_code": "w-014830", "operation_category": "208091", "efficiency": 0.85}, {"worker_code": "w-014830", "operation_category": "216155", "efficiency": 0.8718}, {"worker_code": "w-014830", "operation_category": "216167", "efficiency": 0.5439}, {"worker_code": "w-014830", "operation_category": "215149", "efficiency": 0.8761}, {"worker_code": "w-014830", "operation_category": "214133", "efficiency": 0.85}, {"worker_code": "w-014830", "operation_category": "205048", "efficiency": 0.5706}, {"worker_code": "w-014830", "operation_category": "206055", "efficiency": 0.85}, {"worker_code": "w-014830", "operation_category": "214138", "efficiency": 0.5416}], "curr_station_list": []}, {"worker_code": "w-014831", "operation_skill_list": [{"worker_code": "w-014831", "operation_code": "op-7676788478-029", "operation_category": "245241", "efficiency": 0.8015}, {"worker_code": "w-014831", "operation_code": "op-7667858070-013", "operation_category": "219176", "efficiency": 0.8309}, {"worker_code": "w-014831", "operation_code": "op-7665838083-099", "operation_category": "223180", "efficiency": 0.975}, {"worker_code": "w-014831", "operation_code": "op-7676788366-030", "operation_category": "209103", "efficiency": 1.0162}, {"worker_code": "w-014831", "operation_code": "op-7665837976-084", "operation_category": "201001", "efficiency": 2.0}, {"worker_code": "w-014831", "operation_code": "op-7665838478-107", "operation_category": "245241", "efficiency": 1.1318}, {"worker_code": "w-014831", "operation_code": "op-7676788477-101", "operation_category": "215149", "efficiency": 0.9311}, {"worker_code": "w-014831", "operation_code": "op-7676788080-151", "operation_category": "222179", "efficiency": 1.1}], "operation_category_skill_list": [{"worker_code": "w-014831", "operation_category": "222179", "efficiency": 0.54}, {"worker_code": "w-014831", "operation_category": "201001", "efficiency": 2.0}, {"worker_code": "w-014831", "operation_category": "219176", "efficiency": 0.8309}, {"worker_code": "w-014831", "operation_category": "223180", "efficiency": 1.0358}, {"worker_code": "w-014831", "operation_category": "208069", "efficiency": 0.9}, {"worker_code": "w-014831", "operation_category": "245242", "efficiency": 0.9}, {"worker_code": "w-014831", "operation_category": "205049", "efficiency": 0.9}, {"worker_code": "w-014831", "operation_category": "214133", "efficiency": 0.9}, {"worker_code": "w-014831", "operation_category": "215149", "efficiency": 1.1584}], "curr_station_list": []}, {"worker_code": "w-014861", "operation_skill_list": [{"worker_code": "w-014861", "operation_code": "op-7683768283-091", "operation_category": "208069", "efficiency": 1.1452}, {"worker_code": "w-014861", "operation_code": "op-7676788366-030", "operation_category": "209103", "efficiency": 1.0856}, {"worker_code": "w-014861", "operation_code": "op-7665837976-084", "operation_category": "201001", "efficiency": 0.9642}, {"worker_code": "w-014861", "operation_code": "op-7683768369-356", "operation_category": "210108", "efficiency": 1.0258}, {"worker_code": "w-014861", "operation_code": "op-7677838478-336", "operation_category": "245242", "efficiency": 1.3729}, {"worker_code": "w-014861", "operation_code": "op-7665837083-00010", "operation_category": "205049", "efficiency": 1.0722}, {"worker_code": "w-014861", "operation_code": "op-7683768483-310", "operation_category": "216167", "efficiency": 1.1269}, {"worker_code": "w-014861", "operation_code": "op-7676788383-064", "operation_category": "213130", "efficiency": 0.9204}, {"worker_code": "w-014861", "operation_code": "op-7683768384-037", "operation_category": "214142", "efficiency": 1.0175}], "operation_category_skill_list": [{"worker_code": "w-014861", "operation_category": "201001", "efficiency": 0.9642}, {"worker_code": "w-014861", "operation_category": "203040", "efficiency": 0.8083}, {"worker_code": "w-014861", "operation_category": "216155", "efficiency": 1.0191}, {"worker_code": "w-014861", "operation_category": "210105", "efficiency": 0.7}, {"worker_code": "w-014861", "operation_category": "215149", "efficiency": 0.7921}, {"worker_code": "w-014861", "operation_category": "214133", "efficiency": 0.9}, {"worker_code": "w-014861", "operation_category": "205049", "efficiency": 1.0511}, {"worker_code": "w-014861", "operation_category": "214138", "efficiency": 0.7088}], "curr_station_list": []}, {"worker_code": "w-014902", "operation_skill_list": [{"worker_code": "w-014902", "operation_code": "op-7666758383-291", "operation_category": "255246", "efficiency": 0.8814}, {"worker_code": "w-014902", "operation_code": "op-7677836584-006", "operation_category": "202013", "efficiency": 1.2975}, {"worker_code": "w-014902", "operation_code": "op-7677838083-004", "operation_category": "223180", "efficiency": 0.7718}, {"worker_code": "w-014902", "operation_code": "op-7677836678-185", "operation_category": "203039", "efficiency": 0.72}, {"worker_code": "w-014902", "operation_code": "op-7683766678-043", "operation_category": "203040", "efficiency": 0.5872}, {"worker_code": "w-014902", "operation_code": "op-7677838384-008", "operation_category": "214139", "efficiency": 1.0467}, {"worker_code": "w-014902", "operation_code": "op-7677838478-336", "operation_category": "245242", "efficiency": 0.72}, {"worker_code": "w-014902", "operation_code": "op-7665837083-621", "operation_category": "205049", "efficiency": 0.4415}, {"worker_code": "w-014902", "operation_code": "op-7676788383-064", "operation_category": "213130", "efficiency": 0.8125}, {"worker_code": "w-014902", "operation_code": "op-7683768384-044", "operation_category": "205048", "efficiency": 0.5914}], "operation_category_skill_list": [{"worker_code": "w-014902", "operation_category": "206057", "efficiency": 1.0023}, {"worker_code": "w-014902", "operation_category": "201001", "efficiency": 0.8}, {"worker_code": "w-014902", "operation_category": "223180", "efficiency": 0.7718}, {"worker_code": "w-014902", "operation_category": "216164", "efficiency": 1.0126}, {"worker_code": "w-014902", "operation_category": "202013", "efficiency": 1.2993}, {"worker_code": "w-014902", "operation_category": "216155", "efficiency": 0.7004}, {"worker_code": "w-014902", "operation_category": "205049", "efficiency": 0.4415}, {"worker_code": "w-014902", "operation_category": "215149", "efficiency": 0.7}, {"worker_code": "w-014902", "operation_category": "203040", "efficiency": 0.7283}, {"worker_code": "w-014902", "operation_category": "206055", "efficiency": 0.8648}], "curr_station_list": []}, {"worker_code": "w-015055", "operation_skill_list": [{"worker_code": "w-015055", "operation_code": "op-7677836678-185", "operation_category": "203039", "efficiency": 0.8258}, {"worker_code": "w-015055", "operation_code": "op-7677838384-008", "operation_category": "214139", "efficiency": 0.9477}, {"worker_code": "w-015055", "operation_code": "op-7677838478-336", "operation_category": "245242", "efficiency": 0.8287}, {"worker_code": "w-015055", "operation_code": "op-7665837976-00008", "operation_category": "201001", "efficiency": 1.4618}, {"worker_code": "w-015055", "operation_code": "op-7676787478-00007", "operation_category": "206055", "efficiency": 1.2342}], "operation_category_skill_list": [{"worker_code": "w-015055", "operation_category": "206057", "efficiency": 0.9307}, {"worker_code": "w-015055", "operation_category": "201001", "efficiency": 1.2177}, {"worker_code": "w-015055", "operation_category": "216164", "efficiency": 0.4626}, {"worker_code": "w-015055", "operation_category": "215149", "efficiency": 0.3621}, {"worker_code": "w-015055", "operation_category": "201230", "efficiency": 0.8}, {"worker_code": "w-015055", "operation_category": "206055", "efficiency": 1.1917}], "curr_station_list": []}, {"worker_code": "w-017242", "operation_skill_list": [{"worker_code": "w-017242", "operation_code": "op-7666758383-291", "operation_category": "255246", "efficiency": 0.9821}, {"worker_code": "w-017242", "operation_code": "op-7676787478-051", "operation_category": "206055", "efficiency": 0.8107}, {"worker_code": "w-017242", "operation_code": "op-7677838384-008", "operation_category": "214139", "efficiency": 0.8}, {"worker_code": "w-017242", "operation_code": "op-7676788383-064", "operation_category": "213130", "efficiency": 0.8023}, {"worker_code": "w-017242", "operation_code": "op-7676786584-046", "operation_category": "202011", "efficiency": 0.8}, {"worker_code": "w-017242", "operation_code": "op-7666757478-047", "operation_category": "206057", "efficiency": 0.8025}], "operation_category_skill_list": [{"worker_code": "w-017242", "operation_category": "206057", "efficiency": 0.6973}, {"worker_code": "w-017242", "operation_category": "201001", "efficiency": 0.6572}, {"worker_code": "w-017242", "operation_category": "202013", "efficiency": 0.75}, {"worker_code": "w-017242", "operation_category": "208069", "efficiency": 0.7949}, {"worker_code": "w-017242", "operation_category": "203040", "efficiency": 0.6581}, {"worker_code": "w-017242", "operation_category": "215149", "efficiency": 0.6466}, {"worker_code": "w-017242", "operation_category": "214133", "efficiency": 0.75}, {"worker_code": "w-017242", "operation_category": "206055", "efficiency": 0.7209}, {"worker_code": "w-017242", "operation_category": "214138", "efficiency": 0.75}, {"worker_code": "w-017242", "operation_category": "214142", "efficiency": 1.0832}], "curr_station_list": []}, {"worker_code": "w-017713", "operation_skill_list": [{"worker_code": "w-017713", "operation_code": "op-7683768283-091", "operation_category": "208069", "efficiency": 0.8036}, {"worker_code": "w-017713", "operation_code": "op-7665837083-00010", "operation_category": "205049", "efficiency": 1.1003}, {"worker_code": "w-017713", "operation_code": "op-7683768483-310", "operation_category": "216167", "efficiency": 0.8}, {"worker_code": "w-017713", "operation_code": "op-7665838370-098", "operation_category": "211120", "efficiency": 0.956}], "operation_category_skill_list": [{"worker_code": "w-017713", "operation_category": "222179", "efficiency": 0.6133}, {"worker_code": "w-017713", "operation_category": "201001", "efficiency": 0.9705}, {"worker_code": "w-017713", "operation_category": "223180", "efficiency": 0.8416}, {"worker_code": "w-017713", "operation_category": "203040", "efficiency": 1.1118}, {"worker_code": "w-017713", "operation_category": "216155", "efficiency": 0.7102}, {"worker_code": "w-017713", "operation_category": "210108", "efficiency": 1.0781}, {"worker_code": "w-017713", "operation_category": "215149", "efficiency": 0.95}, {"worker_code": "w-017713", "operation_category": "214133", "efficiency": 1.02}, {"worker_code": "w-017713", "operation_category": "205049", "efficiency": 1.1003}, {"worker_code": "w-017713", "operation_category": "205048", "efficiency": 0.7508}, {"worker_code": "w-017713", "operation_category": "214138", "efficiency": 0.7435}], "curr_station_list": []}, {"worker_code": "w-018091", "operation_skill_list": [{"worker_code": "w-018091", "operation_code": "op-7676788080-017", "operation_category": "222179", "efficiency": 2.0}, {"worker_code": "w-018091", "operation_code": "op-7667858070-013", "operation_category": "219176", "efficiency": 1.5933}, {"worker_code": "w-018091", "operation_code": "op-7665838070-121", "operation_category": "219176", "efficiency": 1.0424}, {"worker_code": "w-018091", "operation_code": "op-7665838083-099", "operation_category": "223180", "efficiency": 1.723}, {"worker_code": "w-018091", "operation_code": "op-7665838079-00001", "operation_category": "221178", "efficiency": 1.6618}, {"worker_code": "w-018091", "operation_code": "op-7676788080-151", "operation_category": "222179", "efficiency": 0.6593}, {"worker_code": "w-018091", "operation_code": "op-7676788080-018", "operation_category": "222179", "efficiency": 1.4085}], "operation_category_skill_list": [{"worker_code": "w-018091", "operation_category": "245241", "efficiency": 0.9611}, {"worker_code": "w-018091", "operation_category": "222179", "efficiency": 1.3211}, {"worker_code": "w-018091", "operation_category": "223180", "efficiency": 1.4645}, {"worker_code": "w-018091", "operation_category": "219176", "efficiency": 1.0435}, {"worker_code": "w-018091", "operation_category": "220177", "efficiency": 1.1352}], "curr_station_list": []}, {"worker_code": "w-019137", "operation_skill_list": [{"worker_code": "w-019137", "operation_code": "op-7665838369-160", "operation_category": "210105", "efficiency": 0.8695}], "operation_category_skill_list": [{"worker_code": "w-019137", "operation_category": "214133", "efficiency": 0.85}, {"worker_code": "w-019137", "operation_category": "214142", "efficiency": 1.2737}], "curr_station_list": []}, {"worker_code": "w-019507", "operation_skill_list": [{"worker_code": "w-019507", "operation_code": "op-7683767478-041", "operation_category": "206057", "efficiency": 1.0788}, {"worker_code": "w-019507", "operation_code": "op-7683768483-018", "operation_category": "216164", "efficiency": 1.08}, {"worker_code": "w-019507", "operation_code": "op-7665837083-00010", "operation_category": "205049", "efficiency": 0.6352}, {"worker_code": "w-019507", "operation_code": "op-7683768384-064", "operation_category": "214133", "efficiency": 0.75}, {"worker_code": "w-019507", "operation_code": "op-7665837083-621", "operation_category": "205049", "efficiency": 0.4378}], "operation_category_skill_list": [{"worker_code": "w-019507", "operation_category": "206057", "efficiency": 0.8756}, {"worker_code": "w-019507", "operation_category": "201001", "efficiency": 0.6365}, {"worker_code": "w-019507", "operation_category": "209103", "efficiency": 0.5818}, {"worker_code": "w-019507", "operation_category": "203040", "efficiency": 1.0446}, {"worker_code": "w-019507", "operation_category": "216155", "efficiency": 0.8}, {"worker_code": "w-019507", "operation_category": "210105", "efficiency": 0.8}, {"worker_code": "w-019507", "operation_category": "215149", "efficiency": 0.4891}, {"worker_code": "w-019507", "operation_category": "206055", "efficiency": 0.75}, {"worker_code": "w-019507", "operation_category": "214138", "efficiency": 0.7971}, {"worker_code": "w-019507", "operation_category": "214142", "efficiency": 0.8595}], "curr_station_list": []}, {"worker_code": "w-019814", "operation_skill_list": [{"worker_code": "w-019814", "operation_code": "op-7676788478-029", "operation_category": "245241", "efficiency": 0.8}, {"worker_code": "w-019814", "operation_code": "op-7665838366-132", "operation_category": "209235", "efficiency": 0.8}, {"worker_code": "w-019814", "operation_code": "op-7683768283-091", "operation_category": "208069", "efficiency": 0.8}, {"worker_code": "w-019814", "operation_code": "op-7676788366-030", "operation_category": "209103", "efficiency": 0.8}, {"worker_code": "w-019814", "operation_code": "op-7665836584-859", "operation_category": "202013", "efficiency": 0.8937}, {"worker_code": "w-019814", "operation_code": "op-7665838483-458", "operation_category": "216155", "efficiency": 1.0459}, {"worker_code": "w-019814", "operation_code": "op-7677838384-008", "operation_category": "214139", "efficiency": 1.1653}, {"worker_code": "w-019814", "operation_code": "op-7683768483-310", "operation_category": "216167", "efficiency": 1.037}, {"worker_code": "w-019814", "operation_code": "op-7676788477-101", "operation_category": "215149", "efficiency": 0.8}, {"worker_code": "w-019814", "operation_code": "op-7665837083-621", "operation_category": "205049", "efficiency": 0.546}, {"worker_code": "w-019814", "operation_code": "op-7676786584-046", "operation_category": "202011", "efficiency": 1.2077}], "operation_category_skill_list": [{"worker_code": "w-019814", "operation_category": "202013", "efficiency": 0.8937}, {"worker_code": "w-019814", "operation_category": "220177", "efficiency": 0.75}, {"worker_code": "w-019814", "operation_category": "210105", "efficiency": 0.6494}, {"worker_code": "w-019814", "operation_category": "245241", "efficiency": 0.8}, {"worker_code": "w-019814", "operation_category": "245242", "efficiency": 0.7173}, {"worker_code": "w-019814", "operation_category": "205049", "efficiency": 0.546}, {"worker_code": "w-019814", "operation_category": "214133", "efficiency": 0.7}, {"worker_code": "w-019814", "operation_category": "215149", "efficiency": 1.0415}, {"worker_code": "w-019814", "operation_category": "214138", "efficiency": 0.6501}, {"worker_code": "w-019814", "operation_category": "214142", "efficiency": 0.645}], "curr_station_list": []}, {"worker_code": "w-019963", "operation_skill_list": [{"worker_code": "w-019963", "operation_code": "op-7683768283-091", "operation_category": "208069", "efficiency": 0.7}, {"worker_code": "w-019963", "operation_code": "op-7683768369-356", "operation_category": "210108", "efficiency": 1.0648}, {"worker_code": "w-019963", "operation_code": "op-7665837083-00010", "operation_category": "205049", "efficiency": 0.5965}, {"worker_code": "w-019963", "operation_code": "op-7683768384-064", "operation_category": "214133", "efficiency": 0.6467}, {"worker_code": "w-019963", "operation_code": "op-7665838370-098", "operation_category": "211120", "efficiency": 0.75}, {"worker_code": "w-019963", "operation_code": "op-7665838384-066", "operation_category": "214138", "efficiency": 0.9631}, {"worker_code": "w-019963", "operation_code": "op-7683768384-037", "operation_category": "214142", "efficiency": 1.0678}], "operation_category_skill_list": [{"worker_code": "w-019963", "operation_category": "206057", "efficiency": 0.7827}, {"worker_code": "w-019963", "operation_category": "201001", "efficiency": 0.5952}, {"worker_code": "w-019963", "operation_category": "215149", "efficiency": 0.7}, {"worker_code": "w-019963", "operation_category": "205049", "efficiency": 0.5965}, {"worker_code": "w-019963", "operation_category": "205048", "efficiency": 0.5799}], "curr_station_list": []}], "process_list": [{"operation": "op-7666758383-291", "operation_number": 204350, "part_code": "BJ03", "operation_category": "208074", "machine_type": "m-687766-01", "machine_type_2": "A", "standard_oper_time": 130.2, "fixed_station_code": "", "fixed_worker_code": ""}, {"operation": "op-7676788383-064", "operation_number": 204360, "part_code": "BJ05", "operation_category": "213130", "machine_type": "m-688067-01", "machine_type_2": "A", "standard_oper_time": 135.216, "fixed_station_code": "", "fixed_worker_code": ""}, {"operation": "op-7676787478-051", "operation_number": 204810, "part_code": "BJ05", "operation_category": "206051", "machine_type": "m-688067-01", "machine_type_2": "A", "standard_oper_time": 36.216, "fixed_station_code": "", "fixed_worker_code": ""}, {"operation": "op-7677838083-004", "operation_number": 216800, "part_code": "BJ06", "operation_category": "220177", "machine_type": "m-848490-01", "machine_type_2": "A", "standard_oper_time": 15.9, "fixed_station_code": "", "fixed_worker_code": ""}, {"operation": "op-7666757478-047", "operation_number": 217700, "part_code": "BJ03", "operation_category": "206055", "machine_type": "m-688067-01", "machine_type_2": "A", "standard_oper_time": 45.72, "fixed_station_code": "", "fixed_worker_code": ""}, {"operation": "op-7666757976-151", "operation_number": 217702, "part_code": "BJ03", "operation_category": "201001", "machine_type": "m-756667-01", "machine_type_2": "A", "standard_oper_time": 39.84, "fixed_station_code": "", "fixed_worker_code": ""}, {"operation": "op-7676787976-097", "operation_number": 217704, "part_code": "BJ05", "operation_category": "201001", "machine_type": "m-756667-01", "machine_type_2": "A", "standard_oper_time": 33.06, "fixed_station_code": "", "fixed_worker_code": ""}, {"operation": "op-7683766678-043", "operation_number": 217710, "part_code": "BJ04", "operation_category": "203040", "machine_type": "m-687584-01", "machine_type_2": "A", "standard_oper_time": 38.7, "fixed_station_code": "", "fixed_worker_code": ""}, {"operation": "op-7683768384-044", "operation_number": 217810, "part_code": "BJ04", "operation_category": "205048", "machine_type": "m-688067-01", "machine_type_2": "A", "standard_oper_time": 49.536, "fixed_station_code": "", "fixed_worker_code": ""}, {"operation": "op-7677836678-185", "operation_number": 217812, "part_code": "BJ11", "operation_category": "203039", "machine_type": "m-687584-01", "machine_type_2": "A", "standard_oper_time": 6.9, "fixed_station_code": "", "fixed_worker_code": ""}, {"operation": "op-7677838478-336", "operation_number": 217818, "part_code": "BJ11", "operation_category": "245242", "machine_type": "m-8371-001", "machine_type_2": "A", "standard_oper_time": 6.78, "fixed_station_code": "", "fixed_worker_code": ""}, {"operation": "op-7677836584-006", "operation_number": 217820, "part_code": "BJ06", "operation_category": "202013", "machine_type": "m-688067-09", "machine_type_2": "A", "standard_oper_time": 54.96, "fixed_station_code": "", "fixed_worker_code": ""}, {"operation": "op-7670826584-684", "operation_number": 217830, "part_code": "BJ02", "operation_category": "202033", "machine_type": "m-688067-01", "machine_type_2": "A", "standard_oper_time": 173.808, "fixed_station_code": "", "fixed_worker_code": ""}, {"operation": "op-7683767478-041", "operation_number": 217860, "part_code": "BJ04", "operation_category": "206057", "machine_type": "m-686867-01", "machine_type_2": "A", "standard_oper_time": 112.866, "fixed_station_code": "", "fixed_worker_code": ""}, {"operation": "op-7683768483-018", "operation_number": 217870, "part_code": "BJ04", "operation_category": "216164", "machine_type": "m-688067-01", "machine_type_2": "A", "standard_oper_time": 160.836, "fixed_station_code": "", "fixed_worker_code": ""}, {"operation": "op-7677838384-008", "operation_number": 233600, "part_code": "BJ10", "operation_category": "214139", "machine_type": "m-688067-01", "machine_type_2": "A", "standard_oper_time": 17.76, "fixed_station_code": "", "fixed_worker_code": ""}, {"operation": "op-7676786584-046", "operation_number": 233750, "part_code": "BJ05", "operation_category": "202011", "machine_type": "m-688067-01", "machine_type_2": "A", "standard_oper_time": 73.92, "fixed_station_code": "", "fixed_worker_code": ""}, {"operation": "op-7670828083-593", "operation_number": 236800, "part_code": "BJ02", "operation_category": "223180", "machine_type": "m-848490-01", "machine_type_2": "A", "standard_oper_time": 15.36, "fixed_station_code": "", "fixed_worker_code": ""}, {"operation": "op-7666758080-059", "operation_number": 242500, "part_code": "BJ03", "operation_category": "222179", "machine_type": "m-848490-01", "machine_type_2": "A", "standard_oper_time": 16.86, "fixed_station_code": "", "fixed_worker_code": ""}, {"operation": "op-7666758080-021", "operation_number": 243400, "part_code": "BJ03", "operation_category": "222179", "machine_type": "m-848490-01", "machine_type_2": "A", "standard_oper_time": 15.48, "fixed_station_code": "", "fixed_worker_code": ""}, {"operation": "op-7676788080-151", "operation_number": 244000, "part_code": "BJ05", "operation_category": "222179", "machine_type": "m-848490-01", "machine_type_2": "A", "standard_oper_time": 7.14, "fixed_station_code": "", "fixed_worker_code": ""}, {"operation": "op-7676788080-096", "operation_number": 244100, "part_code": "BJ05", "operation_category": "222179", "machine_type": "m-848490-01", "machine_type_2": "A", "standard_oper_time": 12.12, "fixed_station_code": "", "fixed_worker_code": ""}, {"operation": "op-7683768080-022", "operation_number": 264200, "part_code": "BJ04", "operation_category": "222179", "machine_type": "m-848490-01", "machine_type_2": "A", "standard_oper_time": 24.24, "fixed_station_code": "", "fixed_worker_code": ""}, {"operation": "op-7683768083-165", "operation_number": 264400, "part_code": "BJ04", "operation_category": "223180", "machine_type": "m-848490-01", "machine_type_2": "A", "standard_oper_time": 13.26, "fixed_station_code": "", "fixed_worker_code": ""}, {"operation": "op-7667858070-012", "operation_number": 264700, "part_code": "BJ04", "operation_category": "219176", "machine_type": "m-848490-01", "machine_type_2": "A", "standard_oper_time": 25.32, "fixed_station_code": "", "fixed_worker_code": ""}, {"operation": "op-7683768384-037", "operation_number": 265500, "part_code": "BJ04", "operation_category": "214142", "machine_type": "m-688067-01", "machine_type_2": "A", "standard_oper_time": 40.5, "fixed_station_code": "", "fixed_worker_code": ""}, {"operation": "op-7683768369-356", "operation_number": 266000, "part_code": "BJ04", "operation_category": "210108", "machine_type": "m-686867-01", "machine_type_2": "A", "standard_oper_time": 172.58399999999997, "fixed_station_code": "", "fixed_worker_code": ""}, {"operation": "op-7683768283-091", "operation_number": 266500, "part_code": "BJ04", "operation_category": "208069", "machine_type": "m-688067-01", "machine_type_2": "A", "standard_oper_time": 147.024, "fixed_station_code": "", "fixed_worker_code": ""}, {"operation": "op-7683768483-310", "operation_number": 266550, "part_code": "BJ04", "operation_category": "216167", "machine_type": "m-688067-05", "machine_type_2": "A", "standard_oper_time": 241.128, "fixed_station_code": "", "fixed_worker_code": ""}, {"operation": "op-7665837478-00007", "operation_number": 603000, "part_code": "BJ07", "operation_category": "206057", "machine_type": "m-688067-01", "machine_type_2": "A", "standard_oper_time": 209.016, "fixed_station_code": "", "fixed_worker_code": ""}, {"operation": "op-7665837976-00008", "operation_number": 607200, "part_code": "BJ07", "operation_category": "201001", "machine_type": "m-756667-01", "machine_type_2": "A", "standard_oper_time": 104.46, "fixed_station_code": "", "fixed_worker_code": ""}, {"operation": "op-7676787478-00007", "operation_number": 613000, "part_code": "BJ05", "operation_category": "206055", "machine_type": "m-756667-03", "machine_type_2": "A", "standard_oper_time": 123.768, "fixed_station_code": "", "fixed_worker_code": ""}, {"operation": "op-7665838079-00001", "operation_number": 622800, "part_code": "BJ07", "operation_category": "221178", "machine_type": "m-848490-01", "machine_type_2": "A", "standard_oper_time": 58.2, "fixed_station_code": "", "fixed_worker_code": ""}, {"operation": "op-7667858070-013", "operation_number": 622801, "part_code": "BJ04", "operation_category": "219176", "machine_type": "m-848490-01", "machine_type_2": "A", "standard_oper_time": 20.22, "fixed_station_code": "", "fixed_worker_code": ""}, {"operation": "op-7676788080-017", "operation_number": 627600, "part_code": "BJ05", "operation_category": "222179", "machine_type": "m-848490-01", "machine_type_2": "A", "standard_oper_time": 12.0, "fixed_station_code": "", "fixed_worker_code": ""}, {"operation": "op-7676788080-018", "operation_number": 627800, "part_code": "BJ05", "operation_category": "222179", "machine_type": "m-848490-01", "machine_type_2": "A", "standard_oper_time": 20.76, "fixed_station_code": "", "fixed_worker_code": ""}, {"operation": "op-7665836584-859", "operation_number": 647600, "part_code": "BJ07", "operation_category": "202013", "machine_type": "m-688067-09", "machine_type_2": "A", "standard_oper_time": 67.02, "fixed_station_code": "", "fixed_worker_code": ""}, {"operation": "op-7665837083-621", "operation_number": 648000, "part_code": "BJ07", "operation_category": "205049", "machine_type": "m-688067-01", "machine_type_2": "A", "standard_oper_time": 46.56, "fixed_station_code": "", "fixed_worker_code": ""}, {"operation": "op-7665838369-073", "operation_number": 702000, "part_code": "BJ07", "operation_category": "210115", "machine_type": "m-688067-01", "machine_type_2": "A", "standard_oper_time": 176.94, "fixed_station_code": "", "fixed_worker_code": ""}, {"operation": "op-7665836678-077", "operation_number": 705000, "part_code": "BJ07", "operation_category": "203040", "machine_type": "m-687584-01", "machine_type_2": "A", "standard_oper_time": 21.96, "fixed_station_code": "", "fixed_worker_code": ""}, {"operation": "op-7665838370-098", "operation_number": 706200, "part_code": "BJ07", "operation_category": "211120", "machine_type": "m-688067-01", "machine_type_2": "A", "standard_oper_time": 254.088, "fixed_station_code": "", "fixed_worker_code": ""}, {"operation": "op-7665838283-00001", "operation_number": 706300, "part_code": "BJ07", "operation_category": "208091", "machine_type": "m-688067-01", "machine_type_2": "A", "standard_oper_time": 197.28, "fixed_station_code": "", "fixed_worker_code": ""}, {"operation": "op-7665838477-327", "operation_number": 706400, "part_code": "BJ07", "operation_category": "215149", "machine_type": "m-6867-001", "machine_type_2": "A", "standard_oper_time": 74.952, "fixed_station_code": "", "fixed_worker_code": ""}, {"operation": "op-7665838483-458", "operation_number": 706500, "part_code": "BJ07", "operation_category": "216155", "machine_type": "m-688067-01", "machine_type_2": "A", "standard_oper_time": 109.512, "fixed_station_code": "", "fixed_worker_code": ""}, {"operation": "op-7665838070-121", "operation_number": 706600, "part_code": "BJ07", "operation_category": "219176", "machine_type": "m-848490-01", "machine_type_2": "A", "standard_oper_time": 52.68, "fixed_station_code": "", "fixed_worker_code": ""}, {"operation": "op-7665838083-099", "operation_number": 706610, "part_code": "BJ07", "operation_category": "223180", "machine_type": "m-848490-01", "machine_type_2": "A", "standard_oper_time": 18.72, "fixed_station_code": "", "fixed_worker_code": ""}, {"operation": "op-7665838384-066", "operation_number": 730400, "part_code": "BJ07", "operation_category": "214138", "machine_type": "m-688067-01", "machine_type_2": "A", "standard_oper_time": 164.016, "fixed_station_code": "", "fixed_worker_code": ""}, {"operation": "op-7683768384-064", "operation_number": 730450, "part_code": "BJ07", "operation_category": "214133", "machine_type": "m-688067-01", "machine_type_2": "A", "standard_oper_time": 59.64, "fixed_station_code": "", "fixed_worker_code": ""}, {"operation": "op-7665838369-160", "operation_number": 730500, "part_code": "BJ07", "operation_category": "210105", "machine_type": "m-688067-01", "machine_type_2": "A", "standard_oper_time": 263.64000000000004, "fixed_station_code": "", "fixed_worker_code": ""}, {"operation": "op-7665837976-140", "operation_number": 734700, "part_code": "BJ07", "operation_category": "201230", "machine_type": "m-756667-01", "machine_type_2": "A", "standard_oper_time": 95.04, "fixed_station_code": "", "fixed_worker_code": ""}, {"operation": "op-7665838478-107", "operation_number": 741010, "part_code": "BJ07", "operation_category": "245241", "machine_type": "m-8371-001", "machine_type_2": "A", "standard_oper_time": 53.52, "fixed_station_code": "", "fixed_worker_code": ""}, {"operation": "op-7676788478-029", "operation_number": 741020, "part_code": "BJ07", "operation_category": "245241", "machine_type": "m-8371-001", "machine_type_2": "A", "standard_oper_time": 61.74, "fixed_station_code": "", "fixed_worker_code": ""}, {"operation": "op-7676788477-101", "operation_number": 741030, "part_code": "BJ07", "operation_category": "215149", "machine_type": "m-6867-001", "machine_type_2": "A", "standard_oper_time": 30.384, "fixed_station_code": "", "fixed_worker_code": ""}, {"operation": "op-7665837976-084", "operation_number": 757500, "part_code": "BJ07", "operation_category": "201001", "machine_type": "m-756667-01", "machine_type_2": "A", "standard_oper_time": 28.02, "fixed_station_code": "", "fixed_worker_code": ""}, {"operation": "op-7665838366-132", "operation_number": 760500, "part_code": "BJ07", "operation_category": "209235", "machine_type": "m-688067-01", "machine_type_2": "A", "standard_oper_time": 163.5, "fixed_station_code": "", "fixed_worker_code": ""}, {"operation": "op-7676788366-030", "operation_number": 765900, "part_code": "BJ07", "operation_category": "209103", "machine_type": "m-688067-01", "machine_type_2": "A", "standard_oper_time": 155.59199999999998, "fixed_station_code": "", "fixed_worker_code": ""}, {"operation": "op-7665837083-00010", "operation_number": 772200, "part_code": "BJ07", "operation_category": "205049", "machine_type": "m-688067-01", "machine_type_2": "A", "standard_oper_time": 33.12, "fixed_station_code": "", "fixed_worker_code": ""}, {"operation": "op-7681848167-006", "operation_number": 799900, "part_code": "BJ07", "operation_category": "249219", "machine_type": "m-748990-01", "machine_type_2": "A", "standard_oper_time": 120.0, "fixed_station_code": "", "fixed_worker_code": "w-000475"}], "machine_list": [{"machine_type": "m-838067-02", "is_mono": false, "is_movable": true, "is_machine_needed": true}, {"machine_type": "m-688067-02", "is_mono": false, "is_movable": true, "is_machine_needed": true}, {"machine_type": "m-829067-01", "is_mono": false, "is_movable": true, "is_machine_needed": true}, {"machine_type": "m-688067-03", "is_mono": false, "is_movable": true, "is_machine_needed": true}, {"machine_type": "m-906877-01", "is_mono": true, "is_movable": true, "is_machine_needed": true}, {"machine_type": "m-847467-03", "is_mono": false, "is_movable": true, "is_machine_needed": true}, {"machine_type": "m-847467-01", "is_mono": false, "is_movable": true, "is_machine_needed": true}, {"machine_type": "m-847467-02", "is_mono": false, "is_movable": true, "is_machine_needed": true}, {"machine_type": "m-687675-01", "is_mono": false, "is_movable": true, "is_machine_needed": true}, {"machine_type": "m-777467-01", "is_mono": false, "is_movable": true, "is_machine_needed": true}, {"machine_type": "m-688467-01", "is_mono": false, "is_movable": true, "is_machine_needed": true}, {"machine_type": "m-908867-02", "is_mono": false, "is_movable": true, "is_machine_needed": true}, {"machine_type": "m-908867-01", "is_mono": false, "is_movable": true, "is_machine_needed": true}, {"machine_type": "m-829067-02", "is_mono": false, "is_movable": true, "is_machine_needed": true}, {"machine_type": "m-887274-01", "is_mono": true, "is_movable": true, "is_machine_needed": true}, {"machine_type": "m-908474-01", "is_mono": true, "is_movable": false, "is_machine_needed": true}, {"machine_type": "m-906690-01", "is_mono": true, "is_movable": true, "is_machine_needed": true}, {"machine_type": "m-837770-01", "is_mono": true, "is_movable": false, "is_machine_needed": true}, {"machine_type": "m-688367-01", "is_mono": false, "is_movable": true, "is_machine_needed": true}, {"machine_type": "m-888067-01", "is_mono": false, "is_movable": true, "is_machine_needed": true}, {"machine_type": "m-756667-04", "is_mono": false, "is_movable": true, "is_machine_needed": true}, {"machine_type": "m-667567-01", "is_mono": true, "is_movable": true, "is_machine_needed": true}, {"machine_type": "m-688067-01", "is_mono": false, "is_movable": true, "is_machine_needed": true}, {"machine_type": "m-687584-01", "is_mono": false, "is_movable": true, "is_machine_needed": true}, {"machine_type": "m-838067-01", "is_mono": false, "is_movable": true, "is_machine_needed": true}, {"machine_type": "m-6867-001", "is_mono": false, "is_movable": true, "is_machine_needed": true}, {"machine_type": "m-756667-01", "is_mono": false, "is_movable": true, "is_machine_needed": true}, {"machine_type": "m-756667-02", "is_mono": false, "is_movable": true, "is_machine_needed": true}, {"machine_type": "m-756667-03", "is_mono": false, "is_movable": true, "is_machine_needed": true}, {"machine_type": "m-688376-01", "is_mono": false, "is_movable": true, "is_machine_needed": true}, {"machine_type": "m-906674-01", "is_mono": false, "is_movable": true, "is_machine_needed": true}, {"machine_type": "m-686867-01", "is_mono": false, "is_movable": true, "is_machine_needed": true}, {"machine_type": "m-687766-01", "is_mono": true, "is_movable": true, "is_machine_needed": true}, {"machine_type": "m-838376-01", "is_mono": false, "is_movable": true, "is_machine_needed": true}, {"machine_type": "m-688067-05", "is_mono": false, "is_movable": true, "is_machine_needed": true}, {"machine_type": "m-687584-02", "is_mono": false, "is_movable": true, "is_machine_needed": true}, {"machine_type": "m-688067-09", "is_mono": false, "is_movable": true, "is_machine_needed": true}, {"machine_type": "m-756874-01", "is_mono": false, "is_movable": true, "is_machine_needed": true}, {"machine_type": "m-829067-03", "is_mono": false, "is_movable": true, "is_machine_needed": true}, {"machine_type": "m-7567-002", "is_mono": false, "is_movable": true, "is_machine_needed": true}, {"machine_type": "m-7567-001", "is_mono": false, "is_movable": true, "is_machine_needed": true}, {"machine_type": "m-808967-01", "is_mono": false, "is_movable": true, "is_machine_needed": true}, {"machine_type": "m-708967-01", "is_mono": false, "is_movable": true, "is_machine_needed": true}, {"machine_type": "m-687567-01", "is_mono": true, "is_movable": false, "is_machine_needed": true}, {"machine_type": "m-689067-01", "is_mono": false, "is_movable": true, "is_machine_needed": true}, {"machine_type": "m-677567-01", "is_mono": false, "is_movable": true, "is_machine_needed": true}, {"machine_type": "m-837275-01", "is_mono": false, "is_movable": true, "is_machine_needed": true}, {"machine_type": "m-6890-001", "is_mono": false, "is_movable": true, "is_machine_needed": true}, {"machine_type": "m-686875-01", "is_mono": false, "is_movable": true, "is_machine_needed": true}, {"machine_type": "m-827467-01", "is_mono": false, "is_movable": true, "is_machine_needed": true}, {"machine_type": "m-756967-01", "is_mono": false, "is_movable": true, "is_machine_needed": true}, {"machine_type": "m-747767-01", "is_mono": false, "is_movable": true, "is_machine_needed": true}, {"machine_type": "m-688869-01", "is_mono": false, "is_movable": true, "is_machine_needed": true}, {"machine_type": "m-8370-001", "is_mono": true, "is_movable": true, "is_machine_needed": true}, {"machine_type": "m-848490-01", "is_mono": true, "is_movable": false, "is_machine_needed": true}, {"machine_type": "m-837771-01", "is_mono": true, "is_movable": true, "is_machine_needed": true}, {"machine_type": "m-8371-001", "is_mono": false, "is_movable": true, "is_machine_needed": false}, {"machine_type": "m-9074-001", "is_mono": false, "is_movable": true, "is_machine_needed": true}, {"machine_type": "m-748990-01", "is_mono": true, "is_movable": false, "is_machine_needed": true}, {"machine_type": "m-848468-01", "is_mono": true, "is_movable": false, "is_machine_needed": true}, {"machine_type": "m-677574-01", "is_mono": true, "is_movable": false, "is_machine_needed": true}, {"machine_type": "m-8878-001", "is_mono": false, "is_movable": true, "is_machine_needed": false}, {"machine_type": "m-688969-01", "is_mono": true, "is_movable": true, "is_machine_needed": true}, {"machine_type": "m-676684-01", "is_mono": false, "is_movable": true, "is_machine_needed": true}, {"machine_type": "m-6774-01", "is_mono": false, "is_movable": true, "is_machine_needed": true}, {"machine_type": "m-6780-01", "is_mono": false, "is_movable": true, "is_machine_needed": true}, {"machine_type": "m-678084-01", "is_mono": false, "is_movable": true, "is_machine_needed": true}, {"machine_type": "m-686667-01", "is_mono": false, "is_movable": true, "is_machine_needed": true}, {"machine_type": "m-6867-002", "is_mono": false, "is_movable": true, "is_machine_needed": true}, {"machine_type": "m-6867-01", "is_mono": false, "is_movable": true, "is_machine_needed": true}, {"machine_type": "m-687574-01", "is_mono": false, "is_movable": true, "is_machine_needed": true}, {"machine_type": "m-688067-01S01034", "is_mono": false, "is_movable": true, "is_machine_needed": true}, {"machine_type": "m-688067-04", "is_mono": false, "is_movable": true, "is_machine_needed": true}, {"machine_type": "m-688067-06", "is_mono": false, "is_movable": true, "is_machine_needed": true}, {"machine_type": "m-688067-07", "is_mono": false, "is_movable": true, "is_machine_needed": true}, {"machine_type": "m-688067-08", "is_mono": false, "is_movable": true, "is_machine_needed": true}, {"machine_type": "m-688067-10", "is_mono": false, "is_movable": true, "is_machine_needed": true}, {"machine_type": "m-6883-01", "is_mono": false, "is_movable": true, "is_machine_needed": true}, {"machine_type": "m-688976-01", "is_mono": false, "is_movable": true, "is_machine_needed": true}, {"machine_type": "m-708074-01", "is_mono": false, "is_movable": true, "is_machine_needed": true}, {"machine_type": "m-708074-02", "is_mono": false, "is_movable": true, "is_machine_needed": true}, {"machine_type": "m-708074-03", "is_mono": false, "is_movable": true, "is_machine_needed": true}, {"machine_type": "m-7567-003", "is_mono": false, "is_movable": true, "is_machine_needed": true}, {"machine_type": "m-7666-01", "is_mono": false, "is_movable": true, "is_machine_needed": true}, {"machine_type": "m-7680-01", "is_mono": false, "is_movable": true, "is_machine_needed": true}, {"machine_type": "m-7772-001", "is_mono": false, "is_movable": true, "is_machine_needed": true}, {"machine_type": "m-7772-003", "is_mono": false, "is_movable": true, "is_machine_needed": true}, {"machine_type": "m-778484-01", "is_mono": false, "is_movable": true, "is_machine_needed": true}, {"machine_type": "m-8067-001", "is_mono": false, "is_movable": true, "is_machine_needed": true}, {"machine_type": "m-8080-01", "is_mono": false, "is_movable": true, "is_machine_needed": true}, {"machine_type": "m-8190-0042", "is_mono": false, "is_movable": true, "is_machine_needed": true}, {"machine_type": "m-828174-01", "is_mono": false, "is_movable": true, "is_machine_needed": true}, {"machine_type": "m-829067-04", "is_mono": false, "is_movable": true, "is_machine_needed": true}, {"machine_type": "m-8371-01", "is_mono": false, "is_movable": true, "is_machine_needed": true}, {"machine_type": "m-838976-01", "is_mono": false, "is_movable": true, "is_machine_needed": true}, {"machine_type": "m-849084-01", "is_mono": false, "is_movable": true, "is_machine_needed": true}, {"machine_type": "m-8788-001", "is_mono": false, "is_movable": true, "is_machine_needed": true}, {"machine_type": "m-9080-01", "is_mono": false, "is_movable": true, "is_machine_needed": true}, {"machine_type": "m-748990-", "is_mono": false, "is_movable": true, "is_machine_needed": true}, {"machine_type": "m-7772-004", "is_mono": false, "is_movable": true, "is_machine_needed": true}, {"machine_type": "m-7772-024", "is_mono": false, "is_movable": true, "is_machine_needed": true}, {"machine_type": "m-7772-025", "is_mono": false, "is_movable": true, "is_machine_needed": true}, {"machine_type": "m-7772-026", "is_mono": false, "is_movable": true, "is_machine_needed": true}, {"machine_type": "m-838374-01", "is_mono": false, "is_movable": true, "is_machine_needed": true}], "station_list": [{"station_code": "st-833112-1", "line_number": 1, "curr_machine_list": [], "neighbor_station_list": []}, {"station_code": "st-833112-2", "line_number": 2, "curr_machine_list": [], "neighbor_station_list": [{"station_code": "st-833112-3"}, {"station_code": "st-833112-31"}, {"station_code": "st-833112-30"}, {"station_code": "st-833112-29"}]}, {"station_code": "st-833112-3", "line_number": 3, "curr_machine_list": [], "neighbor_station_list": [{"station_code": "st-833112-2"}, {"station_code": "st-833112-4"}, {"station_code": "st-833112-30"}, {"station_code": "st-833112-29"}, {"station_code": "st-833112-28"}]}, {"station_code": "st-833112-4", "line_number": 4, "curr_machine_list": [], "neighbor_station_list": [{"station_code": "st-833112-3"}, {"station_code": "st-833112-5"}, {"station_code": "st-833112-29"}, {"station_code": "st-833112-28"}, {"station_code": "st-833112-27"}]}, {"station_code": "st-833112-5", "line_number": 5, "curr_machine_list": [], "neighbor_station_list": [{"station_code": "st-833112-4"}, {"station_code": "st-833112-28"}, {"station_code": "st-833112-27"}, {"station_code": "st-833112-26"}]}, {"station_code": "st-833112-6", "line_number": 6, "curr_machine_list": [{"machine_type": "m-848490-01"}], "neighbor_station_list": []}, {"station_code": "st-833112-7", "line_number": 7, "curr_machine_list": [], "neighbor_station_list": [{"station_code": "st-833112-26"}, {"station_code": "st-833112-25"}, {"station_code": "st-833112-24"}]}, {"station_code": "st-833112-8", "line_number": 8, "curr_machine_list": [{"machine_type": "m-848490-01"}], "neighbor_station_list": [{"station_code": "st-833112-23"}]}, {"station_code": "st-833112-9", "line_number": 9, "curr_machine_list": [], "neighbor_station_list": [{"station_code": "st-833112-10"}, {"station_code": "st-833112-22"}, {"station_code": "st-833112-24"}]}, {"station_code": "st-833112-10", "line_number": 10, "curr_machine_list": [], "neighbor_station_list": [{"station_code": "st-833112-11"}, {"station_code": "st-833112-22"}, {"station_code": "st-833112-9"}]}, {"station_code": "st-833112-11", "line_number": 11, "curr_machine_list": [], "neighbor_station_list": [{"station_code": "st-833112-10"}, {"station_code": "st-833112-20"}, {"station_code": "st-833112-22"}]}, {"station_code": "st-833112-12", "line_number": 12, "curr_machine_list": [], "neighbor_station_list": [{"station_code": "st-833112-21"}]}, {"station_code": "st-833112-13", "line_number": 13, "curr_machine_list": [], "neighbor_station_list": [{"station_code": "st-833112-14"}, {"station_code": "st-833112-20"}, {"station_code": "st-833112-19"}]}, {"station_code": "st-833112-14", "line_number": 14, "curr_machine_list": [], "neighbor_station_list": [{"station_code": "st-833112-13"}, {"station_code": "st-833112-15"}, {"station_code": "st-833112-19"}]}, {"station_code": "st-833112-15", "line_number": 15, "curr_machine_list": [], "neighbor_station_list": [{"station_code": "st-833112-14"}, {"station_code": "st-833112-16"}]}, {"station_code": "st-833112-16", "line_number": 16, "curr_machine_list": [], "neighbor_station_list": [{"station_code": "st-833112-15"}]}, {"station_code": "st-833112-17", "line_number": 32, "curr_machine_list": [{"machine_type": "m-748990-01"}], "neighbor_station_list": []}, {"station_code": "st-833112-19", "line_number": 17, "curr_machine_list": [], "neighbor_station_list": [{"station_code": "st-833112-20"}, {"station_code": "st-833112-14"}, {"station_code": "st-833112-13"}]}, {"station_code": "st-833112-20", "line_number": 18, "curr_machine_list": [], "neighbor_station_list": [{"station_code": "st-833112-19"}, {"station_code": "st-833112-13"}, {"station_code": "st-833112-11"}]}, {"station_code": "st-833112-21", "line_number": 19, "curr_machine_list": [{"machine_type": "m-848490-01"}], "neighbor_station_list": [{"station_code": "st-833112-12"}]}, {"station_code": "st-833112-22", "line_number": 20, "curr_machine_list": [], "neighbor_station_list": [{"station_code": "st-833112-11"}, {"station_code": "st-833112-10"}, {"station_code": "st-833112-9"}]}, {"station_code": "st-833112-23", "line_number": 21, "curr_machine_list": [{"machine_type": "m-848490-01"}], "neighbor_station_list": [{"station_code": "st-833112-8"}]}, {"station_code": "st-833112-24", "line_number": 22, "curr_machine_list": [], "neighbor_station_list": [{"station_code": "st-833112-25"}, {"station_code": "st-833112-7"}, {"station_code": "st-833112-9"}]}, {"station_code": "st-833112-25", "line_number": 23, "curr_machine_list": [], "neighbor_station_list": [{"station_code": "st-833112-26"}, {"station_code": "st-833112-7"}, {"station_code": "st-833112-24"}]}, {"station_code": "st-833112-26", "line_number": 24, "curr_machine_list": [], "neighbor_station_list": [{"station_code": "st-833112-25"}, {"station_code": "st-833112-27"}, {"station_code": "st-833112-7"}, {"station_code": "st-833112-5"}]}, {"station_code": "st-833112-27", "line_number": 25, "curr_machine_list": [], "neighbor_station_list": [{"station_code": "st-833112-26"}, {"station_code": "st-833112-28"}, {"station_code": "st-833112-5"}, {"station_code": "st-833112-4"}]}, {"station_code": "st-833112-28", "line_number": 26, "curr_machine_list": [], "neighbor_station_list": [{"station_code": "st-833112-27"}, {"station_code": "st-833112-29"}, {"station_code": "st-833112-5"}, {"station_code": "st-833112-4"}, {"station_code": "st-833112-3"}]}, {"station_code": "st-833112-29", "line_number": 27, "curr_machine_list": [], "neighbor_station_list": [{"station_code": "st-833112-28"}, {"station_code": "st-833112-30"}, {"station_code": "st-833112-3"}, {"station_code": "st-833112-4"}, {"station_code": "st-833112-2"}]}, {"station_code": "st-833112-30", "line_number": 28, "curr_machine_list": [], "neighbor_station_list": [{"station_code": "st-833112-31"}, {"station_code": "st-833112-29"}, {"station_code": "st-833112-3"}, {"station_code": "st-833112-2"}]}, {"station_code": "st-833112-31", "line_number": 29, "curr_machine_list": [], "neighbor_station_list": [{"station_code": "st-833112-32"}, {"station_code": "st-833112-30"}, {"station_code": "st-833112-2"}]}, {"station_code": "st-833112-32", "line_number": 30, "curr_machine_list": [], "neighbor_station_list": [{"station_code": "st-833112-33"}, {"station_code": "st-833112-31"}]}, {"station_code": "st-833112-33", "line_number": 31, "curr_machine_list": [], "neighbor_station_list": [{"station_code": "st-833112-32"}]}], "joint_operation_list": [{"part_code": "BJ03", "joint_operation": "op-7665837478-00007"}, {"part_code": "BJ05", "joint_operation": "op-7665838370-098"}, {"part_code": "BJ06", "joint_operation": "op-7665838369-073"}, {"part_code": "BJ04", "joint_operation": "op-7665838369-160"}, {"part_code": "BJ11", "joint_operation": "op-7676787478-00007"}, {"part_code": "BJ02", "joint_operation": "op-7665837478-00007"}, {"part_code": "BJ10", "joint_operation": "op-7676786584-046"}], "config_param": {"max_worker_per_oper": 3, "max_station_per_worker": 4, "max_cycle_count": 8, "max_revisited_station_count": 8, "volatility_rate": 0.55, "volatility_weight": 0.7, "upph_weight": 0.3, "max_machine_per_station": 3, "max_station_per_oper": 2, "max_split_num": 3}}
