# Supplementary material for: Application of enhanced benders decomposition algorithm in circular assembly line balancing problem with task splitting
Source: PLoS One. 2025 Oct 6;20(10):e0333263. doi: 10.1371/journal.pone.0333263 (PMC12500168; doi:10.1371/journal.pone.0333263)
Supplement: S1 File — The raw statistical data underlying the key figures and tables. (ZIP) [file pone.0333263.s001.zip › Meta Data/instances/instance-35.txt]

{"worker_list": [{"worker_code": "w-003022", "operation_skill_list": [{"worker_code": "w-003022", "operation_code": "op-8877836584-013", "operation_category": "202025", "efficiency": 1.2482}, {"worker_code": "w-003022", "operation_code": "op-8865837083-022", "operation_category": "205049", "efficiency": 1.2959}, {"worker_code": "w-003022", "operation_code": "op-8865838369-111", "operation_category": "210114", "efficiency": 1.1}, {"worker_code": "w-003022", "operation_code": "op-8865838483-021", "operation_category": "216169", "efficiency": 1.2263}, {"worker_code": "w-003022", "operation_code": "op-8865838369-020", "operation_category": "210111", "efficiency": 1.1408}], "operation_category_skill_list": [{"worker_code": "w-003022", "operation_category": "205048", "efficiency": 1.2521}, {"worker_code": "w-003022", "operation_category": "216169", "efficiency": 1.189}], "curr_station_list": [{"station_code": "st-843201-27"}]}, {"worker_code": "w-004592", "operation_skill_list": [{"worker_code": "w-004592", "operation_code": "op-8881848167-011", "operation_category": "249219", "efficiency": 0.9265}], "operation_category_skill_list": [], "curr_station_list": [{"station_code": "st-843202-30"}]}, {"worker_code": "w-004906", "operation_skill_list": [{"worker_code": "w-004906", "operation_code": "op-8865838483-070", "operation_category": "216169", "efficiency": 0.9347}, {"worker_code": "w-004906", "operation_code": "op-8865838369-111", "operation_category": "210114", "efficiency": 0.7394}], "operation_category_skill_list": [{"worker_code": "w-004906", "operation_category": "208085", "efficiency": 0.7635}, {"worker_code": "w-004906", "operation_category": "216169", "efficiency": 0.7929}, {"worker_code": "w-004906", "operation_category": "203040", "efficiency": 0.8}], "curr_station_list": [{"station_code": "st-843202-16"}]}, {"worker_code": "w-004965", "operation_skill_list": [{"worker_code": "w-004965", "operation_code": "op-8880758384-016", "operation_category": "205048", "efficiency": 1.5}, {"worker_code": "w-004965", "operation_code": "op-8865837478-110", "operation_category": "206057", "efficiency": 1.1364}, {"worker_code": "w-004965", "operation_code": "op-8865838384-004", "operation_category": "214133", "efficiency": 0.8096}], "operation_category_skill_list": [{"worker_code": "w-004965", "operation_category": "214133", "efficiency": 0.8203}, {"worker_code": "w-004965", "operation_category": "201001", "efficiency": 0.7906}, {"worker_code": "w-004965", "operation_category": "206057", "efficiency": 1.0172}, {"worker_code": "w-004965", "operation_category": "208085", "efficiency": 0.5374}, {"worker_code": "w-004965", "operation_category": "216169", "efficiency": 0.6264}, {"worker_code": "w-004965", "operation_category": "205049", "efficiency": 0.9416}, {"worker_code": "w-004965", "operation_category": "203040", "efficiency": 0.5336}], "curr_station_list": [{"station_code": "st-843201-10"}]}, {"worker_code": "w-005900", "operation_skill_list": [{"worker_code": "w-005900", "operation_code": "op-8865837976-011", "operation_category": "201001", "efficiency": 1.1141}, {"worker_code": "w-005900", "operation_code": "op-8865837976-029", "operation_category": "201001", "efficiency": 1.2359}, {"worker_code": "w-005900", "operation_code": "op-8865837976-324", "operation_category": "201001", "efficiency": 1.5612}, {"worker_code": "w-005900", "operation_code": "op-8865837976-325", "operation_category": "201001", "efficiency": 1.1226}], "operation_category_skill_list": [{"worker_code": "w-005900", "operation_category": "216169", "efficiency": 0.8}], "curr_station_list": []}, {"worker_code": "w-006172", "operation_skill_list": [{"worker_code": "w-006172", "operation_code": "op-8865837478-014", "operation_category": "206057", "efficiency": 0.9119}, {"worker_code": "w-006172", "operation_code": "op-8865838283-434", "operation_category": "208085", "efficiency": 0.7296}, {"worker_code": "w-006172", "operation_code": "op-8880758384-016", "operation_category": "205048", "efficiency": 1.0365}, {"worker_code": "w-006172", "operation_code": "op-8877836584-013", "operation_category": "202025", "efficiency": 0.817}, {"worker_code": "w-006172", "operation_code": "op-8865838483-070", "operation_category": "216169", "efficiency": 1.1087}, {"worker_code": "w-006172", "operation_code": "op-8870826887-147", "operation_category": "244211", "efficiency": 0.7871}, {"worker_code": "w-006172", "operation_code": "op-8865837083-022", "operation_category": "205049", "efficiency": 0.7976}, {"worker_code": "w-006172", "operation_code": "op-8865838369-111", "operation_category": "210114", "efficiency": 0.9117}, {"worker_code": "w-006172", "operation_code": "op-8680758483-00020", "operation_category": "216164", "efficiency": 0.85}, {"worker_code": "w-006172", "operation_code": "op-8865838283-026", "operation_category": "208069", "efficiency": 0.5962}, {"worker_code": "w-006172", "operation_code": "op-8865838483-021", "operation_category": "216169", "efficiency": 0.7723}, {"worker_code": "w-006172", "operation_code": "op-8465836584-00011", "operation_category": "202010", "efficiency": 0.5718}, {"worker_code": "w-006172", "operation_code": "op-8865838483-264", "operation_category": "216169", "efficiency": 0.8}, {"worker_code": "w-006172", "operation_code": "op-8865838369-020", "operation_category": "210111", "efficiency": 0.7701}, {"worker_code": "w-006172", "operation_code": "op-8865838384-004", "operation_category": "214133", "efficiency": 0.7515}], "operation_category_skill_list": [{"worker_code": "w-006172", "operation_category": "214133", "efficiency": 1.1067}, {"worker_code": "w-006172", "operation_category": "202009", "efficiency": 0.5983}, {"worker_code": "w-006172", "operation_category": "221178", "efficiency": 0.8}, {"worker_code": "w-006172", "operation_category": "206057", "efficiency": 0.9119}, {"worker_code": "w-006172", "operation_category": "202011", "efficiency": 0.9871}], "curr_station_list": [{"station_code": "st-843202-22"}]}, {"worker_code": "w-007256", "operation_skill_list": [{"worker_code": "w-007256", "operation_code": "op-8865836584-027", "operation_category": "202009", "efficiency": 0.9643}, {"worker_code": "w-007256", "operation_code": "op-8880758384-016", "operation_category": "205048", "efficiency": 0.6314}, {"worker_code": "w-007256", "operation_code": "op-8865838283-026", "operation_category": "208069", "efficiency": 1.1166}, {"worker_code": "w-007256", "operation_code": "op-8465836584-00011", "operation_category": "202010", "efficiency": 1.1688}, {"worker_code": "w-007256", "operation_code": "op-8887666584-024", "operation_category": "202011", "efficiency": 0.6772}], "operation_category_skill_list": [{"worker_code": "w-007256", "operation_category": "216169", "efficiency": 0.8444}, {"worker_code": "w-007256", "operation_category": "205049", "efficiency": 1.2}], "curr_station_list": [{"station_code": "st-843202-14"}]}, {"worker_code": "w-009204", "operation_skill_list": [{"worker_code": "w-009204", "operation_code": "op-8870828384-337", "operation_category": "214133", "efficiency": 1.5}, {"worker_code": "w-009204", "operation_code": "op-8865838079-332", "operation_category": "221178", "efficiency": 0.7182}, {"worker_code": "w-009204", "operation_code": "op-8865838083-017", "operation_category": "223180", "efficiency": 0.7408}, {"worker_code": "w-009204", "operation_code": "op-8880758384-016", "operation_category": "205048", "efficiency": 0.4}, {"worker_code": "w-009204", "operation_code": "op-8870826887-147", "operation_category": "244211", "efficiency": 1.0347}, {"worker_code": "w-009204", "operation_code": "op-8865837478-110", "operation_category": "206057", "efficiency": 0.8}, {"worker_code": "w-009204", "operation_code": "op-8865838079-010", "operation_category": "221178", "efficiency": 0.7191}, {"worker_code": "w-009204", "operation_code": "op-8865837478-109", "operation_category": "206057", "efficiency": 1.0081}, {"worker_code": "w-009204", "operation_code": "op-8865838384-004", "operation_category": "214133", "efficiency": 0.9747}], "operation_category_skill_list": [{"worker_code": "w-009204", "operation_category": "223180", "efficiency": 0.7048}, {"worker_code": "w-009204", "operation_category": "206057", "efficiency": 1.0391}, {"worker_code": "w-009204", "operation_category": "216169", "efficiency": 0.8}, {"worker_code": "w-009204", "operation_category": "205049", "efficiency": 0.8962}, {"worker_code": "w-009204", "operation_category": "214133", "efficiency": 1.0155}], "curr_station_list": [{"station_code": "st-843201-2"}]}, {"worker_code": "w-009672", "operation_skill_list": [{"worker_code": "w-009672", "operation_code": "op-8865838483-070", "operation_category": "216169", "efficiency": 0.8367}, {"worker_code": "w-009672", "operation_code": "op-8865838369-111", "operation_category": "210114", "efficiency": 0.6715}], "operation_category_skill_list": [{"worker_code": "w-009672", "operation_category": "208085", "efficiency": 1.2159}, {"worker_code": "w-009672", "operation_category": "202025", "efficiency": 0.7179}, {"worker_code": "w-009672", "operation_category": "205049", "efficiency": 1.1803}, {"worker_code": "w-009672", "operation_category": "216164", "efficiency": 0.5725}, {"worker_code": "w-009672", "operation_category": "216169", "efficiency": 1.0364}], "curr_station_list": []}, {"worker_code": "w-011766", "operation_skill_list": [{"worker_code": "w-011766", "operation_code": "op-8887666584-024", "operation_category": "202011", "efficiency": 1.0047}], "operation_category_skill_list": [{"worker_code": "w-011766", "operation_category": "214133", "efficiency": 0.8565}, {"worker_code": "w-011766", "operation_category": "202009", "efficiency": 0.7699}, {"worker_code": "w-011766", "operation_category": "205048", "efficiency": 1.1641}, {"worker_code": "w-011766", "operation_category": "216169", "efficiency": 0.7975}, {"worker_code": "w-011766", "operation_category": "205049", "efficiency": 0.9057}, {"worker_code": "w-011766", "operation_category": "202010", "efficiency": 0.7682}], "curr_station_list": [{"station_code": "st-843201-20"}]}, {"worker_code": "w-012141", "operation_skill_list": [{"worker_code": "w-012141", "operation_code": "op-8865838369-111", "operation_category": "210114", "efficiency": 0.9101}], "operation_category_skill_list": [], "curr_station_list": [{"station_code": "st-843202-3"}]}, {"worker_code": "w-013742", "operation_skill_list": [{"worker_code": "w-013742", "operation_code": "op-8865837478-014", "operation_category": "206057", "efficiency": 0.9298}, {"worker_code": "w-013742", "operation_code": "op-8877836584-013", "operation_category": "202025", "efficiency": 1.0351}, {"worker_code": "w-013742", "operation_code": "op-8865838384-070", "operation_category": "214133", "efficiency": 0.7976}], "operation_category_skill_list": [{"worker_code": "w-013742", "operation_category": "214133", "efficiency": 0.7976}, {"worker_code": "w-013742", "operation_category": "201001", "efficiency": 0.8702}, {"worker_code": "w-013742", "operation_category": "208085", "efficiency": 0.7056}, {"worker_code": "w-013742", "operation_category": "205048", "efficiency": 0.6132}, {"worker_code": "w-013742", "operation_category": "205049", "efficiency": 0.4037}, {"worker_code": "w-013742", "operation_category": "206057", "efficiency": 0.8931}], "curr_station_list": [{"station_code": "st-843201-21"}]}, {"worker_code": "w-014368", "operation_skill_list": [{"worker_code": "w-014368", "operation_code": "op-8865838072-078", "operation_category": "220177", "efficiency": 1.1136}, {"worker_code": "w-014368", "operation_code": "op-8865838079-332", "operation_category": "221178", "efficiency": 1.3245}, {"worker_code": "w-014368", "operation_code": "op-8865838083-017", "operation_category": "223180", "efficiency": 1.622}, {"worker_code": "w-014368", "operation_code": "op-8887668070-068", "operation_category": "219176", "efficiency": 1.4003}, {"worker_code": "w-014368", "operation_code": "op-8865838079-010", "operation_category": "221178", "efficiency": 1.4648}], "operation_category_skill_list": [{"worker_code": "w-014368", "operation_category": "223180", "efficiency": 1.476}], "curr_station_list": [{"station_code": "st-843201-19"}]}, {"worker_code": "w-014372", "operation_skill_list": [{"worker_code": "w-014372", "operation_code": "op-8687668283-00006", "operation_category": "208101", "efficiency": 1.0008}, {"worker_code": "w-014372", "operation_code": "op-8887666678-011", "operation_category": "203040", "efficiency": 0.88}], "operation_category_skill_list": [{"worker_code": "w-014372", "operation_category": "214133", "efficiency": 1.2114}, {"worker_code": "w-014372", "operation_category": "201001", "efficiency": 0.6717}, {"worker_code": "w-014372", "operation_category": "205048", "efficiency": 0.8}, {"worker_code": "w-014372", "operation_category": "216169", "efficiency": 0.5255}, {"worker_code": "w-014372", "operation_category": "216164", "efficiency": 0.5623}], "curr_station_list": [{"station_code": "st-843201-7"}]}, {"worker_code": "w-018030", "operation_skill_list": [{"worker_code": "w-018030", "operation_code": "op-8865837976-011", "operation_category": "201001", "efficiency": 1.4823}, {"worker_code": "w-018030", "operation_code": "op-8865837976-325", "operation_category": "201001", "efficiency": 1.4923}], "operation_category_skill_list": [{"worker_code": "w-018030", "operation_category": "208085", "efficiency": 0.8116}, {"worker_code": "w-018030", "operation_category": "216169", "efficiency": 0.7453}, {"worker_code": "w-018030", "operation_category": "205049", "efficiency": 0.4889}, {"worker_code": "w-018030", "operation_category": "201001", "efficiency": 1.3019}, {"worker_code": "w-018030", "operation_category": "203040", "efficiency": 0.6406}], "curr_station_list": [{"station_code": "st-843201-16"}]}, {"worker_code": "w-018741", "operation_skill_list": [{"worker_code": "w-018741", "operation_code": "op-8870828384-337", "operation_category": "214133", "efficiency": 1.5}, {"worker_code": "w-018741", "operation_code": "op-8865838283-434", "operation_category": "208085", "efficiency": 0.95}, {"worker_code": "w-018741", "operation_code": "op-8880758384-016", "operation_category": "205048", "efficiency": 0.6032}, {"worker_code": "w-018741", "operation_code": "op-8870826887-147", "operation_category": "244211", "efficiency": 1.0102}, {"worker_code": "w-018741", "operation_code": "op-8865837478-109", "operation_category": "206057", "efficiency": 1.0514}, {"worker_code": "w-018741", "operation_code": "op-8865838483-264", "operation_category": "216169", "efficiency": 0.7148}, {"worker_code": "w-018741", "operation_code": "op-8865838384-004", "operation_category": "214133", "efficiency": 1.0218}, {"worker_code": "w-018741", "operation_code": "op-8887666584-024", "operation_category": "202011", "efficiency": 0.7301}], "operation_category_skill_list": [{"worker_code": "w-018741", "operation_category": "206057", "efficiency": 1.0406}, {"worker_code": "w-018741", "operation_category": "202025", "efficiency": 0.5005}, {"worker_code": "w-018741", "operation_category": "216169", "efficiency": 0.7148}, {"worker_code": "w-018741", "operation_category": "205049", "efficiency": 0.9752}, {"worker_code": "w-018741", "operation_category": "214133", "efficiency": 1.1272}], "curr_station_list": [{"station_code": "st-843201-15"}]}], "process_list": [{"operation": "op-8680758483-00020", "operation_number": 274740, "part_code": "BJ04", "operation_category": "216164", "machine_type": "m-688067-01", "machine_type_2": "A", "standard_oper_time": 86.16, "fixed_station_code": "", "fixed_worker_code": ""}, {"operation": "op-8887666678-011", "operation_number": 274760, "part_code": "BJ01", "operation_category": "203040", "machine_type": "m-687584-01", "machine_type_2": "A", "standard_oper_time": 30.9, "fixed_station_code": "", "fixed_worker_code": ""}, {"operation": "op-8687668283-00006", "operation_number": 274770, "part_code": "BJ01", "operation_category": "208101", "machine_type": "m-686867-01", "machine_type_2": "A", "standard_oper_time": 73.92, "fixed_station_code": "", "fixed_worker_code": ""}, {"operation": "op-8870826887-147", "operation_number": 610000, "part_code": "BJ05", "operation_category": "244211", "machine_type": "m-8371-001", "machine_type_2": "A", "standard_oper_time": 20.64, "fixed_station_code": "", "fixed_worker_code": ""}, {"operation": "op-8870828384-337", "operation_number": 613000, "part_code": "BJ05", "operation_category": "214133", "machine_type": "m-688067-01", "machine_type_2": "A", "standard_oper_time": 45.24, "fixed_station_code": "", "fixed_worker_code": ""}, {"operation": "op-8865837478-109", "operation_number": 613600, "part_code": "BJ05", "operation_category": "206057", "machine_type": "m-688067-01", "machine_type_2": "A", "standard_oper_time": 105.9, "fixed_station_code": "", "fixed_worker_code": ""}, {"operation": "op-8865838384-004", "operation_number": 616800, "part_code": "BJ05", "operation_category": "214133", "machine_type": "m-688067-01", "machine_type_2": "A", "standard_oper_time": 25.02, "fixed_station_code": "", "fixed_worker_code": ""}, {"operation": "op-8865837976-324", "operation_number": 620000, "part_code": "BJ05", "operation_category": "201001", "machine_type": "m-756667-01", "machine_type_2": "A", "standard_oper_time": 78.24, "fixed_station_code": "", "fixed_worker_code": ""}, {"operation": "op-8870828083-344", "operation_number": 620010, "part_code": "BJ05", "operation_category": "223180", "machine_type": "m-848490-01", "machine_type_2": "A", "standard_oper_time": 14.16, "fixed_station_code": "", "fixed_worker_code": ""}, {"operation": "op-8880758083-157", "operation_number": 620020, "part_code": "BJ05", "operation_category": "223180", "machine_type": "m-848490-01", "machine_type_2": "A", "standard_oper_time": 14.76, "fixed_station_code": "", "fixed_worker_code": ""}, {"operation": "op-8887668070-068", "operation_number": 620030, "part_code": "BJ05", "operation_category": "219176", "machine_type": "m-848490-01", "machine_type_2": "A", "standard_oper_time": 53.52, "fixed_station_code": "", "fixed_worker_code": ""}, {"operation": "op-8865838079-332", "operation_number": 633600, "part_code": "BJ05", "operation_category": "221178", "machine_type": "m-848490-01", "machine_type_2": "A", "standard_oper_time": 34.5, "fixed_station_code": "", "fixed_worker_code": ""}, {"operation": "op-8865838072-078", "operation_number": 635200, "part_code": "BJ05", "operation_category": "220177", "machine_type": "m-848490-01", "machine_type_2": "A", "standard_oper_time": 36.12, "fixed_station_code": "", "fixed_worker_code": ""}, {"operation": "op-8887666584-024", "operation_number": 636030, "part_code": "BJ05", "operation_category": "202011", "machine_type": "m-688067-01", "machine_type_2": "A", "standard_oper_time": 44.52, "fixed_station_code": "st-843201-20", "fixed_worker_code": "w-011766"}, {"operation": "op-8865837478-110", "operation_number": 636040, "part_code": "BJ05", "operation_category": "206057", "machine_type": "m-688067-01", "machine_type_2": "A", "standard_oper_time": 82.44, "fixed_station_code": "", "fixed_worker_code": ""}, {"operation": "op-8880758384-016", "operation_number": 636050, "part_code": "BJ05", "operation_category": "205048", "machine_type": "m-688067-01", "machine_type_2": "A", "standard_oper_time": 28.08, "fixed_station_code": "", "fixed_worker_code": ""}, {"operation": "op-8865837976-325", "operation_number": 652800, "part_code": "BJ05", "operation_category": "201001", "machine_type": "m-756667-01", "machine_type_2": "A", "standard_oper_time": 63.66, "fixed_station_code": "", "fixed_worker_code": ""}, {"operation": "op-8865837976-011", "operation_number": 657600, "part_code": "BJ05", "operation_category": "201001", "machine_type": "m-756667-01", "machine_type_2": "A", "standard_oper_time": 44.7, "fixed_station_code": "", "fixed_worker_code": ""}, {"operation": "op-8865837478-014", "operation_number": 658800, "part_code": "BJ05", "operation_category": "206057", "machine_type": "m-688376-01", "machine_type_2": "A", "standard_oper_time": 61.26, "fixed_station_code": "", "fixed_worker_code": ""}, {"operation": "op-8865838384-070", "operation_number": 659600, "part_code": "BJ05", "operation_category": "214133", "machine_type": "m-688067-01", "machine_type_2": "A", "standard_oper_time": 24.9, "fixed_station_code": "", "fixed_worker_code": ""}, {"operation": "op-8877836584-013", "operation_number": 665200, "part_code": "BJ05", "operation_category": "202025", "machine_type": "m-688067-01", "machine_type_2": "A", "standard_oper_time": 15.0, "fixed_station_code": "", "fixed_worker_code": ""}, {"operation": "op-8865838369-020", "operation_number": 666000, "part_code": "BJ05", "operation_category": "210111", "machine_type": "m-688067-01", "machine_type_2": "A", "standard_oper_time": 60.24, "fixed_station_code": "", "fixed_worker_code": ""}, {"operation": "op-8865838483-021", "operation_number": 666800, "part_code": "BJ05", "operation_category": "216169", "machine_type": "m-688067-01", "machine_type_2": "A", "standard_oper_time": 53.52, "fixed_station_code": "", "fixed_worker_code": ""}, {"operation": "op-8865837083-022", "operation_number": 667600, "part_code": "BJ05", "operation_category": "205049", "machine_type": "m-688067-01", "machine_type_2": "A", "standard_oper_time": 18.66, "fixed_station_code": "", "fixed_worker_code": ""}, {"operation": "op-8865838369-111", "operation_number": 712000, "part_code": "BJ05", "operation_category": "210114", "machine_type": "m-686867-01", "machine_type_2": "A", "standard_oper_time": 133.68, "fixed_station_code": "", "fixed_worker_code": ""}, {"operation": "op-8865838283-026", "operation_number": 725200, "part_code": "BJ05", "operation_category": "208069", "machine_type": "m-688067-01", "machine_type_2": "A", "standard_oper_time": 61.56, "fixed_station_code": "", "fixed_worker_code": ""}, {"operation": "op-8865836584-027", "operation_number": 736000, "part_code": "BJ05", "operation_category": "202009", "machine_type": "m-688067-01", "machine_type_2": "A", "standard_oper_time": 30.12, "fixed_station_code": "", "fixed_worker_code": ""}, {"operation": "op-8465836584-00011", "operation_number": 736400, "part_code": "BJ05", "operation_category": "202010", "machine_type": "m-688067-01", "machine_type_2": "A", "standard_oper_time": 36.72, "fixed_station_code": "", "fixed_worker_code": ""}, {"operation": "op-8865838483-070", "operation_number": 742800, "part_code": "BJ05", "operation_category": "216169", "machine_type": "m-838067-01", "machine_type_2": "A", "standard_oper_time": 198.96, "fixed_station_code": "", "fixed_worker_code": ""}, {"operation": "op-8865838283-434", "operation_number": 752610, "part_code": "BJ05", "operation_category": "208085", "machine_type": "m-688067-01", "machine_type_2": "A", "standard_oper_time": 89.7, "fixed_station_code": "", "fixed_worker_code": ""}, {"operation": "op-8865837976-029", "operation_number": 755600, "part_code": "BJ05", "operation_category": "201001", "machine_type": "m-756667-01", "machine_type_2": "A", "standard_oper_time": 37.98, "fixed_station_code": "", "fixed_worker_code": ""}, {"operation": "op-8865838483-264", "operation_number": 765200, "part_code": "BJ05", "operation_category": "216169", "machine_type": "m-688067-01", "machine_type_2": "A", "standard_oper_time": 46.26, "fixed_station_code": "", "fixed_worker_code": ""}, {"operation": "op-8865838079-010", "operation_number": 771000, "part_code": "BJ05", "operation_category": "221178", "machine_type": "m-848490-01", "machine_type_2": "A", "standard_oper_time": 34.44, "fixed_station_code": "", "fixed_worker_code": ""}, {"operation": "op-8865838083-017", "operation_number": 771100, "part_code": "BJ05", "operation_category": "223180", "machine_type": "m-848490-01", "machine_type_2": "A", "standard_oper_time": 18.54, "fixed_station_code": "", "fixed_worker_code": ""}, {"operation": "op-8670828083-00010T", "operation_number": 772600, "part_code": "BJ05", "operation_category": "223180", "machine_type": "m-848490-01", "machine_type_2": "A", "standard_oper_time": 36.06, "fixed_station_code": "", "fixed_worker_code": ""}, {"operation": "op-8881848167-011", "operation_number": 788400, "part_code": "BJ05", "operation_category": "249219", "machine_type": "m-748990-01", "machine_type_2": "A", "standard_oper_time": 69.0, "fixed_station_code": "st-843202-30", "fixed_worker_code": "w-004592"}], "machine_list": [{"machine_type": "m-838067-02", "is_mono": false, "is_movable": true, "is_machine_needed": true}, {"machine_type": "m-688067-02", "is_mono": false, "is_movable": true, "is_machine_needed": true}, {"machine_type": "m-829067-01", "is_mono": false, "is_movable": true, "is_machine_needed": true}, {"machine_type": "m-688067-03", "is_mono": false, "is_movable": true, "is_machine_needed": true}, {"machine_type": "m-906877-01", "is_mono": true, "is_movable": true, "is_machine_needed": true}, {"machine_type": "m-847467-03", "is_mono": false, "is_movable": true, "is_machine_needed": true}, {"machine_type": "m-847467-01", "is_mono": false, "is_movable": true, "is_machine_needed": true}, {"machine_type": "m-847467-02", "is_mono": false, "is_movable": true, "is_machine_needed": true}, {"machine_type": "m-687675-01", "is_mono": false, "is_movable": true, "is_machine_needed": true}, {"machine_type": "m-777467-01", "is_mono": false, "is_movable": true, "is_machine_needed": true}, {"machine_type": "m-688467-01", "is_mono": false, "is_movable": true, "is_machine_needed": true}, {"machine_type": "m-908867-02", "is_mono": false, "is_movable": true, "is_machine_needed": true}, {"machine_type": "m-908867-01", "is_mono": false, "is_movable": true, "is_machine_needed": true}, {"machine_type": "m-829067-02", "is_mono": false, "is_movable": true, "is_machine_needed": true}, {"machine_type": "m-887274-01", "is_mono": true, "is_movable": true, "is_machine_needed": true}, {"machine_type": "m-908474-01", "is_mono": true, "is_movable": false, "is_machine_needed": true}, {"machine_type": "m-906690-01", "is_mono": true, "is_movable": true, "is_machine_needed": true}, {"machine_type": "m-837770-01", "is_mono": true, "is_movable": false, "is_machine_needed": true}, {"machine_type": "m-688367-01", "is_mono": false, "is_movable": true, "is_machine_needed": true}, {"machine_type": "m-888067-01", "is_mono": false, "is_movable": true, "is_machine_needed": true}, {"machine_type": "m-756667-04", "is_mono": false, "is_movable": true, "is_machine_needed": true}, {"machine_type": "m-667567-01", "is_mono": true, "is_movable": true, "is_machine_needed": true}, {"machine_type": "m-688067-01", "is_mono": false, "is_movable": true, "is_machine_needed": true}, {"machine_type": "m-687584-01", "is_mono": false, "is_movable": true, "is_machine_needed": true}, {"machine_type": "m-838067-01", "is_mono": false, "is_movable": true, "is_machine_needed": true}, {"machine_type": "m-6867-001", "is_mono": false, "is_movable": true, "is_machine_needed": true}, {"machine_type": "m-756667-01", "is_mono": false, "is_movable": true, "is_machine_needed": true}, {"machine_type": "m-756667-02", "is_mono": false, "is_movable": true, "is_machine_needed": true}, {"machine_type": "m-756667-03", "is_mono": false, "is_movable": true, "is_machine_needed": true}, {"machine_type": "m-688376-01", "is_mono": false, "is_movable": true, "is_machine_needed": true}, {"machine_type": "m-906674-01", "is_mono": false, "is_movable": true, "is_machine_needed": true}, {"machine_type": "m-686867-01", "is_mono": false, "is_movable": true, "is_machine_needed": true}, {"machine_type": "m-687766-01", "is_mono": true, "is_movable": true, "is_machine_needed": true}, {"machine_type": "m-838376-01", "is_mono": false, "is_movable": true, "is_machine_needed": true}, {"machine_type": "m-688067-05", "is_mono": false, "is_movable": true, "is_machine_needed": true}, {"machine_type": "m-687584-02", "is_mono": false, "is_movable": true, "is_machine_needed": true}, {"machine_type": "m-688067-09", "is_mono": false, "is_movable": true, "is_machine_needed": true}, {"machine_type": "m-756874-01", "is_mono": false, "is_movable": true, "is_machine_needed": true}, {"machine_type": "m-829067-03", "is_mono": false, "is_movable": true, "is_machine_needed": true}, {"machine_type": "m-7567-002", "is_mono": false, "is_movable": true, "is_machine_needed": true}, {"machine_type": "m-7567-001", "is_mono": false, "is_movable": true, "is_machine_needed": true}, {"machine_type": "m-808967-01", "is_mono": false, "is_movable": true, "is_machine_needed": true}, {"machine_type": "m-708967-01", "is_mono": false, "is_movable": true, "is_machine_needed": true}, {"machine_type": "m-687567-01", "is_mono": true, "is_movable": false, "is_machine_needed": true}, {"machine_type": "m-689067-01", "is_mono": false, "is_movable": true, "is_machine_needed": true}, {"machine_type": "m-677567-01", "is_mono": false, "is_movable": true, "is_machine_needed": true}, {"machine_type": "m-837275-01", "is_mono": false, "is_movable": true, "is_machine_needed": true}, {"machine_type": "m-6890-001", "is_mono": false, "is_movable": true, "is_machine_needed": true}, {"machine_type": "m-686875-01", "is_mono": false, "is_movable": true, "is_machine_needed": true}, {"machine_type": "m-827467-01", "is_mono": false, "is_movable": true, "is_machine_needed": true}, {"machine_type": "m-756967-01", "is_mono": false, "is_movable": true, "is_machine_needed": true}, {"machine_type": "m-747767-01", "is_mono": false, "is_movable": true, "is_machine_needed": true}, {"machine_type": "m-688869-01", "is_mono": false, "is_movable": true, "is_machine_needed": true}, {"machine_type": "m-8370-001", "is_mono": true, "is_movable": true, "is_machine_needed": true}, {"machine_type": "m-848490-01", "is_mono": true, "is_movable": false, "is_machine_needed": true}, {"machine_type": "m-837771-01", "is_mono": true, "is_movable": true, "is_machine_needed": true}, {"machine_type": "m-8371-001", "is_mono": false, "is_movable": true, "is_machine_needed": false}, {"machine_type": "m-9074-001", "is_mono": false, "is_movable": true, "is_machine_needed": true}, {"machine_type": "m-748990-01", "is_mono": true, "is_movable": false, "is_machine_needed": true}, {"machine_type": "m-848468-01", "is_mono": true, "is_movable": false, "is_machine_needed": true}, {"machine_type": "m-677574-01", "is_mono": true, "is_movable": false, "is_machine_needed": true}, {"machine_type": "m-8878-001", "is_mono": false, "is_movable": true, "is_machine_needed": false}, {"machine_type": "m-688969-01", "is_mono": true, "is_movable": true, "is_machine_needed": true}, {"machine_type": "m-676684-01", "is_mono": false, "is_movable": true, "is_machine_needed": true}, {"machine_type": "m-6774-01", "is_mono": false, "is_movable": true, "is_machine_needed": true}, {"machine_type": "m-6780-01", "is_mono": false, "is_movable": true, "is_machine_needed": true}, {"machine_type": "m-678084-01", "is_mono": false, "is_movable": true, "is_machine_needed": true}, {"machine_type": "m-686667-01", "is_mono": false, "is_movable": false, "is_machine_needed": true}, {"machine_type": "m-6867-002", "is_mono": false, "is_movable": true, "is_machine_needed": true}, {"machine_type": "m-6867-01", "is_mono": false, "is_movable": true, "is_machine_needed": true}, {"machine_type": "m-687574-01", "is_mono": false, "is_movable": true, "is_machine_needed": true}, {"machine_type": "m-688067-01S01034", "is_mono": false, "is_movable": true, "is_machine_needed": true}, {"machine_type": "m-688067-04", "is_mono": false, "is_movable": true, "is_machine_needed": true}, {"machine_type": "m-688067-06", "is_mono": false, "is_movable": true, "is_machine_needed": true}, {"machine_type": "m-688067-07", "is_mono": false, "is_movable": true, "is_machine_needed": true}, {"machine_type": "m-688067-08", "is_mono": false, "is_movable": true, "is_machine_needed": true}, {"machine_type": "m-688067-10", "is_mono": false, "is_movable": true, "is_machine_needed": true}, {"machine_type": "m-6883-01", "is_mono": false, "is_movable": true, "is_machine_needed": true}, {"machine_type": "m-688976-01", "is_mono": false, "is_movable": true, "is_machine_needed": true}, {"machine_type": "m-708074-01", "is_mono": false, "is_movable": true, "is_machine_needed": true}, {"machine_type": "m-708074-02", "is_mono": false, "is_movable": true, "is_machine_needed": true}, {"machine_type": "m-708074-03", "is_mono": false, "is_movable": true, "is_machine_needed": true}, {"machine_type": "m-7567-003", "is_mono": false, "is_movable": true, "is_machine_needed": true}, {"machine_type": "m-7666-01", "is_mono": false, "is_movable": true, "is_machine_needed": true}, {"machine_type": "m-7680-01", "is_mono": false, "is_movable": true, "is_machine_needed": true}, {"machine_type": "m-7772-001", "is_mono": false, "is_movable": true, "is_machine_needed": true}, {"machine_type": "m-7772-003", "is_mono": false, "is_movable": true, "is_machine_needed": true}, {"machine_type": "m-778484-01", "is_mono": false, "is_movable": true, "is_machine_needed": true}, {"machine_type": "m-8067-001", "is_mono": false, "is_movable": true, "is_machine_needed": true}, {"machine_type": "m-8080-01", "is_mono": false, "is_movable": true, "is_machine_needed": true}, {"machine_type": "m-8190-0042", "is_mono": false, "is_movable": true, "is_machine_needed": true}, {"machine_type": "m-828174-01", "is_mono": false, "is_movable": true, "is_machine_needed": true}, {"machine_type": "m-829067-04", "is_mono": false, "is_movable": true, "is_machine_needed": true}, {"machine_type": "m-8371-01", "is_mono": false, "is_movable": true, "is_machine_needed": true}, {"machine_type": "m-838976-01", "is_mono": false, "is_movable": true, "is_machine_needed": true}, {"machine_type": "m-849084-01", "is_mono": false, "is_movable": true, "is_machine_needed": true}, {"machine_type": "m-8788-001", "is_mono": false, "is_movable": true, "is_machine_needed": true}, {"machine_type": "m-9080-01", "is_mono": false, "is_movable": true, "is_machine_needed": true}, {"machine_type": "m-748990-", "is_mono": false, "is_movable": true, "is_machine_needed": true}, {"machine_type": "m-7772-004", "is_mono": false, "is_movable": true, "is_machine_needed": true}, {"machine_type": "m-7772-024", "is_mono": false, "is_movable": true, "is_machine_needed": true}, {"machine_type": "m-7772-025", "is_mono": false, "is_movable": true, "is_machine_needed": true}, {"machine_type": "m-7772-026", "is_mono": false, "is_movable": true, "is_machine_needed": true}, {"machine_type": "m-838374-01", "is_mono": false, "is_movable": true, "is_machine_needed": true}, {"machine_type": "m-907767-01", "is_mono": false, "is_movable": true, "is_machine_needed": true}, {"machine_type": "m-847467-04", "is_mono": false, "is_movable": true, "is_machine_needed": true}], "station_list": [{"station_code": "st-843201-1", "line_number": 1, "curr_machine_list": [], "neighbor_station_list": [{"station_code": "st-843201-2"}]}, {"station_code": "st-843201-20", "line_number": 10, "curr_machine_list": [], "neighbor_station_list": [{"station_code": "st-843201-15"}, {"station_code": "st-843201-16"}, {"station_code": "st-843201-21"}, {"station_code": "st-843201-17"}, {"station_code": "st-843201-22"}]}, {"station_code": "st-843201-21", "line_number": 11, "curr_machine_list": [], "neighbor_station_list": [{"station_code": "st-843201-15"}, {"station_code": "st-843201-20"}, {"station_code": "st-843201-22"}]}, {"station_code": "st-843201-22", "line_number": 12, "curr_machine_list": [], "neighbor_station_list": [{"station_code": "st-843201-15"}, {"station_code": "st-843201-21"}, {"station_code": "st-843201-20"}]}, {"station_code": "st-843201-27", "line_number": 13, "curr_machine_list": [], "neighbor_station_list": [{"station_code": "st-843201-28"}, {"station_code": "st-843201-7"}, {"station_code": "st-843201-10"}]}, {"station_code": "st-843201-28", "line_number": 14, "curr_machine_list": [], "neighbor_station_list": [{"station_code": "st-843201-7"}, {"station_code": "st-843201-27"}, {"station_code": "st-843201-10"}]}, {"station_code": "st-843202-3", "line_number": 16, "curr_machine_list": [], "neighbor_station_list": [{"station_code": "st-843202-4"}]}, {"station_code": "st-843202-4", "line_number": 17, "curr_machine_list": [], "neighbor_station_list": [{"station_code": "st-843202-3"}]}, {"station_code": "st-843202-10", "line_number": 19, "curr_machine_list": [{"machine_type": "m-687567-01"}], "neighbor_station_list": [{"station_code": "st-843202-9"}, {"station_code": "st-843202-11"}]}, {"station_code": "st-843201-2", "line_number": 2, "curr_machine_list": [], "neighbor_station_list": [{"station_code": "st-843201-1"}]}, {"station_code": "st-843202-11", "line_number": 20, "curr_machine_list": [], "neighbor_station_list": [{"station_code": "st-843202-10"}, {"station_code": "st-843202-12"}, {"station_code": "st-843202-24"}]}, {"station_code": "st-843202-12", "line_number": 21, "curr_machine_list": [{"machine_type": "m-848490-01"}], "neighbor_station_list": [{"station_code": "st-843202-11"}, {"station_code": "st-843202-23"}, {"station_code": "st-843202-24"}]}, {"station_code": "st-843202-15", "line_number": 22, "curr_machine_list": [], "neighbor_station_list": [{"station_code": "st-843202-16"}]}, {"station_code": "st-843202-16", "line_number": 23, "curr_machine_list": [], "neighbor_station_list": [{"station_code": "st-843202-15"}]}, {"station_code": "st-843202-17", "line_number": 24, "curr_machine_list": [{"machine_type": "m-848490-01"}], "neighbor_station_list": []}, {"station_code": "st-843202-23", "line_number": 26, "curr_machine_list": [], "neighbor_station_list": [{"station_code": "st-843202-12"}, {"station_code": "st-843202-22"}, {"station_code": "st-843202-24"}]}, {"station_code": "st-843202-28", "line_number": 28, "curr_machine_list": [], "neighbor_station_list": [{"station_code": "st-843202-29"}]}, {"station_code": "st-843202-29", "line_number": 29, "curr_machine_list": [], "neighbor_station_list": [{"station_code": "st-843202-28"}]}, {"station_code": "st-843202-30", "line_number": 30, "curr_machine_list": [{"machine_type": "m-748990-01"}], "neighbor_station_list": []}, {"station_code": "st-843201-7", "line_number": 4, "curr_machine_list": [], "neighbor_station_list": [{"station_code": "st-843201-6"}, {"station_code": "st-843201-28"}, {"station_code": "st-843201-27"}]}, {"station_code": "st-843201-10", "line_number": 5, "curr_machine_list": [], "neighbor_station_list": [{"station_code": "st-843201-27"}, {"station_code": "st-843201-28"}]}, {"station_code": "st-843201-15", "line_number": 6, "curr_machine_list": [], "neighbor_station_list": [{"station_code": "st-843201-16"}, {"station_code": "st-843201-21"}, {"station_code": "st-843201-20"}, {"station_code": "st-843201-22"}, {"station_code": "st-843201-17"}]}, {"station_code": "st-843201-16", "line_number": 7, "curr_machine_list": [], "neighbor_station_list": [{"station_code": "st-843201-15"}, {"station_code": "st-843201-17"}, {"station_code": "st-843201-20"}]}, {"station_code": "st-843201-17", "line_number": 8, "curr_machine_list": [], "neighbor_station_list": [{"station_code": "st-843201-16"}, {"station_code": "st-843201-15"}, {"station_code": "st-843201-20"}]}, {"station_code": "st-843201-19", "line_number": 9, "curr_machine_list": [{"machine_type": "m-848490-01"}], "neighbor_station_list": []}], "joint_operation_list": [], "config_param": {"max_worker_per_oper": 2, "max_station_per_worker": 2, "max_cycle_count": 4, "max_revisited_station_count": 3, "volatility_rate": 0.8, "volatility_weight": 0.3, "upph_weight": 0.7, "max_machine_per_station": 3, "max_station_per_oper": 2, "max_split_num": 3}}
