# Supplementary material for: Application of enhanced benders decomposition algorithm in circular assembly line balancing problem with task splitting
Source: PLoS One. 2025 Oct 6;20(10):e0333263. doi: 10.1371/journal.pone.0333263 (PMC12500168; doi:10.1371/journal.pone.0333263)
Supplement: S1 File — The raw statistical data underlying the key figures and tables. (ZIP) [file pone.0333263.s001.zip › Meta Data/instances/instance-37.txt]

{"worker_list": [{"worker_code": "w-003022", "operation_skill_list": [{"worker_code": "w-003022", "operation_code": "op-8877836584-013", "operation_category": "202025", "efficiency": 1.2735}, {"worker_code": "w-003022", "operation_code": "op-8865837083-022", "operation_category": "205049", "efficiency": 1.2415}, {"worker_code": "w-003022", "operation_code": "op-8865838369-111", "operation_category": "210114", "efficiency": 1.1}, {"worker_code": "w-003022", "operation_code": "op-8865838483-021", "operation_category": "216169", "efficiency": 1.1284}, {"worker_code": "w-003022", "operation_code": "op-8865838369-020", "operation_category": "210111", "efficiency": 1.0796}], "operation_category_skill_list": [{"worker_code": "w-003022", "operation_category": "214138", "efficiency": 0.8}, {"worker_code": "w-003022", "operation_category": "216169", "efficiency": 1.1167}], "curr_station_list": [{"station_code": "st-832302-14"}]}, {"worker_code": "w-004592", "operation_skill_list": [{"worker_code": "w-004592", "operation_code": "op-8881848167-011", "operation_category": "249219", "efficiency": 0.8817}], "operation_category_skill_list": [], "curr_station_list": [{"station_code": "st-832302-29"}]}, {"worker_code": "w-004906", "operation_skill_list": [{"worker_code": "w-004906", "operation_code": "op-8865838483-070", "operation_category": "216169", "efficiency": 0.959}], "operation_category_skill_list": [{"worker_code": "w-004906", "operation_category": "216169", "efficiency": 0.8326}], "curr_station_list": [{"station_code": "st-832302-23"}]}, {"worker_code": "w-004965", "operation_skill_list": [{"worker_code": "w-004965", "operation_code": "op-8880758384-016", "operation_category": "205048", "efficiency": 1.3371}, {"worker_code": "w-004965", "operation_code": "op-8865837478-110", "operation_category": "206057", "efficiency": 1.0722}, {"worker_code": "w-004965", "operation_code": "op-8865838384-004", "operation_category": "214133", "efficiency": 0.9651}], "operation_category_skill_list": [{"worker_code": "w-004965", "operation_category": "214133", "efficiency": 0.9651}, {"worker_code": "w-004965", "operation_category": "201001", "efficiency": 0.7963}, {"worker_code": "w-004965", "operation_category": "206057", "efficiency": 0.9542}, {"worker_code": "w-004965", "operation_category": "208085", "efficiency": 0.5357}, {"worker_code": "w-004965", "operation_category": "216169", "efficiency": 0.6682}, {"worker_code": "w-004965", "operation_category": "205049", "efficiency": 1.1238}], "curr_station_list": [{"station_code": "st-832302-8"}]}, {"worker_code": "w-005900", "operation_skill_list": [{"worker_code": "w-005900", "operation_code": "op-8865837976-011", "operation_category": "201001", "efficiency": 1.1117}, {"worker_code": "w-005900", "operation_code": "op-8865837976-029", "operation_category": "201001", "efficiency": 0.7452}, {"worker_code": "w-005900", "operation_code": "op-8865837976-324", "operation_category": "201001", "efficiency": 1.4873}, {"worker_code": "w-005900", "operation_code": "op-8865837976-325", "operation_category": "201001", "efficiency": 1.1262}], "operation_category_skill_list": [{"worker_code": "w-005900", "operation_category": "216169", "efficiency": 0.8}], "curr_station_list": [{"station_code": "st-832302-26"}]}, {"worker_code": "w-006172", "operation_skill_list": [{"worker_code": "w-006172", "operation_code": "op-8880758384-016", "operation_category": "205048", "efficiency": 0.8763}, {"worker_code": "w-006172", "operation_code": "op-8877836584-013", "operation_category": "202025", "efficiency": 0.6847}, {"worker_code": "w-006172", "operation_code": "op-8865838483-070", "operation_category": "216169", "efficiency": 1.0714}, {"worker_code": "w-006172", "operation_code": "op-8865837083-022", "operation_category": "205049", "efficiency": 0.8041}, {"worker_code": "w-006172", "operation_code": "op-8865838369-111", "operation_category": "210114", "efficiency": 0.8702}, {"worker_code": "w-006172", "operation_code": "op-8865838283-026", "operation_category": "208069", "efficiency": 0.852}, {"worker_code": "w-006172", "operation_code": "op-8865838483-021", "operation_category": "216169", "efficiency": 0.7551}, {"worker_code": "w-006172", "operation_code": "op-8865838483-264", "operation_category": "216169", "efficiency": 0.8}, {"worker_code": "w-006172", "operation_code": "op-8865838369-020", "operation_category": "210111", "efficiency": 0.7554}], "operation_category_skill_list": [{"worker_code": "w-006172", "operation_category": "214133", "efficiency": 1.1271}, {"worker_code": "w-006172", "operation_category": "208085", "efficiency": 0.5423}, {"worker_code": "w-006172", "operation_category": "221178", "efficiency": 0.8}, {"worker_code": "w-006172", "operation_category": "202009", "efficiency": 0.8514}], "curr_station_list": [{"station_code": "st-832301-19"}]}, {"worker_code": "w-007256", "operation_skill_list": [{"worker_code": "w-007256", "operation_code": "op-8880758384-016", "operation_category": "205048", "efficiency": 0.6903}, {"worker_code": "w-007256", "operation_code": "op-8865836584-120", "operation_category": "202009", "efficiency": 1.0023}, {"worker_code": "w-007256", "operation_code": "op-8865838283-026", "operation_category": "208069", "efficiency": 0.9763}], "operation_category_skill_list": [{"worker_code": "w-007256", "operation_category": "214133", "efficiency": 0.7835}, {"worker_code": "w-007256", "operation_category": "216169", "efficiency": 0.8202}], "curr_station_list": [{"station_code": "st-832302-21"}]}, {"worker_code": "w-009204", "operation_skill_list": [{"worker_code": "w-009204", "operation_code": "op-8870828384-337", "operation_category": "214133", "efficiency": 1.5}, {"worker_code": "w-009204", "operation_code": "op-8880758384-016", "operation_category": "205048", "efficiency": 0.4}, {"worker_code": "w-009204", "operation_code": "op-8865838079-332", "operation_category": "221178", "efficiency": 0.7779}, {"worker_code": "w-009204", "operation_code": "op-8865838083-017", "operation_category": "223180", "efficiency": 0.721}, {"worker_code": "w-009204", "operation_code": "op-8870826887-147", "operation_category": "244211", "efficiency": 0.9022}, {"worker_code": "w-009204", "operation_code": "op-8865837478-110", "operation_category": "206057", "efficiency": 0.8}, {"worker_code": "w-009204", "operation_code": "op-8865838079-010", "operation_category": "221178", "efficiency": 0.7907}, {"worker_code": "w-009204", "operation_code": "op-8865837478-109", "operation_category": "206057", "efficiency": 1.0653}, {"worker_code": "w-009204", "operation_code": "op-8865838384-004", "operation_category": "214133", "efficiency": 0.8825}], "operation_category_skill_list": [{"worker_code": "w-009204", "operation_category": "206057", "efficiency": 0.8414}, {"worker_code": "w-009204", "operation_category": "216169", "efficiency": 0.8}, {"worker_code": "w-009204", "operation_category": "205049", "efficiency": 1.2037}, {"worker_code": "w-009204", "operation_category": "214133", "efficiency": 1.0317}], "curr_station_list": [{"station_code": "st-832302-3"}]}, {"worker_code": "w-009672", "operation_skill_list": [{"worker_code": "w-009672", "operation_code": "op-8865838483-070", "operation_category": "216169", "efficiency": 0.8201}, {"worker_code": "w-009672", "operation_code": "op-8865838369-111", "operation_category": "210114", "efficiency": 0.6072}], "operation_category_skill_list": [{"worker_code": "w-009672", "operation_category": "214133", "efficiency": 0.8441}, {"worker_code": "w-009672", "operation_category": "201001", "efficiency": 1.0768}, {"worker_code": "w-009672", "operation_category": "206057", "efficiency": 1.2671}, {"worker_code": "w-009672", "operation_category": "214138", "efficiency": 0.5921}, {"worker_code": "w-009672", "operation_category": "202025", "efficiency": 0.6457}, {"worker_code": "w-009672", "operation_category": "205049", "efficiency": 0.5932}, {"worker_code": "w-009672", "operation_category": "216169", "efficiency": 0.9088}], "curr_station_list": [{"station_code": "st-832302-17"}]}, {"worker_code": "w-012141", "operation_skill_list": [{"worker_code": "w-012141", "operation_code": "op-8865838369-111", "operation_category": "210114", "efficiency": 0.8892}], "operation_category_skill_list": [], "curr_station_list": [{"station_code": "st-832302-18"}]}, {"worker_code": "w-013742", "operation_skill_list": [{"worker_code": "w-013742", "operation_code": "op-8865837478-014", "operation_category": "206057", "efficiency": 0.9632}, {"worker_code": "w-013742", "operation_code": "op-8877836584-013", "operation_category": "202025", "efficiency": 0.9855}, {"worker_code": "w-013742", "operation_code": "op-8865838384-070", "operation_category": "214133", "efficiency": 0.8491}], "operation_category_skill_list": [{"worker_code": "w-013742", "operation_category": "214133", "efficiency": 0.8491}, {"worker_code": "w-013742", "operation_category": "201001", "efficiency": 0.8446}, {"worker_code": "w-013742", "operation_category": "208085", "efficiency": 0.7049}, {"worker_code": "w-013742", "operation_category": "205049", "efficiency": 0.4016}, {"worker_code": "w-013742", "operation_category": "206057", "efficiency": 0.913}], "curr_station_list": [{"station_code": "st-832302-10"}]}, {"worker_code": "w-014368", "operation_skill_list": [{"worker_code": "w-014368", "operation_code": "op-8865838072-078", "operation_category": "220177", "efficiency": 1.161}, {"worker_code": "w-014368", "operation_code": "op-8865838079-332", "operation_category": "221178", "efficiency": 1.2362}, {"worker_code": "w-014368", "operation_code": "op-8865838083-017", "operation_category": "223180", "efficiency": 1.4496}, {"worker_code": "w-014368", "operation_code": "op-8680758065-00001T", "operation_category": "218175", "efficiency": 1.0}, {"worker_code": "w-014368", "operation_code": "op-8865838079-010", "operation_category": "221178", "efficiency": 1.409}], "operation_category_skill_list": [], "curr_station_list": [{"station_code": "st-832302-25"}]}, {"worker_code": "w-018030", "operation_skill_list": [{"worker_code": "w-018030", "operation_code": "op-8865837976-011", "operation_category": "201001", "efficiency": 1.2922}, {"worker_code": "w-018030", "operation_code": "op-8865837976-325", "operation_category": "201001", "efficiency": 1.4875}], "operation_category_skill_list": [{"worker_code": "w-018030", "operation_category": "216169", "efficiency": 0.7599}, {"worker_code": "w-018030", "operation_category": "201001", "efficiency": 1.2366}], "curr_station_list": [{"station_code": "st-832302-9"}]}, {"worker_code": "w-018741", "operation_skill_list": [{"worker_code": "w-018741", "operation_code": "op-8870828384-337", "operation_category": "214133", "efficiency": 1.5}, {"worker_code": "w-018741", "operation_code": "op-8880758384-016", "operation_category": "205048", "efficiency": 0.5989}, {"worker_code": "w-018741", "operation_code": "op-8870826887-147", "operation_category": "244211", "efficiency": 0.9333}, {"worker_code": "w-018741", "operation_code": "op-8865837478-109", "operation_category": "206057", "efficiency": 1.0167}, {"worker_code": "w-018741", "operation_code": "op-8865838483-264", "operation_category": "216169", "efficiency": 0.467}, {"worker_code": "w-018741", "operation_code": "op-8865838384-004", "operation_category": "214133", "efficiency": 0.7707}], "operation_category_skill_list": [{"worker_code": "w-018741", "operation_category": "206057", "efficiency": 0.8938}, {"worker_code": "w-018741", "operation_category": "208085", "efficiency": 0.7197}, {"worker_code": "w-018741", "operation_category": "202025", "efficiency": 0.501}, {"worker_code": "w-018741", "operation_category": "216169", "efficiency": 0.467}, {"worker_code": "w-018741", "operation_category": "205049", "efficiency": 0.9936}, {"worker_code": "w-018741", "operation_category": "214133", "efficiency": 0.9751}], "curr_station_list": [{"station_code": "st-832302-28"}]}, {"worker_code": "w-019573", "operation_skill_list": [{"worker_code": "w-019573", "operation_code": "op-8865838283-434", "operation_category": "208085", "efficiency": 0.8301}, {"worker_code": "w-019573", "operation_code": "op-8877836584-013", "operation_category": "202025", "efficiency": 0.6787}, {"worker_code": "w-019573", "operation_code": "op-8865837083-022", "operation_category": "205049", "efficiency": 0.6202}, {"worker_code": "w-019573", "operation_code": "op-8865838483-021", "operation_category": "216169", "efficiency": 0.6799}, {"worker_code": "w-019573", "operation_code": "op-8865838369-020", "operation_category": "210111", "efficiency": 0.68}], "operation_category_skill_list": [{"worker_code": "w-019573", "operation_category": "214133", "efficiency": 0.7506}, {"worker_code": "w-019573", "operation_category": "221178", "efficiency": 0.8}, {"worker_code": "w-019573", "operation_category": "216169", "efficiency": 0.6171}], "curr_station_list": [{"station_code": "st-832901-15"}]}], "process_list": [{"operation": "op-8870826887-147", "operation_number": 610000, "part_code": "BJ06", "operation_category": "244211", "machine_type": "m-8371-001", "machine_type_2": "A", "standard_oper_time": 20.64, "fixed_station_code": "", "fixed_worker_code": ""}, {"operation": "op-8870828384-337", "operation_number": 610010, "part_code": "BJ03", "operation_category": "214133", "machine_type": "m-688067-01", "machine_type_2": "A", "standard_oper_time": 45.24, "fixed_station_code": "", "fixed_worker_code": ""}, {"operation": "op-8865837478-109", "operation_number": 613600, "part_code": "BJ06", "operation_category": "206057", "machine_type": "m-688067-01", "machine_type_2": "A", "standard_oper_time": 105.9, "fixed_station_code": "", "fixed_worker_code": ""}, {"operation": "op-8865838384-004", "operation_number": 616800, "part_code": "BJ06", "operation_category": "214133", "machine_type": "m-688067-01", "machine_type_2": "A", "standard_oper_time": 25.02, "fixed_station_code": "", "fixed_worker_code": ""}, {"operation": "op-8865837976-324", "operation_number": 620000, "part_code": "BJ06", "operation_category": "201001", "machine_type": "m-756667-01", "machine_type_2": "A", "standard_oper_time": 78.24, "fixed_station_code": "", "fixed_worker_code": ""}, {"operation": "op-8865838079-332", "operation_number": 633600, "part_code": "BJ06", "operation_category": "221178", "machine_type": "m-848490-01", "machine_type_2": "A", "standard_oper_time": 34.5, "fixed_station_code": "", "fixed_worker_code": ""}, {"operation": "op-8865838072-078", "operation_number": 635200, "part_code": "BJ06", "operation_category": "220177", "machine_type": "m-848490-01", "machine_type_2": "A", "standard_oper_time": 36.12, "fixed_station_code": "", "fixed_worker_code": ""}, {"operation": "op-8865837478-110", "operation_number": 650400, "part_code": "BJ06", "operation_category": "206057", "machine_type": "m-688067-01", "machine_type_2": "A", "standard_oper_time": 82.44, "fixed_station_code": "", "fixed_worker_code": ""}, {"operation": "op-8880758384-016", "operation_number": 650500, "part_code": "BJ06", "operation_category": "214138", "machine_type": "m-688067-01", "machine_type_2": "A", "standard_oper_time": 28.08, "fixed_station_code": "", "fixed_worker_code": ""}, {"operation": "op-8865837976-325", "operation_number": 652800, "part_code": "BJ06", "operation_category": "201001", "machine_type": "m-756667-01", "machine_type_2": "A", "standard_oper_time": 63.66, "fixed_station_code": "", "fixed_worker_code": ""}, {"operation": "op-8865837976-011", "operation_number": 657600, "part_code": "BJ06", "operation_category": "201001", "machine_type": "m-756667-01", "machine_type_2": "A", "standard_oper_time": 44.7, "fixed_station_code": "", "fixed_worker_code": ""}, {"operation": "op-8865837478-014", "operation_number": 658800, "part_code": "BJ06", "operation_category": "206057", "machine_type": "m-688376-01", "machine_type_2": "A", "standard_oper_time": 61.26, "fixed_station_code": "", "fixed_worker_code": ""}, {"operation": "op-8865838384-070", "operation_number": 659600, "part_code": "BJ06", "operation_category": "214133", "machine_type": "m-688067-01", "machine_type_2": "A", "standard_oper_time": 24.9, "fixed_station_code": "", "fixed_worker_code": ""}, {"operation": "op-8877836584-013", "operation_number": 665200, "part_code": "BJ06", "operation_category": "202025", "machine_type": "m-688067-01", "machine_type_2": "A", "standard_oper_time": 16.98, "fixed_station_code": "", "fixed_worker_code": ""}, {"operation": "op-8865838369-020", "operation_number": 666000, "part_code": "BJ06", "operation_category": "210111", "machine_type": "m-688067-01", "machine_type_2": "A", "standard_oper_time": 60.24, "fixed_station_code": "", "fixed_worker_code": ""}, {"operation": "op-8865838483-021", "operation_number": 666800, "part_code": "BJ06", "operation_category": "216169", "machine_type": "m-688067-01", "machine_type_2": "A", "standard_oper_time": 53.52, "fixed_station_code": "", "fixed_worker_code": ""}, {"operation": "op-8865837083-022", "operation_number": 667600, "part_code": "BJ06", "operation_category": "205049", "machine_type": "m-688067-01", "machine_type_2": "A", "standard_oper_time": 18.66, "fixed_station_code": "", "fixed_worker_code": ""}, {"operation": "op-8865838369-111", "operation_number": 712000, "part_code": "BJ06", "operation_category": "210114", "machine_type": "m-686867-01", "machine_type_2": "A", "standard_oper_time": 133.68, "fixed_station_code": "", "fixed_worker_code": ""}, {"operation": "op-8865838283-026", "operation_number": 725200, "part_code": "BJ06", "operation_category": "208069", "machine_type": "m-688067-01", "machine_type_2": "A", "standard_oper_time": 61.56, "fixed_station_code": "", "fixed_worker_code": ""}, {"operation": "op-8865836584-120", "operation_number": 736000, "part_code": "BJ06", "operation_category": "202009", "machine_type": "m-688067-01", "machine_type_2": "A", "standard_oper_time": 30.12, "fixed_station_code": "", "fixed_worker_code": ""}, {"operation": "op-8865838483-070", "operation_number": 742800, "part_code": "BJ06", "operation_category": "216169", "machine_type": "m-838067-01", "machine_type_2": "A", "standard_oper_time": 221.46, "fixed_station_code": "", "fixed_worker_code": ""}, {"operation": "op-8865838283-434", "operation_number": 742910, "part_code": "BJ06", "operation_category": "208085", "machine_type": "m-688067-01", "machine_type_2": "A", "standard_oper_time": 85.92, "fixed_station_code": "", "fixed_worker_code": ""}, {"operation": "op-8865837976-029", "operation_number": 742915, "part_code": "BJ06", "operation_category": "201001", "machine_type": "m-756667-01", "machine_type_2": "A", "standard_oper_time": 37.98, "fixed_station_code": "", "fixed_worker_code": ""}, {"operation": "op-8865838483-264", "operation_number": 742920, "part_code": "BJ06", "operation_category": "216169", "machine_type": "m-688067-01", "machine_type_2": "A", "standard_oper_time": 46.26, "fixed_station_code": "", "fixed_worker_code": ""}, {"operation": "op-8865838079-010", "operation_number": 752000, "part_code": "BJ06", "operation_category": "221178", "machine_type": "m-848490-01", "machine_type_2": "A", "standard_oper_time": 34.44, "fixed_station_code": "", "fixed_worker_code": ""}, {"operation": "op-8865838083-017", "operation_number": 752400, "part_code": "BJ06", "operation_category": "223180", "machine_type": "m-848490-01", "machine_type_2": "A", "standard_oper_time": 18.54, "fixed_station_code": "", "fixed_worker_code": ""}, {"operation": "op-8680758065-00001T", "operation_number": 752500, "part_code": "BJ06", "operation_category": "218175", "machine_type": "m-848490-01", "machine_type_2": "A", "standard_oper_time": 36.06, "fixed_station_code": "", "fixed_worker_code": ""}, {"operation": "op-8881848167-011", "operation_number": 788400, "part_code": "BJ06", "operation_category": "249219", "machine_type": "m-748990-01", "machine_type_2": "A", "standard_oper_time": 69.0, "fixed_station_code": "", "fixed_worker_code": "w-004592"}], "machine_list": [{"machine_type": "m-838067-02", "is_mono": false, "is_movable": true, "is_machine_needed": true}, {"machine_type": "m-688067-02", "is_mono": false, "is_movable": true, "is_machine_needed": true}, {"machine_type": "m-829067-01", "is_mono": false, "is_movable": true, "is_machine_needed": true}, {"machine_type": "m-688067-03", "is_mono": false, "is_movable": true, "is_machine_needed": true}, {"machine_type": "m-906877-01", "is_mono": true, "is_movable": true, "is_machine_needed": true}, {"machine_type": "m-847467-03", "is_mono": false, "is_movable": true, "is_machine_needed": true}, {"machine_type": "m-847467-01", "is_mono": false, "is_movable": true, "is_machine_needed": true}, {"machine_type": "m-847467-02", "is_mono": false, "is_movable": true, "is_machine_needed": true}, {"machine_type": "m-687675-01", "is_mono": false, "is_movable": true, "is_machine_needed": true}, {"machine_type": "m-777467-01", "is_mono": false, "is_movable": true, "is_machine_needed": true}, {"machine_type": "m-688467-01", "is_mono": false, "is_movable": true, "is_machine_needed": true}, {"machine_type": "m-908867-02", "is_mono": false, "is_movable": true, "is_machine_needed": true}, {"machine_type": "m-908867-01", "is_mono": false, "is_movable": true, "is_machine_needed": true}, {"machine_type": "m-829067-02", "is_mono": false, "is_movable": true, "is_machine_needed": true}, {"machine_type": "m-887274-01", "is_mono": true, "is_movable": true, "is_machine_needed": true}, {"machine_type": "m-908474-01", "is_mono": true, "is_movable": false, "is_machine_needed": true}, {"machine_type": "m-906690-01", "is_mono": true, "is_movable": true, "is_machine_needed": true}, {"machine_type": "m-837770-01", "is_mono": true, "is_movable": false, "is_machine_needed": true}, {"machine_type": "m-688367-01", "is_mono": false, "is_movable": true, "is_machine_needed": true}, {"machine_type": "m-888067-01", "is_mono": false, "is_movable": true, "is_machine_needed": true}, {"machine_type": "m-756667-04", "is_mono": false, "is_movable": true, "is_machine_needed": true}, {"machine_type": "m-667567-01", "is_mono": true, "is_movable": true, "is_machine_needed": true}, {"machine_type": "m-688067-01", "is_mono": false, "is_movable": true, "is_machine_needed": true}, {"machine_type": "m-687584-01", "is_mono": false, "is_movable": true, "is_machine_needed": true}, {"machine_type": "m-838067-01", "is_mono": false, "is_movable": true, "is_machine_needed": true}, {"machine_type": "m-6867-001", "is_mono": false, "is_movable": true, "is_machine_needed": true}, {"machine_type": "m-756667-01", "is_mono": false, "is_movable": true, "is_machine_needed": true}, {"machine_type": "m-756667-02", "is_mono": false, "is_movable": true, "is_machine_needed": true}, {"machine_type": "m-756667-03", "is_mono": false, "is_movable": true, "is_machine_needed": true}, {"machine_type": "m-688376-01", "is_mono": false, "is_movable": true, "is_machine_needed": true}, {"machine_type": "m-906674-01", "is_mono": false, "is_movable": true, "is_machine_needed": true}, {"machine_type": "m-686867-01", "is_mono": false, "is_movable": true, "is_machine_needed": true}, {"machine_type": "m-687766-01", "is_mono": true, "is_movable": true, "is_machine_needed": true}, {"machine_type": "m-838376-01", "is_mono": false, "is_movable": true, "is_machine_needed": true}, {"machine_type": "m-688067-05", "is_mono": false, "is_movable": true, "is_machine_needed": true}, {"machine_type": "m-687584-02", "is_mono": false, "is_movable": true, "is_machine_needed": true}, {"machine_type": "m-688067-09", "is_mono": false, "is_movable": true, "is_machine_needed": true}, {"machine_type": "m-756874-01", "is_mono": false, "is_movable": true, "is_machine_needed": true}, {"machine_type": "m-829067-03", "is_mono": false, "is_movable": true, "is_machine_needed": true}, {"machine_type": "m-7567-002", "is_mono": false, "is_movable": true, "is_machine_needed": true}, {"machine_type": "m-7567-001", "is_mono": false, "is_movable": true, "is_machine_needed": true}, {"machine_type": "m-808967-01", "is_mono": false, "is_movable": true, "is_machine_needed": true}, {"machine_type": "m-708967-01", "is_mono": false, "is_movable": true, "is_machine_needed": true}, {"machine_type": "m-687567-01", "is_mono": true, "is_movable": false, "is_machine_needed": true}, {"machine_type": "m-689067-01", "is_mono": false, "is_movable": true, "is_machine_needed": true}, {"machine_type": "m-677567-01", "is_mono": false, "is_movable": true, "is_machine_needed": true}, {"machine_type": "m-837275-01", "is_mono": false, "is_movable": true, "is_machine_needed": true}, {"machine_type": "m-6890-001", "is_mono": false, "is_movable": true, "is_machine_needed": true}, {"machine_type": "m-686875-01", "is_mono": false, "is_movable": true, "is_machine_needed": true}, {"machine_type": "m-827467-01", "is_mono": false, "is_movable": true, "is_machine_needed": true}, {"machine_type": "m-756967-01", "is_mono": false, "is_movable": true, "is_machine_needed": true}, {"machine_type": "m-747767-01", "is_mono": false, "is_movable": true, "is_machine_needed": true}, {"machine_type": "m-688869-01", "is_mono": false, "is_movable": true, "is_machine_needed": true}, {"machine_type": "m-8370-001", "is_mono": true, "is_movable": true, "is_machine_needed": true}, {"machine_type": "m-848490-01", "is_mono": true, "is_movable": false, "is_machine_needed": true}, {"machine_type": "m-837771-01", "is_mono": true, "is_movable": true, "is_machine_needed": true}, {"machine_type": "m-8371-001", "is_mono": false, "is_movable": true, "is_machine_needed": false}, {"machine_type": "m-9074-001", "is_mono": false, "is_movable": true, "is_machine_needed": true}, {"machine_type": "m-748990-01", "is_mono": true, "is_movable": false, "is_machine_needed": true}, {"machine_type": "m-848468-01", "is_mono": true, "is_movable": false, "is_machine_needed": true}, {"machine_type": "m-677574-01", "is_mono": true, "is_movable": false, "is_machine_needed": true}, {"machine_type": "m-8878-001", "is_mono": false, "is_movable": true, "is_machine_needed": false}, {"machine_type": "m-688969-01", "is_mono": true, "is_movable": true, "is_machine_needed": true}, {"machine_type": "m-676684-01", "is_mono": false, "is_movable": true, "is_machine_needed": true}, {"machine_type": "m-6774-01", "is_mono": false, "is_movable": true, "is_machine_needed": true}, {"machine_type": "m-6780-01", "is_mono": false, "is_movable": true, "is_machine_needed": true}, {"machine_type": "m-678084-01", "is_mono": false, "is_movable": true, "is_machine_needed": true}, {"machine_type": "m-686667-01", "is_mono": false, "is_movable": true, "is_machine_needed": true}, {"machine_type": "m-6867-002", "is_mono": false, "is_movable": true, "is_machine_needed": true}, {"machine_type": "m-6867-01", "is_mono": false, "is_movable": true, "is_machine_needed": true}, {"machine_type": "m-687574-01", "is_mono": false, "is_movable": true, "is_machine_needed": true}, {"machine_type": "m-688067-01S01034", "is_mono": false, "is_movable": true, "is_machine_needed": true}, {"machine_type": "m-688067-04", "is_mono": false, "is_movable": true, "is_machine_needed": true}, {"machine_type": "m-688067-06", "is_mono": false, "is_movable": true, "is_machine_needed": true}, {"machine_type": "m-688067-07", "is_mono": false, "is_movable": true, "is_machine_needed": true}, {"machine_type": "m-688067-08", "is_mono": false, "is_movable": true, "is_machine_needed": true}, {"machine_type": "m-688067-10", "is_mono": false, "is_movable": true, "is_machine_needed": true}, {"machine_type": "m-6883-01", "is_mono": false, "is_movable": true, "is_machine_needed": true}, {"machine_type": "m-688976-01", "is_mono": false, "is_movable": true, "is_machine_needed": true}, {"machine_type": "m-708074-01", "is_mono": false, "is_movable": true, "is_machine_needed": true}, {"machine_type": "m-708074-02", "is_mono": false, "is_movable": true, "is_machine_needed": true}, {"machine_type": "m-708074-03", "is_mono": false, "is_movable": true, "is_machine_needed": true}, {"machine_type": "m-7567-003", "is_mono": false, "is_movable": true, "is_machine_needed": true}, {"machine_type": "m-7666-01", "is_mono": false, "is_movable": true, "is_machine_needed": true}, {"machine_type": "m-7680-01", "is_mono": false, "is_movable": true, "is_machine_needed": true}, {"machine_type": "m-7772-001", "is_mono": false, "is_movable": true, "is_machine_needed": true}, {"machine_type": "m-7772-003", "is_mono": false, "is_movable": true, "is_machine_needed": true}, {"machine_type": "m-778484-01", "is_mono": false, "is_movable": true, "is_machine_needed": true}, {"machine_type": "m-8067-001", "is_mono": false, "is_movable": true, "is_machine_needed": true}, {"machine_type": "m-8080-01", "is_mono": false, "is_movable": true, "is_machine_needed": true}, {"machine_type": "m-8190-0042", "is_mono": false, "is_movable": true, "is_machine_needed": true}, {"machine_type": "m-828174-01", "is_mono": false, "is_movable": true, "is_machine_needed": true}, {"machine_type": "m-829067-04", "is_mono": false, "is_movable": true, "is_machine_needed": true}, {"machine_type": "m-8371-01", "is_mono": false, "is_movable": true, "is_machine_needed": true}, {"machine_type": "m-838976-01", "is_mono": false, "is_movable": true, "is_machine_needed": true}, {"machine_type": "m-849084-01", "is_mono": false, "is_movable": true, "is_machine_needed": true}, {"machine_type": "m-8788-001", "is_mono": false, "is_movable": true, "is_machine_needed": true}, {"machine_type": "m-9080-01", "is_mono": false, "is_movable": true, "is_machine_needed": true}, {"machine_type": "m-748990-", "is_mono": false, "is_movable": true, "is_machine_needed": true}, {"machine_type": "m-7772-004", "is_mono": false, "is_movable": true, "is_machine_needed": true}, {"machine_type": "m-7772-024", "is_mono": false, "is_movable": true, "is_machine_needed": true}, {"machine_type": "m-7772-025", "is_mono": false, "is_movable": true, "is_machine_needed": true}, {"machine_type": "m-7772-026", "is_mono": false, "is_movable": true, "is_machine_needed": true}, {"machine_type": "m-838374-01", "is_mono": false, "is_movable": true, "is_machine_needed": true}], "station_list": [{"station_code": "st-832302-1", "line_number": 1, "curr_machine_list": [], "neighbor_station_list": [{"station_code": "st-832302-3"}, {"station_code": "st-832302-28"}]}, {"station_code": "st-832302-3", "line_number": 3, "curr_machine_list": [], "neighbor_station_list": [{"station_code": "st-832302-1"}, {"station_code": "st-832302-28"}, {"station_code": "st-832302-27"}, {"station_code": "st-832302-5"}]}, {"station_code": "st-832302-5", "line_number": 5, "curr_machine_list": [], "neighbor_station_list": [{"station_code": "st-832302-3"}, {"station_code": "st-832302-6"}, {"station_code": "st-832302-26"}, {"station_code": "st-832302-27"}, {"station_code": "st-832302-28"}]}, {"station_code": "st-832302-6", "line_number": 6, "curr_machine_list": [], "neighbor_station_list": [{"station_code": "st-832302-5"}, {"station_code": "st-832302-24"}, {"station_code": "st-832302-26"}]}, {"station_code": "st-832302-7", "line_number": 7, "curr_machine_list": [{"machine_type": "m-848490-01"}], "neighbor_station_list": []}, {"station_code": "st-832302-8", "line_number": 8, "curr_machine_list": [], "neighbor_station_list": [{"station_code": "st-832302-9"}, {"station_code": "st-832302-22"}, {"station_code": "st-832302-24"}, {"station_code": "st-832302-21"}]}, {"station_code": "st-832302-9", "line_number": 9, "curr_machine_list": [], "neighbor_station_list": [{"station_code": "st-832302-8"}, {"station_code": "st-832302-10"}, {"station_code": "st-832302-22"}, {"station_code": "st-832302-21"}, {"station_code": "st-832302-23"}, {"station_code": "st-832302-20"}]}, {"station_code": "st-832302-10", "line_number": 10, "curr_machine_list": [], "neighbor_station_list": [{"station_code": "st-832302-9"}, {"station_code": "st-832302-11"}, {"station_code": "st-832302-21"}, {"station_code": "st-832302-20"}, {"station_code": "st-832302-19"}, {"station_code": "st-832302-23"}]}, {"station_code": "st-832302-11", "line_number": 11, "curr_machine_list": [], "neighbor_station_list": [{"station_code": "st-832302-10"}, {"station_code": "st-832302-12"}, {"station_code": "st-832302-20"}, {"station_code": "st-832302-19"}, {"station_code": "st-832302-18"}]}, {"station_code": "st-832302-12", "line_number": 12, "curr_machine_list": [], "neighbor_station_list": [{"station_code": "st-832302-11"}, {"station_code": "st-832302-13"}, {"station_code": "st-832302-18"}, {"station_code": "st-832302-17"}, {"station_code": "st-832302-19"}]}, {"station_code": "st-832302-14", "line_number": 14, "curr_machine_list": [], "neighbor_station_list": [{"station_code": "st-832302-13"}, {"station_code": "st-832302-15"}, {"station_code": "st-832302-16"}, {"station_code": "st-832302-17"}]}, {"station_code": "st-832302-15", "line_number": 15, "curr_machine_list": [], "neighbor_station_list": [{"station_code": "st-832302-14"}, {"station_code": "st-832302-16"}, {"station_code": "st-832302-13"}]}, {"station_code": "st-832302-16", "line_number": 16, "curr_machine_list": [], "neighbor_station_list": [{"station_code": "st-832302-17"}, {"station_code": "st-832302-14"}, {"station_code": "st-832302-15"}, {"station_code": "st-832302-13"}, {"station_code": "st-832301-13"}]}, {"station_code": "st-832302-17", "line_number": 17, "curr_machine_list": [], "neighbor_station_list": [{"station_code": "st-832302-16"}, {"station_code": "st-832302-18"}, {"station_code": "st-832302-13"}, {"station_code": "st-832302-14"}, {"station_code": "st-832302-12"}, {"station_code": "st-832301-13"}, {"station_code": "st-832301-12"}]}, {"station_code": "st-832302-18", "line_number": 18, "curr_machine_list": [], "neighbor_station_list": [{"station_code": "st-832302-17"}, {"station_code": "st-832302-19"}, {"station_code": "st-832302-12"}, {"station_code": "st-832302-13"}, {"station_code": "st-832302-11"}, {"station_code": "st-832301-12"}, {"station_code": "st-832301-13"}, {"station_code": "st-832301-11"}, {"station_code": "st-832301-10"}]}, {"station_code": "st-832302-19", "line_number": 19, "curr_machine_list": [], "neighbor_station_list": [{"station_code": "st-832302-18"}, {"station_code": "st-832302-20"}, {"station_code": "st-832302-11"}, {"station_code": "st-832302-12"}, {"station_code": "st-832302-10"}, {"station_code": "st-832301-11"}, {"station_code": "st-832301-12"}, {"station_code": "st-832301-10"}]}, {"station_code": "st-832302-20", "line_number": 20, "curr_machine_list": [{"machine_type": "m-687567-01"}], "neighbor_station_list": [{"station_code": "st-832302-19"}, {"station_code": "st-832302-21"}, {"station_code": "st-832302-10"}, {"station_code": "st-832302-11"}, {"station_code": "st-832302-9"}, {"station_code": "st-832301-10"}, {"station_code": "st-832301-11"}, {"station_code": "st-832301-9"}]}, {"station_code": "st-832302-21", "line_number": 21, "curr_machine_list": [], "neighbor_station_list": [{"station_code": "st-832302-20"}, {"station_code": "st-832302-22"}, {"station_code": "st-832302-9"}, {"station_code": "st-832302-10"}, {"station_code": "st-832302-8"}, {"station_code": "st-832301-9"}, {"station_code": "st-832301-8"}]}, {"station_code": "st-832302-22", "line_number": 22, "curr_machine_list": [], "neighbor_station_list": [{"station_code": "st-832302-21"}, {"station_code": "st-832302-23"}, {"station_code": "st-832302-8"}, {"station_code": "st-832302-9"}, {"station_code": "st-832301-8"}, {"station_code": "st-832301-9"}]}, {"station_code": "st-832302-23", "line_number": 23, "curr_machine_list": [], "neighbor_station_list": [{"station_code": "st-832302-22"}, {"station_code": "st-832302-24"}, {"station_code": "st-832302-10"}, {"station_code": "st-832302-9"}, {"station_code": "st-832301-8"}, {"station_code": "st-832301-6"}]}, {"station_code": "st-832302-24", "line_number": 24, "curr_machine_list": [], "neighbor_station_list": [{"station_code": "st-832302-23"}, {"station_code": "st-832302-6"}, {"station_code": "st-832302-8"}, {"station_code": "st-832301-6"}, {"station_code": "st-832301-5"}]}, {"station_code": "st-832302-25", "line_number": 25, "curr_machine_list": [{"machine_type": "m-848490-01"}], "neighbor_station_list": []}, {"station_code": "st-832302-26", "line_number": 26, "curr_machine_list": [], "neighbor_station_list": [{"station_code": "st-832302-27"}, {"station_code": "st-832302-5"}, {"station_code": "st-832302-6"}, {"station_code": "st-832301-4"}, {"station_code": "st-832301-5"}, {"station_code": "st-832301-3"}]}, {"station_code": "st-832302-27", "line_number": 27, "curr_machine_list": [], "neighbor_station_list": [{"station_code": "st-832302-26"}, {"station_code": "st-832302-28"}, {"station_code": "st-832302-3"}, {"station_code": "st-832302-5"}, {"station_code": "st-832301-3"}, {"station_code": "st-832301-4"}, {"station_code": "st-832301-2"}]}, {"station_code": "st-832302-28", "line_number": 28, "curr_machine_list": [], "neighbor_station_list": [{"station_code": "st-832302-27"}, {"station_code": "st-832302-3"}, {"station_code": "st-832302-1"}, {"station_code": "st-832302-5"}, {"station_code": "st-832301-2"}, {"station_code": "st-832301-3"}, {"station_code": "st-832301-1"}]}, {"station_code": "st-832302-30", "line_number": 30, "curr_machine_list": [{"machine_type": "m-748990-01"}], "neighbor_station_list": []}], "joint_operation_list": [{"part_code": "BJ03", "joint_operation": "op-8865837478-109"}], "config_param": {"max_worker_per_oper": 3, "max_station_per_worker": 4, "max_cycle_count": 8, "max_revisited_station_count": 8, "volatility_rate": 0.4, "volatility_weight": 0.7, "upph_weight": 0.3, "max_machine_per_station": 3, "max_station_per_oper": 3, "max_split_num": 3}}
