# Supplementary material for: Application of enhanced benders decomposition algorithm in circular assembly line balancing problem with task splitting
Source: PLoS One. 2025 Oct 6;20(10):e0333263. doi: 10.1371/journal.pone.0333263 (PMC12500168; doi:10.1371/journal.pone.0333263)
Supplement: S1 File — The raw statistical data underlying the key figures and tables. (ZIP) [file pone.0333263.s001.zip › Meta Data/instances/instance-38.txt]

{"worker_list": [{"worker_code": "w-741978", "operation_skill_list": [{"worker_code": "w-741978", "operation_code": "op-8381848167-006", "operation_category": "249219", "efficiency": 0.7114}, {"worker_code": "w-741978", "operation_code": "op-8381848167-007", "operation_category": "249219", "efficiency": 0.7816}], "operation_category_skill_list": [], "curr_station_list": [{"station_code": "st-1205-21"}]}, {"worker_code": "w-743154", "operation_skill_list": [{"worker_code": "w-743154", "operation_code": "op-8380756887-095", "operation_category": "244211", "efficiency": 0.85}, {"worker_code": "w-743154", "operation_code": "op-8365836783-00001", "operation_category": "204043", "efficiency": 0.4822}, {"worker_code": "w-743154", "operation_code": "op-8365838370-289", "operation_category": "211122", "efficiency": 0.4962}, {"worker_code": "w-743154", "operation_code": "op-8365837478-112", "operation_category": "206057", "efficiency": 0.4838}, {"worker_code": "w-743154", "operation_code": "op-8383768384-052", "operation_category": "214142", "efficiency": 0.7431}, {"worker_code": "w-743154", "operation_code": "op-8365838384-061", "operation_category": "214138", "efficiency": 0.865}, {"worker_code": "w-743154", "operation_code": "op-8380756584-045", "operation_category": "202004", "efficiency": 0.85}, {"worker_code": "w-743154", "operation_code": "op-8365837083-049", "operation_category": "205046", "efficiency": 0.7993}, {"worker_code": "w-743154", "operation_code": "op-8365836678-048", "operation_category": "203232", "efficiency": 0.8037}, {"worker_code": "w-743154", "operation_code": "op-8365838370-130", "operation_category": "211117", "efficiency": 0.6319}, {"worker_code": "w-743154", "operation_code": "op-8370828283-006", "operation_category": "208070", "efficiency": 1.2}, {"worker_code": "w-743154", "operation_code": "op-8366757478-034", "operation_category": "206057", "efficiency": 0.9777}], "operation_category_skill_list": [{"worker_code": "w-743154", "operation_category": "206057", "efficiency": 1.4344}, {"worker_code": "w-743154", "operation_category": "201001", "efficiency": 1.2993}, {"worker_code": "w-743154", "operation_category": "214133", "efficiency": 0.7063}, {"worker_code": "w-743154", "operation_category": "211122", "efficiency": 0.4962}, {"worker_code": "w-743154", "operation_category": "206051", "efficiency": 1.0222}, {"worker_code": "w-743154", "operation_category": "215149", "efficiency": 1.3244}, {"worker_code": "w-743154", "operation_category": "210113", "efficiency": 0.7466}, {"worker_code": "w-743154", "operation_category": "214145", "efficiency": 1.0236}, {"worker_code": "w-743154", "operation_category": "204043", "efficiency": 0.4822}], "curr_station_list": [{"station_code": "st-1205-22"}]}, {"worker_code": "w-701573", "operation_skill_list": [{"worker_code": "w-701573", "operation_code": "op-8365837976-063", "operation_category": "201001", "efficiency": 0.636}, {"worker_code": "w-701573", "operation_code": "op-8376787976-106", "operation_category": "201001", "efficiency": 0.6879}, {"worker_code": "w-701573", "operation_code": "op-8366758283-168", "operation_category": "208085", "efficiency": 0.7473}, {"worker_code": "w-701573", "operation_code": "op-8365838370-289", "operation_category": "211122", "efficiency": 0.686}, {"worker_code": "w-701573", "operation_code": "op-8376787478-105", "operation_category": "206055", "efficiency": 0.6859}, {"worker_code": "w-701573", "operation_code": "op-8365836783-505", "operation_category": "204043", "efficiency": 0.7083}, {"worker_code": "w-701573", "operation_code": "op-8370828283-006", "operation_category": "208070", "efficiency": 0.911}], "operation_category_skill_list": [{"worker_code": "w-701573", "operation_category": "201001", "efficiency": 0.6695}, {"worker_code": "w-701573", "operation_category": "244211", "efficiency": 0.7406}, {"worker_code": "w-701573", "operation_category": "211123", "efficiency": 0.6355}, {"worker_code": "w-701573", "operation_category": "204043", "efficiency": 0.7276}, {"worker_code": "w-701573", "operation_category": "211122", "efficiency": 0.686}, {"worker_code": "w-701573", "operation_category": "205049", "efficiency": 0.6606}, {"worker_code": "w-701573", "operation_category": "214138", "efficiency": 0.9421}, {"worker_code": "w-701573", "operation_category": "215149", "efficiency": 0.7233}, {"worker_code": "w-701573", "operation_category": "214145", "efficiency": 0.7473}, {"worker_code": "w-701573", "operation_category": "211119", "efficiency": 0.95}], "curr_station_list": [{"station_code": "st-1205-10"}]}, {"worker_code": "w-743097", "operation_skill_list": [{"worker_code": "w-743097", "operation_code": "op-8365837976-010", "operation_category": "201001", "efficiency": 0.9531}, {"worker_code": "w-743097", "operation_code": "op-8365836783-00001", "operation_category": "204043", "efficiency": 0.8523}, {"worker_code": "w-743097", "operation_code": "op-8376787976-106", "operation_category": "201001", "efficiency": 0.8662}, {"worker_code": "w-743097", "operation_code": "op-8365838370-289", "operation_category": "211122", "efficiency": 0.661}, {"worker_code": "w-743097", "operation_code": "op-8365837478-112", "operation_category": "206057", "efficiency": 0.5835}, {"worker_code": "w-743097", "operation_code": "op-8376787478-105", "operation_category": "206055", "efficiency": 0.7844}, {"worker_code": "w-743097", "operation_code": "op-8365838483-059", "operation_category": "216170", "efficiency": 1.0024}, {"worker_code": "w-743097", "operation_code": "op-8390748474-025", "operation_category": "235192", "efficiency": 0.7895}, {"worker_code": "w-743097", "operation_code": "op-8390748474-118", "operation_category": "235192", "efficiency": 1.2706}, {"worker_code": "w-743097", "operation_code": "op-8365838370-028", "operation_category": "211119", "efficiency": 1.0535}], "operation_category_skill_list": [{"worker_code": "w-743097", "operation_category": "206057", "efficiency": 0.5835}, {"worker_code": "w-743097", "operation_category": "201001", "efficiency": 0.9342}, {"worker_code": "w-743097", "operation_category": "211122", "efficiency": 0.661}, {"worker_code": "w-743097", "operation_category": "205049", "efficiency": 0.8}, {"worker_code": "w-743097", "operation_category": "214138", "efficiency": 0.8}, {"worker_code": "w-743097", "operation_category": "204043", "efficiency": 0.7776}], "curr_station_list": [{"station_code": "st-1205-15"}]}, {"worker_code": "w-001059", "operation_skill_list": [{"worker_code": "w-001059", "operation_code": "op-8365838369-003", "operation_category": "210237", "efficiency": 0.8507}, {"worker_code": "w-001059", "operation_code": "op-8370828383-014", "operation_category": "213131", "efficiency": 0.7031}, {"worker_code": "w-001059", "operation_code": "op-8365838477-094", "operation_category": "215149", "efficiency": 0.762}], "operation_category_skill_list": [{"worker_code": "w-001059", "operation_category": "213131", "efficiency": 0.7031}, {"worker_code": "w-001059", "operation_category": "244211", "efficiency": 0.75}], "curr_station_list": [{"station_code": "st-1205-8"}]}, {"worker_code": "w-743774", "operation_skill_list": [{"worker_code": "w-743774", "operation_code": "op-8365837976-063", "operation_category": "201001", "efficiency": 0.785}, {"worker_code": "w-743774", "operation_code": "op-8365838370-076", "operation_category": "211123", "efficiency": 0.8}, {"worker_code": "w-743774", "operation_code": "op-8365837976-077", "operation_category": "201001", "efficiency": 0.8}, {"worker_code": "w-743774", "operation_code": "op-8376787976-106", "operation_category": "201001", "efficiency": 0.7194}, {"worker_code": "w-743774", "operation_code": "op-8365838370-289", "operation_category": "211122", "efficiency": 0.8306}, {"worker_code": "w-743774", "operation_code": "op-8365837083-300", "operation_category": "205049", "efficiency": 1.4978}, {"worker_code": "w-743774", "operation_code": "op-8376787478-105", "operation_category": "206055", "efficiency": 0.8147}, {"worker_code": "w-743774", "operation_code": "op-8365838478-079", "operation_category": "245241", "efficiency": 0.7922}, {"worker_code": "w-743774", "operation_code": "op-8390748474-118", "operation_category": "235192", "efficiency": 0.6149}, {"worker_code": "w-743774", "operation_code": "op-8365838370-130", "operation_category": "211117", "efficiency": 0.8}], "operation_category_skill_list": [{"worker_code": "w-743774", "operation_category": "211116", "efficiency": 0.5125}, {"worker_code": "w-743774", "operation_category": "201001", "efficiency": 0.7891}, {"worker_code": "w-743774", "operation_category": "204043", "efficiency": 0.7628}, {"worker_code": "w-743774", "operation_category": "214133", "efficiency": 0.8613}, {"worker_code": "w-743774", "operation_category": "211122", "efficiency": 0.8306}, {"worker_code": "w-743774", "operation_category": "214138", "efficiency": 0.5019}, {"worker_code": "w-743774", "operation_category": "235192", "efficiency": 0.5161}], "curr_station_list": [{"station_code": "st-1205-17"}]}, {"worker_code": "w-000315", "operation_skill_list": [{"worker_code": "w-000315", "operation_code": "op-8365838478-272", "operation_category": "245245", "efficiency": 0.5269}, {"worker_code": "w-000315", "operation_code": "op-8383708466-00013", "operation_category": "237194", "efficiency": 0.7357}], "operation_category_skill_list": [], "curr_station_list": [{"station_code": "st-1205-20"}]}, {"worker_code": "w-744053", "operation_skill_list": [{"worker_code": "w-744053", "operation_code": "op-8370828383-305", "operation_category": "213131", "efficiency": 1.0112}, {"worker_code": "w-744053", "operation_code": "op-8365837976-077", "operation_category": "201001", "efficiency": 0.8}, {"worker_code": "w-744053", "operation_code": "op-8370827976-489", "operation_category": "201001", "efficiency": 1.1762}, {"worker_code": "w-744053", "operation_code": "op-8370827976-00017T", "operation_category": "201001", "efficiency": 0.9}, {"worker_code": "w-744053", "operation_code": "op-8365837083-300", "operation_category": "205049", "efficiency": 0.8}, {"worker_code": "w-744053", "operation_code": "op-8370827478-080", "operation_category": "206057", "efficiency": 0.9796}, {"worker_code": "w-744053", "operation_code": "op-8370827478-134", "operation_category": "206057", "efficiency": 0.9939}, {"worker_code": "w-744053", "operation_code": "op-8366757976-218", "operation_category": "201001", "efficiency": 1.0814}, {"worker_code": "w-744053", "operation_code": "op-8370827478-074", "operation_category": "206057", "efficiency": 0.9637}, {"worker_code": "w-744053", "operation_code": "op-8370828384-198", "operation_category": "214145", "efficiency": 1.1986}, {"worker_code": "w-744053", "operation_code": "op-8366757478-034", "operation_category": "206057", "efficiency": 0.7168}], "operation_category_skill_list": [{"worker_code": "w-744053", "operation_category": "206057", "efficiency": 1.0009}, {"worker_code": "w-744053", "operation_category": "201001", "efficiency": 1.1413}, {"worker_code": "w-744053", "operation_category": "214133", "efficiency": 1.1789}, {"worker_code": "w-744053", "operation_category": "213131", "efficiency": 0.904}, {"worker_code": "w-744053", "operation_category": "206051", "efficiency": 1.0709}, {"worker_code": "w-744053", "operation_category": "214138", "efficiency": 0.8705}, {"worker_code": "w-744053", "operation_category": "215149", "efficiency": 1.1058}], "curr_station_list": [{"station_code": "st-1000-2"}]}, {"worker_code": "w-743386", "operation_skill_list": [{"worker_code": "w-743386", "operation_code": "op-8365837976-00023", "operation_category": "201001", "efficiency": 0.7373}, {"worker_code": "w-743386", "operation_code": "op-8365837478-00019", "operation_category": "206051", "efficiency": 0.7365}, {"worker_code": "w-743386", "operation_code": "op-8370827478-080", "operation_category": "206057", "efficiency": 0.9}, {"worker_code": "w-743386", "operation_code": "op-8366757976-218", "operation_category": "201001", "efficiency": 0.9}], "operation_category_skill_list": [{"worker_code": "w-743386", "operation_category": "206057", "efficiency": 0.8328}, {"worker_code": "w-743386", "operation_category": "213131", "efficiency": 0.8}, {"worker_code": "w-743386", "operation_category": "201001", "efficiency": 0.9068}, {"worker_code": "w-743386", "operation_category": "214133", "efficiency": 1.3288}, {"worker_code": "w-743386", "operation_category": "208085", "efficiency": 0.6762}, {"worker_code": "w-743386", "operation_category": "215149", "efficiency": 0.8}, {"worker_code": "w-743386", "operation_category": "202004", "efficiency": 0.9596}, {"worker_code": "w-743386", "operation_category": "214145", "efficiency": 0.9}], "curr_station_list": [{"station_code": "st-1205-7"}]}, {"worker_code": "w-746134", "operation_skill_list": [{"worker_code": "w-746134", "operation_code": "op-8370827478-00030T", "operation_category": "206057", "efficiency": 0.8}, {"worker_code": "w-746134", "operation_code": "op-8370828383-305", "operation_category": "213131", "efficiency": 0.8}, {"worker_code": "w-746134", "operation_code": "op-8365837976-063", "operation_category": "201001", "efficiency": 0.8}, {"worker_code": "w-746134", "operation_code": "op-8365836783-00001", "operation_category": "204043", "efficiency": 0.5617}, {"worker_code": "w-746134", "operation_code": "op-8365837976-00052T", "operation_category": "201001", "efficiency": 0.8}, {"worker_code": "w-746134", "operation_code": "op-8365838370-289", "operation_category": "211122", "efficiency": 0.561}, {"worker_code": "w-746134", "operation_code": "op-8365837478-112", "operation_category": "206057", "efficiency": 0.561}, {"worker_code": "w-746134", "operation_code": "op-8365837976-00053T", "operation_category": "201001", "efficiency": 0.8}, {"worker_code": "w-746134", "operation_code": "op-8370827478-080", "operation_category": "206057", "efficiency": 0.8}, {"worker_code": "w-746134", "operation_code": "op-8370827478-134", "operation_category": "206057", "efficiency": 0.8}, {"worker_code": "w-746134", "operation_code": "op-8366757478-034", "operation_category": "206057", "efficiency": 0.8}], "operation_category_skill_list": [{"worker_code": "w-746134", "operation_category": "201001", "efficiency": 0.8}, {"worker_code": "w-746134", "operation_category": "244211", "efficiency": 0.7}, {"worker_code": "w-746134", "operation_category": "245245", "efficiency": 0.8}, {"worker_code": "w-746134", "operation_category": "214133", "efficiency": 0.9514}, {"worker_code": "w-746134", "operation_category": "213131", "efficiency": 0.8}, {"worker_code": "w-746134", "operation_category": "211122", "efficiency": 0.561}, {"worker_code": "w-746134", "operation_category": "206051", "efficiency": 1.0322}, {"worker_code": "w-746134", "operation_category": "214138", "efficiency": 0.7}, {"worker_code": "w-746134", "operation_category": "215149", "efficiency": 1.1621}, {"worker_code": "w-746134", "operation_category": "202004", "efficiency": 0.8955}, {"worker_code": "w-746134", "operation_category": "206057", "efficiency": 0.561}, {"worker_code": "w-746134", "operation_category": "204043", "efficiency": 0.5617}], "curr_station_list": [{"station_code": "st-1205-5"}]}, {"worker_code": "w-670785", "operation_skill_list": [{"worker_code": "w-670785", "operation_code": "op-8365838370-235", "operation_category": "211116", "efficiency": 0.9}, {"worker_code": "w-670785", "operation_code": "op-8365837976-063", "operation_category": "201001", "efficiency": 0.9}, {"worker_code": "w-670785", "operation_code": "op-8365838384-047", "operation_category": "214133", "efficiency": 1.1823}, {"worker_code": "w-670785", "operation_code": "op-8365837976-00052T", "operation_category": "201001", "efficiency": 0.9}, {"worker_code": "w-670785", "operation_code": "op-8365838370-00028T", "operation_category": "211122", "efficiency": 0.9}, {"worker_code": "w-670785", "operation_code": "op-8365837976-00053T", "operation_category": "201001", "efficiency": 0.9}, {"worker_code": "w-670785", "operation_code": "op-8365837083-049", "operation_category": "205046", "efficiency": 1.1155}, {"worker_code": "w-670785", "operation_code": "op-8365838370-00027T", "operation_category": "211122", "efficiency": 0.9}, {"worker_code": "w-670785", "operation_code": "op-8365836678-048", "operation_category": "203232", "efficiency": 1.1137}, {"worker_code": "w-670785", "operation_code": "op-8370828283-006", "operation_category": "208070", "efficiency": 1.2}, {"worker_code": "w-670785", "operation_code": "op-8366757478-034", "operation_category": "206057", "efficiency": 1.0}], "operation_category_skill_list": [{"worker_code": "w-670785", "operation_category": "206057", "efficiency": 1.3487}, {"worker_code": "w-670785", "operation_category": "201001", "efficiency": 1.3478}, {"worker_code": "w-670785", "operation_category": "211122", "efficiency": 0.9}, {"worker_code": "w-670785", "operation_category": "206051", "efficiency": 0.9135}, {"worker_code": "w-670785", "operation_category": "245241", "efficiency": 0.9719}, {"worker_code": "w-670785", "operation_category": "214138", "efficiency": 0.9437}, {"worker_code": "w-670785", "operation_category": "215149", "efficiency": 0.9}, {"worker_code": "w-670785", "operation_category": "202004", "efficiency": 1.1004}, {"worker_code": "w-670785", "operation_category": "211117", "efficiency": 1.0459}], "curr_station_list": [{"station_code": "st-1205-23"}]}, {"worker_code": "w-741948", "operation_skill_list": [{"worker_code": "w-741948", "operation_code": "op-8365838083-208", "operation_category": "223180", "efficiency": 1.5}, {"worker_code": "w-741948", "operation_code": "op-8370828079-00021T", "operation_category": "221178", "efficiency": 1.5}, {"worker_code": "w-741948", "operation_code": "op-8366758083-162", "operation_category": "223180", "efficiency": 0.7885}, {"worker_code": "w-741948", "operation_code": "op-8370828079-076", "operation_category": "221178", "efficiency": 1.6489}, {"worker_code": "w-741948", "operation_code": "op-8377838083-004", "operation_category": "223180", "efficiency": 1.6168}, {"worker_code": "w-741948", "operation_code": "op-8380758083-133", "operation_category": "223180", "efficiency": 0.8782}, {"worker_code": "w-741948", "operation_code": "op-8366758079-226", "operation_category": "221178", "efficiency": 1.7875}, {"worker_code": "w-741948", "operation_code": "op-8366758072-286", "operation_category": "220177", "efficiency": 1.6628}, {"worker_code": "w-741948", "operation_code": "op-8370828083-007", "operation_category": "223180", "efficiency": 1.533}, {"worker_code": "w-741948", "operation_code": "op-8370828072-390", "operation_category": "220177", "efficiency": 1.5717}, {"worker_code": "w-741948", "operation_code": "op-8376788080-251", "operation_category": "222179", "efficiency": 1.6489}, {"worker_code": "w-741948", "operation_code": "op-8365838085-00003", "operation_category": "224181", "efficiency": 1.0649}, {"worker_code": "w-741948", "operation_code": "op-8365838079-004", "operation_category": "221178", "efficiency": 1.5119}, {"worker_code": "w-741948", "operation_code": "op-8365838079-00015", "operation_category": "221178", "efficiency": 1.3547}, {"worker_code": "w-741948", "operation_code": "op-8376788080-120", "operation_category": "222179", "efficiency": 1.6489}, {"worker_code": "w-741948", "operation_code": "op-8370828065-00015", "operation_category": "218175", "efficiency": 1.699}, {"worker_code": "w-741948", "operation_code": "op-8376788080-099", "operation_category": "222179", "efficiency": 1.6472}, {"worker_code": "w-741948", "operation_code": "op-8376788080-117", "operation_category": "222179", "efficiency": 1.6489}, {"worker_code": "w-741948", "operation_code": "op-8370828065-166", "operation_category": "218175", "efficiency": 1.6489}, {"worker_code": "w-741948", "operation_code": "op-8370828070-039", "operation_category": "219176", "efficiency": 1.6673}, {"worker_code": "w-741948", "operation_code": "op-8376788080-102", "operation_category": "222179", "efficiency": 1.6489}, {"worker_code": "w-741948", "operation_code": "op-8370828079-363", "operation_category": "221178", "efficiency": 1.6489}, {"worker_code": "w-741948", "operation_code": "op-8370828079-016", "operation_category": "221178", "efficiency": 1.2289}], "operation_category_skill_list": [], "curr_station_list": [{"station_code": "st-20000-97"}]}], "process_list": [{"operation": "op-8370828383-305", "operation_number": 300010, "part_code": "BJ06", "operation_category": "213131", "machine_type": "m-688067-01", "machine_type_2": "A", "standard_oper_time": 45.84, "fixed_station_code": "", "fixed_worker_code": ""}, {"operation": "op-8370827478-080", "operation_number": 300020, "part_code": "BJ06", "operation_category": "206057", "machine_type": "m-688067-01", "machine_type_2": "A", "standard_oper_time": 68.832, "fixed_station_code": "", "fixed_worker_code": ""}, {"operation": "op-8370827478-134", "operation_number": 300030, "part_code": "BJ06", "operation_category": "206057", "machine_type": "m-688067-01", "machine_type_2": "A", "standard_oper_time": 74.808, "fixed_station_code": "", "fixed_worker_code": ""}, {"operation": "op-8370827478-00030T", "operation_number": 300040, "part_code": "BJ06", "operation_category": "206057", "machine_type": "m-688067-01", "machine_type_2": "A", "standard_oper_time": 53.76, "fixed_station_code": "", "fixed_worker_code": ""}, {"operation": "op-8366757478-034", "operation_number": 300050, "part_code": "BJ08", "operation_category": "206057", "machine_type": "m-688067-01", "machine_type_2": "A", "standard_oper_time": 40.08, "fixed_station_code": "", "fixed_worker_code": ""}, {"operation": "op-8366757976-218", "operation_number": 300060, "part_code": "BJ08", "operation_category": "201001", "machine_type": "m-756667-01", "machine_type_2": "A", "standard_oper_time": 35.64, "fixed_station_code": "", "fixed_worker_code": ""}, {"operation": "op-8370827976-489", "operation_number": 300070, "part_code": "BJ06", "operation_category": "201001", "machine_type": "m-756667-01", "machine_type_2": "A", "standard_oper_time": 45.84, "fixed_station_code": "", "fixed_worker_code": ""}, {"operation": "op-8370827976-00017T", "operation_number": 300080, "part_code": "BJ06", "operation_category": "201001", "machine_type": "m-756667-01", "machine_type_2": "A", "standard_oper_time": 47.22, "fixed_station_code": "", "fixed_worker_code": ""}, {"operation": "op-8370828384-198", "operation_number": 300090, "part_code": "BJ06", "operation_category": "214145", "machine_type": "m-688067-01", "machine_type_2": "A", "standard_oper_time": 34.68, "fixed_station_code": "", "fixed_worker_code": ""}, {"operation": "op-8370827478-074", "operation_number": 300100, "part_code": "BJ06", "operation_category": "206057", "machine_type": "m-688067-01", "machine_type_2": "A", "standard_oper_time": 125.78399999999999, "fixed_station_code": "", "fixed_worker_code": ""}, {"operation": "op-8377838083-004", "operation_number": 300110, "part_code": "BJ12", "operation_category": "223180", "machine_type": "m-848490-01", "machine_type_2": "A", "standard_oper_time": 18.24, "fixed_station_code": "", "fixed_worker_code": ""}, {"operation": "op-8370828065-00015", "operation_number": 300120, "part_code": "BJ06", "operation_category": "218175", "machine_type": "m-848490-01", "machine_type_2": "A", "standard_oper_time": 30.36, "fixed_station_code": "", "fixed_worker_code": ""}, {"operation": "op-8370828070-039", "operation_number": 300130, "part_code": "BJ06", "operation_category": "219176", "machine_type": "m-848490-01", "machine_type_2": "A", "standard_oper_time": 56.64, "fixed_station_code": "", "fixed_worker_code": ""}, {"operation": "op-8366758079-226", "operation_number": 300140, "part_code": "BJ08", "operation_category": "221178", "machine_type": "m-848490-01", "machine_type_2": "A", "standard_oper_time": 16.68, "fixed_station_code": "", "fixed_worker_code": ""}, {"operation": "op-8366758072-286", "operation_number": 300150, "part_code": "BJ08", "operation_category": "220177", "machine_type": "m-848490-01", "machine_type_2": "A", "standard_oper_time": 32.34, "fixed_station_code": "", "fixed_worker_code": ""}, {"operation": "op-8370828079-363", "operation_number": 300160, "part_code": "BJ06", "operation_category": "221178", "machine_type": "m-848490-01", "machine_type_2": "A", "standard_oper_time": 29.1, "fixed_station_code": "", "fixed_worker_code": ""}, {"operation": "op-8370828079-00021T", "operation_number": 300170, "part_code": "BJ06", "operation_category": "221178", "machine_type": "m-848490-01", "machine_type_2": "A", "standard_oper_time": 29.1, "fixed_station_code": "", "fixed_worker_code": ""}, {"operation": "op-8370828065-166", "operation_number": 300180, "part_code": "BJ06", "operation_category": "218175", "machine_type": "m-848490-01", "machine_type_2": "A", "standard_oper_time": 29.88, "fixed_station_code": "", "fixed_worker_code": ""}, {"operation": "op-8370828072-390", "operation_number": 300190, "part_code": "BJ06", "operation_category": "220177", "machine_type": "m-848490-01", "machine_type_2": "A", "standard_oper_time": 50.7, "fixed_station_code": "", "fixed_worker_code": ""}, {"operation": "op-8365837478-00019", "operation_number": 300210, "part_code": "BJ09", "operation_category": "206051", "machine_type": "m-688067-01", "machine_type_2": "A", "standard_oper_time": 148.44, "fixed_station_code": "", "fixed_worker_code": ""}, {"operation": "op-8365837976-00023", "operation_number": 300220, "part_code": "BJ09", "operation_category": "201001", "machine_type": "m-756667-01", "machine_type_2": "A", "standard_oper_time": 77.88, "fixed_station_code": "", "fixed_worker_code": ""}, {"operation": "op-8370828383-014", "operation_number": 300230, "part_code": "BJ09", "operation_category": "213131", "machine_type": "m-688067-01", "machine_type_2": "A", "standard_oper_time": 48.66, "fixed_station_code": "", "fixed_worker_code": ""}, {"operation": "op-8365838369-003", "operation_number": 300240, "part_code": "BJ09", "operation_category": "210237", "machine_type": "m-688067-01", "machine_type_2": "A", "standard_oper_time": 234.24, "fixed_station_code": "", "fixed_worker_code": ""}, {"operation": "op-8365838477-094", "operation_number": 300250, "part_code": "BJ09", "operation_category": "215149", "machine_type": "m-6867-001", "machine_type_2": "A", "standard_oper_time": 21.96, "fixed_station_code": "", "fixed_worker_code": ""}, {"operation": "op-8370828079-076", "operation_number": 300260, "part_code": "BJ09", "operation_category": "221178", "machine_type": "m-848490-01", "machine_type_2": "A", "standard_oper_time": 28.2, "fixed_station_code": "", "fixed_worker_code": ""}, {"operation": "op-8365838079-00015", "operation_number": 300270, "part_code": "BJ09", "operation_category": "221178", "machine_type": "m-848490-01", "machine_type_2": "A", "standard_oper_time": 53.52, "fixed_station_code": "", "fixed_worker_code": ""}, {"operation": "op-8370828079-016", "operation_number": 300280, "part_code": "BJ09", "operation_category": "221178", "machine_type": "m-848490-01", "machine_type_2": "A", "standard_oper_time": 26.22, "fixed_station_code": "", "fixed_worker_code": ""}, {"operation": "op-8365838079-004", "operation_number": 300290, "part_code": "BJ09", "operation_category": "221178", "machine_type": "m-848490-01", "machine_type_2": "A", "standard_oper_time": 44.94, "fixed_station_code": "", "fixed_worker_code": ""}, {"operation": "op-8365836783-505", "operation_number": 300300, "part_code": "BJ09", "operation_category": "204043", "machine_type": "m-688067-01", "machine_type_2": "A", "standard_oper_time": 45.78, "fixed_station_code": "", "fixed_worker_code": ""}, {"operation": "op-8366758283-168", "operation_number": 300310, "part_code": "BJ09", "operation_category": "208085", "machine_type": "m-688067-01", "machine_type_2": "A", "standard_oper_time": 59.52, "fixed_station_code": "", "fixed_worker_code": ""}, {"operation": "op-8370828283-006", "operation_number": 300320, "part_code": "BJ09", "operation_category": "208070", "machine_type": "m-688067-01", "machine_type_2": "A", "standard_oper_time": 87.12, "fixed_station_code": "", "fixed_worker_code": ""}, {"operation": "op-8390748474-025", "operation_number": 300330, "part_code": "BJ09", "operation_category": "235192", "machine_type": "m-847467-01", "machine_type_2": "A", "standard_oper_time": 48.96, "fixed_station_code": "", "fixed_worker_code": ""}, {"operation": "op-8390748474-118", "operation_number": 300340, "part_code": "BJ09", "operation_category": "235192", "machine_type": "m-847467-03", "machine_type_2": "A", "standard_oper_time": 78.36, "fixed_station_code": "", "fixed_worker_code": ""}, {"operation": "op-8365838370-028", "operation_number": 300350, "part_code": "BJ09", "operation_category": "211119", "machine_type": "m-688067-01", "machine_type_2": "A", "standard_oper_time": 159.04799999999997, "fixed_station_code": "", "fixed_worker_code": ""}, {"operation": "op-8365837976-010", "operation_number": 300360, "part_code": "BJ09", "operation_category": "201001", "machine_type": "m-756667-01", "machine_type_2": "A", "standard_oper_time": 46.38, "fixed_station_code": "", "fixed_worker_code": ""}, {"operation": "op-8365838483-059", "operation_number": 300370, "part_code": "BJ09", "operation_category": "216170", "machine_type": "m-829067-02", "machine_type_2": "A", "standard_oper_time": 141.42, "fixed_station_code": "", "fixed_worker_code": ""}, {"operation": "op-8376787478-105", "operation_number": 300380, "part_code": "BJ09", "operation_category": "206055", "machine_type": "m-688067-01", "machine_type_2": "A", "standard_oper_time": 56.232, "fixed_station_code": "", "fixed_worker_code": ""}, {"operation": "op-8376787976-106", "operation_number": 300390, "part_code": "BJ09", "operation_category": "201001", "machine_type": "m-756667-01", "machine_type_2": "A", "standard_oper_time": 19.98, "fixed_station_code": "", "fixed_worker_code": ""}, {"operation": "op-8365838370-289", "operation_number": 300400, "part_code": "BJ09", "operation_category": "211122", "machine_type": "m-688067-01", "machine_type_2": "A", "standard_oper_time": 64.368, "fixed_station_code": "", "fixed_worker_code": ""}, {"operation": "op-8365836783-00001", "operation_number": 300410, "part_code": "BJ09", "operation_category": "204043", "machine_type": "m-688067-01", "machine_type_2": "A", "standard_oper_time": 54.72, "fixed_station_code": "", "fixed_worker_code": ""}, {"operation": "op-8376788080-251", "operation_number": 300200, "part_code": "BJ03", "operation_category": "222179", "machine_type": "m-848490-01", "machine_type_2": "A", "standard_oper_time": 12.6, "fixed_station_code": "", "fixed_worker_code": ""}, {"operation": "op-8376788080-117", "operation_number": 300420, "part_code": "BJ09", "operation_category": "222179", "machine_type": "m-848490-01", "machine_type_2": "A", "standard_oper_time": 14.04, "fixed_station_code": "", "fixed_worker_code": ""}, {"operation": "op-8376788080-120", "operation_number": 300430, "part_code": "BJ09", "operation_category": "222179", "machine_type": "m-848490-01", "machine_type_2": "A", "standard_oper_time": 21.78, "fixed_station_code": "", "fixed_worker_code": ""}, {"operation": "op-8376788080-099", "operation_number": 300440, "part_code": "BJ09", "operation_category": "222179", "machine_type": "m-848490-01", "machine_type_2": "A", "standard_oper_time": 12.0, "fixed_station_code": "", "fixed_worker_code": ""}, {"operation": "op-8376788080-102", "operation_number": 300450, "part_code": "BJ09", "operation_category": "222179", "machine_type": "m-848490-01", "machine_type_2": "A", "standard_oper_time": 21.78, "fixed_station_code": "", "fixed_worker_code": ""}, {"operation": "op-8366758083-162", "operation_number": 300460, "part_code": "BJ09", "operation_category": "223180", "machine_type": "m-848490-01", "machine_type_2": "A", "standard_oper_time": 8.88, "fixed_station_code": "", "fixed_worker_code": ""}, {"operation": "op-8370828083-007", "operation_number": 300470, "part_code": "BJ09", "operation_category": "223180", "machine_type": "m-848490-01", "machine_type_2": "A", "standard_oper_time": 19.14, "fixed_station_code": "", "fixed_worker_code": ""}, {"operation": "op-8365838370-235", "operation_number": 300480, "part_code": "BJ09", "operation_category": "211116", "machine_type": "m-688067-01", "machine_type_2": "A", "standard_oper_time": 106.128, "fixed_station_code": "", "fixed_worker_code": ""}, {"operation": "op-8365838370-00027T", "operation_number": 300490, "part_code": "BJ09", "operation_category": "211122", "machine_type": "m-688067-01", "machine_type_2": "A", "standard_oper_time": 232.2, "fixed_station_code": "", "fixed_worker_code": ""}, {"operation": "op-8365838370-00028T", "operation_number": 300500, "part_code": "BJ09", "operation_category": "211122", "machine_type": "m-688067-01", "machine_type_2": "A", "standard_oper_time": 132.408, "fixed_station_code": "", "fixed_worker_code": ""}, {"operation": "op-8365837976-063", "operation_number": 300510, "part_code": "BJ09", "operation_category": "201001", "machine_type": "m-756667-01", "machine_type_2": "A", "standard_oper_time": 26.94, "fixed_station_code": "", "fixed_worker_code": ""}, {"operation": "op-8365837976-00052T", "operation_number": 300520, "part_code": "BJ09", "operation_category": "201001", "machine_type": "m-756667-01", "machine_type_2": "A", "standard_oper_time": 63.36, "fixed_station_code": "", "fixed_worker_code": ""}, {"operation": "op-8365837976-00053T", "operation_number": 300530, "part_code": "BJ09", "operation_category": "201001", "machine_type": "m-756667-01", "machine_type_2": "A", "standard_oper_time": 37.44, "fixed_station_code": "", "fixed_worker_code": ""}, {"operation": "op-8380756887-095", "operation_number": 300540, "part_code": "BJ09", "operation_category": "244211", "machine_type": "m-8371-001", "machine_type_2": "A", "standard_oper_time": 49.68, "fixed_station_code": "", "fixed_worker_code": ""}, {"operation": "op-8380756584-045", "operation_number": 300550, "part_code": "BJ09", "operation_category": "202004", "machine_type": "m-688067-01", "machine_type_2": "A", "standard_oper_time": 144.36, "fixed_station_code": "", "fixed_worker_code": ""}, {"operation": "op-8380758083-133", "operation_number": 300560, "part_code": "BJ09", "operation_category": "223180", "machine_type": "m-848490-01", "machine_type_2": "A", "standard_oper_time": 13.32, "fixed_station_code": "", "fixed_worker_code": ""}, {"operation": "op-8365838085-00003", "operation_number": 300570, "part_code": "BJ09", "operation_category": "224181", "machine_type": "m-848490-01", "machine_type_2": "A", "standard_oper_time": 35.34, "fixed_station_code": "", "fixed_worker_code": ""}, {"operation": "op-8365838478-079", "operation_number": 300580, "part_code": "BJ09", "operation_category": "245241", "machine_type": "m-8371-001", "machine_type_2": "A", "standard_oper_time": 40.98, "fixed_station_code": "", "fixed_worker_code": ""}, {"operation": "op-8365838370-130", "operation_number": 300590, "part_code": "BJ09", "operation_category": "211117", "machine_type": "m-688067-01", "machine_type_2": "A", "standard_oper_time": 212.112, "fixed_station_code": "", "fixed_worker_code": ""}, {"operation": "op-8365838370-076", "operation_number": 300600, "part_code": "BJ09", "operation_category": "211123", "machine_type": "m-688067-01", "machine_type_2": "A", "standard_oper_time": 142.632, "fixed_station_code": "", "fixed_worker_code": ""}, {"operation": "op-8365837976-077", "operation_number": 300610, "part_code": "BJ09", "operation_category": "201001", "machine_type": "m-756667-01", "machine_type_2": "A", "standard_oper_time": 39.96, "fixed_station_code": "", "fixed_worker_code": ""}, {"operation": "op-8365837083-300", "operation_number": 300620, "part_code": "BJ09", "operation_category": "205049", "machine_type": "m-688067-01", "machine_type_2": "A", "standard_oper_time": 57.48, "fixed_station_code": "", "fixed_worker_code": ""}, {"operation": "op-8383708466-00013", "operation_number": 300630, "part_code": "BJ09", "operation_category": "237194", "machine_type": "m-8370-001", "machine_type_2": "A", "standard_oper_time": 120.0, "fixed_station_code": "", "fixed_worker_code": ""}, {"operation": "op-8365838478-272", "operation_number": 300640, "part_code": "BJ09", "operation_category": "245245", "machine_type": "m-8371-001", "machine_type_2": "A", "standard_oper_time": 34.56, "fixed_station_code": "", "fixed_worker_code": ""}, {"operation": "op-8381848167-006", "operation_number": 300650, "part_code": "BJ09", "operation_category": "249219", "machine_type": "m-748990-01", "machine_type_2": "A", "standard_oper_time": 150.0, "fixed_station_code": "", "fixed_worker_code": "w-741978"}, {"operation": "op-8365837478-112", "operation_number": 300660, "part_code": "BJ09", "operation_category": "206057", "machine_type": "m-688067-01", "machine_type_2": "A", "standard_oper_time": 22.68, "fixed_station_code": "", "fixed_worker_code": ""}, {"operation": "op-8365838384-061", "operation_number": 300670, "part_code": "BJ09", "operation_category": "214138", "machine_type": "m-688067-01", "machine_type_2": "A", "standard_oper_time": 130.896, "fixed_station_code": "", "fixed_worker_code": ""}, {"operation": "op-8383768384-052", "operation_number": 300680, "part_code": "BJ09", "operation_category": "214142", "machine_type": "m-838067-01", "machine_type_2": "A", "standard_oper_time": 55.08, "fixed_station_code": "", "fixed_worker_code": ""}, {"operation": "op-8365838369-179", "operation_number": 300690, "part_code": "BJ09", "operation_category": "210113", "machine_type": "m-688067-01", "machine_type_2": "A", "standard_oper_time": 189.78, "fixed_station_code": "", "fixed_worker_code": ""}, {"operation": "op-8365838384-047", "operation_number": 300700, "part_code": "BJ09", "operation_category": "214133", "machine_type": "m-686867-01", "machine_type_2": "A", "standard_oper_time": 80.28, "fixed_station_code": "", "fixed_worker_code": ""}, {"operation": "op-8365836678-048", "operation_number": 300710, "part_code": "BJ09", "operation_category": "203232", "machine_type": "m-687584-01", "machine_type_2": "A", "standard_oper_time": 97.38, "fixed_station_code": "", "fixed_worker_code": ""}, {"operation": "op-8365837083-049", "operation_number": 300720, "part_code": "BJ09", "operation_category": "205046", "machine_type": "m-688067-01", "machine_type_2": "A", "standard_oper_time": 147.96, "fixed_station_code": "", "fixed_worker_code": ""}, {"operation": "op-8365838083-208", "operation_number": 300730, "part_code": "BJ09", "operation_category": "223180", "machine_type": "m-848490-01", "machine_type_2": "A", "standard_oper_time": 38.22, "fixed_station_code": "", "fixed_worker_code": ""}, {"operation": "op-8381848167-007", "operation_number": 300740, "part_code": "BJ09", "operation_category": "249219", "machine_type": "m-748990-01", "machine_type_2": "A", "standard_oper_time": 90.6, "fixed_station_code": "", "fixed_worker_code": "w-741978"}], "machine_list": [{"machine_type": "m-838067-02", "is_mono": false, "is_movable": true, "is_machine_needed": true}, {"machine_type": "m-688067-02", "is_mono": false, "is_movable": true, "is_machine_needed": true}, {"machine_type": "m-829067-01", "is_mono": false, "is_movable": true, "is_machine_needed": true}, {"machine_type": "m-688067-03", "is_mono": false, "is_movable": true, "is_machine_needed": true}, {"machine_type": "m-906877-01", "is_mono": true, "is_movable": true, "is_machine_needed": true}, {"machine_type": "m-847467-03", "is_mono": false, "is_movable": true, "is_machine_needed": true}, {"machine_type": "m-847467-01", "is_mono": false, "is_movable": true, "is_machine_needed": true}, {"machine_type": "m-847467-02", "is_mono": false, "is_movable": true, "is_machine_needed": true}, {"machine_type": "m-687675-01", "is_mono": false, "is_movable": true, "is_machine_needed": true}, {"machine_type": "m-777467-01", "is_mono": false, "is_movable": true, "is_machine_needed": true}, {"machine_type": "m-688467-01", "is_mono": false, "is_movable": true, "is_machine_needed": true}, {"machine_type": "m-908867-02", "is_mono": false, "is_movable": true, "is_machine_needed": true}, {"machine_type": "m-908867-01", "is_mono": false, "is_movable": true, "is_machine_needed": true}, {"machine_type": "m-829067-02", "is_mono": false, "is_movable": true, "is_machine_needed": true}, {"machine_type": "m-887274-01", "is_mono": true, "is_movable": true, "is_machine_needed": true}, {"machine_type": "m-908474-01", "is_mono": true, "is_movable": false, "is_machine_needed": true}, {"machine_type": "m-906690-01", "is_mono": true, "is_movable": true, "is_machine_needed": true}, {"machine_type": "m-837770-01", "is_mono": true, "is_movable": false, "is_machine_needed": true}, {"machine_type": "m-688367-01", "is_mono": false, "is_movable": true, "is_machine_needed": true}, {"machine_type": "m-888067-01", "is_mono": false, "is_movable": true, "is_machine_needed": true}, {"machine_type": "m-756667-04", "is_mono": false, "is_movable": true, "is_machine_needed": true}, {"machine_type": "m-667567-01", "is_mono": true, "is_movable": true, "is_machine_needed": true}, {"machine_type": "m-688067-01", "is_mono": false, "is_movable": true, "is_machine_needed": true}, {"machine_type": "m-687584-01", "is_mono": false, "is_movable": true, "is_machine_needed": true}, {"machine_type": "m-838067-01", "is_mono": false, "is_movable": true, "is_machine_needed": true}, {"machine_type": "m-6867-001", "is_mono": false, "is_movable": true, "is_machine_needed": true}, {"machine_type": "m-756667-01", "is_mono": false, "is_movable": true, "is_machine_needed": true}, {"machine_type": "m-756667-02", "is_mono": false, "is_movable": true, "is_machine_needed": true}, {"machine_type": "m-756667-03", "is_mono": false, "is_movable": true, "is_machine_needed": true}, {"machine_type": "m-688376-01", "is_mono": false, "is_movable": true, "is_machine_needed": true}, {"machine_type": "m-906674-01", "is_mono": false, "is_movable": true, "is_machine_needed": true}, {"machine_type": "m-686867-01", "is_mono": false, "is_movable": true, "is_machine_needed": true}, {"machine_type": "m-687766-01", "is_mono": true, "is_movable": true, "is_machine_needed": true}, {"machine_type": "m-838376-01", "is_mono": false, "is_movable": true, "is_machine_needed": true}, {"machine_type": "m-688067-05", "is_mono": false, "is_movable": true, "is_machine_needed": true}, {"machine_type": "m-687584-02", "is_mono": false, "is_movable": true, "is_machine_needed": true}, {"machine_type": "m-688067-09", "is_mono": false, "is_movable": true, "is_machine_needed": true}, {"machine_type": "m-756874-01", "is_mono": false, "is_movable": true, "is_machine_needed": true}, {"machine_type": "m-829067-03", "is_mono": false, "is_movable": true, "is_machine_needed": true}, {"machine_type": "m-7567-002", "is_mono": false, "is_movable": true, "is_machine_needed": true}, {"machine_type": "m-7567-001", "is_mono": false, "is_movable": true, "is_machine_needed": true}, {"machine_type": "m-808967-01", "is_mono": false, "is_movable": true, "is_machine_needed": true}, {"machine_type": "m-708967-01", "is_mono": false, "is_movable": true, "is_machine_needed": true}, {"machine_type": "m-687567-01", "is_mono": true, "is_movable": false, "is_machine_needed": true}, {"machine_type": "m-689067-01", "is_mono": false, "is_movable": true, "is_machine_needed": true}, {"machine_type": "m-677567-01", "is_mono": false, "is_movable": true, "is_machine_needed": true}, {"machine_type": "m-837275-01", "is_mono": false, "is_movable": true, "is_machine_needed": true}, {"machine_type": "m-6890-001", "is_mono": false, "is_movable": true, "is_machine_needed": true}, {"machine_type": "m-686875-01", "is_mono": false, "is_movable": true, "is_machine_needed": true}, {"machine_type": "m-827467-01", "is_mono": false, "is_movable": true, "is_machine_needed": true}, {"machine_type": "m-756967-01", "is_mono": false, "is_movable": true, "is_machine_needed": true}, {"machine_type": "m-747767-01", "is_mono": false, "is_movable": true, "is_machine_needed": true}, {"machine_type": "m-688869-01", "is_mono": false, "is_movable": true, "is_machine_needed": true}, {"machine_type": "m-8370-001", "is_mono": true, "is_movable": true, "is_machine_needed": true}, {"machine_type": "m-848490-01", "is_mono": true, "is_movable": false, "is_machine_needed": true}, {"machine_type": "m-837771-01", "is_mono": true, "is_movable": true, "is_machine_needed": true}, {"machine_type": "m-8371-001", "is_mono": false, "is_movable": true, "is_machine_needed": false}, {"machine_type": "m-9074-001", "is_mono": false, "is_movable": true, "is_machine_needed": true}, {"machine_type": "m-748990-01", "is_mono": true, "is_movable": false, "is_machine_needed": true}, {"machine_type": "m-848468-01", "is_mono": true, "is_movable": false, "is_machine_needed": true}, {"machine_type": "m-677574-01", "is_mono": true, "is_movable": false, "is_machine_needed": true}, {"machine_type": "m-8878-001", "is_mono": false, "is_movable": true, "is_machine_needed": false}, {"machine_type": "m-688969-01", "is_mono": true, "is_movable": true, "is_machine_needed": true}, {"machine_type": "m-676684-01", "is_mono": false, "is_movable": true, "is_machine_needed": true}, {"machine_type": "m-6774-01", "is_mono": false, "is_movable": true, "is_machine_needed": true}, {"machine_type": "m-6780-01", "is_mono": false, "is_movable": true, "is_machine_needed": true}, {"machine_type": "m-678084-01", "is_mono": false, "is_movable": true, "is_machine_needed": true}, {"machine_type": "m-686667-01", "is_mono": false, "is_movable": true, "is_machine_needed": true}, {"machine_type": "m-6867-002", "is_mono": false, "is_movable": true, "is_machine_needed": true}, {"machine_type": "m-6867-01", "is_mono": false, "is_movable": true, "is_machine_needed": true}, {"machine_type": "m-687574-01", "is_mono": false, "is_movable": true, "is_machine_needed": true}, {"machine_type": "m-688067-01S01034", "is_mono": false, "is_movable": true, "is_machine_needed": true}, {"machine_type": "m-688067-04", "is_mono": false, "is_movable": true, "is_machine_needed": true}, {"machine_type": "m-688067-06", "is_mono": false, "is_movable": true, "is_machine_needed": true}, {"machine_type": "m-688067-07", "is_mono": false, "is_movable": true, "is_machine_needed": true}, {"machine_type": "m-688067-08", "is_mono": false, "is_movable": true, "is_machine_needed": true}, {"machine_type": "m-688067-10", "is_mono": false, "is_movable": true, "is_machine_needed": true}, {"machine_type": "m-6883-01", "is_mono": false, "is_movable": true, "is_machine_needed": true}, {"machine_type": "m-688976-01", "is_mono": false, "is_movable": true, "is_machine_needed": true}, {"machine_type": "m-708074-01", "is_mono": false, "is_movable": true, "is_machine_needed": true}, {"machine_type": "m-708074-02", "is_mono": false, "is_movable": true, "is_machine_needed": true}, {"machine_type": "m-708074-03", "is_mono": false, "is_movable": true, "is_machine_needed": true}, {"machine_type": "m-7567-003", "is_mono": false, "is_movable": true, "is_machine_needed": true}, {"machine_type": "m-7666-01", "is_mono": false, "is_movable": true, "is_machine_needed": true}, {"machine_type": "m-7680-01", "is_mono": false, "is_movable": true, "is_machine_needed": true}, {"machine_type": "m-7772-001", "is_mono": false, "is_movable": true, "is_machine_needed": true}, {"machine_type": "m-7772-003", "is_mono": false, "is_movable": true, "is_machine_needed": true}, {"machine_type": "m-778484-01", "is_mono": false, "is_movable": true, "is_machine_needed": true}, {"machine_type": "m-8067-001", "is_mono": false, "is_movable": true, "is_machine_needed": true}, {"machine_type": "m-8080-01", "is_mono": false, "is_movable": true, "is_machine_needed": true}, {"machine_type": "m-8190-0042", "is_mono": false, "is_movable": true, "is_machine_needed": true}, {"machine_type": "m-828174-01", "is_mono": false, "is_movable": true, "is_machine_needed": true}, {"machine_type": "m-829067-04", "is_mono": false, "is_movable": true, "is_machine_needed": true}, {"machine_type": "m-8371-01", "is_mono": false, "is_movable": true, "is_machine_needed": true}, {"machine_type": "m-838976-01", "is_mono": false, "is_movable": true, "is_machine_needed": true}, {"machine_type": "m-849084-01", "is_mono": false, "is_movable": true, "is_machine_needed": true}, {"machine_type": "m-8788-001", "is_mono": false, "is_movable": true, "is_machine_needed": true}, {"machine_type": "m-9080-01", "is_mono": false, "is_movable": true, "is_machine_needed": true}, {"machine_type": "m-748990-", "is_mono": false, "is_movable": true, "is_machine_needed": true}, {"machine_type": "m-7772-004", "is_mono": false, "is_movable": true, "is_machine_needed": true}, {"machine_type": "m-7772-024", "is_mono": false, "is_movable": true, "is_machine_needed": true}, {"machine_type": "m-7772-025", "is_mono": false, "is_movable": true, "is_machine_needed": true}, {"machine_type": "m-7772-026", "is_mono": false, "is_movable": true, "is_machine_needed": true}, {"machine_type": "m-838374-01", "is_mono": false, "is_movable": true, "is_machine_needed": true}, {"machine_type": "m-907767-01", "is_mono": false, "is_movable": true, "is_machine_needed": true}, {"machine_type": "m-847467-04", "is_mono": false, "is_movable": true, "is_machine_needed": true}], "station_list": [{"station_code": "st-1205-1", "line_number": 1, "curr_machine_list": [], "neighbor_station_list": [{"station_code": "st-1205-2"}, {"station_code": "st-1205-3"}, {"station_code": "st-1205-22"}, {"station_code": "st-1205-23"}, {"station_code": "st-1205-24"}]}, {"station_code": "st-1205-2", "line_number": 2, "curr_machine_list": [], "neighbor_station_list": [{"station_code": "st-1205-1"}, {"station_code": "st-1205-3"}, {"station_code": "st-1205-4"}, {"station_code": "st-1205-22"}, {"station_code": "st-1205-23"}, {"station_code": "st-1205-24"}]}, {"station_code": "st-1205-3", "line_number": 3, "curr_machine_list": [{"machine_type": "m-848490-01"}], "neighbor_station_list": [{"station_code": "st-1205-1"}, {"station_code": "st-1205-2"}, {"station_code": "st-1205-4"}, {"station_code": "st-1205-5"}, {"station_code": "st-1205-22"}, {"station_code": "st-1205-23"}, {"station_code": "st-1205-24"}]}, {"station_code": "st-1205-4", "line_number": 4, "curr_machine_list": [], "neighbor_station_list": [{"station_code": "st-1205-2"}, {"station_code": "st-1205-3"}, {"station_code": "st-1205-6"}, {"station_code": "st-1205-5"}, {"station_code": "st-1205-23"}, {"station_code": "st-1205-20"}, {"station_code": "st-1205-22"}, {"station_code": "st-1205-24"}]}, {"station_code": "st-1205-5", "line_number": 5, "curr_machine_list": [], "neighbor_station_list": [{"station_code": "st-1205-3"}, {"station_code": "st-1205-4"}, {"station_code": "st-1205-6"}, {"station_code": "st-1205-7"}, {"station_code": "st-1205-22"}, {"station_code": "st-1205-18"}, {"station_code": "st-1205-19"}, {"station_code": "st-1205-20"}, {"station_code": "st-1205-23"}]}, {"station_code": "st-1205-6", "line_number": 6, "curr_machine_list": [], "neighbor_station_list": [{"station_code": "st-1205-4"}, {"station_code": "st-1205-5"}, {"station_code": "st-1205-7"}, {"station_code": "st-1205-8"}, {"station_code": "st-1205-18"}, {"station_code": "st-1205-19"}, {"station_code": "st-1205-20"}]}, {"station_code": "st-1205-7", "line_number": 7, "curr_machine_list": [], "neighbor_station_list": [{"station_code": "st-1205-5"}, {"station_code": "st-1205-6"}, {"station_code": "st-1205-8"}, {"station_code": "st-1205-9"}, {"station_code": "st-1205-20"}, {"station_code": "st-1205-17"}, {"station_code": "st-1205-18"}, {"station_code": "st-1205-19"}]}, {"station_code": "st-1205-8", "line_number": 8, "curr_machine_list": [], "neighbor_station_list": [{"station_code": "st-1205-6"}, {"station_code": "st-1205-7"}, {"station_code": "st-1205-9"}, {"station_code": "st-1205-10"}, {"station_code": "st-1205-19"}, {"station_code": "st-1205-20"}, {"station_code": "st-1205-17"}, {"station_code": "st-1205-18"}, {"station_code": "st-1205-16"}]}, {"station_code": "st-1205-9", "line_number": 9, "curr_machine_list": [{"machine_type": "m-848490-01"}], "neighbor_station_list": [{"station_code": "st-1205-7"}, {"station_code": "st-1205-8"}, {"station_code": "st-1205-10"}, {"station_code": "st-1205-11"}, {"station_code": "st-1205-19"}, {"station_code": "st-1205-18"}, {"station_code": "st-1205-15"}, {"station_code": "st-1205-16"}, {"station_code": "st-1205-17"}]}, {"station_code": "st-1205-10", "line_number": 10, "curr_machine_list": [], "neighbor_station_list": [{"station_code": "st-1205-8"}, {"station_code": "st-1205-9"}, {"station_code": "st-1205-11"}, {"station_code": "st-1205-12"}, {"station_code": "st-1205-17"}, {"station_code": "st-1205-18"}, {"station_code": "st-1205-16"}, {"station_code": "st-1205-14"}, {"station_code": "st-1205-15"}]}, {"station_code": "st-1205-11", "line_number": 11, "curr_machine_list": [], "neighbor_station_list": [{"station_code": "st-1205-9"}, {"station_code": "st-1205-10"}, {"station_code": "st-1205-12"}, {"station_code": "st-1205-16"}, {"station_code": "st-1205-14"}, {"station_code": "st-1205-15"}, {"station_code": "st-1205-17"}]}, {"station_code": "st-1205-12", "line_number": 12, "curr_machine_list": [], "neighbor_station_list": [{"station_code": "st-1205-10"}, {"station_code": "st-1205-11"}, {"station_code": "st-1205-14"}, {"station_code": "st-1205-16"}, {"station_code": "st-1205-15"}]}, {"station_code": "st-1205-14", "line_number": 14, "curr_machine_list": [], "neighbor_station_list": [{"station_code": "st-1205-12"}, {"station_code": "st-1205-16"}, {"station_code": "st-1205-10"}, {"station_code": "st-1205-11"}, {"station_code": "st-1205-15"}]}, {"station_code": "st-1205-15", "line_number": 15, "curr_machine_list": [], "neighbor_station_list": [{"station_code": "st-1205-9"}, {"station_code": "st-1205-10"}, {"station_code": "st-1205-11"}, {"station_code": "st-1205-12"}, {"station_code": "st-1205-14"}, {"station_code": "st-1205-16"}, {"station_code": "st-1205-17"}]}, {"station_code": "st-1205-16", "line_number": 16, "curr_machine_list": [], "neighbor_station_list": [{"station_code": "st-1205-11"}, {"station_code": "st-1205-12"}, {"station_code": "st-1205-14"}, {"station_code": "st-1205-10"}, {"station_code": "st-1205-17"}, {"station_code": "st-1205-18"}, {"station_code": "st-1205-8"}, {"station_code": "st-1205-9"}, {"station_code": "st-1205-15"}]}, {"station_code": "st-1205-17", "line_number": 17, "curr_machine_list": [], "neighbor_station_list": [{"station_code": "st-1205-10"}, {"station_code": "st-1205-11"}, {"station_code": "st-1205-16"}, {"station_code": "st-1205-7"}, {"station_code": "st-1205-8"}, {"station_code": "st-1205-9"}, {"station_code": "st-1205-15"}, {"station_code": "st-1205-18"}, {"station_code": "st-1205-19"}]}, {"station_code": "st-1205-18", "line_number": 18, "curr_machine_list": [], "neighbor_station_list": [{"station_code": "st-1205-9"}, {"station_code": "st-1205-10"}, {"station_code": "st-1205-16"}, {"station_code": "st-1205-5"}, {"station_code": "st-1205-7"}, {"station_code": "st-1205-6"}, {"station_code": "st-1205-8"}, {"station_code": "st-1205-17"}, {"station_code": "st-1205-19"}, {"station_code": "st-1205-20"}]}, {"station_code": "st-1205-19", "line_number": 19, "curr_machine_list": [], "neighbor_station_list": [{"station_code": "st-1205-8"}, {"station_code": "st-1205-9"}, {"station_code": "st-1205-5"}, {"station_code": "st-1205-7"}, {"station_code": "st-1205-6"}, {"station_code": "st-1205-17"}, {"station_code": "st-1205-18"}, {"station_code": "st-1205-20"}]}, {"station_code": "st-1205-20", "line_number": 20, "curr_machine_list": [], "neighbor_station_list": [{"station_code": "st-1205-7"}, {"station_code": "st-1205-8"}, {"station_code": "st-1205-4"}, {"station_code": "st-1205-5"}, {"station_code": "st-1205-6"}, {"station_code": "st-1205-18"}, {"station_code": "st-1205-19"}, {"station_code": "st-1205-22"}]}, {"station_code": "st-1205-21", "line_number": 21, "curr_machine_list": [{"machine_type": "m-748990-01"}], "neighbor_station_list": []}, {"station_code": "st-1205-22", "line_number": 22, "curr_machine_list": [], "neighbor_station_list": [{"station_code": "st-1205-5"}, {"station_code": "st-1205-1"}, {"station_code": "st-1205-2"}, {"station_code": "st-1205-3"}, {"station_code": "st-1205-4"}, {"station_code": "st-1205-20"}, {"station_code": "st-1205-23"}, {"station_code": "st-1205-24"}]}, {"station_code": "st-1205-23", "line_number": 23, "curr_machine_list": [], "neighbor_station_list": [{"station_code": "st-1205-4"}, {"station_code": "st-1205-1"}, {"station_code": "st-1205-2"}, {"station_code": "st-1205-3"}, {"station_code": "st-1205-5"}, {"station_code": "st-1205-22"}, {"station_code": "st-1205-24"}]}, {"station_code": "st-1205-24", "line_number": 24, "curr_machine_list": [], "neighbor_station_list": [{"station_code": "st-1205-1"}, {"station_code": "st-1205-2"}, {"station_code": "st-1205-3"}, {"station_code": "st-1205-22"}, {"station_code": "st-1205-23"}, {"station_code": "st-1205-4"}]}], "joint_operation_list": [{"part_code": "BJ06", "joint_operation": "op-8365837478-00019"}, {"part_code": "BJ08", "joint_operation": "op-8365837478-00019"}, {"part_code": "BJ12", "joint_operation": "op-8365838083-208"}, {"part_code": "BJ03", "joint_operation": "op-8365838370-028"}], "config_param": {"max_worker_per_oper": 1, "max_station_per_worker": 3, "max_cycle_count": 4, "max_revisited_station_count": 3, "volatility_rate": 0.8, "volatility_weight": 0.3, "upph_weight": 0.7, "max_machine_per_station": 3, "max_station_per_oper": 1, "max_split_num": 3}}
