# Supplementary material for: Application of enhanced benders decomposition algorithm in circular assembly line balancing problem with task splitting
Source: PLoS One. 2025 Oct 6;20(10):e0333263. doi: 10.1371/journal.pone.0333263 (PMC12500168; doi:10.1371/journal.pone.0333263)
Supplement: S1 File — The raw statistical data underlying the key figures and tables. (ZIP) [file pone.0333263.s001.zip › Meta Data/instances/instance-43.txt]

{"worker_list": [{"worker_code": "w-000467", "operation_skill_list": [{"worker_code": "w-000467", "operation_code": "op-7690748380-00014T", "operation_category": "231188", "efficiency": 0.8}, {"worker_code": "w-000467", "operation_code": "op-7690747468-00012T", "operation_category": "234191", "efficiency": 0.8}, {"worker_code": "w-000467", "operation_code": "op-6865838483-00127T", "operation_category": "216170", "efficiency": 0.8}, {"worker_code": "w-000467", "operation_code": "op-6865838483-00128T", "operation_category": "216170", "efficiency": 0.8}, {"worker_code": "w-000467", "operation_code": "op-7665836584-021", "operation_category": "202013", "efficiency": 0.8}, {"worker_code": "w-000467", "operation_code": "op-7666758384-00017", "operation_category": "214133", "efficiency": 0.8}], "operation_category_skill_list": [{"worker_code": "w-000467", "operation_category": "214133", "efficiency": 0.8}, {"worker_code": "w-000467", "operation_category": "201001", "efficiency": 0.75}, {"worker_code": "w-000467", "operation_category": "206055", "efficiency": 0.8}, {"worker_code": "w-000467", "operation_category": "215149", "efficiency": 1.053}, {"worker_code": "w-000467", "operation_category": "206057", "efficiency": 0.6894}, {"worker_code": "w-000467", "operation_category": "202025", "efficiency": 1.0963}, {"worker_code": "w-000467", "operation_category": "216169", "efficiency": 0.6893}, {"worker_code": "w-000467", "operation_category": "202013", "efficiency": 0.75}, {"worker_code": "w-000467", "operation_category": "205048", "efficiency": 0.8}, {"worker_code": "w-000467", "operation_category": "245241", "efficiency": 0.8}], "curr_station_list": []}, {"worker_code": "w-000559", "operation_skill_list": [{"worker_code": "w-000559", "operation_code": "op-8465838283-00001", "operation_category": "208072", "efficiency": 0.8}, {"worker_code": "w-000559", "operation_code": "op-7677838478-013", "operation_category": "245242", "efficiency": 0.8}, {"worker_code": "w-000559", "operation_code": "op-7665837976-456", "operation_category": "201001", "efficiency": 0.9}, {"worker_code": "w-000559", "operation_code": "op-7665836783-457", "operation_category": "204042", "efficiency": 0.8}, {"worker_code": "w-000559", "operation_code": "op-7665838478-455", "operation_category": "245245", "efficiency": 0.8}, {"worker_code": "w-000559", "operation_code": "op-7665837083-113", "operation_category": "205049", "efficiency": 0.9}, {"worker_code": "w-000559", "operation_code": "op-7665837083-108", "operation_category": "205049", "efficiency": 0.8}, {"worker_code": "w-000559", "operation_code": "op-7690748474-00002", "operation_category": "235192", "efficiency": 0.8}, {"worker_code": "w-000559", "operation_code": "op-7665838370-00019", "operation_category": "211123", "efficiency": 0.8}, {"worker_code": "w-000559", "operation_code": "op-7665838478-00011", "operation_category": "245241", "efficiency": 0.8}], "operation_category_skill_list": [{"worker_code": "w-000559", "operation_category": "201001", "efficiency": 0.8}, {"worker_code": "w-000559", "operation_category": "215149", "efficiency": 1.0046}, {"worker_code": "w-000559", "operation_category": "202025", "efficiency": 0.9}, {"worker_code": "w-000559", "operation_category": "216169", "efficiency": 0.6637}, {"worker_code": "w-000559", "operation_category": "202013", "efficiency": 0.8}, {"worker_code": "w-000559", "operation_category": "205048", "efficiency": 0.8789}, {"worker_code": "w-000559", "operation_category": "214138", "efficiency": 1.0301}, {"worker_code": "w-000559", "operation_category": "245241", "efficiency": 1.152}], "curr_station_list": [{"station_code": "st-1203-20"}]}, {"worker_code": "w-740928", "operation_skill_list": [{"worker_code": "w-740928", "operation_code": "op-7665838384-068", "operation_category": "214133", "efficiency": 0.8}, {"worker_code": "w-740928", "operation_code": "op-7683768384-012", "operation_category": "214142", "efficiency": 0.8}, {"worker_code": "w-740928", "operation_code": "op-7665836678-069", "operation_category": "203232", "efficiency": 0.8}, {"worker_code": "w-740928", "operation_code": "op-7665838369-160", "operation_category": "210105", "efficiency": 1.114}, {"worker_code": "w-740928", "operation_code": "op-7665837083-070", "operation_category": "205046", "efficiency": 0.8}, {"worker_code": "w-740928", "operation_code": "op-7665838384-066", "operation_category": "214138", "efficiency": 1.1698}, {"worker_code": "w-740928", "operation_code": "op-7666758384-00017", "operation_category": "214133", "efficiency": 1.4677}], "operation_category_skill_list": [{"worker_code": "w-740928", "operation_category": "214133", "efficiency": 1.4677}, {"worker_code": "w-740928", "operation_category": "201001", "efficiency": 0.575}, {"worker_code": "w-740928", "operation_category": "206055", "efficiency": 0.7076}, {"worker_code": "w-740928", "operation_category": "205049", "efficiency": 1.4221}, {"worker_code": "w-740928", "operation_category": "216169", "efficiency": 0.4086}, {"worker_code": "w-740928", "operation_category": "245241", "efficiency": 1.293}], "curr_station_list": [{"station_code": "st-1203-9"}]}, {"worker_code": "w-742939", "operation_skill_list": [{"worker_code": "w-742939", "operation_code": "op-7681848167-006", "operation_category": "249219", "efficiency": 1.0243}], "operation_category_skill_list": [], "curr_station_list": [{"station_code": "st-1203-21"}]}, {"worker_code": "w-743676", "operation_skill_list": [{"worker_code": "w-743676", "operation_code": "op-7666758080-073", "operation_category": "222179", "efficiency": 1.0183}, {"worker_code": "w-743676", "operation_code": "op-7665838079-787", "operation_category": "221178", "efficiency": 0.8}, {"worker_code": "w-743676", "operation_code": "op-7665838065-117", "operation_category": "218175", "efficiency": 1.4528}, {"worker_code": "w-743676", "operation_code": "op-7676788080-026", "operation_category": "222179", "efficiency": 1.3239}, {"worker_code": "w-743676", "operation_code": "op-7665838079-554", "operation_category": "221178", "efficiency": 1.0446}, {"worker_code": "w-743676", "operation_code": "op-7665838070-375", "operation_category": "219176", "efficiency": 0.8}, {"worker_code": "w-743676", "operation_code": "op-7677838072-014", "operation_category": "220177", "efficiency": 1.123}, {"worker_code": "w-743676", "operation_code": "op-7665838070-122", "operation_category": "219176", "efficiency": 1.0392}, {"worker_code": "w-743676", "operation_code": "op-7677838083-004", "operation_category": "223180", "efficiency": 0.9823}, {"worker_code": "w-743676", "operation_code": "op-7666758079-152", "operation_category": "221178", "efficiency": 1.0651}, {"worker_code": "w-743676", "operation_code": "op-7666758079-009", "operation_category": "221178", "efficiency": 1.0609}, {"worker_code": "w-743676", "operation_code": "op-7665838079-010", "operation_category": "221178", "efficiency": 1.028}, {"worker_code": "w-743676", "operation_code": "op-7670828079-013", "operation_category": "221178", "efficiency": 1.05}], "operation_category_skill_list": [{"worker_code": "w-743676", "operation_category": "222179", "efficiency": 1.1893}, {"worker_code": "w-743676", "operation_category": "221178", "efficiency": 1.0705}], "curr_station_list": [{"station_code": "st-20000-69"}]}, {"worker_code": "w-744168", "operation_skill_list": [{"worker_code": "w-744168", "operation_code": "op-8476787478-00001", "operation_category": "206055", "efficiency": 0.8}, {"worker_code": "w-744168", "operation_code": "op-7665837976-786", "operation_category": "201001", "efficiency": 0.8}, {"worker_code": "w-744168", "operation_code": "op-7665838483-844", "operation_category": "216169", "efficiency": 0.8}, {"worker_code": "w-744168", "operation_code": "op-7665836584-00187T", "operation_category": "202013", "efficiency": 0.8}, {"worker_code": "w-744168", "operation_code": "op-7676787976-025", "operation_category": "201001", "efficiency": 0.98}, {"worker_code": "w-744168", "operation_code": "op-7665838478-091", "operation_category": "245241", "efficiency": 0.8753}], "operation_category_skill_list": [{"worker_code": "w-744168", "operation_category": "213131", "efficiency": 1.1007}, {"worker_code": "w-744168", "operation_category": "214133", "efficiency": 0.8}, {"worker_code": "w-744168", "operation_category": "201001", "efficiency": 0.9261}, {"worker_code": "w-744168", "operation_category": "215149", "efficiency": 0.5936}, {"worker_code": "w-744168", "operation_category": "206057", "efficiency": 0.8}, {"worker_code": "w-744168", "operation_category": "206056", "efficiency": 0.7403}, {"worker_code": "w-744168", "operation_category": "220177", "efficiency": 0.9}, {"worker_code": "w-744168", "operation_category": "205049", "efficiency": 0.6921}, {"worker_code": "w-744168", "operation_category": "216169", "efficiency": 0.8745}, {"worker_code": "w-744168", "operation_category": "223180", "efficiency": 1.0782}, {"worker_code": "w-744168", "operation_category": "202013", "efficiency": 0.8}, {"worker_code": "w-744168", "operation_category": "205048", "efficiency": 0.9}, {"worker_code": "w-744168", "operation_category": "214138", "efficiency": 0.7105}, {"worker_code": "w-744168", "operation_category": "245241", "efficiency": 0.8753}], "curr_station_list": [{"station_code": "st-1203-13"}]}, {"worker_code": "w-744413", "operation_skill_list": [{"worker_code": "w-744413", "operation_code": "op-7666757976-023", "operation_category": "201001", "efficiency": 1.1191}, {"worker_code": "w-744413", "operation_code": "op-7665837478-030", "operation_category": "206057", "efficiency": 1.1}, {"worker_code": "w-744413", "operation_code": "op-7666757478-016", "operation_category": "206057", "efficiency": 0.7}, {"worker_code": "w-744413", "operation_code": "op-7666757976-124", "operation_category": "201001", "efficiency": 1.4065}, {"worker_code": "w-744413", "operation_code": "op-7670827976-021", "operation_category": "201001", "efficiency": 1.4049}, {"worker_code": "w-744413", "operation_code": "op-7665837976-00217T", "operation_category": "201001", "efficiency": 0.8}, {"worker_code": "w-744413", "operation_code": "op-7676787976-025", "operation_category": "201001", "efficiency": 0.7577}, {"worker_code": "w-744413", "operation_code": "op-7665837976-00004", "operation_category": "201001", "efficiency": 0.844}, {"worker_code": "w-744413", "operation_code": "op-7665837478-001", "operation_category": "206057", "efficiency": 0.7}, {"worker_code": "w-744413", "operation_code": "op-7666757976-037", "operation_category": "201001", "efficiency": 0.9359}, {"worker_code": "w-744413", "operation_code": "op-7665837976-029", "operation_category": "201001", "efficiency": 0.9162}], "operation_category_skill_list": [{"worker_code": "w-744413", "operation_category": "201001", "efficiency": 0.9395}, {"worker_code": "w-744413", "operation_category": "205048", "efficiency": 0.8}], "curr_station_list": [{"station_code": "st-1203-3"}]}, {"worker_code": "w-744417", "operation_skill_list": [{"worker_code": "w-744417", "operation_code": "op-8465838283-00001", "operation_category": "208072", "efficiency": 0.8}, {"worker_code": "w-744417", "operation_code": "op-8465838477-00003T", "operation_category": "215149", "efficiency": 0.8}, {"worker_code": "w-744417", "operation_code": "op-7665838283-011", "operation_category": "208091", "efficiency": 0.9574}, {"worker_code": "w-744417", "operation_code": "op-7665838477-368", "operation_category": "215149", "efficiency": 0.8}, {"worker_code": "w-744417", "operation_code": "op-7665838477-00001", "operation_category": "215149", "efficiency": 0.8134}, {"worker_code": "w-744417", "operation_code": "op-7665838483-00308T", "operation_category": "216169", "efficiency": 0.8}, {"worker_code": "w-744417", "operation_code": "op-7665836584-021", "operation_category": "202013", "efficiency": 0.8}, {"worker_code": "w-744417", "operation_code": "op-7665836584-962", "operation_category": "205048", "efficiency": 0.8}, {"worker_code": "w-744417", "operation_code": "op-7665838483-221", "operation_category": "216155", "efficiency": 0.9694}, {"worker_code": "w-744417", "operation_code": "op-7676788384-00009", "operation_category": "214133", "efficiency": 0.8}, {"worker_code": "w-744417", "operation_code": "op-7665838483-594", "operation_category": "216155", "efficiency": 0.8}, {"worker_code": "w-744417", "operation_code": "op-7666758384-00017", "operation_category": "214133", "efficiency": 1.0}], "operation_category_skill_list": [{"worker_code": "w-744417", "operation_category": "214133", "efficiency": 1.1732}, {"worker_code": "w-744417", "operation_category": "201001", "efficiency": 0.7756}, {"worker_code": "w-744417", "operation_category": "206057", "efficiency": 1.111}, {"worker_code": "w-744417", "operation_category": "202004", "efficiency": 0.8}, {"worker_code": "w-744417", "operation_category": "202025", "efficiency": 1.0543}, {"worker_code": "w-744417", "operation_category": "205049", "efficiency": 0.8}, {"worker_code": "w-744417", "operation_category": "216169", "efficiency": 1.0328}, {"worker_code": "w-744417", "operation_category": "202013", "efficiency": 0.8}, {"worker_code": "w-744417", "operation_category": "214138", "efficiency": 1.1405}], "curr_station_list": [{"station_code": "st-1203-6"}]}, {"worker_code": "w-745473", "operation_skill_list": [{"worker_code": "w-745473", "operation_code": "op-7666758384-00111T", "operation_category": "214133", "efficiency": 0.8}, {"worker_code": "w-745473", "operation_code": "op-7677838283-079", "operation_category": "208096", "efficiency": 1.2446}, {"worker_code": "w-745473", "operation_code": "op-7666757478-016", "operation_category": "206057", "efficiency": 0.8663}, {"worker_code": "w-745473", "operation_code": "op-7665838283-196", "operation_category": "208069", "efficiency": 0.9519}, {"worker_code": "w-745473", "operation_code": "op-7665836584-048", "operation_category": "202025", "efficiency": 1.2446}, {"worker_code": "w-745473", "operation_code": "op-7665836678-077", "operation_category": "203040", "efficiency": 1.2411}, {"worker_code": "w-745473", "operation_code": "op-7665838369-071", "operation_category": "210115", "efficiency": 1.1158}, {"worker_code": "w-745473", "operation_code": "op-7676787976-025", "operation_category": "201001", "efficiency": 1.0187}, {"worker_code": "w-745473", "operation_code": "op-7677837976-621", "operation_category": "201001", "efficiency": 1.2446}, {"worker_code": "w-745473", "operation_code": "op-7665838370-098", "operation_category": "211120", "efficiency": 1.1298}], "operation_category_skill_list": [{"worker_code": "w-745473", "operation_category": "245242", "efficiency": 1.2446}, {"worker_code": "w-745473", "operation_category": "214133", "efficiency": 0.8}, {"worker_code": "w-745473", "operation_category": "201001", "efficiency": 0.9623}, {"worker_code": "w-745473", "operation_category": "206055", "efficiency": 0.8872}, {"worker_code": "w-745473", "operation_category": "206057", "efficiency": 0.8663}, {"worker_code": "w-745473", "operation_category": "216169", "efficiency": 0.8}, {"worker_code": "w-745473", "operation_category": "205048", "efficiency": 0.838}, {"worker_code": "w-745473", "operation_category": "214138", "efficiency": 1.0099}], "curr_station_list": [{"station_code": "st-1203-16"}]}, {"worker_code": "w-745703", "operation_skill_list": [{"worker_code": "w-745703", "operation_code": "op-7666758383-00011", "operation_category": "213131", "efficiency": 0.8}, {"worker_code": "w-745703", "operation_code": "op-7670828384-002", "operation_category": "214133", "efficiency": 0.8}, {"worker_code": "w-745703", "operation_code": "op-7665837478-030", "operation_category": "206057", "efficiency": 0.9372}, {"worker_code": "w-745703", "operation_code": "op-7670827478-009", "operation_category": "206051", "efficiency": 0.8}, {"worker_code": "w-745703", "operation_code": "op-7666758384-128", "operation_category": "214133", "efficiency": 0.8}, {"worker_code": "w-745703", "operation_code": "op-7670828383-00005", "operation_category": "213131", "efficiency": 0.8}], "operation_category_skill_list": [{"worker_code": "w-745703", "operation_category": "214133", "efficiency": 0.8553}, {"worker_code": "w-745703", "operation_category": "201001", "efficiency": 0.6614}, {"worker_code": "w-745703", "operation_category": "206055", "efficiency": 0.6641}, {"worker_code": "w-745703", "operation_category": "215149", "efficiency": 1.0003}, {"worker_code": "w-745703", "operation_category": "206057", "efficiency": 0.8964}, {"worker_code": "w-745703", "operation_category": "206051", "efficiency": 0.8}, {"worker_code": "w-745703", "operation_category": "208069", "efficiency": 1.0513}, {"worker_code": "w-745703", "operation_category": "216169", "efficiency": 0.7631}, {"worker_code": "w-745703", "operation_category": "214138", "efficiency": 0.7694}], "curr_station_list": [{"station_code": "st-1203-1"}]}], "process_list": [{"operation": "op-7670828384-002", "operation_number": 245000, "part_code": "BJ05", "operation_category": "214133", "machine_type": "m-688067-01", "machine_type_2": "A", "standard_oper_time": 15.84, "fixed_station_code": "", "fixed_worker_code": ""}, {"operation": "op-7670827478-009", "operation_number": 247000, "part_code": "BJ05", "operation_category": "206051", "machine_type": "m-688067-01", "machine_type_2": "A", "standard_oper_time": 66.06, "fixed_station_code": "", "fixed_worker_code": ""}, {"operation": "op-7666758384-128", "operation_number": 256000, "part_code": "BJ06", "operation_category": "214133", "machine_type": "m-688067-01", "machine_type_2": "A", "standard_oper_time": 18.78, "fixed_station_code": "", "fixed_worker_code": ""}, {"operation": "op-7666757478-001", "operation_number": 257000, "part_code": "BJ06", "operation_category": "206051", "machine_type": "m-688067-01", "machine_type_2": "A", "standard_oper_time": 61.92, "fixed_station_code": "", "fixed_worker_code": ""}, {"operation": "op-7666758384-00017", "operation_number": 600300, "part_code": "BJ06", "operation_category": "214133", "machine_type": "m-688067-01", "machine_type_2": "A", "standard_oper_time": 16.56, "fixed_station_code": "", "fixed_worker_code": ""}, {"operation": "op-7665837478-001", "operation_number": 600500, "part_code": "BJ07", "operation_category": "206057", "machine_type": "m-688067-01", "machine_type_2": "A", "standard_oper_time": 129.78, "fixed_station_code": "", "fixed_worker_code": ""}, {"operation": "op-7670828383-00005", "operation_number": 602895, "part_code": "BJ05", "operation_category": "213131", "machine_type": "m-688067-01", "machine_type_2": "A", "standard_oper_time": 52.8, "fixed_station_code": "", "fixed_worker_code": ""}, {"operation": "op-7666758383-00011", "operation_number": 602900, "part_code": "BJ06", "operation_category": "213131", "machine_type": "m-688067-01", "machine_type_2": "A", "standard_oper_time": 57.12, "fixed_station_code": "", "fixed_worker_code": ""}, {"operation": "op-7666757478-016", "operation_number": 603100, "part_code": "BJ06", "operation_category": "206057", "machine_type": "m-688067-01", "machine_type_2": "A", "standard_oper_time": 41.82, "fixed_station_code": "", "fixed_worker_code": ""}, {"operation": "op-7665837478-030", "operation_number": 605700, "part_code": "BJ07", "operation_category": "206057", "machine_type": "m-688067-01", "machine_type_2": "A", "standard_oper_time": 107.22, "fixed_station_code": "", "fixed_worker_code": ""}, {"operation": "op-7670827976-021", "operation_number": 625700, "part_code": "BJ05", "operation_category": "201001", "machine_type": "m-756667-01", "machine_type_2": "A", "standard_oper_time": 52.26, "fixed_station_code": "", "fixed_worker_code": ""}, {"operation": "op-7666757976-124", "operation_number": 627500, "part_code": "BJ06", "operation_category": "201001", "machine_type": "m-756667-01", "machine_type_2": "A", "standard_oper_time": 46.86, "fixed_station_code": "", "fixed_worker_code": ""}, {"operation": "op-7666757976-023", "operation_number": 627900, "part_code": "BJ06", "operation_category": "201001", "machine_type": "m-756667-01", "machine_type_2": "A", "standard_oper_time": 33.78, "fixed_station_code": "", "fixed_worker_code": ""}, {"operation": "op-7665837976-00004", "operation_number": 628200, "part_code": "BJ07", "operation_category": "201001", "machine_type": "m-756667-01", "machine_type_2": "A", "standard_oper_time": 70.86, "fixed_station_code": "", "fixed_worker_code": ""}, {"operation": "op-7665837976-029", "operation_number": 629000, "part_code": "BJ07", "operation_category": "201001", "machine_type": "m-756667-01", "machine_type_2": "A", "standard_oper_time": 60.24, "fixed_station_code": "", "fixed_worker_code": ""}, {"operation": "op-7666757976-037", "operation_number": 629100, "part_code": "BJ06", "operation_category": "201001", "machine_type": "m-756667-01", "machine_type_2": "A", "standard_oper_time": 24.3, "fixed_station_code": "", "fixed_worker_code": ""}, {"operation": "op-7665837976-00217T", "operation_number": 629600, "part_code": "BJ07", "operation_category": "201001", "machine_type": "m-756667-01", "machine_type_2": "A", "standard_oper_time": 27.66, "fixed_station_code": "", "fixed_worker_code": ""}, {"operation": "op-7677838072-014", "operation_number": 633000, "part_code": "BJ08", "operation_category": "220177", "machine_type": "m-848490-01", "machine_type_2": "A", "standard_oper_time": 12.96, "fixed_station_code": "", "fixed_worker_code": ""}, {"operation": "op-7677838083-004", "operation_number": 633100, "part_code": "BJ08", "operation_category": "223180", "machine_type": "m-848490-01", "machine_type_2": "A", "standard_oper_time": 15.9, "fixed_station_code": "", "fixed_worker_code": ""}, {"operation": "op-7670828079-013", "operation_number": 634800, "part_code": "BJ05", "operation_category": "221178", "machine_type": "m-848490-01", "machine_type_2": "A", "standard_oper_time": 25.5, "fixed_station_code": "", "fixed_worker_code": ""}, {"operation": "op-7670828080-229", "operation_number": 635500, "part_code": "BJ05", "operation_category": "222179", "machine_type": "m-848490-01", "machine_type_2": "A", "standard_oper_time": 13.32, "fixed_station_code": "", "fixed_worker_code": ""}, {"operation": "op-7666758079-009", "operation_number": 648300, "part_code": "BJ06", "operation_category": "221178", "machine_type": "m-848490-01", "machine_type_2": "A", "standard_oper_time": 29.1, "fixed_station_code": "", "fixed_worker_code": ""}, {"operation": "op-7666758079-152", "operation_number": 648800, "part_code": "BJ06", "operation_category": "221178", "machine_type": "m-848490-01", "machine_type_2": "A", "standard_oper_time": 9.9, "fixed_station_code": "", "fixed_worker_code": ""}, {"operation": "op-7665838079-010", "operation_number": 650500, "part_code": "BJ07", "operation_category": "221178", "machine_type": "m-848490-01", "machine_type_2": "A", "standard_oper_time": 42.0, "fixed_station_code": "", "fixed_worker_code": ""}, {"operation": "op-7665838079-554", "operation_number": 651800, "part_code": "BJ07", "operation_category": "221178", "machine_type": "m-848490-01", "machine_type_2": "A", "standard_oper_time": 31.02, "fixed_station_code": "", "fixed_worker_code": ""}, {"operation": "op-7666758080-073", "operation_number": 652600, "part_code": "BJ06", "operation_category": "222179", "machine_type": "m-848490-01", "machine_type_2": "A", "standard_oper_time": 16.08, "fixed_station_code": "", "fixed_worker_code": ""}, {"operation": "op-7680756584-112", "operation_number": 663000, "part_code": "BJ07", "operation_category": "202004", "machine_type": "m-688067-01", "machine_type_2": "A", "standard_oper_time": 57.6, "fixed_station_code": "", "fixed_worker_code": ""}, {"operation": "op-7665836584-962", "operation_number": 663100, "part_code": "BJ07", "operation_category": "205048", "machine_type": "m-688067-01", "machine_type_2": "A", "standard_oper_time": 30.36, "fixed_station_code": "", "fixed_worker_code": ""}, {"operation": "op-7676788384-00009", "operation_number": 663120, "part_code": "BJ07", "operation_category": "214133", "machine_type": "m-688067-01", "machine_type_2": "A", "standard_oper_time": 34.488, "fixed_station_code": "", "fixed_worker_code": ""}, {"operation": "op-8465838477-00003T", "operation_number": 663130, "part_code": "BJ07", "operation_category": "215149", "machine_type": "m-6867-001", "machine_type_2": "A", "standard_oper_time": 18.48, "fixed_station_code": "", "fixed_worker_code": ""}, {"operation": "op-7665838283-011", "operation_number": 663150, "part_code": "BJ07", "operation_category": "208091", "machine_type": "m-688067-01", "machine_type_2": "A", "standard_oper_time": 159.19199999999998, "fixed_station_code": "", "fixed_worker_code": ""}, {"operation": "op-7665838477-00001", "operation_number": 663160, "part_code": "BJ07", "operation_category": "215149", "machine_type": "m-6867-001", "machine_type_2": "A", "standard_oper_time": 43.343999999999994, "fixed_station_code": "", "fixed_worker_code": ""}, {"operation": "op-7665838483-221", "operation_number": 663180, "part_code": "BJ07", "operation_category": "216155", "machine_type": "m-688067-01", "machine_type_2": "A", "standard_oper_time": 94.392, "fixed_station_code": "", "fixed_worker_code": ""}, {"operation": "op-7665837478-116", "operation_number": 663185, "part_code": "BJ07", "operation_category": "206056", "machine_type": "m-688067-01", "machine_type_2": "A", "standard_oper_time": 145.44, "fixed_station_code": "", "fixed_worker_code": ""}, {"operation": "op-8465838283-00001", "operation_number": 667250, "part_code": "BJ07", "operation_category": "208072", "machine_type": "m-688067-01", "machine_type_2": "A", "standard_oper_time": 88.98, "fixed_station_code": "", "fixed_worker_code": ""}, {"operation": "op-7665838477-368", "operation_number": 667300, "part_code": "BJ07", "operation_category": "215149", "machine_type": "m-6867-001", "machine_type_2": "A", "standard_oper_time": 26.22, "fixed_station_code": "", "fixed_worker_code": ""}, {"operation": "op-7665838483-594", "operation_number": 667320, "part_code": "BJ07", "operation_category": "216155", "machine_type": "m-688067-01", "machine_type_2": "A", "standard_oper_time": 57.9, "fixed_station_code": "", "fixed_worker_code": ""}, {"operation": "op-7665836584-021", "operation_number": 667330, "part_code": "BJ07", "operation_category": "202013", "machine_type": "m-688067-01", "machine_type_2": "A", "standard_oper_time": 42.6, "fixed_station_code": "", "fixed_worker_code": ""}, {"operation": "op-7665838483-00308T", "operation_number": 667350, "part_code": "BJ07", "operation_category": "216169", "machine_type": "m-688067-01", "machine_type_2": "A", "standard_oper_time": 53.46, "fixed_station_code": "", "fixed_worker_code": ""}, {"operation": "op-6865838483-00128T", "operation_number": 667360, "part_code": "BJ07", "operation_category": "216170", "machine_type": "m-829067-02", "machine_type_2": "A", "standard_oper_time": 96.06, "fixed_station_code": "", "fixed_worker_code": ""}, {"operation": "op-6865838483-00127T", "operation_number": 667365, "part_code": "BJ07", "operation_category": "216170", "machine_type": "m-829067-02", "machine_type_2": "A", "standard_oper_time": 89.46, "fixed_station_code": "", "fixed_worker_code": ""}, {"operation": "op-7690748380-00014T", "operation_number": 667380, "part_code": "BJ07", "operation_category": "231188", "machine_type": "m-9074-001", "machine_type_2": "A", "standard_oper_time": 30.6, "fixed_station_code": "", "fixed_worker_code": ""}, {"operation": "op-7690747468-00012T", "operation_number": 667400, "part_code": "BJ07", "operation_category": "234191", "machine_type": "m-686875-01", "machine_type_2": "A", "standard_oper_time": 64.8, "fixed_station_code": "", "fixed_worker_code": ""}, {"operation": "op-7665838070-122", "operation_number": 678400, "part_code": "BJ07", "operation_category": "219176", "machine_type": "m-848490-01", "machine_type_2": "A", "standard_oper_time": 45.3, "fixed_station_code": "", "fixed_worker_code": ""}, {"operation": "op-7665838070-375", "operation_number": 678500, "part_code": "BJ07", "operation_category": "219176", "machine_type": "m-848490-01", "machine_type_2": "A", "standard_oper_time": 33.54, "fixed_station_code": "", "fixed_worker_code": ""}, {"operation": "op-7665838079-787", "operation_number": 678520, "part_code": "BJ07", "operation_category": "221178", "machine_type": "m-848490-01", "machine_type_2": "A", "standard_oper_time": 23.22, "fixed_station_code": "", "fixed_worker_code": ""}, {"operation": "op-7665838384-066", "operation_number": 702000, "part_code": "BJ07", "operation_category": "214138", "machine_type": "m-688067-01", "machine_type_2": "A", "standard_oper_time": 164.016, "fixed_station_code": "", "fixed_worker_code": ""}, {"operation": "op-7683768384-012", "operation_number": 703200, "part_code": "BJ07", "operation_category": "214142", "machine_type": "m-688067-01", "machine_type_2": "A", "standard_oper_time": 48.3, "fixed_station_code": "", "fixed_worker_code": ""}, {"operation": "op-7665838369-160", "operation_number": 703800, "part_code": "BJ07", "operation_category": "210105", "machine_type": "m-688067-01", "machine_type_2": "A", "standard_oper_time": 350.766, "fixed_station_code": "", "fixed_worker_code": ""}, {"operation": "op-7665838384-068", "operation_number": 705400, "part_code": "BJ07", "operation_category": "214133", "machine_type": "m-686867-01", "machine_type_2": "A", "standard_oper_time": 80.28, "fixed_station_code": "", "fixed_worker_code": ""}, {"operation": "op-7665836678-069", "operation_number": 706200, "part_code": "BJ07", "operation_category": "203232", "machine_type": "m-687584-01", "machine_type_2": "A", "standard_oper_time": 89.16, "fixed_station_code": "", "fixed_worker_code": ""}, {"operation": "op-7665837083-070", "operation_number": 706600, "part_code": "BJ07", "operation_category": "205046", "machine_type": "m-688067-01", "machine_type_2": "A", "standard_oper_time": 147.96, "fixed_station_code": "", "fixed_worker_code": ""}, {"operation": "op-7665838478-091", "operation_number": 709200, "part_code": "BJ07", "operation_category": "245241", "machine_type": "m-8371-001", "machine_type_2": "A", "standard_oper_time": 113.4, "fixed_station_code": "", "fixed_worker_code": ""}, {"operation": "op-7665838065-117", "operation_number": 709210, "part_code": "BJ07", "operation_category": "218175", "machine_type": "m-848490-01", "machine_type_2": "A", "standard_oper_time": 35.28, "fixed_station_code": "", "fixed_worker_code": ""}, {"operation": "op-7665837976-786", "operation_number": 709300, "part_code": "BJ07", "operation_category": "201001", "machine_type": "m-756667-01", "machine_type_2": "A", "standard_oper_time": 27.66, "fixed_station_code": "", "fixed_worker_code": ""}, {"operation": "op-7665837478-735", "operation_number": 713800, "part_code": "BJ07", "operation_category": "206056", "machine_type": "m-688067-01", "machine_type_2": "A", "standard_oper_time": 137.4, "fixed_station_code": "", "fixed_worker_code": ""}, {"operation": "op-8476787478-00001", "operation_number": 716000, "part_code": "BJ07", "operation_category": "206055", "machine_type": "m-688067-01", "machine_type_2": "A", "standard_oper_time": 165.23999999999998, "fixed_station_code": "", "fixed_worker_code": ""}, {"operation": "op-7676787976-025", "operation_number": 717000, "part_code": "BJ07", "operation_category": "201001", "machine_type": "m-756667-01", "machine_type_2": "A", "standard_oper_time": 30.72, "fixed_station_code": "", "fixed_worker_code": ""}, {"operation": "op-7665838079-00027T", "operation_number": 719700, "part_code": "BJ07", "operation_category": "221178", "machine_type": "m-848490-01", "machine_type_2": "A", "standard_oper_time": 23.22, "fixed_station_code": "", "fixed_worker_code": ""}, {"operation": "op-7676788080-026", "operation_number": 720200, "part_code": "BJ07", "operation_category": "222179", "machine_type": "m-848490-01", "machine_type_2": "A", "standard_oper_time": 20.88, "fixed_station_code": "", "fixed_worker_code": ""}, {"operation": "op-7665836584-00187T", "operation_number": 720300, "part_code": "BJ07", "operation_category": "202013", "machine_type": "m-688067-01", "machine_type_2": "A", "standard_oper_time": 45.54, "fixed_station_code": "", "fixed_worker_code": ""}, {"operation": "op-7665838483-844", "operation_number": 720400, "part_code": "BJ07", "operation_category": "216169", "machine_type": "m-688067-01", "machine_type_2": "A", "standard_oper_time": 52.44, "fixed_station_code": "", "fixed_worker_code": ""}, {"operation": "op-7677838283-079", "operation_number": 729000, "part_code": "BJ08", "operation_category": "208096", "machine_type": "m-688067-01", "machine_type_2": "A", "standard_oper_time": 47.4, "fixed_station_code": "", "fixed_worker_code": ""}, {"operation": "op-7677837976-621", "operation_number": 729400, "part_code": "BJ08", "operation_category": "201001", "machine_type": "m-756667-01", "machine_type_2": "A", "standard_oper_time": 18.24, "fixed_station_code": "", "fixed_worker_code": ""}, {"operation": "op-7666758384-00111T", "operation_number": 729900, "part_code": "BJ07", "operation_category": "214133", "machine_type": "m-688067-01", "machine_type_2": "A", "standard_oper_time": 16.56, "fixed_station_code": "", "fixed_worker_code": ""}, {"operation": "op-7665838369-071", "operation_number": 730000, "part_code": "BJ07", "operation_category": "210115", "machine_type": "m-688067-01", "machine_type_2": "A", "standard_oper_time": 187.14, "fixed_station_code": "", "fixed_worker_code": ""}, {"operation": "op-7665836584-048", "operation_number": 730400, "part_code": "BJ07", "operation_category": "202025", "machine_type": "m-688067-01", "machine_type_2": "A", "standard_oper_time": 50.04, "fixed_station_code": "", "fixed_worker_code": ""}, {"operation": "op-7665836678-077", "operation_number": 732000, "part_code": "BJ07", "operation_category": "203040", "machine_type": "m-687584-01", "machine_type_2": "A", "standard_oper_time": 21.96, "fixed_station_code": "", "fixed_worker_code": ""}, {"operation": "op-7665838370-098", "operation_number": 732800, "part_code": "BJ07", "operation_category": "211120", "machine_type": "m-688067-01", "machine_type_2": "A", "standard_oper_time": 254.088, "fixed_station_code": "", "fixed_worker_code": ""}, {"operation": "op-7665838283-196", "operation_number": 734600, "part_code": "BJ07", "operation_category": "208069", "machine_type": "m-688067-01", "machine_type_2": "A", "standard_oper_time": 57.9, "fixed_station_code": "", "fixed_worker_code": ""}, {"operation": "op-7665838478-00011", "operation_number": 758200, "part_code": "BJ07", "operation_category": "245241", "machine_type": "m-8371-001", "machine_type_2": "A", "standard_oper_time": 40.98, "fixed_station_code": "", "fixed_worker_code": ""}, {"operation": "op-7665838370-00019", "operation_number": 760200, "part_code": "BJ07", "operation_category": "211123", "machine_type": "m-688067-01", "machine_type_2": "A", "standard_oper_time": 120.09599999999999, "fixed_station_code": "", "fixed_worker_code": ""}, {"operation": "op-7665837976-456", "operation_number": 761000, "part_code": "BJ07", "operation_category": "201001", "machine_type": "m-756667-01", "machine_type_2": "A", "standard_oper_time": 51.3, "fixed_station_code": "", "fixed_worker_code": ""}, {"operation": "op-7677838478-013", "operation_number": 762800, "part_code": "BJ07", "operation_category": "245242", "machine_type": "m-8371-001", "machine_type_2": "A", "standard_oper_time": 6.78, "fixed_station_code": "", "fixed_worker_code": ""}, {"operation": "op-7665837083-108", "operation_number": 763000, "part_code": "BJ07", "operation_category": "205049", "machine_type": "m-688067-01", "machine_type_2": "A", "standard_oper_time": 50.76, "fixed_station_code": "", "fixed_worker_code": ""}, {"operation": "op-7665837083-113", "operation_number": 764400, "part_code": "BJ07", "operation_category": "205049", "machine_type": "m-688067-01", "machine_type_2": "A", "standard_oper_time": 31.02, "fixed_station_code": "", "fixed_worker_code": ""}, {"operation": "op-7690748474-00002", "operation_number": 765500, "part_code": "BJ07", "operation_category": "235192", "machine_type": "m-847467-01", "machine_type_2": "A", "standard_oper_time": 66.6, "fixed_station_code": "", "fixed_worker_code": ""}, {"operation": "op-7665838478-455", "operation_number": 765600, "part_code": "BJ07", "operation_category": "245245", "machine_type": "m-8371-001", "machine_type_2": "A", "standard_oper_time": 48.36, "fixed_station_code": "", "fixed_worker_code": ""}, {"operation": "op-7665836783-457", "operation_number": 766000, "part_code": "BJ07", "operation_category": "204042", "machine_type": "m-688067-01", "machine_type_2": "A", "standard_oper_time": 22.5, "fixed_station_code": "", "fixed_worker_code": ""}, {"operation": "op-7681848167-006", "operation_number": 799900, "part_code": "BJ07", "operation_category": "249219", "machine_type": "m-748990-01", "machine_type_2": "A", "standard_oper_time": 120.0, "fixed_station_code": "st-1203-21", "fixed_worker_code": "w-742939"}], "machine_list": [{"machine_type": "m-838067-02", "is_mono": false, "is_movable": true, "is_machine_needed": true}, {"machine_type": "m-688067-02", "is_mono": false, "is_movable": true, "is_machine_needed": true}, {"machine_type": "m-829067-01", "is_mono": false, "is_movable": true, "is_machine_needed": true}, {"machine_type": "m-688067-03", "is_mono": false, "is_movable": true, "is_machine_needed": true}, {"machine_type": "m-906877-01", "is_mono": true, "is_movable": true, "is_machine_needed": true}, {"machine_type": "m-847467-03", "is_mono": false, "is_movable": true, "is_machine_needed": true}, {"machine_type": "m-847467-01", "is_mono": false, "is_movable": true, "is_machine_needed": true}, {"machine_type": "m-847467-02", "is_mono": false, "is_movable": true, "is_machine_needed": true}, {"machine_type": "m-687675-01", "is_mono": false, "is_movable": true, "is_machine_needed": true}, {"machine_type": "m-777467-01", "is_mono": false, "is_movable": true, "is_machine_needed": true}, {"machine_type": "m-688467-01", "is_mono": false, "is_movable": true, "is_machine_needed": true}, {"machine_type": "m-908867-02", "is_mono": false, "is_movable": true, "is_machine_needed": true}, {"machine_type": "m-908867-01", "is_mono": false, "is_movable": true, "is_machine_needed": true}, {"machine_type": "m-829067-02", "is_mono": false, "is_movable": true, "is_machine_needed": true}, {"machine_type": "m-887274-01", "is_mono": true, "is_movable": true, "is_machine_needed": true}, {"machine_type": "m-908474-01", "is_mono": true, "is_movable": false, "is_machine_needed": true}, {"machine_type": "m-906690-01", "is_mono": true, "is_movable": true, "is_machine_needed": true}, {"machine_type": "m-837770-01", "is_mono": true, "is_movable": false, "is_machine_needed": true}, {"machine_type": "m-688367-01", "is_mono": false, "is_movable": true, "is_machine_needed": true}, {"machine_type": "m-888067-01", "is_mono": false, "is_movable": true, "is_machine_needed": true}, {"machine_type": "m-756667-04", "is_mono": false, "is_movable": true, "is_machine_needed": true}, {"machine_type": "m-667567-01", "is_mono": true, "is_movable": true, "is_machine_needed": true}, {"machine_type": "m-688067-01", "is_mono": false, "is_movable": true, "is_machine_needed": true}, {"machine_type": "m-687584-01", "is_mono": false, "is_movable": true, "is_machine_needed": true}, {"machine_type": "m-838067-01", "is_mono": false, "is_movable": true, "is_machine_needed": true}, {"machine_type": "m-6867-001", "is_mono": false, "is_movable": true, "is_machine_needed": true}, {"machine_type": "m-756667-01", "is_mono": false, "is_movable": true, "is_machine_needed": true}, {"machine_type": "m-756667-02", "is_mono": false, "is_movable": true, "is_machine_needed": true}, {"machine_type": "m-756667-03", "is_mono": false, "is_movable": true, "is_machine_needed": true}, {"machine_type": "m-688376-01", "is_mono": false, "is_movable": true, "is_machine_needed": true}, {"machine_type": "m-906674-01", "is_mono": false, "is_movable": true, "is_machine_needed": true}, {"machine_type": "m-686867-01", "is_mono": false, "is_movable": true, "is_machine_needed": true}, {"machine_type": "m-687766-01", "is_mono": true, "is_movable": true, "is_machine_needed": true}, {"machine_type": "m-838376-01", "is_mono": false, "is_movable": true, "is_machine_needed": true}, {"machine_type": "m-688067-05", "is_mono": false, "is_movable": true, "is_machine_needed": true}, {"machine_type": "m-687584-02", "is_mono": false, "is_movable": true, "is_machine_needed": true}, {"machine_type": "m-688067-09", "is_mono": false, "is_movable": true, "is_machine_needed": true}, {"machine_type": "m-756874-01", "is_mono": false, "is_movable": true, "is_machine_needed": true}, {"machine_type": "m-829067-03", "is_mono": false, "is_movable": true, "is_machine_needed": true}, {"machine_type": "m-7567-002", "is_mono": false, "is_movable": true, "is_machine_needed": true}, {"machine_type": "m-7567-001", "is_mono": false, "is_movable": true, "is_machine_needed": true}, {"machine_type": "m-808967-01", "is_mono": false, "is_movable": true, "is_machine_needed": true}, {"machine_type": "m-708967-01", "is_mono": false, "is_movable": true, "is_machine_needed": true}, {"machine_type": "m-687567-01", "is_mono": true, "is_movable": false, "is_machine_needed": true}, {"machine_type": "m-689067-01", "is_mono": false, "is_movable": true, "is_machine_needed": true}, {"machine_type": "m-677567-01", "is_mono": false, "is_movable": true, "is_machine_needed": true}, {"machine_type": "m-837275-01", "is_mono": false, "is_movable": true, "is_machine_needed": true}, {"machine_type": "m-6890-001", "is_mono": false, "is_movable": true, "is_machine_needed": true}, {"machine_type": "m-686875-01", "is_mono": false, "is_movable": true, "is_machine_needed": true}, {"machine_type": "m-827467-01", "is_mono": false, "is_movable": true, "is_machine_needed": true}, {"machine_type": "m-756967-01", "is_mono": false, "is_movable": true, "is_machine_needed": true}, {"machine_type": "m-747767-01", "is_mono": false, "is_movable": true, "is_machine_needed": true}, {"machine_type": "m-688869-01", "is_mono": false, "is_movable": true, "is_machine_needed": true}, {"machine_type": "m-8370-001", "is_mono": true, "is_movable": true, "is_machine_needed": true}, {"machine_type": "m-848490-01", "is_mono": true, "is_movable": false, "is_machine_needed": true}, {"machine_type": "m-837771-01", "is_mono": true, "is_movable": true, "is_machine_needed": true}, {"machine_type": "m-8371-001", "is_mono": false, "is_movable": true, "is_machine_needed": false}, {"machine_type": "m-9074-001", "is_mono": false, "is_movable": true, "is_machine_needed": true}, {"machine_type": "m-748990-01", "is_mono": true, "is_movable": false, "is_machine_needed": true}, {"machine_type": "m-848468-01", "is_mono": true, "is_movable": false, "is_machine_needed": true}, {"machine_type": "m-677574-01", "is_mono": true, "is_movable": false, "is_machine_needed": true}, {"machine_type": "m-8878-001", "is_mono": false, "is_movable": true, "is_machine_needed": false}, {"machine_type": "m-688969-01", "is_mono": true, "is_movable": true, "is_machine_needed": true}, {"machine_type": "m-676684-01", "is_mono": false, "is_movable": true, "is_machine_needed": true}, {"machine_type": "m-6774-01", "is_mono": false, "is_movable": true, "is_machine_needed": true}, {"machine_type": "m-6780-01", "is_mono": false, "is_movable": true, "is_machine_needed": true}, {"machine_type": "m-678084-01", "is_mono": false, "is_movable": true, "is_machine_needed": true}, {"machine_type": "m-686667-01", "is_mono": false, "is_movable": false, "is_machine_needed": true}, {"machine_type": "m-6867-002", "is_mono": false, "is_movable": true, "is_machine_needed": true}, {"machine_type": "m-6867-01", "is_mono": false, "is_movable": true, "is_machine_needed": true}, {"machine_type": "m-687574-01", "is_mono": false, "is_movable": true, "is_machine_needed": true}, {"machine_type": "m-688067-01S01034", "is_mono": false, "is_movable": true, "is_machine_needed": true}, {"machine_type": "m-688067-04", "is_mono": false, "is_movable": true, "is_machine_needed": true}, {"machine_type": "m-688067-06", "is_mono": false, "is_movable": true, "is_machine_needed": true}, {"machine_type": "m-688067-07", "is_mono": false, "is_movable": true, "is_machine_needed": true}, {"machine_type": "m-688067-08", "is_mono": false, "is_movable": true, "is_machine_needed": true}, {"machine_type": "m-688067-10", "is_mono": false, "is_movable": true, "is_machine_needed": true}, {"machine_type": "m-6883-01", "is_mono": false, "is_movable": true, "is_machine_needed": true}, {"machine_type": "m-688976-01", "is_mono": false, "is_movable": true, "is_machine_needed": true}, {"machine_type": "m-708074-01", "is_mono": false, "is_movable": true, "is_machine_needed": true}, {"machine_type": "m-708074-02", "is_mono": false, "is_movable": true, "is_machine_needed": true}, {"machine_type": "m-708074-03", "is_mono": false, "is_movable": true, "is_machine_needed": true}, {"machine_type": "m-7567-003", "is_mono": false, "is_movable": true, "is_machine_needed": true}, {"machine_type": "m-7666-01", "is_mono": false, "is_movable": true, "is_machine_needed": true}, {"machine_type": "m-7680-01", "is_mono": false, "is_movable": true, "is_machine_needed": true}, {"machine_type": "m-7772-001", "is_mono": false, "is_movable": true, "is_machine_needed": true}, {"machine_type": "m-7772-003", "is_mono": false, "is_movable": true, "is_machine_needed": true}, {"machine_type": "m-778484-01", "is_mono": false, "is_movable": true, "is_machine_needed": true}, {"machine_type": "m-8067-001", "is_mono": false, "is_movable": true, "is_machine_needed": true}, {"machine_type": "m-8080-01", "is_mono": false, "is_movable": true, "is_machine_needed": true}, {"machine_type": "m-8190-0042", "is_mono": false, "is_movable": true, "is_machine_needed": true}, {"machine_type": "m-828174-01", "is_mono": false, "is_movable": true, "is_machine_needed": true}, {"machine_type": "m-829067-04", "is_mono": false, "is_movable": true, "is_machine_needed": true}, {"machine_type": "m-8371-01", "is_mono": false, "is_movable": true, "is_machine_needed": true}, {"machine_type": "m-838976-01", "is_mono": false, "is_movable": true, "is_machine_needed": true}, {"machine_type": "m-849084-01", "is_mono": false, "is_movable": true, "is_machine_needed": true}, {"machine_type": "m-8788-001", "is_mono": false, "is_movable": true, "is_machine_needed": true}, {"machine_type": "m-9080-01", "is_mono": false, "is_movable": true, "is_machine_needed": true}, {"machine_type": "m-748990-", "is_mono": false, "is_movable": true, "is_machine_needed": true}, {"machine_type": "m-7772-004", "is_mono": false, "is_movable": true, "is_machine_needed": true}, {"machine_type": "m-7772-024", "is_mono": false, "is_movable": true, "is_machine_needed": true}, {"machine_type": "m-7772-025", "is_mono": false, "is_movable": true, "is_machine_needed": true}, {"machine_type": "m-7772-026", "is_mono": false, "is_movable": true, "is_machine_needed": true}, {"machine_type": "m-838374-01", "is_mono": false, "is_movable": true, "is_machine_needed": true}, {"machine_type": "m-907767-01", "is_mono": false, "is_movable": true, "is_machine_needed": true}, {"machine_type": "m-847467-04", "is_mono": false, "is_movable": true, "is_machine_needed": true}], "station_list": [{"station_code": "st-1203-1", "line_number": 1, "curr_machine_list": [], "neighbor_station_list": [{"station_code": "st-1203-2"}]}, {"station_code": "st-1203-10", "line_number": 10, "curr_machine_list": [{"machine_type": "m-848490-01"}], "neighbor_station_list": [{"station_code": "st-1203-12"}, {"station_code": "st-1203-9"}]}, {"station_code": "st-1203-12", "line_number": 12, "curr_machine_list": [], "neighbor_station_list": [{"station_code": "st-1203-9"}, {"station_code": "st-1203-10"}, {"station_code": "st-1203-13"}, {"station_code": "st-1203-7"}, {"station_code": "st-1203-8"}, {"station_code": "st-1203-14"}]}, {"station_code": "st-1203-13", "line_number": 13, "curr_machine_list": [], "neighbor_station_list": [{"station_code": "st-1203-8"}, {"station_code": "st-1203-9"}, {"station_code": "st-1203-12"}, {"station_code": "st-1203-14"}, {"station_code": "st-1203-6"}, {"station_code": "st-1203-7"}, {"station_code": "st-1203-15"}]}, {"station_code": "st-1203-14", "line_number": 14, "curr_machine_list": [], "neighbor_station_list": [{"station_code": "st-1203-7"}, {"station_code": "st-1203-8"}, {"station_code": "st-1203-9"}, {"station_code": "st-1203-13"}, {"station_code": "st-1203-15"}, {"station_code": "st-1203-6"}, {"station_code": "st-1203-12"}, {"station_code": "st-1203-16"}]}, {"station_code": "st-1203-15", "line_number": 15, "curr_machine_list": [{"machine_type": "m-848490-01"}], "neighbor_station_list": [{"station_code": "st-1203-6"}, {"station_code": "st-1203-7"}, {"station_code": "st-1203-8"}, {"station_code": "st-1203-14"}, {"station_code": "st-1203-16"}, {"station_code": "st-1203-13"}, {"station_code": "st-1203-17"}]}, {"station_code": "st-1203-16", "line_number": 16, "curr_machine_list": [], "neighbor_station_list": [{"station_code": "st-1203-6"}, {"station_code": "st-1203-7"}, {"station_code": "st-1203-15"}, {"station_code": "st-1203-17"}, {"station_code": "st-1203-5"}, {"station_code": "st-1203-14"}, {"station_code": "st-1203-18"}]}, {"station_code": "st-1203-17", "line_number": 17, "curr_machine_list": [], "neighbor_station_list": [{"station_code": "st-1203-5"}, {"station_code": "st-1203-6"}, {"station_code": "st-1203-16"}, {"station_code": "st-1203-18"}, {"station_code": "st-1203-4"}, {"station_code": "st-1203-15"}]}, {"station_code": "st-1203-18", "line_number": 18, "curr_machine_list": [], "neighbor_station_list": [{"station_code": "st-1203-4"}, {"station_code": "st-1203-5"}, {"station_code": "st-1203-17"}, {"station_code": "st-1203-19"}, {"station_code": "st-1203-16"}, {"station_code": "st-1203-20"}]}, {"station_code": "st-1203-19", "line_number": 19, "curr_machine_list": [], "neighbor_station_list": [{"station_code": "st-1203-3"}, {"station_code": "st-1203-4"}, {"station_code": "st-1203-5"}, {"station_code": "st-1203-18"}, {"station_code": "st-1203-20"}]}, {"station_code": "st-1203-2", "line_number": 2, "curr_machine_list": [], "neighbor_station_list": [{"station_code": "st-1203-1"}, {"station_code": "st-1203-3"}, {"station_code": "st-1203-20"}, {"station_code": "st-1203-4"}]}, {"station_code": "st-1203-20", "line_number": 20, "curr_machine_list": [], "neighbor_station_list": [{"station_code": "st-1203-2"}, {"station_code": "st-1203-3"}, {"station_code": "st-1203-4"}, {"station_code": "st-1203-19"}, {"station_code": "st-1203-5"}, {"station_code": "st-1203-18"}]}, {"station_code": "st-1203-21", "line_number": 21, "curr_machine_list": [{"machine_type": "m-748990-01"}], "neighbor_station_list": []}, {"station_code": "st-1203-3", "line_number": 3, "curr_machine_list": [], "neighbor_station_list": [{"station_code": "st-1203-2"}, {"station_code": "st-1203-20"}, {"station_code": "st-1203-19"}, {"station_code": "st-1203-4"}, {"station_code": "st-1203-5"}]}, {"station_code": "st-1203-4", "line_number": 4, "curr_machine_list": [], "neighbor_station_list": [{"station_code": "st-1203-3"}, {"station_code": "st-1203-5"}, {"station_code": "st-1203-19"}, {"station_code": "st-1203-18"}, {"station_code": "st-1203-20"}, {"station_code": "st-1203-2"}, {"station_code": "st-1203-17"}]}, {"station_code": "st-1203-5", "line_number": 5, "curr_machine_list": [{"machine_type": "m-848490-01"}], "neighbor_station_list": [{"station_code": "st-1203-4"}, {"station_code": "st-1203-17"}, {"station_code": "st-1203-18"}, {"station_code": "st-1203-19"}, {"station_code": "st-1203-3"}, {"station_code": "st-1203-16"}, {"station_code": "st-1203-20"}]}, {"station_code": "st-1203-6", "line_number": 6, "curr_machine_list": [], "neighbor_station_list": [{"station_code": "st-1203-7"}, {"station_code": "st-1203-16"}, {"station_code": "st-1203-15"}, {"station_code": "st-1203-17"}, {"station_code": "st-1203-8"}, {"station_code": "st-1203-14"}, {"station_code": "st-1203-13"}]}, {"station_code": "st-1203-7", "line_number": 7, "curr_machine_list": [], "neighbor_station_list": [{"station_code": "st-1203-6"}, {"station_code": "st-1203-8"}, {"station_code": "st-1203-14"}, {"station_code": "st-1203-15"}, {"station_code": "st-1203-16"}, {"station_code": "st-1203-9"}, {"station_code": "st-1203-13"}, {"station_code": "st-1203-12"}]}, {"station_code": "st-1203-8", "line_number": 8, "curr_machine_list": [], "neighbor_station_list": [{"station_code": "st-1203-7"}, {"station_code": "st-1203-9"}, {"station_code": "st-1203-13"}, {"station_code": "st-1203-14"}, {"station_code": "st-1203-15"}, {"station_code": "st-1203-6"}, {"station_code": "st-1203-12"}]}, {"station_code": "st-1203-9", "line_number": 9, "curr_machine_list": [], "neighbor_station_list": [{"station_code": "st-1203-8"}, {"station_code": "st-1203-12"}, {"station_code": "st-1203-13"}, {"station_code": "st-1203-14"}, {"station_code": "st-1203-7"}, {"station_code": "st-1203-10"}]}], "joint_operation_list": [{"part_code": "BJ05", "joint_operation": "op-7665837478-001"}, {"part_code": "BJ06", "joint_operation": "op-7665837478-001"}, {"part_code": "BJ08", "joint_operation": "op-7665838369-071"}], "config_param": {"max_worker_per_oper": 1, "max_station_per_worker": 3, "max_cycle_count": 5, "max_revisited_station_count": 3, "volatility_rate": 0.8, "volatility_weight": 0.3, "upph_weight": 0.7, "max_machine_per_station": 3, "max_station_per_oper": 1, "max_split_num": 3}}
