# Supplementary material for: Application of enhanced benders decomposition algorithm in circular assembly line balancing problem with task splitting
Source: PLoS One. 2025 Oct 6;20(10):e0333263. doi: 10.1371/journal.pone.0333263 (PMC12500168; doi:10.1371/journal.pone.0333263)
Supplement: S1 File — The raw statistical data underlying the key figures and tables. (ZIP) [file pone.0333263.s001.zip › Meta Data/instances/instance-44.txt]

{"worker_list": [{"worker_code": "w-000315", "operation_skill_list": [{"worker_code": "w-000315", "operation_code": "op-8365838478-023", "operation_category": "245245", "efficiency": 0.6872}, {"worker_code": "w-000315", "operation_code": "op-8383708466-009", "operation_category": "237194", "efficiency": 0.8218}, {"worker_code": "w-000315", "operation_code": "op-8383708466-109", "operation_category": "237194", "efficiency": 0.6968}, {"worker_code": "w-000315", "operation_code": "op-8383708466-217", "operation_category": "237194", "efficiency": 0.6544}], "operation_category_skill_list": [], "curr_station_list": [{"station_code": "st-1205-20"}]}, {"worker_code": "w-001059", "operation_skill_list": [{"worker_code": "w-001059", "operation_code": "op-8365838369-036", "operation_category": "210237", "efficiency": 0.8066}, {"worker_code": "w-001059", "operation_code": "op-8365838477-119", "operation_category": "215149", "efficiency": 0.6712}, {"worker_code": "w-001059", "operation_code": "op-8365838483-575", "operation_category": "216166", "efficiency": 0.772}, {"worker_code": "w-001059", "operation_code": "op-8370828383-014", "operation_category": "213131", "efficiency": 0.7473}], "operation_category_skill_list": [{"worker_code": "w-001059", "operation_category": "206057", "efficiency": 1.2723}, {"worker_code": "w-001059", "operation_category": "214133", "efficiency": 1.5}, {"worker_code": "w-001059", "operation_category": "245213", "efficiency": 1.7}], "curr_station_list": [{"station_code": "st-1205-8"}]}, {"worker_code": "w-701573", "operation_skill_list": [{"worker_code": "w-701573", "operation_code": "op-8390748380-101", "operation_category": "231188", "efficiency": 1.0319}, {"worker_code": "w-701573", "operation_code": "op-8366758283-356", "operation_category": "208085", "efficiency": 0.855}, {"worker_code": "w-701573", "operation_code": "op-8365836783-00001", "operation_category": "204043", "efficiency": 0.9572}, {"worker_code": "w-701573", "operation_code": "op-8365838483-575", "operation_category": "216166", "efficiency": 0.85}, {"worker_code": "w-701573", "operation_code": "op-8365838370-289", "operation_category": "211122", "efficiency": 0.8581}, {"worker_code": "w-701573", "operation_code": "op-8365838384-075", "operation_category": "214136", "efficiency": 0.9471}, {"worker_code": "w-701573", "operation_code": "op-8370828283-238", "operation_category": "208085", "efficiency": 0.7471}, {"worker_code": "w-701573", "operation_code": "op-8370828283-611", "operation_category": "208070", "efficiency": 0.8622}, {"worker_code": "w-701573", "operation_code": "op-8365836783-421", "operation_category": "204043", "efficiency": 0.8632}, {"worker_code": "w-701573", "operation_code": "op-8365838370-00014T", "operation_category": "211119", "efficiency": 0.95}, {"worker_code": "w-701573", "operation_code": "op-8365838384-067", "operation_category": "214138", "efficiency": 0.8691}], "operation_category_skill_list": [{"worker_code": "w-701573", "operation_category": "201001", "efficiency": 0.6862}, {"worker_code": "w-701573", "operation_category": "215149", "efficiency": 0.8134}, {"worker_code": "w-701573", "operation_category": "206057", "efficiency": 1.2465}, {"worker_code": "w-701573", "operation_category": "205049", "efficiency": 0.6779}, {"worker_code": "w-701573", "operation_category": "211123", "efficiency": 0.6354}, {"worker_code": "w-701573", "operation_category": "211119", "efficiency": 0.95}], "curr_station_list": [{"station_code": "st-1205-10"}]}, {"worker_code": "w-741948", "operation_skill_list": [{"worker_code": "w-741948", "operation_code": "op-8376788083-103", "operation_category": "223180", "efficiency": 1.5}, {"worker_code": "w-741948", "operation_code": "op-8370828065-286", "operation_category": "218175", "efficiency": 1.7581}, {"worker_code": "w-741948", "operation_code": "op-8366758083-162", "operation_category": "223180", "efficiency": 0.6585}, {"worker_code": "w-741948", "operation_code": "op-8366758079-226", "operation_category": "221178", "efficiency": 1.8257}, {"worker_code": "w-741948", "operation_code": "op-8365838083-008", "operation_category": "223180", "efficiency": 1.1951}, {"worker_code": "w-741948", "operation_code": "op-8370828079-350", "operation_category": "221178", "efficiency": 0.9363}, {"worker_code": "w-741948", "operation_code": "op-8366758072-286", "operation_category": "220177", "efficiency": 1.7352}, {"worker_code": "w-741948", "operation_code": "op-8370828083-007", "operation_category": "223180", "efficiency": 1.5526}, {"worker_code": "w-741948", "operation_code": "op-8370828072-390", "operation_category": "220177", "efficiency": 1.5302}, {"worker_code": "w-741948", "operation_code": "op-8366758065-200", "operation_category": "218175", "efficiency": 1.7046}, {"worker_code": "w-741948", "operation_code": "op-8365838079-004", "operation_category": "221178", "efficiency": 1.2702}, {"worker_code": "w-741948", "operation_code": "op-8365838079-00004", "operation_category": "221178", "efficiency": 1.2176}, {"worker_code": "w-741948", "operation_code": "op-8376788080-100", "operation_category": "222179", "efficiency": 1.5}, {"worker_code": "w-741948", "operation_code": "op-8376788080-00005", "operation_category": "222179", "efficiency": 1.5}, {"worker_code": "w-741948", "operation_code": "op-8370828065-00015", "operation_category": "218175", "efficiency": 1.8723}, {"worker_code": "w-741948", "operation_code": "op-8376788080-120", "operation_category": "222179", "efficiency": 1.8257}, {"worker_code": "w-741948", "operation_code": "op-8370828079-330", "operation_category": "221178", "efficiency": 1.0438}, {"worker_code": "w-741948", "operation_code": "op-8376788080-117", "operation_category": "222179", "efficiency": 1.8257}, {"worker_code": "w-741948", "operation_code": "op-8366758079-225", "operation_category": "221178", "efficiency": 1.4618}, {"worker_code": "w-741948", "operation_code": "op-8370828070-184", "operation_category": "219176", "efficiency": 1.5}, {"worker_code": "w-741948", "operation_code": "op-8370828079-016", "operation_category": "221178", "efficiency": 1.369}], "operation_category_skill_list": [], "curr_station_list": [{"station_code": "st-20000-97"}]}, {"worker_code": "w-741978", "operation_skill_list": [{"worker_code": "w-741978", "operation_code": "op-8381848167-006", "operation_category": "249219", "efficiency": 0.8495}, {"worker_code": "w-741978", "operation_code": "op-8381848167-007", "operation_category": "249219", "efficiency": 0.6314}], "operation_category_skill_list": [], "curr_station_list": [{"station_code": "st-1205-21"}]}, {"worker_code": "w-743097", "operation_skill_list": [{"worker_code": "w-743097", "operation_code": "op-8365837976-010", "operation_category": "201001", "efficiency": 0.8387}, {"worker_code": "w-743097", "operation_code": "op-8365836783-00001", "operation_category": "204043", "efficiency": 0.7394}, {"worker_code": "w-743097", "operation_code": "op-8365838483-575", "operation_category": "216166", "efficiency": 0.9867}, {"worker_code": "w-743097", "operation_code": "op-8365838370-289", "operation_category": "211122", "efficiency": 0.7383}, {"worker_code": "w-743097", "operation_code": "op-8365837478-112", "operation_category": "206055", "efficiency": 0.8}, {"worker_code": "w-743097", "operation_code": "op-8365836584-007", "operation_category": "202030", "efficiency": 1.5}, {"worker_code": "w-743097", "operation_code": "op-8390748474-025", "operation_category": "235192", "efficiency": 0.7774}, {"worker_code": "w-743097", "operation_code": "op-8390748474-118", "operation_category": "235192", "efficiency": 1.5}, {"worker_code": "w-743097", "operation_code": "op-8365838370-00006", "operation_category": "211119", "efficiency": 0.733}], "operation_category_skill_list": [{"worker_code": "w-743097", "operation_category": "201001", "efficiency": 0.8459}, {"worker_code": "w-743097", "operation_category": "206057", "efficiency": 0.9498}, {"worker_code": "w-743097", "operation_category": "205049", "efficiency": 0.8}, {"worker_code": "w-743097", "operation_category": "211123", "efficiency": 0.9556}, {"worker_code": "w-743097", "operation_category": "214133", "efficiency": 0.632}, {"worker_code": "w-743097", "operation_category": "204043", "efficiency": 0.7394}, {"worker_code": "w-743097", "operation_category": "211119", "efficiency": 0.7797}, {"worker_code": "w-743097", "operation_category": "214138", "efficiency": 0.9556}], "curr_station_list": [{"station_code": "st-1205-16"}]}, {"worker_code": "w-743154", "operation_skill_list": [{"worker_code": "w-743154", "operation_code": "op-8365836783-00001", "operation_category": "204043", "efficiency": 0.4844}, {"worker_code": "w-743154", "operation_code": "op-8365838483-575", "operation_category": "216166", "efficiency": 0.6076}, {"worker_code": "w-743154", "operation_code": "op-8365838370-158", "operation_category": "211117", "efficiency": 0.6317}, {"worker_code": "w-743154", "operation_code": "op-8366757478-007", "operation_category": "206051", "efficiency": 1.0134}, {"worker_code": "w-743154", "operation_code": "op-8365838370-289", "operation_category": "211122", "efficiency": 0.488}, {"worker_code": "w-743154", "operation_code": "op-8365837478-112", "operation_category": "206057", "efficiency": 0.4872}, {"worker_code": "w-743154", "operation_code": "op-8383768384-052", "operation_category": "214142", "efficiency": 0.7622}, {"worker_code": "w-743154", "operation_code": "op-8366757478-034", "operation_category": "206057", "efficiency": 1.0188}, {"worker_code": "w-743154", "operation_code": "op-8365838369-326", "operation_category": "210113", "efficiency": 0.85}, {"worker_code": "w-743154", "operation_code": "op-8365838370-130", "operation_category": "211117", "efficiency": 0.6316}], "operation_category_skill_list": [{"worker_code": "w-743154", "operation_category": "201001", "efficiency": 1.4302}, {"worker_code": "w-743154", "operation_category": "215149", "efficiency": 0.85}, {"worker_code": "w-743154", "operation_category": "206057", "efficiency": 1.399}, {"worker_code": "w-743154", "operation_category": "206051", "efficiency": 1.0134}, {"worker_code": "w-743154", "operation_category": "202030", "efficiency": 0.7345}, {"worker_code": "w-743154", "operation_category": "208070", "efficiency": 1.2}, {"worker_code": "w-743154", "operation_category": "214133", "efficiency": 1.0319}, {"worker_code": "w-743154", "operation_category": "204043", "efficiency": 0.4844}, {"worker_code": "w-743154", "operation_category": "214138", "efficiency": 0.7791}], "curr_station_list": [{"station_code": "st-1205-11"}]}, {"worker_code": "w-743386", "operation_skill_list": [{"worker_code": "w-743386", "operation_code": "op-8365837478-560", "operation_category": "206057", "efficiency": 0.7913}, {"worker_code": "w-743386", "operation_code": "op-8390746890-018", "operation_category": "227184", "efficiency": 0.9177}, {"worker_code": "w-743386", "operation_code": "op-8370827976-349", "operation_category": "201001", "efficiency": 0.9334}, {"worker_code": "w-743386", "operation_code": "op-8365837976-00001", "operation_category": "201001", "efficiency": 0.8667}, {"worker_code": "w-743386", "operation_code": "op-8370827976-329", "operation_category": "201001", "efficiency": 0.9}], "operation_category_skill_list": [{"worker_code": "w-743386", "operation_category": "201001", "efficiency": 0.8841}, {"worker_code": "w-743386", "operation_category": "215149", "efficiency": 0.8}, {"worker_code": "w-743386", "operation_category": "208085", "efficiency": 0.7272}, {"worker_code": "w-743386", "operation_category": "206051", "efficiency": 0.7377}, {"worker_code": "w-743386", "operation_category": "206057", "efficiency": 0.7914}, {"worker_code": "w-743386", "operation_category": "214133", "efficiency": 0.9407}, {"worker_code": "w-743386", "operation_category": "213131", "efficiency": 0.8}], "curr_station_list": [{"station_code": "st-1205-7"}]}, {"worker_code": "w-743774", "operation_skill_list": [{"worker_code": "w-743774", "operation_code": "op-8365838370-289", "operation_category": "211122", "efficiency": 0.7132}, {"worker_code": "w-743774", "operation_code": "op-8365837083-300", "operation_category": "205049", "efficiency": 1.0381}, {"worker_code": "w-743774", "operation_code": "op-8365838370-663", "operation_category": "211123", "efficiency": 0.9593}, {"worker_code": "w-743774", "operation_code": "op-8365838478-079", "operation_category": "245241", "efficiency": 0.8034}, {"worker_code": "w-743774", "operation_code": "op-8365837083-016", "operation_category": "205049", "efficiency": 0.8927}, {"worker_code": "w-743774", "operation_code": "op-8365838370-017", "operation_category": "211124", "efficiency": 0.8639}, {"worker_code": "w-743774", "operation_code": "op-8365837976-018", "operation_category": "201001", "efficiency": 0.8917}, {"worker_code": "w-743774", "operation_code": "op-8365837083-258", "operation_category": "205049", "efficiency": 1.1421}, {"worker_code": "w-743774", "operation_code": "op-8365837976-664", "operation_category": "201001", "efficiency": 0.8515}, {"worker_code": "w-743774", "operation_code": "op-8376788478-208", "operation_category": "245213", "efficiency": 0.8469}, {"worker_code": "w-743774", "operation_code": "op-8365838370-130", "operation_category": "211117", "efficiency": 0.8}], "operation_category_skill_list": [{"worker_code": "w-743774", "operation_category": "201001", "efficiency": 0.8065}, {"worker_code": "w-743774", "operation_category": "215149", "efficiency": 0.6251}, {"worker_code": "w-743774", "operation_category": "204043", "efficiency": 0.7137}, {"worker_code": "w-743774", "operation_category": "211117", "efficiency": 0.8}, {"worker_code": "w-743774", "operation_category": "202030", "efficiency": 0.5966}, {"worker_code": "w-743774", "operation_category": "235192", "efficiency": 0.5413}, {"worker_code": "w-743774", "operation_category": "214133", "efficiency": 0.7471}, {"worker_code": "w-743774", "operation_category": "214138", "efficiency": 0.5863}], "curr_station_list": [{"station_code": "st-1205-19"}]}, {"worker_code": "w-744053", "operation_skill_list": [{"worker_code": "w-744053", "operation_code": "op-8366757976-163", "operation_category": "201001", "efficiency": 1.4161}, {"worker_code": "w-744053", "operation_code": "op-8365836783-148", "operation_category": "204042", "efficiency": 0.5062}, {"worker_code": "w-744053", "operation_code": "op-8370827976-349", "operation_category": "201001", "efficiency": 1.4463}, {"worker_code": "w-744053", "operation_code": "op-8370827478-098", "operation_category": "206051", "efficiency": 0.8672}, {"worker_code": "w-744053", "operation_code": "op-8366757478-007", "operation_category": "206051", "efficiency": 1.0443}, {"worker_code": "w-744053", "operation_code": "op-8366757976-220", "operation_category": "201001", "efficiency": 1.1692}, {"worker_code": "w-744053", "operation_code": "op-8365837083-300", "operation_category": "205049", "efficiency": 0.8}, {"worker_code": "w-744053", "operation_code": "op-8365837083-016", "operation_category": "205049", "efficiency": 0.8074}, {"worker_code": "w-744053", "operation_code": "op-8365837976-018", "operation_category": "201001", "efficiency": 0.8032}, {"worker_code": "w-744053", "operation_code": "op-8366757478-034", "operation_category": "206057", "efficiency": 0.8737}, {"worker_code": "w-744053", "operation_code": "op-8365837976-664", "operation_category": "201001", "efficiency": 0.8074}, {"worker_code": "w-744053", "operation_code": "op-8370827976-329", "operation_category": "201001", "efficiency": 1.1382}], "operation_category_skill_list": [{"worker_code": "w-744053", "operation_category": "215149", "efficiency": 1.1951}, {"worker_code": "w-744053", "operation_category": "206057", "efficiency": 1.234}, {"worker_code": "w-744053", "operation_category": "201001", "efficiency": 1.1795}, {"worker_code": "w-744053", "operation_category": "205049", "efficiency": 0.8082}, {"worker_code": "w-744053", "operation_category": "214133", "efficiency": 1.1554}, {"worker_code": "w-744053", "operation_category": "213131", "efficiency": 0.885}], "curr_station_list": [{"station_code": "st-1000-6"}]}, {"worker_code": "w-746134", "operation_skill_list": [{"worker_code": "w-746134", "operation_code": "op-8365836783-00001", "operation_category": "204043", "efficiency": 0.5613}, {"worker_code": "w-746134", "operation_code": "op-8365836783-148", "operation_category": "204042", "efficiency": 0.8}, {"worker_code": "w-746134", "operation_code": "op-8365838478-023", "operation_category": "245245", "efficiency": 0.8}, {"worker_code": "w-746134", "operation_code": "op-8365838483-575", "operation_category": "216166", "efficiency": 0.5612}, {"worker_code": "w-746134", "operation_code": "op-8365838370-289", "operation_category": "211122", "efficiency": 0.5614}, {"worker_code": "w-746134", "operation_code": "op-8365837478-112", "operation_category": "206057", "efficiency": 0.5611}, {"worker_code": "w-746134", "operation_code": "op-8366757478-034", "operation_category": "206057", "efficiency": 0.8}], "operation_category_skill_list": [{"worker_code": "w-746134", "operation_category": "201001", "efficiency": 0.8}, {"worker_code": "w-746134", "operation_category": "215149", "efficiency": 0.9497}, {"worker_code": "w-746134", "operation_category": "206057", "efficiency": 0.5611}, {"worker_code": "w-746134", "operation_category": "206051", "efficiency": 1.024}, {"worker_code": "w-746134", "operation_category": "214133", "efficiency": 1.0231}, {"worker_code": "w-746134", "operation_category": "204043", "efficiency": 0.5613}, {"worker_code": "w-746134", "operation_category": "213131", "efficiency": 0.8}], "curr_station_list": [{"station_code": "st-20000-88"}]}, {"worker_code": "w-746233", "operation_skill_list": [{"worker_code": "w-746233", "operation_code": "op-8365837478-112", "operation_category": "206057", "efficiency": 0.6}, {"worker_code": "w-746233", "operation_code": "op-8383768384-052", "operation_category": "214142", "efficiency": 0.6356}, {"worker_code": "w-746233", "operation_code": "op-8365838384-339", "operation_category": "214133", "efficiency": 0.7269}, {"worker_code": "w-746233", "operation_code": "op-8365838369-326", "operation_category": "210113", "efficiency": 0.6355}], "operation_category_skill_list": [{"worker_code": "w-746233", "operation_category": "206057", "efficiency": 0.6}, {"worker_code": "w-746233", "operation_category": "245241", "efficiency": 0.6}, {"worker_code": "w-746233", "operation_category": "202030", "efficiency": 0.6}, {"worker_code": "w-746233", "operation_category": "214138", "efficiency": 0.6}], "curr_station_list": [{"station_code": "st-20000-72"}]}], "process_list": [{"operation": "op-8370827478-098", "operation_number": 222850, "part_code": "BJ06", "operation_category": "206051", "machine_type": "m-688067-01", "machine_type_2": "A", "standard_oper_time": 132.912, "fixed_station_code": "", "fixed_worker_code": ""}, {"operation": "op-8366757478-034", "operation_number": 231700, "part_code": "BJ07", "operation_category": "206057", "machine_type": "m-688067-01", "machine_type_2": "A", "standard_oper_time": 66.6, "fixed_station_code": "", "fixed_worker_code": ""}, {"operation": "op-8366757478-007", "operation_number": 232310, "part_code": "BJ07", "operation_category": "206051", "machine_type": "m-688067-01", "machine_type_2": "A", "standard_oper_time": 140.04, "fixed_station_code": "", "fixed_worker_code": ""}, {"operation": "op-8370827976-349", "operation_number": 232360, "part_code": "BJ06", "operation_category": "201001", "machine_type": "m-756667-01", "machine_type_2": "A", "standard_oper_time": 42.18, "fixed_station_code": "", "fixed_worker_code": ""}, {"operation": "op-8366757976-163", "operation_number": 235900, "part_code": "BJ07", "operation_category": "201001", "machine_type": "m-756667-01", "machine_type_2": "A", "standard_oper_time": 51.6, "fixed_station_code": "", "fixed_worker_code": ""}, {"operation": "op-8366757976-220", "operation_number": 236050, "part_code": "BJ07", "operation_category": "201001", "machine_type": "m-756667-01", "machine_type_2": "A", "standard_oper_time": 65.58, "fixed_station_code": "", "fixed_worker_code": ""}, {"operation": "op-8370827976-329", "operation_number": 238450, "part_code": "BJ06", "operation_category": "201001", "machine_type": "m-756667-01", "machine_type_2": "A", "standard_oper_time": 52.44, "fixed_station_code": "", "fixed_worker_code": ""}, {"operation": "op-8370828065-00015", "operation_number": 251658, "part_code": "BJ06", "operation_category": "218175", "machine_type": "m-848490-01", "machine_type_2": "A", "standard_oper_time": 30.36, "fixed_station_code": "", "fixed_worker_code": ""}, {"operation": "op-8370828070-184", "operation_number": 251690, "part_code": "BJ06", "operation_category": "219176", "machine_type": "m-848490-01", "machine_type_2": "A", "standard_oper_time": 80.64, "fixed_station_code": "", "fixed_worker_code": ""}, {"operation": "op-8366758079-226", "operation_number": 252700, "part_code": "BJ07", "operation_category": "221178", "machine_type": "m-848490-01", "machine_type_2": "A", "standard_oper_time": 17.34, "fixed_station_code": "", "fixed_worker_code": ""}, {"operation": "op-8366758079-225", "operation_number": 252850, "part_code": "BJ07", "operation_category": "221178", "machine_type": "m-848490-01", "machine_type_2": "A", "standard_oper_time": 31.02, "fixed_station_code": "", "fixed_worker_code": ""}, {"operation": "op-8366758072-286", "operation_number": 254050, "part_code": "BJ07", "operation_category": "220177", "machine_type": "m-848490-01", "machine_type_2": "A", "standard_oper_time": 32.58, "fixed_station_code": "", "fixed_worker_code": ""}, {"operation": "op-8370828079-350", "operation_number": 254650, "part_code": "BJ06", "operation_category": "221178", "machine_type": "m-848490-01", "machine_type_2": "A", "standard_oper_time": 26.82, "fixed_station_code": "", "fixed_worker_code": ""}, {"operation": "op-8370828079-330", "operation_number": 255400, "part_code": "BJ06", "operation_category": "221178", "machine_type": "m-848490-01", "machine_type_2": "A", "standard_oper_time": 33.36, "fixed_station_code": "", "fixed_worker_code": ""}, {"operation": "op-8370828065-286", "operation_number": 257200, "part_code": "BJ06", "operation_category": "218175", "machine_type": "m-848490-01", "machine_type_2": "A", "standard_oper_time": 29.88, "fixed_station_code": "", "fixed_worker_code": ""}, {"operation": "op-8370828072-390", "operation_number": 258400, "part_code": "BJ06", "operation_category": "220177", "machine_type": "m-848490-01", "machine_type_2": "A", "standard_oper_time": 47.28, "fixed_station_code": "", "fixed_worker_code": ""}, {"operation": "op-8366758065-200", "operation_number": 269050, "part_code": "BJ07", "operation_category": "218175", "machine_type": "m-848490-01", "machine_type_2": "A", "standard_oper_time": 25.8, "fixed_station_code": "", "fixed_worker_code": ""}, {"operation": "op-8365837478-560", "operation_number": 602800, "part_code": "BJ08", "operation_category": "206057", "machine_type": "m-688067-01", "machine_type_2": "A", "standard_oper_time": 193.824, "fixed_station_code": "", "fixed_worker_code": ""}, {"operation": "op-8365837976-00001", "operation_number": 610200, "part_code": "BJ08", "operation_category": "201001", "machine_type": "m-756667-01", "machine_type_2": "A", "standard_oper_time": 97.62, "fixed_station_code": "", "fixed_worker_code": ""}, {"operation": "op-8390746890-018", "operation_number": 610300, "part_code": "BJ08", "operation_category": "227184", "machine_type": "m-689067-01", "machine_type_2": "A", "standard_oper_time": 32.7, "fixed_station_code": "", "fixed_worker_code": ""}, {"operation": "op-8370828383-014", "operation_number": 619800, "part_code": "BJ08", "operation_category": "213131", "machine_type": "m-688067-01", "machine_type_2": "A", "standard_oper_time": 78.192, "fixed_station_code": "", "fixed_worker_code": ""}, {"operation": "op-8365838369-036", "operation_number": 620200, "part_code": "BJ08", "operation_category": "210237", "machine_type": "m-688067-01", "machine_type_2": "A", "standard_oper_time": 232.8, "fixed_station_code": "", "fixed_worker_code": ""}, {"operation": "op-8365838477-119", "operation_number": 620800, "part_code": "BJ08", "operation_category": "215149", "machine_type": "m-6867-001", "machine_type_2": "A", "standard_oper_time": 20.88, "fixed_station_code": "", "fixed_worker_code": ""}, {"operation": "op-8365838079-00004", "operation_number": 623600, "part_code": "BJ08", "operation_category": "221178", "machine_type": "m-848490-01", "machine_type_2": "A", "standard_oper_time": 54.48, "fixed_station_code": "", "fixed_worker_code": ""}, {"operation": "op-8370828079-016", "operation_number": 625000, "part_code": "BJ08", "operation_category": "221178", "machine_type": "m-848490-01", "machine_type_2": "A", "standard_oper_time": 18.0, "fixed_station_code": "", "fixed_worker_code": ""}, {"operation": "op-8365838079-004", "operation_number": 625600, "part_code": "BJ08", "operation_category": "221178", "machine_type": "m-848490-01", "machine_type_2": "A", "standard_oper_time": 44.94, "fixed_station_code": "", "fixed_worker_code": ""}, {"operation": "op-8365836783-421", "operation_number": 660000, "part_code": "BJ08", "operation_category": "204043", "machine_type": "m-688067-01", "machine_type_2": "A", "standard_oper_time": 31.86, "fixed_station_code": "", "fixed_worker_code": ""}, {"operation": "op-8370828283-238", "operation_number": 661000, "part_code": "BJ08", "operation_category": "208085", "machine_type": "m-688067-01", "machine_type_2": "A", "standard_oper_time": 46.68, "fixed_station_code": "", "fixed_worker_code": ""}, {"operation": "op-8366758283-356", "operation_number": 662000, "part_code": "BJ08", "operation_category": "208085", "machine_type": "m-688067-01", "machine_type_2": "A", "standard_oper_time": 99.66, "fixed_station_code": "", "fixed_worker_code": ""}, {"operation": "op-8365838384-067", "operation_number": 662010, "part_code": "BJ08", "operation_category": "214138", "machine_type": "m-688067-01", "machine_type_2": "A", "standard_oper_time": 26.16, "fixed_station_code": "", "fixed_worker_code": ""}, {"operation": "op-8370828283-611", "operation_number": 662020, "part_code": "BJ08", "operation_category": "208070", "machine_type": "m-688067-01", "machine_type_2": "A", "standard_oper_time": 46.62, "fixed_station_code": "", "fixed_worker_code": ""}, {"operation": "op-8365838384-075", "operation_number": 662100, "part_code": "BJ08", "operation_category": "214136", "machine_type": "m-688067-01", "machine_type_2": "A", "standard_oper_time": 18.42, "fixed_station_code": "", "fixed_worker_code": ""}, {"operation": "op-8365838370-00014T", "operation_number": 662200, "part_code": "BJ08", "operation_category": "211119", "machine_type": "m-688067-01", "machine_type_2": "A", "standard_oper_time": 95.68799999999999, "fixed_station_code": "", "fixed_worker_code": ""}, {"operation": "op-8383768384-052", "operation_number": 701200, "part_code": "BJ08", "operation_category": "214142", "machine_type": "m-838067-01", "machine_type_2": "A", "standard_oper_time": 55.08, "fixed_station_code": "", "fixed_worker_code": ""}, {"operation": "op-8365838369-326", "operation_number": 701800, "part_code": "BJ08", "operation_category": "210113", "machine_type": "m-688067-01", "machine_type_2": "A", "standard_oper_time": 233.88, "fixed_station_code": "", "fixed_worker_code": ""}, {"operation": "op-8365838384-339", "operation_number": 702200, "part_code": "BJ08", "operation_category": "214133", "machine_type": "m-686867-01", "machine_type_2": "A", "standard_oper_time": 84.02399999999999, "fixed_station_code": "", "fixed_worker_code": ""}, {"operation": "op-8376788080-117", "operation_number": 702210, "part_code": "BJ08", "operation_category": "222179", "machine_type": "m-848490-01", "machine_type_2": "A", "standard_oper_time": 8.64, "fixed_station_code": "", "fixed_worker_code": ""}, {"operation": "op-8376788080-120", "operation_number": 702220, "part_code": "BJ08", "operation_category": "222179", "machine_type": "m-848490-01", "machine_type_2": "A", "standard_oper_time": 15.96, "fixed_station_code": "", "fixed_worker_code": ""}, {"operation": "op-8376788080-100", "operation_number": 702230, "part_code": "BJ08", "operation_category": "222179", "machine_type": "m-848490-01", "machine_type_2": "A", "standard_oper_time": 25.62, "fixed_station_code": "", "fixed_worker_code": ""}, {"operation": "op-8376788080-00005", "operation_number": 702240, "part_code": "BJ08", "operation_category": "222179", "machine_type": "m-848490-01", "machine_type_2": "A", "standard_oper_time": 23.16, "fixed_station_code": "", "fixed_worker_code": ""}, {"operation": "op-8376788083-103", "operation_number": 702250, "part_code": "BJ08", "operation_category": "223180", "machine_type": "m-848490-01", "machine_type_2": "A", "standard_oper_time": 24.3, "fixed_station_code": "", "fixed_worker_code": ""}, {"operation": "op-8366758083-162", "operation_number": 702260, "part_code": "BJ08", "operation_category": "223180", "machine_type": "m-848490-01", "machine_type_2": "A", "standard_oper_time": 8.04, "fixed_station_code": "", "fixed_worker_code": ""}, {"operation": "op-8370828083-007", "operation_number": 702270, "part_code": "BJ08", "operation_category": "223180", "machine_type": "m-848490-01", "machine_type_2": "A", "standard_oper_time": 34.38, "fixed_station_code": "", "fixed_worker_code": ""}, {"operation": "op-8365838083-008", "operation_number": 702280, "part_code": "BJ08", "operation_category": "223180", "machine_type": "m-848490-01", "machine_type_2": "A", "standard_oper_time": 61.14, "fixed_station_code": "", "fixed_worker_code": ""}, {"operation": "op-8390748474-025", "operation_number": 714400, "part_code": "BJ08", "operation_category": "235192", "machine_type": "m-847467-03", "machine_type_2": "A", "standard_oper_time": 58.32, "fixed_station_code": "", "fixed_worker_code": ""}, {"operation": "op-8390748474-118", "operation_number": 714800, "part_code": "BJ08", "operation_category": "235192", "machine_type": "m-847467-03", "machine_type_2": "A", "standard_oper_time": 69.48, "fixed_station_code": "", "fixed_worker_code": ""}, {"operation": "op-8365838370-00006", "operation_number": 716600, "part_code": "BJ08", "operation_category": "211119", "machine_type": "m-688067-01", "machine_type_2": "A", "standard_oper_time": 194.472, "fixed_station_code": "", "fixed_worker_code": ""}, {"operation": "op-8365837976-010", "operation_number": 716601, "part_code": "BJ08", "operation_category": "201001", "machine_type": "m-756667-01", "machine_type_2": "A", "standard_oper_time": 54.72, "fixed_station_code": "", "fixed_worker_code": ""}, {"operation": "op-8365836584-007", "operation_number": 716620, "part_code": "BJ08", "operation_category": "202030", "machine_type": "m-688067-01", "machine_type_2": "A", "standard_oper_time": 51.18, "fixed_station_code": "", "fixed_worker_code": ""}, {"operation": "op-8365837478-112", "operation_number": 718800, "part_code": "BJ08", "operation_category": "206057", "machine_type": "m-688067-01", "machine_type_2": "A", "standard_oper_time": 38.94, "fixed_station_code": "", "fixed_worker_code": ""}, {"operation": "op-8365838370-289", "operation_number": 721600, "part_code": "BJ08", "operation_category": "211122", "machine_type": "m-688067-01", "machine_type_2": "A", "standard_oper_time": 64.368, "fixed_station_code": "", "fixed_worker_code": ""}, {"operation": "op-8365836783-00001", "operation_number": 721800, "part_code": "BJ08", "operation_category": "204043", "machine_type": "m-688067-01", "machine_type_2": "A", "standard_oper_time": 54.72, "fixed_station_code": "", "fixed_worker_code": ""}, {"operation": "op-8365838483-575", "operation_number": 726600, "part_code": "BJ08", "operation_category": "216166", "machine_type": "m-688067-01", "machine_type_2": "A", "standard_oper_time": 74.88, "fixed_station_code": "", "fixed_worker_code": ""}, {"operation": "op-8390748380-101", "operation_number": 729000, "part_code": "BJ08", "operation_category": "231188", "machine_type": "m-747767-01", "machine_type_2": "A", "standard_oper_time": 134.94, "fixed_station_code": "", "fixed_worker_code": ""}, {"operation": "op-8365838370-158", "operation_number": 731400, "part_code": "BJ08", "operation_category": "211117", "machine_type": "m-688067-01", "machine_type_2": "A", "standard_oper_time": 226.29600000000002, "fixed_station_code": "", "fixed_worker_code": ""}, {"operation": "op-8365838370-130", "operation_number": 731500, "part_code": "BJ08", "operation_category": "211117", "machine_type": "m-688067-01", "machine_type_2": "A", "standard_oper_time": 128.376, "fixed_station_code": "", "fixed_worker_code": ""}, {"operation": "op-8381848167-006", "operation_number": 739000, "part_code": "BJ08", "operation_category": "249219", "machine_type": "m-748990-01", "machine_type_2": "A", "standard_oper_time": 150.0, "fixed_station_code": "", "fixed_worker_code": "w-741978"}, {"operation": "op-8365838478-079", "operation_number": 739400, "part_code": "BJ08", "operation_category": "245241", "machine_type": "m-8371-001", "machine_type_2": "A", "standard_oper_time": 40.98, "fixed_station_code": "", "fixed_worker_code": ""}, {"operation": "op-8365838370-663", "operation_number": 741200, "part_code": "BJ08", "operation_category": "211123", "machine_type": "m-688067-01", "machine_type_2": "A", "standard_oper_time": 129.528, "fixed_station_code": "", "fixed_worker_code": ""}, {"operation": "op-8376788478-208", "operation_number": 741400, "part_code": "BJ08", "operation_category": "245213", "machine_type": "m-8371-001", "machine_type_2": "A", "standard_oper_time": 22.08, "fixed_station_code": "", "fixed_worker_code": ""}, {"operation": "op-8365838370-017", "operation_number": 741800, "part_code": "BJ08", "operation_category": "211124", "machine_type": "m-688067-01", "machine_type_2": "A", "standard_oper_time": 121.68, "fixed_station_code": "", "fixed_worker_code": ""}, {"operation": "op-8365837976-664", "operation_number": 742400, "part_code": "BJ08", "operation_category": "201001", "machine_type": "m-756667-01", "machine_type_2": "A", "standard_oper_time": 43.5, "fixed_station_code": "", "fixed_worker_code": ""}, {"operation": "op-8365837976-018", "operation_number": 742600, "part_code": "BJ08", "operation_category": "201001", "machine_type": "m-756667-01", "machine_type_2": "A", "standard_oper_time": 43.14, "fixed_station_code": "", "fixed_worker_code": ""}, {"operation": "op-8365837083-258", "operation_number": 743800, "part_code": "BJ08", "operation_category": "205049", "machine_type": "m-688067-01", "machine_type_2": "A", "standard_oper_time": 26.28, "fixed_station_code": "", "fixed_worker_code": ""}, {"operation": "op-8365837083-300", "operation_number": 744200, "part_code": "BJ08", "operation_category": "205049", "machine_type": "m-688067-01", "machine_type_2": "A", "standard_oper_time": 39.84, "fixed_station_code": "", "fixed_worker_code": ""}, {"operation": "op-8365837083-016", "operation_number": 744600, "part_code": "BJ08", "operation_category": "205049", "machine_type": "m-688067-01", "machine_type_2": "A", "standard_oper_time": 33.12, "fixed_station_code": "", "fixed_worker_code": ""}, {"operation": "op-8383708466-217", "operation_number": 745600, "part_code": "BJ08", "operation_category": "237194", "machine_type": "m-8370-001", "machine_type_2": "A", "standard_oper_time": 37.8, "fixed_station_code": "", "fixed_worker_code": ""}, {"operation": "op-8383708466-009", "operation_number": 746800, "part_code": "BJ08", "operation_category": "237194", "machine_type": "m-8370-001", "machine_type_2": "A", "standard_oper_time": 185.22, "fixed_station_code": "", "fixed_worker_code": ""}, {"operation": "op-8383708466-109", "operation_number": 746810, "part_code": "BJ08", "operation_category": "237194", "machine_type": "m-8370-001", "machine_type_2": "A", "standard_oper_time": 113.4, "fixed_station_code": "", "fixed_worker_code": ""}, {"operation": "op-8365838478-023", "operation_number": 747000, "part_code": "BJ08", "operation_category": "245245", "machine_type": "m-8371-001", "machine_type_2": "A", "standard_oper_time": 55.44, "fixed_station_code": "", "fixed_worker_code": ""}, {"operation": "op-8365836783-148", "operation_number": 750400, "part_code": "BJ08", "operation_category": "204042", "machine_type": "m-688067-01", "machine_type_2": "A", "standard_oper_time": 22.5, "fixed_station_code": "", "fixed_worker_code": ""}, {"operation": "op-8381848167-007", "operation_number": 798200, "part_code": "BJ08", "operation_category": "249219", "machine_type": "m-748990-01", "machine_type_2": "A", "standard_oper_time": 90.6, "fixed_station_code": "", "fixed_worker_code": "w-741978"}], "machine_list": [{"machine_type": "m-838067-02", "is_mono": false, "is_movable": true, "is_machine_needed": true}, {"machine_type": "m-688067-02", "is_mono": false, "is_movable": true, "is_machine_needed": true}, {"machine_type": "m-829067-01", "is_mono": false, "is_movable": true, "is_machine_needed": true}, {"machine_type": "m-688067-03", "is_mono": false, "is_movable": true, "is_machine_needed": true}, {"machine_type": "m-906877-01", "is_mono": true, "is_movable": true, "is_machine_needed": true}, {"machine_type": "m-847467-03", "is_mono": false, "is_movable": true, "is_machine_needed": true}, {"machine_type": "m-847467-01", "is_mono": false, "is_movable": true, "is_machine_needed": true}, {"machine_type": "m-847467-02", "is_mono": false, "is_movable": true, "is_machine_needed": true}, {"machine_type": "m-687675-01", "is_mono": false, "is_movable": true, "is_machine_needed": true}, {"machine_type": "m-777467-01", "is_mono": false, "is_movable": true, "is_machine_needed": true}, {"machine_type": "m-688467-01", "is_mono": false, "is_movable": true, "is_machine_needed": true}, {"machine_type": "m-908867-02", "is_mono": false, "is_movable": true, "is_machine_needed": true}, {"machine_type": "m-908867-01", "is_mono": false, "is_movable": true, "is_machine_needed": true}, {"machine_type": "m-829067-02", "is_mono": false, "is_movable": true, "is_machine_needed": true}, {"machine_type": "m-887274-01", "is_mono": true, "is_movable": true, "is_machine_needed": true}, {"machine_type": "m-908474-01", "is_mono": true, "is_movable": false, "is_machine_needed": true}, {"machine_type": "m-906690-01", "is_mono": true, "is_movable": true, "is_machine_needed": true}, {"machine_type": "m-837770-01", "is_mono": true, "is_movable": false, "is_machine_needed": true}, {"machine_type": "m-688367-01", "is_mono": false, "is_movable": true, "is_machine_needed": true}, {"machine_type": "m-888067-01", "is_mono": false, "is_movable": true, "is_machine_needed": true}, {"machine_type": "m-756667-04", "is_mono": false, "is_movable": true, "is_machine_needed": true}, {"machine_type": "m-667567-01", "is_mono": true, "is_movable": true, "is_machine_needed": true}, {"machine_type": "m-688067-01", "is_mono": false, "is_movable": true, "is_machine_needed": true}, {"machine_type": "m-687584-01", "is_mono": false, "is_movable": true, "is_machine_needed": true}, {"machine_type": "m-838067-01", "is_mono": false, "is_movable": true, "is_machine_needed": true}, {"machine_type": "m-6867-001", "is_mono": false, "is_movable": true, "is_machine_needed": true}, {"machine_type": "m-756667-01", "is_mono": false, "is_movable": true, "is_machine_needed": true}, {"machine_type": "m-756667-02", "is_mono": false, "is_movable": true, "is_machine_needed": true}, {"machine_type": "m-756667-03", "is_mono": false, "is_movable": true, "is_machine_needed": true}, {"machine_type": "m-688376-01", "is_mono": false, "is_movable": true, "is_machine_needed": true}, {"machine_type": "m-906674-01", "is_mono": false, "is_movable": true, "is_machine_needed": true}, {"machine_type": "m-686867-01", "is_mono": false, "is_movable": true, "is_machine_needed": true}, {"machine_type": "m-687766-01", "is_mono": true, "is_movable": true, "is_machine_needed": true}, {"machine_type": "m-838376-01", "is_mono": false, "is_movable": true, "is_machine_needed": true}, {"machine_type": "m-688067-05", "is_mono": false, "is_movable": true, "is_machine_needed": true}, {"machine_type": "m-687584-02", "is_mono": false, "is_movable": true, "is_machine_needed": true}, {"machine_type": "m-688067-09", "is_mono": false, "is_movable": true, "is_machine_needed": true}, {"machine_type": "m-756874-01", "is_mono": false, "is_movable": true, "is_machine_needed": true}, {"machine_type": "m-829067-03", "is_mono": false, "is_movable": true, "is_machine_needed": true}, {"machine_type": "m-7567-002", "is_mono": false, "is_movable": true, "is_machine_needed": true}, {"machine_type": "m-7567-001", "is_mono": false, "is_movable": true, "is_machine_needed": true}, {"machine_type": "m-808967-01", "is_mono": false, "is_movable": true, "is_machine_needed": true}, {"machine_type": "m-708967-01", "is_mono": false, "is_movable": true, "is_machine_needed": true}, {"machine_type": "m-687567-01", "is_mono": true, "is_movable": false, "is_machine_needed": true}, {"machine_type": "m-689067-01", "is_mono": false, "is_movable": true, "is_machine_needed": true}, {"machine_type": "m-677567-01", "is_mono": false, "is_movable": true, "is_machine_needed": true}, {"machine_type": "m-837275-01", "is_mono": false, "is_movable": true, "is_machine_needed": true}, {"machine_type": "m-6890-001", "is_mono": false, "is_movable": true, "is_machine_needed": true}, {"machine_type": "m-686875-01", "is_mono": false, "is_movable": true, "is_machine_needed": true}, {"machine_type": "m-827467-01", "is_mono": false, "is_movable": true, "is_machine_needed": true}, {"machine_type": "m-756967-01", "is_mono": false, "is_movable": true, "is_machine_needed": true}, {"machine_type": "m-747767-01", "is_mono": false, "is_movable": true, "is_machine_needed": true}, {"machine_type": "m-688869-01", "is_mono": false, "is_movable": true, "is_machine_needed": true}, {"machine_type": "m-8370-001", "is_mono": true, "is_movable": true, "is_machine_needed": true}, {"machine_type": "m-848490-01", "is_mono": true, "is_movable": false, "is_machine_needed": true}, {"machine_type": "m-837771-01", "is_mono": true, "is_movable": true, "is_machine_needed": true}, {"machine_type": "m-8371-001", "is_mono": false, "is_movable": true, "is_machine_needed": false}, {"machine_type": "m-9074-001", "is_mono": false, "is_movable": true, "is_machine_needed": true}, {"machine_type": "m-748990-01", "is_mono": true, "is_movable": false, "is_machine_needed": true}, {"machine_type": "m-848468-01", "is_mono": true, "is_movable": false, "is_machine_needed": true}, {"machine_type": "m-677574-01", "is_mono": true, "is_movable": false, "is_machine_needed": true}, {"machine_type": "m-8878-001", "is_mono": false, "is_movable": true, "is_machine_needed": false}, {"machine_type": "m-688969-01", "is_mono": true, "is_movable": true, "is_machine_needed": true}, {"machine_type": "m-676684-01", "is_mono": false, "is_movable": true, "is_machine_needed": true}, {"machine_type": "m-6774-01", "is_mono": false, "is_movable": true, "is_machine_needed": true}, {"machine_type": "m-6780-01", "is_mono": false, "is_movable": true, "is_machine_needed": true}, {"machine_type": "m-678084-01", "is_mono": false, "is_movable": true, "is_machine_needed": true}, {"machine_type": "m-686667-01", "is_mono": false, "is_movable": true, "is_machine_needed": true}, {"machine_type": "m-6867-002", "is_mono": false, "is_movable": true, "is_machine_needed": true}, {"machine_type": "m-6867-01", "is_mono": false, "is_movable": true, "is_machine_needed": true}, {"machine_type": "m-687574-01", "is_mono": false, "is_movable": true, "is_machine_needed": true}, {"machine_type": "m-688067-01S01034", "is_mono": false, "is_movable": true, "is_machine_needed": true}, {"machine_type": "m-688067-04", "is_mono": false, "is_movable": true, "is_machine_needed": true}, {"machine_type": "m-688067-06", "is_mono": false, "is_movable": true, "is_machine_needed": true}, {"machine_type": "m-688067-07", "is_mono": false, "is_movable": true, "is_machine_needed": true}, {"machine_type": "m-688067-08", "is_mono": false, "is_movable": true, "is_machine_needed": true}, {"machine_type": "m-688067-10", "is_mono": false, "is_movable": true, "is_machine_needed": true}, {"machine_type": "m-6883-01", "is_mono": false, "is_movable": true, "is_machine_needed": true}, {"machine_type": "m-688976-01", "is_mono": false, "is_movable": true, "is_machine_needed": true}, {"machine_type": "m-708074-01", "is_mono": false, "is_movable": true, "is_machine_needed": true}, {"machine_type": "m-708074-02", "is_mono": false, "is_movable": true, "is_machine_needed": true}, {"machine_type": "m-708074-03", "is_mono": false, "is_movable": true, "is_machine_needed": true}, {"machine_type": "m-7567-003", "is_mono": false, "is_movable": true, "is_machine_needed": true}, {"machine_type": "m-7666-01", "is_mono": false, "is_movable": true, "is_machine_needed": true}, {"machine_type": "m-7680-01", "is_mono": false, "is_movable": true, "is_machine_needed": true}, {"machine_type": "m-7772-001", "is_mono": false, "is_movable": true, "is_machine_needed": true}, {"machine_type": "m-7772-003", "is_mono": false, "is_movable": true, "is_machine_needed": true}, {"machine_type": "m-778484-01", "is_mono": false, "is_movable": true, "is_machine_needed": true}, {"machine_type": "m-8067-001", "is_mono": false, "is_movable": true, "is_machine_needed": true}, {"machine_type": "m-8080-01", "is_mono": false, "is_movable": true, "is_machine_needed": true}, {"machine_type": "m-8190-0042", "is_mono": false, "is_movable": true, "is_machine_needed": true}, {"machine_type": "m-828174-01", "is_mono": false, "is_movable": true, "is_machine_needed": true}, {"machine_type": "m-829067-04", "is_mono": false, "is_movable": true, "is_machine_needed": true}, {"machine_type": "m-8371-01", "is_mono": false, "is_movable": true, "is_machine_needed": true}, {"machine_type": "m-838976-01", "is_mono": false, "is_movable": true, "is_machine_needed": true}, {"machine_type": "m-849084-01", "is_mono": false, "is_movable": true, "is_machine_needed": true}, {"machine_type": "m-8788-001", "is_mono": false, "is_movable": true, "is_machine_needed": true}, {"machine_type": "m-9080-01", "is_mono": false, "is_movable": true, "is_machine_needed": true}, {"machine_type": "m-748990-", "is_mono": false, "is_movable": true, "is_machine_needed": true}, {"machine_type": "m-7772-004", "is_mono": false, "is_movable": true, "is_machine_needed": true}, {"machine_type": "m-7772-024", "is_mono": false, "is_movable": true, "is_machine_needed": true}, {"machine_type": "m-7772-025", "is_mono": false, "is_movable": true, "is_machine_needed": true}, {"machine_type": "m-7772-026", "is_mono": false, "is_movable": true, "is_machine_needed": true}, {"machine_type": "m-838374-01", "is_mono": false, "is_movable": true, "is_machine_needed": true}], "station_list": [{"station_code": "st-1205-1", "line_number": 1, "curr_machine_list": [], "neighbor_station_list": [{"station_code": "st-1205-2"}, {"station_code": "st-1205-3"}, {"station_code": "st-1205-22"}, {"station_code": "st-1205-23"}, {"station_code": "st-1205-24"}]}, {"station_code": "st-1205-2", "line_number": 2, "curr_machine_list": [], "neighbor_station_list": [{"station_code": "st-1205-1"}, {"station_code": "st-1205-3"}, {"station_code": "st-1205-4"}, {"station_code": "st-1205-22"}, {"station_code": "st-1205-23"}, {"station_code": "st-1205-24"}]}, {"station_code": "st-1205-3", "line_number": 3, "curr_machine_list": [{"machine_type": "m-848490-01"}], "neighbor_station_list": [{"station_code": "st-1205-1"}, {"station_code": "st-1205-2"}, {"station_code": "st-1205-4"}, {"station_code": "st-1205-5"}, {"station_code": "st-1205-22"}, {"station_code": "st-1205-23"}, {"station_code": "st-1205-24"}]}, {"station_code": "st-1205-4", "line_number": 4, "curr_machine_list": [], "neighbor_station_list": [{"station_code": "st-1205-2"}, {"station_code": "st-1205-3"}, {"station_code": "st-1205-6"}, {"station_code": "st-1205-5"}, {"station_code": "st-1205-23"}, {"station_code": "st-1205-20"}, {"station_code": "st-1205-22"}, {"station_code": "st-1205-24"}]}, {"station_code": "st-1205-5", "line_number": 5, "curr_machine_list": [], "neighbor_station_list": [{"station_code": "st-1205-3"}, {"station_code": "st-1205-4"}, {"station_code": "st-1205-6"}, {"station_code": "st-1205-7"}, {"station_code": "st-1205-22"}, {"station_code": "st-1205-18"}, {"station_code": "st-1205-19"}, {"station_code": "st-1205-20"}, {"station_code": "st-1205-23"}]}, {"station_code": "st-1205-6", "line_number": 6, "curr_machine_list": [], "neighbor_station_list": [{"station_code": "st-1205-4"}, {"station_code": "st-1205-5"}, {"station_code": "st-1205-7"}, {"station_code": "st-1205-8"}, {"station_code": "st-1205-18"}, {"station_code": "st-1205-19"}, {"station_code": "st-1205-20"}]}, {"station_code": "st-1205-7", "line_number": 7, "curr_machine_list": [], "neighbor_station_list": [{"station_code": "st-1205-5"}, {"station_code": "st-1205-6"}, {"station_code": "st-1205-8"}, {"station_code": "st-1205-9"}, {"station_code": "st-1205-20"}, {"station_code": "st-1205-17"}, {"station_code": "st-1205-18"}, {"station_code": "st-1205-19"}]}, {"station_code": "st-1205-8", "line_number": 8, "curr_machine_list": [], "neighbor_station_list": [{"station_code": "st-1205-6"}, {"station_code": "st-1205-7"}, {"station_code": "st-1205-9"}, {"station_code": "st-1205-10"}, {"station_code": "st-1205-19"}, {"station_code": "st-1205-20"}, {"station_code": "st-1205-17"}, {"station_code": "st-1205-18"}, {"station_code": "st-1205-16"}]}, {"station_code": "st-1205-9", "line_number": 9, "curr_machine_list": [{"machine_type": "m-848490-01"}], "neighbor_station_list": [{"station_code": "st-1205-7"}, {"station_code": "st-1205-8"}, {"station_code": "st-1205-10"}, {"station_code": "st-1205-11"}, {"station_code": "st-1205-19"}, {"station_code": "st-1205-18"}, {"station_code": "st-1205-15"}, {"station_code": "st-1205-16"}, {"station_code": "st-1205-17"}]}, {"station_code": "st-1205-10", "line_number": 10, "curr_machine_list": [], "neighbor_station_list": [{"station_code": "st-1205-8"}, {"station_code": "st-1205-9"}, {"station_code": "st-1205-11"}, {"station_code": "st-1205-12"}, {"station_code": "st-1205-17"}, {"station_code": "st-1205-18"}, {"station_code": "st-1205-16"}, {"station_code": "st-1205-14"}, {"station_code": "st-1205-15"}]}, {"station_code": "st-1205-11", "line_number": 11, "curr_machine_list": [], "neighbor_station_list": [{"station_code": "st-1205-9"}, {"station_code": "st-1205-10"}, {"station_code": "st-1205-12"}, {"station_code": "st-1205-16"}, {"station_code": "st-1205-14"}, {"station_code": "st-1205-15"}, {"station_code": "st-1205-17"}]}, {"station_code": "st-1205-12", "line_number": 12, "curr_machine_list": [], "neighbor_station_list": [{"station_code": "st-1205-10"}, {"station_code": "st-1205-11"}, {"station_code": "st-1205-14"}, {"station_code": "st-1205-16"}, {"station_code": "st-1205-15"}]}, {"station_code": "st-1205-14", "line_number": 14, "curr_machine_list": [], "neighbor_station_list": [{"station_code": "st-1205-12"}, {"station_code": "st-1205-16"}, {"station_code": "st-1205-10"}, {"station_code": "st-1205-11"}, {"station_code": "st-1205-15"}]}, {"station_code": "st-1205-15", "line_number": 15, "curr_machine_list": [], "neighbor_station_list": [{"station_code": "st-1205-9"}, {"station_code": "st-1205-10"}, {"station_code": "st-1205-11"}, {"station_code": "st-1205-12"}, {"station_code": "st-1205-14"}, {"station_code": "st-1205-16"}, {"station_code": "st-1205-17"}]}, {"station_code": "st-1205-16", "line_number": 16, "curr_machine_list": [], "neighbor_station_list": [{"station_code": "st-1205-11"}, {"station_code": "st-1205-12"}, {"station_code": "st-1205-14"}, {"station_code": "st-1205-10"}, {"station_code": "st-1205-17"}, {"station_code": "st-1205-18"}, {"station_code": "st-1205-8"}, {"station_code": "st-1205-9"}, {"station_code": "st-1205-15"}]}, {"station_code": "st-1205-17", "line_number": 17, "curr_machine_list": [], "neighbor_station_list": [{"station_code": "st-1205-10"}, {"station_code": "st-1205-11"}, {"station_code": "st-1205-16"}, {"station_code": "st-1205-7"}, {"station_code": "st-1205-8"}, {"station_code": "st-1205-9"}, {"station_code": "st-1205-15"}, {"station_code": "st-1205-18"}, {"station_code": "st-1205-19"}]}, {"station_code": "st-1205-18", "line_number": 18, "curr_machine_list": [], "neighbor_station_list": [{"station_code": "st-1205-9"}, {"station_code": "st-1205-10"}, {"station_code": "st-1205-16"}, {"station_code": "st-1205-5"}, {"station_code": "st-1205-7"}, {"station_code": "st-1205-6"}, {"station_code": "st-1205-8"}, {"station_code": "st-1205-17"}, {"station_code": "st-1205-19"}, {"station_code": "st-1205-20"}]}, {"station_code": "st-1205-19", "line_number": 19, "curr_machine_list": [], "neighbor_station_list": [{"station_code": "st-1205-8"}, {"station_code": "st-1205-9"}, {"station_code": "st-1205-5"}, {"station_code": "st-1205-7"}, {"station_code": "st-1205-6"}, {"station_code": "st-1205-17"}, {"station_code": "st-1205-18"}, {"station_code": "st-1205-20"}]}, {"station_code": "st-1205-20", "line_number": 20, "curr_machine_list": [], "neighbor_station_list": [{"station_code": "st-1205-7"}, {"station_code": "st-1205-8"}, {"station_code": "st-1205-4"}, {"station_code": "st-1205-5"}, {"station_code": "st-1205-6"}, {"station_code": "st-1205-18"}, {"station_code": "st-1205-19"}, {"station_code": "st-1205-22"}]}, {"station_code": "st-1205-21", "line_number": 21, "curr_machine_list": [{"machine_type": "m-748990-01"}], "neighbor_station_list": []}, {"station_code": "st-1205-22", "line_number": 22, "curr_machine_list": [], "neighbor_station_list": [{"station_code": "st-1205-5"}, {"station_code": "st-1205-1"}, {"station_code": "st-1205-2"}, {"station_code": "st-1205-3"}, {"station_code": "st-1205-4"}, {"station_code": "st-1205-20"}, {"station_code": "st-1205-23"}, {"station_code": "st-1205-24"}]}, {"station_code": "st-1205-23", "line_number": 23, "curr_machine_list": [], "neighbor_station_list": [{"station_code": "st-1205-4"}, {"station_code": "st-1205-1"}, {"station_code": "st-1205-2"}, {"station_code": "st-1205-3"}, {"station_code": "st-1205-5"}, {"station_code": "st-1205-22"}, {"station_code": "st-1205-24"}]}, {"station_code": "st-1205-24", "line_number": 24, "curr_machine_list": [], "neighbor_station_list": [{"station_code": "st-1205-1"}, {"station_code": "st-1205-2"}, {"station_code": "st-1205-3"}, {"station_code": "st-1205-22"}, {"station_code": "st-1205-23"}, {"station_code": "st-1205-4"}]}], "joint_operation_list": [{"part_code": "BJ06", "joint_operation": "op-8365837478-560"}, {"part_code": "BJ07", "joint_operation": "op-8365837478-560"}], "config_param": {"max_worker_per_oper": 3, "max_station_per_worker": 4, "max_cycle_count": 8, "max_revisited_station_count": 8, "volatility_rate": 0.4, "volatility_weight": 0.7, "upph_weight": 0.3, "max_machine_per_station": 3, "max_station_per_oper": 3, "max_split_num": 3}}
