# Supplementary material for: Application of enhanced benders decomposition algorithm in circular assembly line balancing problem with task splitting
Source: PLoS One. 2025 Oct 6;20(10):e0333263. doi: 10.1371/journal.pone.0333263 (PMC12500168; doi:10.1371/journal.pone.0333263)
Supplement: S1 File — The raw statistical data underlying the key figures and tables. (ZIP) [file pone.0333263.s001.zip › Meta Data/instances/instance-46.txt]

{"worker_list": [{"worker_code": "w-741978", "operation_skill_list": [{"worker_code": "w-741978", "operation_code": "op-8381848167-006", "operation_category": "249219", "efficiency": 0.7114}, {"worker_code": "w-741978", "operation_code": "op-8381848167-007", "operation_category": "249219", "efficiency": 0.7816}], "operation_category_skill_list": [], "curr_station_list": [{"station_code": "st-1205-21"}]}, {"worker_code": "w-743154", "operation_skill_list": [{"worker_code": "w-743154", "operation_code": "op-8365838384-339", "operation_category": "214133", "efficiency": 0.4693}, {"worker_code": "w-743154", "operation_code": "op-8366757478-004", "operation_category": "206057", "efficiency": 0.85}, {"worker_code": "w-743154", "operation_code": "op-8365836783-00001", "operation_category": "204043", "efficiency": 0.4822}, {"worker_code": "w-743154", "operation_code": "op-8383768384-052", "operation_category": "214142", "efficiency": 0.7431}, {"worker_code": "w-743154", "operation_code": "op-8366757478-007", "operation_category": "206051", "efficiency": 1.0222}, {"worker_code": "w-743154", "operation_code": "op-8365838370-289", "operation_category": "211122", "efficiency": 0.4962}, {"worker_code": "w-743154", "operation_code": "op-8365838369-326", "operation_category": "210113", "efficiency": 0.7749}, {"worker_code": "w-743154", "operation_code": "op-8365838370-286", "operation_category": "211117", "efficiency": 0.6502}, {"worker_code": "w-743154", "operation_code": "op-8365836584-233", "operation_category": "202012", "efficiency": 0.6515}], "operation_category_skill_list": [{"worker_code": "w-743154", "operation_category": "201001", "efficiency": 1.2993}, {"worker_code": "w-743154", "operation_category": "215149", "efficiency": 1.3244}, {"worker_code": "w-743154", "operation_category": "206051", "efficiency": 1.0222}, {"worker_code": "w-743154", "operation_category": "206057", "efficiency": 0.8215}, {"worker_code": "w-743154", "operation_category": "202030", "efficiency": 0.6964}, {"worker_code": "w-743154", "operation_category": "214133", "efficiency": 0.7063}], "curr_station_list": [{"station_code": "st-1205-22"}]}, {"worker_code": "w-701573", "operation_skill_list": [{"worker_code": "w-701573", "operation_code": "op-8390748380-101", "operation_category": "231188", "efficiency": 1.0336}, {"worker_code": "w-701573", "operation_code": "op-8370828384-599", "operation_category": "214136", "efficiency": 0.7117}, {"worker_code": "w-701573", "operation_code": "op-8380757083-006", "operation_category": "205049", "efficiency": 0.6595}, {"worker_code": "w-701573", "operation_code": "op-8366758384-337", "operation_category": "214136", "efficiency": 0.6638}, {"worker_code": "w-701573", "operation_code": "op-8370828283-238", "operation_category": "208085", "efficiency": 0.7481}, {"worker_code": "w-701573", "operation_code": "op-8366758283-178", "operation_category": "208085", "efficiency": 0.6709}, {"worker_code": "w-701573", "operation_code": "op-8365838370-289", "operation_category": "211122", "efficiency": 0.686}, {"worker_code": "w-701573", "operation_code": "op-8365838483-00277T", "operation_category": "216169", "efficiency": 0.85}], "operation_category_skill_list": [{"worker_code": "w-701573", "operation_category": "201001", "efficiency": 0.6695}, {"worker_code": "w-701573", "operation_category": "215149", "efficiency": 0.7233}, {"worker_code": "w-701573", "operation_category": "204043", "efficiency": 0.7276}, {"worker_code": "w-701573", "operation_category": "211119", "efficiency": 0.95}, {"worker_code": "w-701573", "operation_category": "206055", "efficiency": 0.6859}, {"worker_code": "w-701573", "operation_category": "205049", "efficiency": 0.6606}, {"worker_code": "w-701573", "operation_category": "216155", "efficiency": 0.7239}, {"worker_code": "w-701573", "operation_category": "211123", "efficiency": 0.6355}, {"worker_code": "w-701573", "operation_category": "202025", "efficiency": 0.7229}], "curr_station_list": [{"station_code": "st-1205-10"}]}, {"worker_code": "w-743097", "operation_skill_list": [{"worker_code": "w-743097", "operation_code": "op-8365836783-00001", "operation_category": "204043", "efficiency": 0.8523}, {"worker_code": "w-743097", "operation_code": "op-8365838370-009", "operation_category": "211119", "efficiency": 0.8845}, {"worker_code": "w-743097", "operation_code": "op-8365837478-112", "operation_category": "206055", "efficiency": 0.8}, {"worker_code": "w-743097", "operation_code": "op-8390748474-025", "operation_category": "235192", "efficiency": 0.7895}, {"worker_code": "w-743097", "operation_code": "op-8390748474-019", "operation_category": "235192", "efficiency": 1.3118}, {"worker_code": "w-743097", "operation_code": "op-8365836584-584", "operation_category": "202030", "efficiency": 0.877}, {"worker_code": "w-743097", "operation_code": "op-8365838370-289", "operation_category": "211122", "efficiency": 0.661}], "operation_category_skill_list": [{"worker_code": "w-743097", "operation_category": "206057", "efficiency": 0.5835}, {"worker_code": "w-743097", "operation_category": "201001", "efficiency": 0.9342}, {"worker_code": "w-743097", "operation_category": "235192", "efficiency": 0.9405}, {"worker_code": "w-743097", "operation_category": "205049", "efficiency": 0.8}], "curr_station_list": [{"station_code": "st-1205-14"}]}, {"worker_code": "w-001059", "operation_skill_list": [{"worker_code": "w-001059", "operation_code": "op-8370828383-014", "operation_category": "213131", "efficiency": 0.7031}, {"worker_code": "w-001059", "operation_code": "op-8365838477-119", "operation_category": "215149", "efficiency": 0.7285}, {"worker_code": "w-001059", "operation_code": "op-8365838369-270", "operation_category": "210110", "efficiency": 0.6581}], "operation_category_skill_list": [{"worker_code": "w-001059", "operation_category": "215149", "efficiency": 0.7323}], "curr_station_list": [{"station_code": "st-1205-8"}]}, {"worker_code": "w-743774", "operation_skill_list": [{"worker_code": "w-743774", "operation_code": "op-8390748474-00006", "operation_category": "235192", "efficiency": 0.4776}, {"worker_code": "w-743774", "operation_code": "op-8365838478-079", "operation_category": "245241", "efficiency": 0.7922}, {"worker_code": "w-743774", "operation_code": "op-8365837083-019", "operation_category": "205049", "efficiency": 0.9518}, {"worker_code": "w-743774", "operation_code": "op-8365837083-016", "operation_category": "205049", "efficiency": 1.2859}, {"worker_code": "w-743774", "operation_code": "op-8365838370-00012", "operation_category": "211123", "efficiency": 0.8415}, {"worker_code": "w-743774", "operation_code": "op-8365838370-017", "operation_category": "211124", "efficiency": 0.8168}, {"worker_code": "w-743774", "operation_code": "op-8365837976-018", "operation_category": "201001", "efficiency": 0.8032}, {"worker_code": "w-743774", "operation_code": "op-8365838370-289", "operation_category": "211122", "efficiency": 0.8306}, {"worker_code": "w-743774", "operation_code": "op-8365837976-664", "operation_category": "201001", "efficiency": 0.7048}, {"worker_code": "w-743774", "operation_code": "op-8376788478-208", "operation_category": "245213", "efficiency": 0.7707}], "operation_category_skill_list": [{"worker_code": "w-743774", "operation_category": "214133", "efficiency": 0.8613}, {"worker_code": "w-743774", "operation_category": "201001", "efficiency": 0.7891}, {"worker_code": "w-743774", "operation_category": "205049", "efficiency": 1.0513}, {"worker_code": "w-743774", "operation_category": "204043", "efficiency": 0.7628}, {"worker_code": "w-743774", "operation_category": "206055", "efficiency": 0.8147}, {"worker_code": "w-743774", "operation_category": "235192", "efficiency": 0.5161}, {"worker_code": "w-743774", "operation_category": "202030", "efficiency": 0.8105}, {"worker_code": "w-743774", "operation_category": "211117", "efficiency": 0.8}], "curr_station_list": [{"station_code": "st-1205-17"}]}, {"worker_code": "w-000315", "operation_skill_list": [{"worker_code": "w-000315", "operation_code": "op-8383707283-095", "operation_category": "241199", "efficiency": 0.8}, {"worker_code": "w-000315", "operation_code": "op-8365838478-023", "operation_category": "245245", "efficiency": 0.6417}, {"worker_code": "w-000315", "operation_code": "op-8383708466-00013", "operation_category": "237194", "efficiency": 0.7357}], "operation_category_skill_list": [], "curr_station_list": [{"station_code": "st-1205-20"}]}, {"worker_code": "w-744053", "operation_skill_list": [{"worker_code": "w-744053", "operation_code": "op-8366757478-004", "operation_category": "206057", "efficiency": 1.1664}, {"worker_code": "w-744053", "operation_code": "op-8380757976-00076T", "operation_category": "201001", "efficiency": 1.0}, {"worker_code": "w-744053", "operation_code": "op-8370827478-214", "operation_category": "206051", "efficiency": 0.8}, {"worker_code": "w-744053", "operation_code": "op-8365836783-148", "operation_category": "204042", "efficiency": 0.4873}, {"worker_code": "w-744053", "operation_code": "op-8366757976-220", "operation_category": "201001", "efficiency": 1.1259}, {"worker_code": "w-744053", "operation_code": "op-8366757478-092", "operation_category": "206051", "efficiency": 0.9}, {"worker_code": "w-744053", "operation_code": "op-8365837083-019", "operation_category": "205049", "efficiency": 0.8073}, {"worker_code": "w-744053", "operation_code": "op-8365837083-016", "operation_category": "205049", "efficiency": 0.8068}, {"worker_code": "w-744053", "operation_code": "op-8366757976-218", "operation_category": "201001", "efficiency": 1.0814}, {"worker_code": "w-744053", "operation_code": "op-8365837976-018", "operation_category": "201001", "efficiency": 0.7884}, {"worker_code": "w-744053", "operation_code": "op-8366757478-007", "operation_category": "206051", "efficiency": 1.0709}, {"worker_code": "w-744053", "operation_code": "op-8366757976-228", "operation_category": "201001", "efficiency": 0.9129}, {"worker_code": "w-744053", "operation_code": "op-8370827976-335", "operation_category": "201001", "efficiency": 1.1765}, {"worker_code": "w-744053", "operation_code": "op-8380757976-158", "operation_category": "201001", "efficiency": 1.1723}, {"worker_code": "w-744053", "operation_code": "op-8365837976-664", "operation_category": "201001", "efficiency": 0.8043}, {"worker_code": "w-744053", "operation_code": "op-8370828384-050", "operation_category": "214133", "efficiency": 1.1992}], "operation_category_skill_list": [{"worker_code": "w-744053", "operation_category": "214133", "efficiency": 1.1789}, {"worker_code": "w-744053", "operation_category": "215149", "efficiency": 1.1058}, {"worker_code": "w-744053", "operation_category": "205049", "efficiency": 0.807}, {"worker_code": "w-744053", "operation_category": "213131", "efficiency": 0.904}, {"worker_code": "w-744053", "operation_category": "201001", "efficiency": 1.1413}, {"worker_code": "w-744053", "operation_category": "206057", "efficiency": 1.0009}], "curr_station_list": [{"station_code": "st-1205-1"}]}, {"worker_code": "w-743386", "operation_skill_list": [{"worker_code": "w-743386", "operation_code": "op-8390746890-018", "operation_category": "227184", "efficiency": 0.9918}, {"worker_code": "w-743386", "operation_code": "op-8365836783-148", "operation_category": "204042", "efficiency": 0.8}, {"worker_code": "w-743386", "operation_code": "op-8370656678-00002", "operation_category": "203233", "efficiency": 0.6239}, {"worker_code": "w-743386", "operation_code": "op-8365837976-00001", "operation_category": "201001", "efficiency": 0.9023}, {"worker_code": "w-743386", "operation_code": "op-8365837478-560", "operation_category": "206057", "efficiency": 0.8328}, {"worker_code": "w-743386", "operation_code": "op-8366757976-218", "operation_category": "201001", "efficiency": 0.9}, {"worker_code": "w-743386", "operation_code": "op-8370827976-335", "operation_category": "201001", "efficiency": 0.9}, {"worker_code": "w-743386", "operation_code": "op-8380757976-158", "operation_category": "201001", "efficiency": 0.8634}], "operation_category_skill_list": [{"worker_code": "w-743386", "operation_category": "214133", "efficiency": 1.3288}, {"worker_code": "w-743386", "operation_category": "206057", "efficiency": 0.8328}, {"worker_code": "w-743386", "operation_category": "201001", "efficiency": 0.9068}, {"worker_code": "w-743386", "operation_category": "215149", "efficiency": 0.8}, {"worker_code": "w-743386", "operation_category": "206051", "efficiency": 0.7365}, {"worker_code": "w-743386", "operation_category": "213131", "efficiency": 0.8}, {"worker_code": "w-743386", "operation_category": "208085", "efficiency": 0.6762}, {"worker_code": "w-743386", "operation_category": "216169", "efficiency": 0.9901}], "curr_station_list": [{"station_code": "st-1205-7"}]}, {"worker_code": "w-746134", "operation_skill_list": [{"worker_code": "w-746134", "operation_code": "op-8370828477-00016", "operation_category": "215149", "efficiency": 0.5765}, {"worker_code": "w-746134", "operation_code": "op-8370827478-214", "operation_category": "206051", "efficiency": 1.0322}, {"worker_code": "w-746134", "operation_code": "op-8365836783-00001", "operation_category": "204043", "efficiency": 0.5617}, {"worker_code": "w-746134", "operation_code": "op-8365836783-148", "operation_category": "204042", "efficiency": 0.4906}, {"worker_code": "w-746134", "operation_code": "op-8365838478-023", "operation_category": "245245", "efficiency": 0.8}, {"worker_code": "w-746134", "operation_code": "op-8380756584-137", "operation_category": "202015", "efficiency": 1.0317}, {"worker_code": "w-746134", "operation_code": "op-8380758283-143", "operation_category": "208076", "efficiency": 1.0319}, {"worker_code": "w-746134", "operation_code": "op-8370826584-105", "operation_category": "216155", "efficiency": 0.8}, {"worker_code": "w-746134", "operation_code": "op-8365838370-289", "operation_category": "211122", "efficiency": 0.561}, {"worker_code": "w-746134", "operation_code": "op-8380756584-068", "operation_category": "202025", "efficiency": 0.8}, {"worker_code": "w-746134", "operation_code": "op-8370828384-050", "operation_category": "214133", "efficiency": 1.0321}], "operation_category_skill_list": [{"worker_code": "w-746134", "operation_category": "214133", "efficiency": 0.9514}, {"worker_code": "w-746134", "operation_category": "206057", "efficiency": 0.561}, {"worker_code": "w-746134", "operation_category": "201001", "efficiency": 0.8}, {"worker_code": "w-746134", "operation_category": "213131", "efficiency": 0.8}, {"worker_code": "w-746134", "operation_category": "215149", "efficiency": 1.1621}, {"worker_code": "w-746134", "operation_category": "206051", "efficiency": 1.0322}, {"worker_code": "w-746134", "operation_category": "216169", "efficiency": 0.8971}], "curr_station_list": [{"station_code": "st-1205-5"}]}, {"worker_code": "w-670785", "operation_skill_list": [{"worker_code": "w-670785", "operation_code": "op-8365836783-148", "operation_category": "204042", "efficiency": 1.0639}, {"worker_code": "w-670785", "operation_code": "op-8366757478-007", "operation_category": "206051", "efficiency": 1.0}, {"worker_code": "w-670785", "operation_code": "op-8365838483-00277T", "operation_category": "216169", "efficiency": 0.9}, {"worker_code": "w-670785", "operation_code": "op-8365838370-286", "operation_category": "211117", "efficiency": 0.7293}, {"worker_code": "w-670785", "operation_code": "op-8365836584-233", "operation_category": "202012", "efficiency": 0.7291}], "operation_category_skill_list": [{"worker_code": "w-670785", "operation_category": "214133", "efficiency": 1.1123}, {"worker_code": "w-670785", "operation_category": "206057", "efficiency": 1.3487}, {"worker_code": "w-670785", "operation_category": "201001", "efficiency": 1.3478}, {"worker_code": "w-670785", "operation_category": "215149", "efficiency": 0.9}, {"worker_code": "w-670785", "operation_category": "206051", "efficiency": 0.9135}, {"worker_code": "w-670785", "operation_category": "208076", "efficiency": 0.9103}, {"worker_code": "w-670785", "operation_category": "245241", "efficiency": 0.9719}, {"worker_code": "w-670785", "operation_category": "216155", "efficiency": 0.9}, {"worker_code": "w-670785", "operation_category": "210110", "efficiency": 0.75}, {"worker_code": "w-670785", "operation_category": "202030", "efficiency": 1.0877}, {"worker_code": "w-670785", "operation_category": "211122", "efficiency": 0.9}], "curr_station_list": [{"station_code": "st-1205-23"}]}, {"worker_code": "w-741948", "operation_skill_list": [{"worker_code": "w-741948", "operation_code": "op-8370828065-286", "operation_category": "218175", "efficiency": 1.8592}, {"worker_code": "w-741948", "operation_code": "op-8380758079-161", "operation_category": "221178", "efficiency": 1.5}, {"worker_code": "w-741948", "operation_code": "op-8365838083-008", "operation_category": "223180", "efficiency": 1.3216}, {"worker_code": "w-741948", "operation_code": "op-8380758083-00001", "operation_category": "223180", "efficiency": 1.5813}, {"worker_code": "w-741948", "operation_code": "op-8366758072-286", "operation_category": "220177", "efficiency": 1.6628}, {"worker_code": "w-741948", "operation_code": "op-8366758079-229", "operation_category": "221178", "efficiency": 1.6489}, {"worker_code": "w-741948", "operation_code": "op-8365838079-002", "operation_category": "221178", "efficiency": 1.7979}, {"worker_code": "w-741948", "operation_code": "op-8370828072-390", "operation_category": "220177", "efficiency": 1.5717}, {"worker_code": "w-741948", "operation_code": "op-8366758065-200", "operation_category": "218175", "efficiency": 1.7139}, {"worker_code": "w-741948", "operation_code": "op-8366758079-005", "operation_category": "221178", "efficiency": 1.5}, {"worker_code": "w-741948", "operation_code": "op-8366758083-180", "operation_category": "223180", "efficiency": 1.5}, {"worker_code": "w-741948", "operation_code": "op-8370828065-00015", "operation_category": "218175", "efficiency": 1.699}, {"worker_code": "w-741948", "operation_code": "op-8370658083-003", "operation_category": "223180", "efficiency": 1.483}, {"worker_code": "w-741948", "operation_code": "op-8370828079-800", "operation_category": "221178", "efficiency": 1.6489}, {"worker_code": "w-741948", "operation_code": "op-8370828083-231", "operation_category": "223180", "efficiency": 1.7199}, {"worker_code": "w-741948", "operation_code": "op-8370828070-184", "operation_category": "219176", "efficiency": 1.5}, {"worker_code": "w-741948", "operation_code": "op-8365838079-130", "operation_category": "221178", "efficiency": 1.6062}, {"worker_code": "w-741948", "operation_code": "op-8366758079-008", "operation_category": "221178", "efficiency": 1.5}, {"worker_code": "w-741948", "operation_code": "op-8370828079-016", "operation_category": "221178", "efficiency": 1.2289}], "operation_category_skill_list": [], "curr_station_list": [{"station_code": "st-1205-3"}]}], "process_list": [{"operation": "op-8380756584-068", "operation_number": 300010, "part_code": "BJ06", "operation_category": "202025", "machine_type": "m-688067-01", "machine_type_2": "A", "standard_oper_time": 31.2, "fixed_station_code": "", "fixed_worker_code": ""}, {"operation": "op-8380756584-137", "operation_number": 300020, "part_code": "BJ06", "operation_category": "202015", "machine_type": "m-688067-01", "machine_type_2": "A", "standard_oper_time": 50.1, "fixed_station_code": "", "fixed_worker_code": ""}, {"operation": "op-8370828477-00016", "operation_number": 300030, "part_code": "BJ06", "operation_category": "215149", "machine_type": "m-6867-001", "machine_type_2": "A", "standard_oper_time": 19.32, "fixed_station_code": "", "fixed_worker_code": ""}, {"operation": "op-8370826584-105", "operation_number": 300040, "part_code": "BJ06", "operation_category": "216155", "machine_type": "m-688067-01", "machine_type_2": "A", "standard_oper_time": 57.3, "fixed_station_code": "", "fixed_worker_code": ""}, {"operation": "op-8380758283-143", "operation_number": 300050, "part_code": "BJ06", "operation_category": "208076", "machine_type": "m-688067-01", "machine_type_2": "A", "standard_oper_time": 99.6, "fixed_station_code": "", "fixed_worker_code": ""}, {"operation": "op-8370828384-050", "operation_number": 300060, "part_code": "BJ06", "operation_category": "214133", "machine_type": "m-688067-01", "machine_type_2": "A", "standard_oper_time": 20.1, "fixed_station_code": "", "fixed_worker_code": ""}, {"operation": "op-8370827478-214", "operation_number": 300070, "part_code": "BJ06", "operation_category": "206051", "machine_type": "m-688067-01", "machine_type_2": "A", "standard_oper_time": 69.42, "fixed_station_code": "", "fixed_worker_code": ""}, {"operation": "op-8366757478-007", "operation_number": 300080, "part_code": "BJ07", "operation_category": "206051", "machine_type": "m-688067-01", "machine_type_2": "A", "standard_oper_time": 71.7, "fixed_station_code": "", "fixed_worker_code": ""}, {"operation": "op-8366757478-004", "operation_number": 300090, "part_code": "BJ07", "operation_category": "206057", "machine_type": "m-688067-01", "machine_type_2": "A", "standard_oper_time": 31.74, "fixed_station_code": "", "fixed_worker_code": ""}, {"operation": "op-8370827976-335", "operation_number": 300100, "part_code": "BJ06", "operation_category": "201001", "machine_type": "m-756667-01", "machine_type_2": "A", "standard_oper_time": 49.5, "fixed_station_code": "", "fixed_worker_code": ""}, {"operation": "op-8380757976-158", "operation_number": 300110, "part_code": "BJ06", "operation_category": "201001", "machine_type": "m-756667-01", "machine_type_2": "A", "standard_oper_time": 38.28, "fixed_station_code": "", "fixed_worker_code": ""}, {"operation": "op-8366757976-220", "operation_number": 300120, "part_code": "BJ07", "operation_category": "201001", "machine_type": "m-756667-01", "machine_type_2": "A", "standard_oper_time": 45.18, "fixed_station_code": "", "fixed_worker_code": ""}, {"operation": "op-8366757976-218", "operation_number": 300140, "part_code": "BJ07", "operation_category": "201001", "machine_type": "m-756667-01", "machine_type_2": "A", "standard_oper_time": 25.44, "fixed_station_code": "", "fixed_worker_code": ""}, {"operation": "op-8380757976-00076T", "operation_number": 300130, "part_code": "BJ06", "operation_category": "201001", "machine_type": "m-756667-01", "machine_type_2": "A", "standard_oper_time": 45.42, "fixed_station_code": "", "fixed_worker_code": ""}, {"operation": "op-8370828065-286", "operation_number": 300160, "part_code": "BJ06", "operation_category": "218175", "machine_type": "m-848490-01", "machine_type_2": "A", "standard_oper_time": 29.88, "fixed_station_code": "", "fixed_worker_code": ""}, {"operation": "op-8366758079-005", "operation_number": 300170, "part_code": "BJ07", "operation_category": "221178", "machine_type": "m-848490-01", "machine_type_2": "A", "standard_oper_time": 14.4, "fixed_station_code": "", "fixed_worker_code": ""}, {"operation": "op-8366758079-008", "operation_number": 300180, "part_code": "BJ07", "operation_category": "221178", "machine_type": "m-848490-01", "machine_type_2": "A", "standard_oper_time": 25.5, "fixed_station_code": "", "fixed_worker_code": ""}, {"operation": "op-8366758065-200", "operation_number": 300190, "part_code": "BJ07", "operation_category": "218175", "machine_type": "m-848490-01", "machine_type_2": "A", "standard_oper_time": 25.8, "fixed_station_code": "", "fixed_worker_code": ""}, {"operation": "op-8370828070-184", "operation_number": 300200, "part_code": "BJ06", "operation_category": "219176", "machine_type": "m-848490-01", "machine_type_2": "A", "standard_oper_time": 90.6, "fixed_station_code": "", "fixed_worker_code": ""}, {"operation": "op-8370828065-00015", "operation_number": 300210, "part_code": "BJ06", "operation_category": "218175", "machine_type": "m-848490-01", "machine_type_2": "A", "standard_oper_time": 30.36, "fixed_station_code": "", "fixed_worker_code": ""}, {"operation": "op-8380758083-00001", "operation_number": 300220, "part_code": "BJ06", "operation_category": "223180", "machine_type": "m-848490-01", "machine_type_2": "A", "standard_oper_time": 29.22, "fixed_station_code": "", "fixed_worker_code": ""}, {"operation": "op-8370828072-390", "operation_number": 300230, "part_code": "BJ06", "operation_category": "220177", "machine_type": "m-848490-01", "machine_type_2": "A", "standard_oper_time": 57.42, "fixed_station_code": "", "fixed_worker_code": ""}, {"operation": "op-8366758072-286", "operation_number": 300240, "part_code": "BJ07", "operation_category": "220177", "machine_type": "m-848490-01", "machine_type_2": "A", "standard_oper_time": 26.04, "fixed_station_code": "", "fixed_worker_code": ""}, {"operation": "op-8370828079-800", "operation_number": 300250, "part_code": "BJ06", "operation_category": "221178", "machine_type": "m-848490-01", "machine_type_2": "A", "standard_oper_time": 27.36, "fixed_station_code": "", "fixed_worker_code": ""}, {"operation": "op-8380758079-161", "operation_number": 300260, "part_code": "BJ06", "operation_category": "221178", "machine_type": "m-848490-01", "machine_type_2": "A", "standard_oper_time": 17.82, "fixed_station_code": "", "fixed_worker_code": ""}, {"operation": "op-8366757478-092", "operation_number": 300270, "part_code": "BJ07", "operation_category": "206051", "machine_type": "m-688067-01", "machine_type_2": "A", "standard_oper_time": 59.04, "fixed_station_code": "", "fixed_worker_code": ""}, {"operation": "op-8366757976-228", "operation_number": 300280, "part_code": "BJ07", "operation_category": "201001", "machine_type": "m-756667-01", "machine_type_2": "A", "standard_oper_time": 42.24, "fixed_station_code": "", "fixed_worker_code": ""}, {"operation": "op-8370656678-00002", "operation_number": 300150, "part_code": "BJ08", "operation_category": "203233", "machine_type": "m-687675-01", "machine_type_2": "A", "standard_oper_time": 79.02, "fixed_station_code": "", "fixed_worker_code": ""}, {"operation": "op-8365837478-560", "operation_number": 300290, "part_code": "BJ08", "operation_category": "206057", "machine_type": "m-688067-01", "machine_type_2": "A", "standard_oper_time": 138.84, "fixed_station_code": "", "fixed_worker_code": ""}, {"operation": "op-8365837976-00001", "operation_number": 300300, "part_code": "BJ08", "operation_category": "201001", "machine_type": "m-756667-01", "machine_type_2": "A", "standard_oper_time": 118.5, "fixed_station_code": "", "fixed_worker_code": ""}, {"operation": "op-8390746890-018", "operation_number": 300310, "part_code": "BJ08", "operation_category": "227184", "machine_type": "m-689067-01", "machine_type_2": "A", "standard_oper_time": 32.7, "fixed_station_code": "", "fixed_worker_code": ""}, {"operation": "op-8370828383-014", "operation_number": 300320, "part_code": "BJ08", "operation_category": "213131", "machine_type": "m-688067-01", "machine_type_2": "A", "standard_oper_time": 48.66, "fixed_station_code": "", "fixed_worker_code": ""}, {"operation": "op-8365838369-270", "operation_number": 300330, "part_code": "BJ08", "operation_category": "210110", "machine_type": "m-688067-01", "machine_type_2": "A", "standard_oper_time": 213.6, "fixed_station_code": "", "fixed_worker_code": ""}, {"operation": "op-8365838477-119", "operation_number": 300340, "part_code": "BJ08", "operation_category": "215149", "machine_type": "m-6867-001", "machine_type_2": "A", "standard_oper_time": 19.44, "fixed_station_code": "", "fixed_worker_code": ""}, {"operation": "op-8366758079-229", "operation_number": 300350, "part_code": "BJ08", "operation_category": "221178", "machine_type": "m-848490-01", "machine_type_2": "A", "standard_oper_time": 17.7, "fixed_station_code": "", "fixed_worker_code": ""}, {"operation": "op-8365838079-002", "operation_number": 300360, "part_code": "BJ08", "operation_category": "221178", "machine_type": "m-848490-01", "machine_type_2": "A", "standard_oper_time": 54.18, "fixed_station_code": "", "fixed_worker_code": ""}, {"operation": "op-8370658083-003", "operation_number": 300370, "part_code": "BJ08", "operation_category": "223180", "machine_type": "m-848490-01", "machine_type_2": "A", "standard_oper_time": 16.08, "fixed_station_code": "", "fixed_worker_code": ""}, {"operation": "op-8370828079-016", "operation_number": 300380, "part_code": "BJ08", "operation_category": "221178", "machine_type": "m-848490-01", "machine_type_2": "A", "standard_oper_time": 18.0, "fixed_station_code": "", "fixed_worker_code": ""}, {"operation": "op-8365838079-130", "operation_number": 300390, "part_code": "BJ08", "operation_category": "221178", "machine_type": "m-848490-01", "machine_type_2": "A", "standard_oper_time": 37.02, "fixed_station_code": "", "fixed_worker_code": ""}, {"operation": "op-8380757083-006", "operation_number": 300400, "part_code": "BJ08", "operation_category": "205049", "machine_type": "m-688067-01", "machine_type_2": "A", "standard_oper_time": 21.54, "fixed_station_code": "", "fixed_worker_code": ""}, {"operation": "op-8370828283-238", "operation_number": 300410, "part_code": "BJ08", "operation_category": "208085", "machine_type": "m-688067-01", "machine_type_2": "A", "standard_oper_time": 53.52, "fixed_station_code": "", "fixed_worker_code": ""}, {"operation": "op-8370828384-599", "operation_number": 300420, "part_code": "BJ08", "operation_category": "214136", "machine_type": "m-688067-01", "machine_type_2": "A", "standard_oper_time": 35.1, "fixed_station_code": "", "fixed_worker_code": ""}, {"operation": "op-8366758283-178", "operation_number": 300430, "part_code": "BJ08", "operation_category": "208085", "machine_type": "m-688067-01", "machine_type_2": "A", "standard_oper_time": 50.76, "fixed_station_code": "", "fixed_worker_code": ""}, {"operation": "op-8366758384-337", "operation_number": 300440, "part_code": "BJ08", "operation_category": "214136", "machine_type": "m-688067-01", "machine_type_2": "A", "standard_oper_time": 33.24, "fixed_station_code": "", "fixed_worker_code": ""}, {"operation": "op-8383768384-052", "operation_number": 300450, "part_code": "BJ08", "operation_category": "214142", "machine_type": "m-838067-01", "machine_type_2": "A", "standard_oper_time": 55.08, "fixed_station_code": "", "fixed_worker_code": ""}, {"operation": "op-8365838369-326", "operation_number": 300460, "part_code": "BJ08", "operation_category": "210113", "machine_type": "m-688067-01", "machine_type_2": "A", "standard_oper_time": 233.88, "fixed_station_code": "", "fixed_worker_code": ""}, {"operation": "op-8365838384-339", "operation_number": 300470, "part_code": "BJ08", "operation_category": "214133", "machine_type": "m-686867-01", "machine_type_2": "A", "standard_oper_time": 58.32, "fixed_station_code": "", "fixed_worker_code": ""}, {"operation": "op-8365838083-008", "operation_number": 300480, "part_code": "BJ08", "operation_category": "223180", "machine_type": "m-848490-01", "machine_type_2": "A", "standard_oper_time": 61.14, "fixed_station_code": "", "fixed_worker_code": ""}, {"operation": "op-8370828083-231", "operation_number": 300490, "part_code": "BJ08", "operation_category": "223180", "machine_type": "m-848490-01", "machine_type_2": "A", "standard_oper_time": 17.82, "fixed_station_code": "", "fixed_worker_code": ""}, {"operation": "op-8366758083-180", "operation_number": 300500, "part_code": "BJ08", "operation_category": "223180", "machine_type": "m-848490-01", "machine_type_2": "A", "standard_oper_time": 11.52, "fixed_station_code": "", "fixed_worker_code": ""}, {"operation": "op-8390748474-025", "operation_number": 300510, "part_code": "BJ08", "operation_category": "235192", "machine_type": "m-847467-01", "machine_type_2": "A", "standard_oper_time": 65.94, "fixed_station_code": "", "fixed_worker_code": ""}, {"operation": "op-8390748474-019", "operation_number": 300520, "part_code": "BJ08", "operation_category": "235192", "machine_type": "m-847467-01", "machine_type_2": "A", "standard_oper_time": 33.24, "fixed_station_code": "", "fixed_worker_code": ""}, {"operation": "op-8365836584-584", "operation_number": 300530, "part_code": "BJ08", "operation_category": "202030", "machine_type": "m-688067-01", "machine_type_2": "A", "standard_oper_time": 51.18, "fixed_station_code": "", "fixed_worker_code": ""}, {"operation": "op-8365838370-009", "operation_number": 300540, "part_code": "BJ08", "operation_category": "211119", "machine_type": "m-688067-01", "machine_type_2": "A", "standard_oper_time": 140.64, "fixed_station_code": "", "fixed_worker_code": ""}, {"operation": "op-8365837478-112", "operation_number": 300550, "part_code": "BJ08", "operation_category": "206055", "machine_type": "m-688067-01", "machine_type_2": "A", "standard_oper_time": 32.4, "fixed_station_code": "", "fixed_worker_code": ""}, {"operation": "op-8365838370-289", "operation_number": 300560, "part_code": "BJ08", "operation_category": "211122", "machine_type": "m-688067-01", "machine_type_2": "A", "standard_oper_time": 44.7, "fixed_station_code": "", "fixed_worker_code": ""}, {"operation": "op-8365836783-00001", "operation_number": 300570, "part_code": "BJ08", "operation_category": "204043", "machine_type": "m-688067-01", "machine_type_2": "A", "standard_oper_time": 54.72, "fixed_station_code": "", "fixed_worker_code": ""}, {"operation": "op-8365838483-00277T", "operation_number": 300580, "part_code": "BJ08", "operation_category": "216169", "machine_type": "m-688067-01", "machine_type_2": "A", "standard_oper_time": 95.88, "fixed_station_code": "", "fixed_worker_code": ""}, {"operation": "op-8390748380-101", "operation_number": 300590, "part_code": "BJ08", "operation_category": "231188", "machine_type": "m-747767-01", "machine_type_2": "A", "standard_oper_time": 134.82, "fixed_station_code": "", "fixed_worker_code": ""}, {"operation": "op-8365836584-233", "operation_number": 300600, "part_code": "BJ08", "operation_category": "202012", "machine_type": "m-688067-01", "machine_type_2": "A", "standard_oper_time": 100.38, "fixed_station_code": "", "fixed_worker_code": ""}, {"operation": "op-8365838370-286", "operation_number": 300610, "part_code": "BJ08", "operation_category": "211117", "machine_type": "m-688067-01", "machine_type_2": "A", "standard_oper_time": 231.72, "fixed_station_code": "", "fixed_worker_code": ""}, {"operation": "op-8381848167-006", "operation_number": 300620, "part_code": "BJ08", "operation_category": "249219", "machine_type": "m-748990-01", "machine_type_2": "A", "standard_oper_time": 150.0, "fixed_station_code": "", "fixed_worker_code": "w-741978"}, {"operation": "op-8365838478-079", "operation_number": 300630, "part_code": "BJ08", "operation_category": "245241", "machine_type": "m-8371-001", "machine_type_2": "A", "standard_oper_time": 40.98, "fixed_station_code": "", "fixed_worker_code": ""}, {"operation": "op-8365838370-00012", "operation_number": 300640, "part_code": "BJ08", "operation_category": "211123", "machine_type": "m-688067-01", "machine_type_2": "A", "standard_oper_time": 108.3, "fixed_station_code": "", "fixed_worker_code": ""}, {"operation": "op-8376788478-208", "operation_number": 300650, "part_code": "BJ08", "operation_category": "245213", "machine_type": "m-8371-001", "machine_type_2": "A", "standard_oper_time": 22.08, "fixed_station_code": "", "fixed_worker_code": ""}, {"operation": "op-8365838370-017", "operation_number": 300660, "part_code": "BJ08", "operation_category": "211124", "machine_type": "m-688067-01", "machine_type_2": "A", "standard_oper_time": 105.18, "fixed_station_code": "", "fixed_worker_code": ""}, {"operation": "op-8365837976-664", "operation_number": 300670, "part_code": "BJ08", "operation_category": "201001", "machine_type": "m-756667-01", "machine_type_2": "A", "standard_oper_time": 50.28, "fixed_station_code": "", "fixed_worker_code": ""}, {"operation": "op-8365837976-018", "operation_number": 300680, "part_code": "BJ08", "operation_category": "201001", "machine_type": "m-756667-01", "machine_type_2": "A", "standard_oper_time": 43.14, "fixed_station_code": "", "fixed_worker_code": ""}, {"operation": "op-8365837083-019", "operation_number": 300690, "part_code": "BJ08", "operation_category": "205049", "machine_type": "m-688067-01", "machine_type_2": "A", "standard_oper_time": 48.96, "fixed_station_code": "", "fixed_worker_code": ""}, {"operation": "op-8365837083-016", "operation_number": 300700, "part_code": "BJ08", "operation_category": "205049", "machine_type": "m-688067-01", "machine_type_2": "A", "standard_oper_time": 33.12, "fixed_station_code": "", "fixed_worker_code": ""}, {"operation": "op-8390748474-00006", "operation_number": 300710, "part_code": "BJ08", "operation_category": "235192", "machine_type": "m-847467-01", "machine_type_2": "A", "standard_oper_time": 28.2, "fixed_station_code": "", "fixed_worker_code": ""}, {"operation": "op-8383708466-00013", "operation_number": 300720, "part_code": "BJ08", "operation_category": "237194", "machine_type": "m-8370-001", "machine_type_2": "A", "standard_oper_time": 246.24, "fixed_station_code": "", "fixed_worker_code": ""}, {"operation": "op-8383707283-095", "operation_number": 300730, "part_code": "BJ08", "operation_category": "241199", "machine_type": "m-8370-001", "machine_type_2": "A", "standard_oper_time": 72.0, "fixed_station_code": "", "fixed_worker_code": ""}, {"operation": "op-8365838478-023", "operation_number": 300740, "part_code": "BJ08", "operation_category": "245245", "machine_type": "m-8371-001", "machine_type_2": "A", "standard_oper_time": 55.44, "fixed_station_code": "", "fixed_worker_code": ""}, {"operation": "op-8365836783-148", "operation_number": 300750, "part_code": "BJ08", "operation_category": "204042", "machine_type": "m-688067-01", "machine_type_2": "A", "standard_oper_time": 22.5, "fixed_station_code": "", "fixed_worker_code": ""}, {"operation": "op-8381848167-007", "operation_number": 300760, "part_code": "BJ08", "operation_category": "249219", "machine_type": "m-748990-01", "machine_type_2": "A", "standard_oper_time": 90.6, "fixed_station_code": "", "fixed_worker_code": "w-741978"}], "machine_list": [{"machine_type": "m-838067-02", "is_mono": false, "is_movable": true, "is_machine_needed": true}, {"machine_type": "m-688067-02", "is_mono": false, "is_movable": true, "is_machine_needed": true}, {"machine_type": "m-829067-01", "is_mono": false, "is_movable": true, "is_machine_needed": true}, {"machine_type": "m-688067-03", "is_mono": false, "is_movable": true, "is_machine_needed": true}, {"machine_type": "m-906877-01", "is_mono": true, "is_movable": true, "is_machine_needed": true}, {"machine_type": "m-847467-03", "is_mono": false, "is_movable": true, "is_machine_needed": true}, {"machine_type": "m-847467-01", "is_mono": false, "is_movable": true, "is_machine_needed": true}, {"machine_type": "m-847467-02", "is_mono": false, "is_movable": true, "is_machine_needed": true}, {"machine_type": "m-687675-01", "is_mono": false, "is_movable": true, "is_machine_needed": true}, {"machine_type": "m-777467-01", "is_mono": false, "is_movable": true, "is_machine_needed": true}, {"machine_type": "m-688467-01", "is_mono": false, "is_movable": true, "is_machine_needed": true}, {"machine_type": "m-908867-02", "is_mono": false, "is_movable": true, "is_machine_needed": true}, {"machine_type": "m-908867-01", "is_mono": false, "is_movable": true, "is_machine_needed": true}, {"machine_type": "m-829067-02", "is_mono": false, "is_movable": true, "is_machine_needed": true}, {"machine_type": "m-887274-01", "is_mono": true, "is_movable": true, "is_machine_needed": true}, {"machine_type": "m-908474-01", "is_mono": true, "is_movable": false, "is_machine_needed": true}, {"machine_type": "m-906690-01", "is_mono": true, "is_movable": true, "is_machine_needed": true}, {"machine_type": "m-837770-01", "is_mono": true, "is_movable": false, "is_machine_needed": true}, {"machine_type": "m-688367-01", "is_mono": false, "is_movable": true, "is_machine_needed": true}, {"machine_type": "m-888067-01", "is_mono": false, "is_movable": true, "is_machine_needed": true}, {"machine_type": "m-756667-04", "is_mono": false, "is_movable": true, "is_machine_needed": true}, {"machine_type": "m-667567-01", "is_mono": true, "is_movable": true, "is_machine_needed": true}, {"machine_type": "m-688067-01", "is_mono": false, "is_movable": true, "is_machine_needed": true}, {"machine_type": "m-687584-01", "is_mono": false, "is_movable": true, "is_machine_needed": true}, {"machine_type": "m-838067-01", "is_mono": false, "is_movable": true, "is_machine_needed": true}, {"machine_type": "m-6867-001", "is_mono": false, "is_movable": true, "is_machine_needed": true}, {"machine_type": "m-756667-01", "is_mono": false, "is_movable": true, "is_machine_needed": true}, {"machine_type": "m-756667-02", "is_mono": false, "is_movable": true, "is_machine_needed": true}, {"machine_type": "m-756667-03", "is_mono": false, "is_movable": true, "is_machine_needed": true}, {"machine_type": "m-688376-01", "is_mono": false, "is_movable": true, "is_machine_needed": true}, {"machine_type": "m-906674-01", "is_mono": false, "is_movable": true, "is_machine_needed": true}, {"machine_type": "m-686867-01", "is_mono": false, "is_movable": true, "is_machine_needed": true}, {"machine_type": "m-687766-01", "is_mono": true, "is_movable": true, "is_machine_needed": true}, {"machine_type": "m-838376-01", "is_mono": false, "is_movable": true, "is_machine_needed": true}, {"machine_type": "m-688067-05", "is_mono": false, "is_movable": true, "is_machine_needed": true}, {"machine_type": "m-687584-02", "is_mono": false, "is_movable": true, "is_machine_needed": true}, {"machine_type": "m-688067-09", "is_mono": false, "is_movable": true, "is_machine_needed": true}, {"machine_type": "m-756874-01", "is_mono": false, "is_movable": true, "is_machine_needed": true}, {"machine_type": "m-829067-03", "is_mono": false, "is_movable": true, "is_machine_needed": true}, {"machine_type": "m-7567-002", "is_mono": false, "is_movable": true, "is_machine_needed": true}, {"machine_type": "m-7567-001", "is_mono": false, "is_movable": true, "is_machine_needed": true}, {"machine_type": "m-808967-01", "is_mono": false, "is_movable": true, "is_machine_needed": true}, {"machine_type": "m-708967-01", "is_mono": false, "is_movable": true, "is_machine_needed": true}, {"machine_type": "m-687567-01", "is_mono": true, "is_movable": false, "is_machine_needed": true}, {"machine_type": "m-689067-01", "is_mono": false, "is_movable": true, "is_machine_needed": true}, {"machine_type": "m-677567-01", "is_mono": false, "is_movable": true, "is_machine_needed": true}, {"machine_type": "m-837275-01", "is_mono": false, "is_movable": true, "is_machine_needed": true}, {"machine_type": "m-6890-001", "is_mono": false, "is_movable": true, "is_machine_needed": true}, {"machine_type": "m-686875-01", "is_mono": false, "is_movable": true, "is_machine_needed": true}, {"machine_type": "m-827467-01", "is_mono": false, "is_movable": true, "is_machine_needed": true}, {"machine_type": "m-756967-01", "is_mono": false, "is_movable": true, "is_machine_needed": true}, {"machine_type": "m-747767-01", "is_mono": false, "is_movable": true, "is_machine_needed": true}, {"machine_type": "m-688869-01", "is_mono": false, "is_movable": true, "is_machine_needed": true}, {"machine_type": "m-8370-001", "is_mono": true, "is_movable": true, "is_machine_needed": true}, {"machine_type": "m-848490-01", "is_mono": true, "is_movable": false, "is_machine_needed": true}, {"machine_type": "m-837771-01", "is_mono": true, "is_movable": true, "is_machine_needed": true}, {"machine_type": "m-8371-001", "is_mono": false, "is_movable": true, "is_machine_needed": false}, {"machine_type": "m-9074-001", "is_mono": false, "is_movable": true, "is_machine_needed": true}, {"machine_type": "m-748990-01", "is_mono": true, "is_movable": false, "is_machine_needed": true}, {"machine_type": "m-848468-01", "is_mono": true, "is_movable": false, "is_machine_needed": true}, {"machine_type": "m-677574-01", "is_mono": true, "is_movable": false, "is_machine_needed": true}, {"machine_type": "m-8878-001", "is_mono": false, "is_movable": true, "is_machine_needed": false}, {"machine_type": "m-688969-01", "is_mono": true, "is_movable": true, "is_machine_needed": true}, {"machine_type": "m-676684-01", "is_mono": false, "is_movable": true, "is_machine_needed": true}, {"machine_type": "m-6774-01", "is_mono": false, "is_movable": true, "is_machine_needed": true}, {"machine_type": "m-6780-01", "is_mono": false, "is_movable": true, "is_machine_needed": true}, {"machine_type": "m-678084-01", "is_mono": false, "is_movable": true, "is_machine_needed": true}, {"machine_type": "m-686667-01", "is_mono": false, "is_movable": true, "is_machine_needed": true}, {"machine_type": "m-6867-002", "is_mono": false, "is_movable": true, "is_machine_needed": true}, {"machine_type": "m-6867-01", "is_mono": false, "is_movable": true, "is_machine_needed": true}, {"machine_type": "m-687574-01", "is_mono": false, "is_movable": true, "is_machine_needed": true}, {"machine_type": "m-688067-01S01034", "is_mono": false, "is_movable": true, "is_machine_needed": true}, {"machine_type": "m-688067-04", "is_mono": false, "is_movable": true, "is_machine_needed": true}, {"machine_type": "m-688067-06", "is_mono": false, "is_movable": true, "is_machine_needed": true}, {"machine_type": "m-688067-07", "is_mono": false, "is_movable": true, "is_machine_needed": true}, {"machine_type": "m-688067-08", "is_mono": false, "is_movable": true, "is_machine_needed": true}, {"machine_type": "m-688067-10", "is_mono": false, "is_movable": true, "is_machine_needed": true}, {"machine_type": "m-6883-01", "is_mono": false, "is_movable": true, "is_machine_needed": true}, {"machine_type": "m-688976-01", "is_mono": false, "is_movable": true, "is_machine_needed": true}, {"machine_type": "m-708074-01", "is_mono": false, "is_movable": true, "is_machine_needed": true}, {"machine_type": "m-708074-02", "is_mono": false, "is_movable": true, "is_machine_needed": true}, {"machine_type": "m-708074-03", "is_mono": false, "is_movable": true, "is_machine_needed": true}, {"machine_type": "m-7567-003", "is_mono": false, "is_movable": true, "is_machine_needed": true}, {"machine_type": "m-7666-01", "is_mono": false, "is_movable": true, "is_machine_needed": true}, {"machine_type": "m-7680-01", "is_mono": false, "is_movable": true, "is_machine_needed": true}, {"machine_type": "m-7772-001", "is_mono": false, "is_movable": true, "is_machine_needed": true}, {"machine_type": "m-7772-003", "is_mono": false, "is_movable": true, "is_machine_needed": true}, {"machine_type": "m-778484-01", "is_mono": false, "is_movable": true, "is_machine_needed": true}, {"machine_type": "m-8067-001", "is_mono": false, "is_movable": true, "is_machine_needed": true}, {"machine_type": "m-8080-01", "is_mono": false, "is_movable": true, "is_machine_needed": true}, {"machine_type": "m-8190-0042", "is_mono": false, "is_movable": true, "is_machine_needed": true}, {"machine_type": "m-828174-01", "is_mono": false, "is_movable": true, "is_machine_needed": true}, {"machine_type": "m-829067-04", "is_mono": false, "is_movable": true, "is_machine_needed": true}, {"machine_type": "m-8371-01", "is_mono": false, "is_movable": true, "is_machine_needed": true}, {"machine_type": "m-838976-01", "is_mono": false, "is_movable": true, "is_machine_needed": true}, {"machine_type": "m-849084-01", "is_mono": false, "is_movable": true, "is_machine_needed": true}, {"machine_type": "m-8788-001", "is_mono": false, "is_movable": true, "is_machine_needed": true}, {"machine_type": "m-9080-01", "is_mono": false, "is_movable": true, "is_machine_needed": true}, {"machine_type": "m-748990-", "is_mono": false, "is_movable": true, "is_machine_needed": true}, {"machine_type": "m-7772-004", "is_mono": false, "is_movable": true, "is_machine_needed": true}, {"machine_type": "m-7772-024", "is_mono": false, "is_movable": true, "is_machine_needed": true}, {"machine_type": "m-7772-025", "is_mono": false, "is_movable": true, "is_machine_needed": true}, {"machine_type": "m-7772-026", "is_mono": false, "is_movable": true, "is_machine_needed": true}, {"machine_type": "m-838374-01", "is_mono": false, "is_movable": true, "is_machine_needed": true}, {"machine_type": "m-907767-01", "is_mono": false, "is_movable": true, "is_machine_needed": true}, {"machine_type": "m-847467-04", "is_mono": false, "is_movable": true, "is_machine_needed": true}], "station_list": [{"station_code": "st-1205-1", "line_number": 1, "curr_machine_list": [], "neighbor_station_list": [{"station_code": "st-1205-2"}, {"station_code": "st-1205-3"}, {"station_code": "st-1205-22"}, {"station_code": "st-1205-23"}, {"station_code": "st-1205-24"}]}, {"station_code": "st-1205-2", "line_number": 2, "curr_machine_list": [], "neighbor_station_list": [{"station_code": "st-1205-1"}, {"station_code": "st-1205-3"}, {"station_code": "st-1205-4"}, {"station_code": "st-1205-22"}, {"station_code": "st-1205-23"}, {"station_code": "st-1205-24"}]}, {"station_code": "st-1205-3", "line_number": 3, "curr_machine_list": [{"machine_type": "m-848490-01"}], "neighbor_station_list": [{"station_code": "st-1205-1"}, {"station_code": "st-1205-2"}, {"station_code": "st-1205-4"}, {"station_code": "st-1205-5"}, {"station_code": "st-1205-22"}, {"station_code": "st-1205-23"}, {"station_code": "st-1205-24"}]}, {"station_code": "st-1205-4", "line_number": 4, "curr_machine_list": [], "neighbor_station_list": [{"station_code": "st-1205-2"}, {"station_code": "st-1205-3"}, {"station_code": "st-1205-6"}, {"station_code": "st-1205-5"}, {"station_code": "st-1205-23"}, {"station_code": "st-1205-20"}, {"station_code": "st-1205-22"}, {"station_code": "st-1205-24"}]}, {"station_code": "st-1205-5", "line_number": 5, "curr_machine_list": [], "neighbor_station_list": [{"station_code": "st-1205-3"}, {"station_code": "st-1205-4"}, {"station_code": "st-1205-6"}, {"station_code": "st-1205-7"}, {"station_code": "st-1205-22"}, {"station_code": "st-1205-18"}, {"station_code": "st-1205-19"}, {"station_code": "st-1205-20"}, {"station_code": "st-1205-23"}]}, {"station_code": "st-1205-6", "line_number": 6, "curr_machine_list": [], "neighbor_station_list": [{"station_code": "st-1205-4"}, {"station_code": "st-1205-5"}, {"station_code": "st-1205-7"}, {"station_code": "st-1205-8"}, {"station_code": "st-1205-18"}, {"station_code": "st-1205-19"}, {"station_code": "st-1205-20"}]}, {"station_code": "st-1205-7", "line_number": 7, "curr_machine_list": [], "neighbor_station_list": [{"station_code": "st-1205-5"}, {"station_code": "st-1205-6"}, {"station_code": "st-1205-8"}, {"station_code": "st-1205-9"}, {"station_code": "st-1205-20"}, {"station_code": "st-1205-17"}, {"station_code": "st-1205-18"}, {"station_code": "st-1205-19"}]}, {"station_code": "st-1205-8", "line_number": 8, "curr_machine_list": [], "neighbor_station_list": [{"station_code": "st-1205-6"}, {"station_code": "st-1205-7"}, {"station_code": "st-1205-9"}, {"station_code": "st-1205-10"}, {"station_code": "st-1205-19"}, {"station_code": "st-1205-20"}, {"station_code": "st-1205-17"}, {"station_code": "st-1205-18"}, {"station_code": "st-1205-16"}]}, {"station_code": "st-1205-9", "line_number": 9, "curr_machine_list": [{"machine_type": "m-848490-01"}], "neighbor_station_list": [{"station_code": "st-1205-7"}, {"station_code": "st-1205-8"}, {"station_code": "st-1205-10"}, {"station_code": "st-1205-11"}, {"station_code": "st-1205-19"}, {"station_code": "st-1205-18"}, {"station_code": "st-1205-15"}, {"station_code": "st-1205-16"}, {"station_code": "st-1205-17"}]}, {"station_code": "st-1205-10", "line_number": 10, "curr_machine_list": [], "neighbor_station_list": [{"station_code": "st-1205-8"}, {"station_code": "st-1205-9"}, {"station_code": "st-1205-11"}, {"station_code": "st-1205-12"}, {"station_code": "st-1205-17"}, {"station_code": "st-1205-18"}, {"station_code": "st-1205-16"}, {"station_code": "st-1205-14"}, {"station_code": "st-1205-15"}]}, {"station_code": "st-1205-11", "line_number": 11, "curr_machine_list": [], "neighbor_station_list": [{"station_code": "st-1205-9"}, {"station_code": "st-1205-10"}, {"station_code": "st-1205-12"}, {"station_code": "st-1205-16"}, {"station_code": "st-1205-14"}, {"station_code": "st-1205-15"}, {"station_code": "st-1205-17"}]}, {"station_code": "st-1205-12", "line_number": 12, "curr_machine_list": [], "neighbor_station_list": [{"station_code": "st-1205-10"}, {"station_code": "st-1205-11"}, {"station_code": "st-1205-14"}, {"station_code": "st-1205-16"}, {"station_code": "st-1205-15"}]}, {"station_code": "st-1205-14", "line_number": 14, "curr_machine_list": [], "neighbor_station_list": [{"station_code": "st-1205-12"}, {"station_code": "st-1205-16"}, {"station_code": "st-1205-10"}, {"station_code": "st-1205-11"}, {"station_code": "st-1205-15"}]}, {"station_code": "st-1205-15", "line_number": 15, "curr_machine_list": [], "neighbor_station_list": [{"station_code": "st-1205-9"}, {"station_code": "st-1205-10"}, {"station_code": "st-1205-11"}, {"station_code": "st-1205-12"}, {"station_code": "st-1205-14"}, {"station_code": "st-1205-16"}, {"station_code": "st-1205-17"}]}, {"station_code": "st-1205-16", "line_number": 16, "curr_machine_list": [], "neighbor_station_list": [{"station_code": "st-1205-11"}, {"station_code": "st-1205-12"}, {"station_code": "st-1205-14"}, {"station_code": "st-1205-10"}, {"station_code": "st-1205-17"}, {"station_code": "st-1205-18"}, {"station_code": "st-1205-8"}, {"station_code": "st-1205-9"}, {"station_code": "st-1205-15"}]}, {"station_code": "st-1205-17", "line_number": 17, "curr_machine_list": [], "neighbor_station_list": [{"station_code": "st-1205-10"}, {"station_code": "st-1205-11"}, {"station_code": "st-1205-16"}, {"station_code": "st-1205-7"}, {"station_code": "st-1205-8"}, {"station_code": "st-1205-9"}, {"station_code": "st-1205-15"}, {"station_code": "st-1205-18"}, {"station_code": "st-1205-19"}]}, {"station_code": "st-1205-18", "line_number": 18, "curr_machine_list": [], "neighbor_station_list": [{"station_code": "st-1205-9"}, {"station_code": "st-1205-10"}, {"station_code": "st-1205-16"}, {"station_code": "st-1205-5"}, {"station_code": "st-1205-7"}, {"station_code": "st-1205-6"}, {"station_code": "st-1205-8"}, {"station_code": "st-1205-17"}, {"station_code": "st-1205-19"}, {"station_code": "st-1205-20"}]}, {"station_code": "st-1205-19", "line_number": 19, "curr_machine_list": [], "neighbor_station_list": [{"station_code": "st-1205-8"}, {"station_code": "st-1205-9"}, {"station_code": "st-1205-5"}, {"station_code": "st-1205-7"}, {"station_code": "st-1205-6"}, {"station_code": "st-1205-17"}, {"station_code": "st-1205-18"}, {"station_code": "st-1205-20"}]}, {"station_code": "st-1205-20", "line_number": 20, "curr_machine_list": [], "neighbor_station_list": [{"station_code": "st-1205-7"}, {"station_code": "st-1205-8"}, {"station_code": "st-1205-4"}, {"station_code": "st-1205-5"}, {"station_code": "st-1205-6"}, {"station_code": "st-1205-18"}, {"station_code": "st-1205-19"}, {"station_code": "st-1205-22"}]}, {"station_code": "st-1205-21", "line_number": 21, "curr_machine_list": [{"machine_type": "m-748990-01"}], "neighbor_station_list": []}, {"station_code": "st-1205-22", "line_number": 22, "curr_machine_list": [], "neighbor_station_list": [{"station_code": "st-1205-5"}, {"station_code": "st-1205-1"}, {"station_code": "st-1205-2"}, {"station_code": "st-1205-3"}, {"station_code": "st-1205-4"}, {"station_code": "st-1205-20"}, {"station_code": "st-1205-23"}, {"station_code": "st-1205-24"}]}, {"station_code": "st-1205-23", "line_number": 23, "curr_machine_list": [], "neighbor_station_list": [{"station_code": "st-1205-4"}, {"station_code": "st-1205-1"}, {"station_code": "st-1205-2"}, {"station_code": "st-1205-3"}, {"station_code": "st-1205-5"}, {"station_code": "st-1205-22"}, {"station_code": "st-1205-24"}]}, {"station_code": "st-1205-24", "line_number": 24, "curr_machine_list": [], "neighbor_station_list": [{"station_code": "st-1205-1"}, {"station_code": "st-1205-2"}, {"station_code": "st-1205-3"}, {"station_code": "st-1205-22"}, {"station_code": "st-1205-23"}, {"station_code": "st-1205-4"}]}], "joint_operation_list": [{"part_code": "BJ06", "joint_operation": "op-8365837478-560"}, {"part_code": "BJ07", "joint_operation": "op-8365837478-560"}], "config_param": {"max_worker_per_oper": 1, "max_station_per_worker": 3, "max_cycle_count": 4, "max_revisited_station_count": 2, "volatility_rate": 0.5, "volatility_weight": 0.3, "upph_weight": 0.7, "max_machine_per_station": 3, "max_station_per_oper": 1, "max_split_num": 3}}
