# Supplementary material for: Application of enhanced benders decomposition algorithm in circular assembly line balancing problem with task splitting
Source: PLoS One. 2025 Oct 6;20(10):e0333263. doi: 10.1371/journal.pone.0333263 (PMC12500168; doi:10.1371/journal.pone.0333263)
Supplement: S1 File — The raw statistical data underlying the key figures and tables. (ZIP) [file pone.0333263.s001.zip › Meta Data/instances/instance-48.txt]

{"worker_list": [{"worker_code": "w-000315", "operation_skill_list": [{"worker_code": "w-000315", "operation_code": "op-8383708466-055", "operation_category": "237194", "efficiency": 0.4882}], "operation_category_skill_list": [], "curr_station_list": [{"station_code": "st-1205-20"}]}, {"worker_code": "w-001059", "operation_skill_list": [{"worker_code": "w-001059", "operation_code": "op-8365838369-003", "operation_category": "210237", "efficiency": 0.8507}, {"worker_code": "w-001059", "operation_code": "op-8365838483-575", "operation_category": "216166", "efficiency": 0.7874}, {"worker_code": "w-001059", "operation_code": "op-8370828383-014", "operation_category": "213131", "efficiency": 0.7031}, {"worker_code": "w-001059", "operation_code": "op-8367766584-00018T", "operation_category": "202013", "efficiency": 0.9}, {"worker_code": "w-001059", "operation_code": "op-8365838477-119", "operation_category": "215149", "efficiency": 0.7285}], "operation_category_skill_list": [{"worker_code": "w-001059", "operation_category": "206058", "efficiency": 0.8}, {"worker_code": "w-001059", "operation_category": "215149", "efficiency": 0.7323}, {"worker_code": "w-001059", "operation_category": "205048", "efficiency": 0.5267}], "curr_station_list": [{"station_code": "st-1205-8"}]}, {"worker_code": "w-670785", "operation_skill_list": [{"worker_code": "w-670785", "operation_code": "op-8380757478-026", "operation_category": "206058", "efficiency": 0.9}, {"worker_code": "w-670785", "operation_code": "op-8365838478-00004", "operation_category": "245241", "efficiency": 0.85}, {"worker_code": "w-670785", "operation_code": "op-8365837976-063", "operation_category": "201001", "efficiency": 0.9}, {"worker_code": "w-670785", "operation_code": "op-8365838483-575", "operation_category": "216166", "efficiency": 1.1834}, {"worker_code": "w-670785", "operation_code": "op-8376786678-071", "operation_category": "203232", "efficiency": 0.85}, {"worker_code": "w-670785", "operation_code": "op-8366757478-007", "operation_category": "206051", "efficiency": 1.0}, {"worker_code": "w-670785", "operation_code": "op-8370827478-058", "operation_category": "206051", "efficiency": 0.9}, {"worker_code": "w-670785", "operation_code": "op-8376788384-00005", "operation_category": "214133", "efficiency": 0.85}, {"worker_code": "w-670785", "operation_code": "op-8376787083-072", "operation_category": "205046", "efficiency": 0.85}, {"worker_code": "w-670785", "operation_code": "op-8370828283-006", "operation_category": "208070", "efficiency": 1.2}, {"worker_code": "w-670785", "operation_code": "op-8366757478-034", "operation_category": "206057", "efficiency": 1.0}], "operation_category_skill_list": [{"worker_code": "w-670785", "operation_category": "201001", "efficiency": 1.349}, {"worker_code": "w-670785", "operation_category": "202010", "efficiency": 0.85}, {"worker_code": "w-670785", "operation_category": "214133", "efficiency": 1.1513}, {"worker_code": "w-670785", "operation_category": "215149", "efficiency": 0.9}, {"worker_code": "w-670785", "operation_category": "211116", "efficiency": 0.9}, {"worker_code": "w-670785", "operation_category": "202013", "efficiency": 0.9}, {"worker_code": "w-670785", "operation_category": "206057", "efficiency": 1.3506}, {"worker_code": "w-670785", "operation_category": "205048", "efficiency": 0.85}, {"worker_code": "w-670785", "operation_category": "202030", "efficiency": 1.0913}, {"worker_code": "w-670785", "operation_category": "216169", "efficiency": 0.9817}, {"worker_code": "w-670785", "operation_category": "211122", "efficiency": 0.9}], "curr_station_list": []}, {"worker_code": "w-701573", "operation_skill_list": [{"worker_code": "w-701573", "operation_code": "op-8366758283-331", "operation_category": "208085", "efficiency": 0.9}, {"worker_code": "w-701573", "operation_code": "op-8365837976-158", "operation_category": "201001", "efficiency": 0.6826}, {"worker_code": "w-701573", "operation_code": "op-8365837976-063", "operation_category": "201001", "efficiency": 0.6367}, {"worker_code": "w-701573", "operation_code": "op-8365836783-00001", "operation_category": "204043", "efficiency": 0.8}, {"worker_code": "w-701573", "operation_code": "op-8365838483-575", "operation_category": "216166", "efficiency": 0.85}, {"worker_code": "w-701573", "operation_code": "op-8376787976-106", "operation_category": "201001", "efficiency": 0.682}, {"worker_code": "w-701573", "operation_code": "op-8366758384-337", "operation_category": "214136", "efficiency": 0.6574}, {"worker_code": "w-701573", "operation_code": "op-8366758483-035", "operation_category": "216169", "efficiency": 0.8}, {"worker_code": "w-701573", "operation_code": "op-8365838370-289", "operation_category": "211122", "efficiency": 0.6827}, {"worker_code": "w-701573", "operation_code": "op-8376787478-105", "operation_category": "206055", "efficiency": 0.6826}, {"worker_code": "w-701573", "operation_code": "op-8365838370-062", "operation_category": "211123", "efficiency": 0.6354}, {"worker_code": "w-701573", "operation_code": "op-8366756678-053", "operation_category": "203040", "efficiency": 0.8}, {"worker_code": "w-701573", "operation_code": "op-8370828283-006", "operation_category": "208070", "efficiency": 0.9108}], "operation_category_skill_list": [{"worker_code": "w-701573", "operation_category": "215149", "efficiency": 0.7306}, {"worker_code": "w-701573", "operation_category": "211119", "efficiency": 0.95}, {"worker_code": "w-701573", "operation_category": "201001", "efficiency": 0.6656}, {"worker_code": "w-701573", "operation_category": "213131", "efficiency": 0.8}, {"worker_code": "w-701573", "operation_category": "203040", "efficiency": 0.8}, {"worker_code": "w-701573", "operation_category": "205049", "efficiency": 0.6662}], "curr_station_list": [{"station_code": "st-1205-10"}]}, {"worker_code": "w-741948", "operation_skill_list": [{"worker_code": "w-741948", "operation_code": "op-8366758083-037", "operation_category": "223180", "efficiency": 1.6447}, {"worker_code": "w-741948", "operation_code": "op-8370828065-286", "operation_category": "218175", "efficiency": 1.8655}, {"worker_code": "w-741948", "operation_code": "op-8366758079-226", "operation_category": "221178", "efficiency": 1.775}, {"worker_code": "w-741948", "operation_code": "op-8470658083-00002", "operation_category": "223180", "efficiency": 2.0}, {"worker_code": "w-741948", "operation_code": "op-8366758072-286", "operation_category": "220177", "efficiency": 1.6549}, {"worker_code": "w-741948", "operation_code": "op-8370828083-007", "operation_category": "223180", "efficiency": 1.5341}, {"worker_code": "w-741948", "operation_code": "op-8370828072-390", "operation_category": "220177", "efficiency": 1.574}, {"worker_code": "w-741948", "operation_code": "op-8366758065-200", "operation_category": "218175", "efficiency": 1.7014}, {"worker_code": "w-741948", "operation_code": "op-8365838079-00004", "operation_category": "221178", "efficiency": 1.2862}, {"worker_code": "w-741948", "operation_code": "op-8365838079-004", "operation_category": "221178", "efficiency": 1.513}, {"worker_code": "w-741948", "operation_code": "op-8370828065-00015", "operation_category": "218175", "efficiency": 1.696}, {"worker_code": "w-741948", "operation_code": "op-8376788080-099", "operation_category": "222179", "efficiency": 1.6308}, {"worker_code": "w-741948", "operation_code": "op-8366758083-054", "operation_category": "223180", "efficiency": 1.6447}, {"worker_code": "w-741948", "operation_code": "op-8366758079-225", "operation_category": "221178", "efficiency": 1.5297}, {"worker_code": "w-741948", "operation_code": "op-8370828079-016", "operation_category": "221178", "efficiency": 1.2908}], "operation_category_skill_list": [{"worker_code": "w-741948", "operation_category": "221178", "efficiency": 1.4793}], "curr_station_list": [{"station_code": "st-1205-3"}]}, {"worker_code": "w-741978", "operation_skill_list": [{"worker_code": "w-741978", "operation_code": "op-8381848167-006", "operation_category": "249219", "efficiency": 0.7079}, {"worker_code": "w-741978", "operation_code": "op-8381848167-007", "operation_category": "249219", "efficiency": 0.7953}], "operation_category_skill_list": [], "curr_station_list": [{"station_code": "st-1205-21"}]}, {"worker_code": "w-743097", "operation_skill_list": [{"worker_code": "w-743097", "operation_code": "op-8365837976-158", "operation_category": "201001", "efficiency": 0.8486}, {"worker_code": "w-743097", "operation_code": "op-8365836783-00001", "operation_category": "204043", "efficiency": 0.8522}, {"worker_code": "w-743097", "operation_code": "op-8365838370-009", "operation_category": "211119", "efficiency": 0.8828}, {"worker_code": "w-743097", "operation_code": "op-8365838483-575", "operation_category": "216166", "efficiency": 1.0001}, {"worker_code": "w-743097", "operation_code": "op-8376787976-106", "operation_category": "201001", "efficiency": 0.8326}, {"worker_code": "w-743097", "operation_code": "op-8390748474-025", "operation_category": "235192", "efficiency": 0.8164}, {"worker_code": "w-743097", "operation_code": "op-8365836584-584", "operation_category": "202030", "efficiency": 0.8801}, {"worker_code": "w-743097", "operation_code": "op-8365838370-289", "operation_category": "211122", "efficiency": 0.6622}, {"worker_code": "w-743097", "operation_code": "op-8376787478-105", "operation_category": "206055", "efficiency": 0.7635}], "operation_category_skill_list": [{"worker_code": "w-743097", "operation_category": "201001", "efficiency": 0.9119}, {"worker_code": "w-743097", "operation_category": "206057", "efficiency": 0.5846}, {"worker_code": "w-743097", "operation_category": "205049", "efficiency": 0.8}], "curr_station_list": [{"station_code": "st-1205-14"}]}, {"worker_code": "w-743154", "operation_skill_list": [{"worker_code": "w-743154", "operation_code": "op-8465836584-00014", "operation_category": "202010", "efficiency": 0.85}, {"worker_code": "w-743154", "operation_code": "op-8365836783-00001", "operation_category": "204043", "efficiency": 0.4818}, {"worker_code": "w-743154", "operation_code": "op-8365838483-575", "operation_category": "216166", "efficiency": 0.6358}, {"worker_code": "w-743154", "operation_code": "op-8366758384-00021", "operation_category": "205048", "efficiency": 0.9264}, {"worker_code": "w-743154", "operation_code": "op-8383768384-052", "operation_category": "214142", "efficiency": 0.7282}, {"worker_code": "w-743154", "operation_code": "op-8365836584-584", "operation_category": "202030", "efficiency": 0.9}, {"worker_code": "w-743154", "operation_code": "op-8366757478-007", "operation_category": "206051", "efficiency": 1.0246}, {"worker_code": "w-743154", "operation_code": "op-8365838370-289", "operation_category": "211122", "efficiency": 0.4957}, {"worker_code": "w-743154", "operation_code": "op-8365838369-326", "operation_category": "210113", "efficiency": 0.7754}, {"worker_code": "w-743154", "operation_code": "op-8365837976-033", "operation_category": "201230", "efficiency": 0.85}, {"worker_code": "w-743154", "operation_code": "op-8370828283-006", "operation_category": "208070", "efficiency": 1.2}, {"worker_code": "w-743154", "operation_code": "op-8366757478-034", "operation_category": "206057", "efficiency": 1.0154}], "operation_category_skill_list": [{"worker_code": "w-743154", "operation_category": "201001", "efficiency": 1.2842}, {"worker_code": "w-743154", "operation_category": "214133", "efficiency": 0.7031}, {"worker_code": "w-743154", "operation_category": "215149", "efficiency": 1.3485}, {"worker_code": "w-743154", "operation_category": "206057", "efficiency": 0.8509}, {"worker_code": "w-743154", "operation_category": "203232", "efficiency": 0.8045}, {"worker_code": "w-743154", "operation_category": "206051", "efficiency": 1.0246}, {"worker_code": "w-743154", "operation_category": "205046", "efficiency": 0.7985}], "curr_station_list": [{"station_code": "st-1205-23"}]}, {"worker_code": "w-743386", "operation_skill_list": [{"worker_code": "w-743386", "operation_code": "op-8390746890-018", "operation_category": "227184", "efficiency": 1.0244}, {"worker_code": "w-743386", "operation_code": "op-8365837976-00001", "operation_category": "201001", "efficiency": 0.9075}, {"worker_code": "w-743386", "operation_code": "op-8365837478-560", "operation_category": "206057", "efficiency": 0.8293}, {"worker_code": "w-743386", "operation_code": "op-8470656678-00002", "operation_category": "203233", "efficiency": 0.7002}], "operation_category_skill_list": [{"worker_code": "w-743386", "operation_category": "208085", "efficiency": 0.6662}, {"worker_code": "w-743386", "operation_category": "201001", "efficiency": 0.9102}, {"worker_code": "w-743386", "operation_category": "214133", "efficiency": 1.3303}, {"worker_code": "w-743386", "operation_category": "215149", "efficiency": 0.8}, {"worker_code": "w-743386", "operation_category": "213131", "efficiency": 0.8}, {"worker_code": "w-743386", "operation_category": "202013", "efficiency": 0.6864}, {"worker_code": "w-743386", "operation_category": "203040", "efficiency": 0.9}, {"worker_code": "w-743386", "operation_category": "216169", "efficiency": 0.9894}, {"worker_code": "w-743386", "operation_category": "206051", "efficiency": 0.7362}, {"worker_code": "w-743386", "operation_category": "206057", "efficiency": 0.8293}], "curr_station_list": [{"station_code": "st-1205-7"}]}, {"worker_code": "w-743774", "operation_skill_list": [{"worker_code": "w-743774", "operation_code": "op-8365837976-158", "operation_category": "201001", "efficiency": 0.7522}, {"worker_code": "w-743774", "operation_code": "op-8365837976-063", "operation_category": "201001", "efficiency": 0.9392}, {"worker_code": "w-743774", "operation_code": "op-8365838384-662", "operation_category": "214133", "efficiency": 0.8704}, {"worker_code": "w-743774", "operation_code": "op-8365838370-661", "operation_category": "211116", "efficiency": 0.5224}, {"worker_code": "w-743774", "operation_code": "op-8365836783-00001", "operation_category": "204043", "efficiency": 0.8}, {"worker_code": "w-743774", "operation_code": "op-8376787976-106", "operation_category": "201001", "efficiency": 0.7771}, {"worker_code": "w-743774", "operation_code": "op-8365838370-289", "operation_category": "211122", "efficiency": 0.7942}, {"worker_code": "w-743774", "operation_code": "op-8365837083-265", "operation_category": "205049", "efficiency": 0.9727}, {"worker_code": "w-743774", "operation_code": "op-8376787478-105", "operation_category": "206055", "efficiency": 0.7973}, {"worker_code": "w-743774", "operation_code": "op-8365836678-610", "operation_category": "203040", "efficiency": 0.8807}, {"worker_code": "w-743774", "operation_code": "op-8365838370-062", "operation_category": "211123", "efficiency": 0.7162}], "operation_category_skill_list": [{"worker_code": "w-743774", "operation_category": "245241", "efficiency": 0.8206}, {"worker_code": "w-743774", "operation_category": "201001", "efficiency": 0.8317}, {"worker_code": "w-743774", "operation_category": "203040", "efficiency": 0.8807}, {"worker_code": "w-743774", "operation_category": "235192", "efficiency": 0.5962}, {"worker_code": "w-743774", "operation_category": "202030", "efficiency": 0.8413}, {"worker_code": "w-743774", "operation_category": "214133", "efficiency": 0.8704}], "curr_station_list": [{"station_code": "st-1205-19"}]}, {"worker_code": "w-744053", "operation_skill_list": [{"worker_code": "w-744053", "operation_code": "op-8366758477-240", "operation_category": "215149", "efficiency": 0.9}, {"worker_code": "w-744053", "operation_code": "op-8370827976-164", "operation_category": "201001", "efficiency": 0.9}, {"worker_code": "w-744053", "operation_code": "op-8366758477-386", "operation_category": "215149", "efficiency": 0.9}, {"worker_code": "w-744053", "operation_code": "op-8366758384-00021", "operation_category": "205048", "efficiency": 0.9}, {"worker_code": "w-744053", "operation_code": "op-8366756678-222", "operation_category": "203040", "efficiency": 0.9}, {"worker_code": "w-744053", "operation_code": "op-8366757478-007", "operation_category": "206051", "efficiency": 1.069}, {"worker_code": "w-744053", "operation_code": "op-8366756678-387", "operation_category": "203040", "efficiency": 0.9}, {"worker_code": "w-744053", "operation_code": "op-8370828384-050", "operation_category": "214133", "efficiency": 1.1951}, {"worker_code": "w-744053", "operation_code": "op-8366756678-053", "operation_category": "203040", "efficiency": 1.1565}, {"worker_code": "w-744053", "operation_code": "op-8366757478-034", "operation_category": "206057", "efficiency": 0.719}], "operation_category_skill_list": [{"worker_code": "w-744053", "operation_category": "201001", "efficiency": 1.1412}, {"worker_code": "w-744053", "operation_category": "214133", "efficiency": 1.1677}, {"worker_code": "w-744053", "operation_category": "213131", "efficiency": 0.9045}, {"worker_code": "w-744053", "operation_category": "215149", "efficiency": 1.0374}, {"worker_code": "w-744053", "operation_category": "206057", "efficiency": 1.0049}, {"worker_code": "w-744053", "operation_category": "205049", "efficiency": 0.802}, {"worker_code": "w-744053", "operation_category": "206051", "efficiency": 1.069}, {"worker_code": "w-744053", "operation_category": "203040", "efficiency": 1.1454}], "curr_station_list": [{"station_code": "st-1205-1"}]}, {"worker_code": "w-746159", "operation_skill_list": [{"worker_code": "w-746159", "operation_code": "op-8465836584-00014", "operation_category": "202010", "efficiency": 0.9}, {"worker_code": "w-746159", "operation_code": "op-8365838384-662", "operation_category": "214133", "efficiency": 0.7901}, {"worker_code": "w-746159", "operation_code": "op-8365836584-584", "operation_category": "202030", "efficiency": 0.7479}, {"worker_code": "w-746159", "operation_code": "op-8365836678-610", "operation_category": "203040", "efficiency": 0.7901}], "operation_category_skill_list": [{"worker_code": "w-746159", "operation_category": "201001", "efficiency": 0.643}, {"worker_code": "w-746159", "operation_category": "245241", "efficiency": 0.8276}, {"worker_code": "w-746159", "operation_category": "205048", "efficiency": 1.163}, {"worker_code": "w-746159", "operation_category": "203040", "efficiency": 0.7901}, {"worker_code": "w-746159", "operation_category": "205049", "efficiency": 0.6908}, {"worker_code": "w-746159", "operation_category": "214133", "efficiency": 0.7918}, {"worker_code": "w-746159", "operation_category": "211123", "efficiency": 0.6446}], "curr_station_list": [{"station_code": "st-20000-125"}]}], "process_list": [{"operation": "op-8370828384-050", "operation_number": 200020, "part_code": "", "operation_category": "214133", "machine_type": "m-688067-01", "machine_type_2": "A", "standard_oper_time": 20.1, "fixed_station_code": "", "fixed_worker_code": ""}, {"operation": "op-8370827478-058", "operation_number": 300010, "part_code": "", "operation_category": "206051", "machine_type": "m-688067-01", "machine_type_2": "A", "standard_oper_time": 122.16, "fixed_station_code": "", "fixed_worker_code": ""}, {"operation": "op-8380757478-026", "operation_number": 300020, "part_code": "", "operation_category": "206058", "machine_type": "m-688067-01", "machine_type_2": "A", "standard_oper_time": 61.62, "fixed_station_code": "", "fixed_worker_code": ""}, {"operation": "op-8366757478-034", "operation_number": 300030, "part_code": "", "operation_category": "206057", "machine_type": "m-688067-01", "machine_type_2": "A", "standard_oper_time": 40.08, "fixed_station_code": "", "fixed_worker_code": ""}, {"operation": "op-8366758384-00021", "operation_number": 300040, "part_code": "", "operation_category": "205048", "machine_type": "m-688067-01", "machine_type_2": "A", "standard_oper_time": 29.22, "fixed_station_code": "", "fixed_worker_code": ""}, {"operation": "op-8366757478-007", "operation_number": 300050, "part_code": "", "operation_category": "206051", "machine_type": "m-688067-01", "machine_type_2": "A", "standard_oper_time": 78.66, "fixed_station_code": "", "fixed_worker_code": ""}, {"operation": "op-8366758477-386", "operation_number": 300060, "part_code": "", "operation_category": "215149", "machine_type": "m-6867-001", "machine_type_2": "A", "standard_oper_time": 23.46, "fixed_station_code": "", "fixed_worker_code": ""}, {"operation": "op-8366758477-240", "operation_number": 300070, "part_code": "", "operation_category": "215149", "machine_type": "m-6867-001", "machine_type_2": "A", "standard_oper_time": 23.34, "fixed_station_code": "", "fixed_worker_code": ""}, {"operation": "op-8370827976-164", "operation_number": 300080, "part_code": "", "operation_category": "201001", "machine_type": "m-756667-01", "machine_type_2": "A", "standard_oper_time": 63.06, "fixed_station_code": "", "fixed_worker_code": ""}, {"operation": "op-8366756678-387", "operation_number": 300090, "part_code": "", "operation_category": "203040", "machine_type": "m-687584-01", "machine_type_2": "A", "standard_oper_time": 58.32, "fixed_station_code": "", "fixed_worker_code": ""}, {"operation": "op-8366756678-222", "operation_number": 300100, "part_code": "", "operation_category": "203040", "machine_type": "m-687584-01", "machine_type_2": "A", "standard_oper_time": 93.54, "fixed_station_code": "", "fixed_worker_code": ""}, {"operation": "op-8366756678-053", "operation_number": 300110, "part_code": "", "operation_category": "203040", "machine_type": "m-687584-01", "machine_type_2": "A", "standard_oper_time": 38.58, "fixed_station_code": "", "fixed_worker_code": ""}, {"operation": "op-8370828065-00015", "operation_number": 300120, "part_code": "", "operation_category": "218175", "machine_type": "m-848490-01", "machine_type_2": "A", "standard_oper_time": 30.36, "fixed_station_code": "", "fixed_worker_code": ""}, {"operation": "op-8366758079-226", "operation_number": 300130, "part_code": "", "operation_category": "221178", "machine_type": "m-848490-01", "machine_type_2": "A", "standard_oper_time": 16.68, "fixed_station_code": "", "fixed_worker_code": ""}, {"operation": "op-8366758079-225", "operation_number": 300140, "part_code": "", "operation_category": "221178", "machine_type": "m-848490-01", "machine_type_2": "A", "standard_oper_time": 31.02, "fixed_station_code": "", "fixed_worker_code": ""}, {"operation": "op-8366758072-286", "operation_number": 300150, "part_code": "", "operation_category": "220177", "machine_type": "m-848490-01", "machine_type_2": "A", "standard_oper_time": 38.34, "fixed_station_code": "", "fixed_worker_code": ""}, {"operation": "op-8370828079-183", "operation_number": 300160, "part_code": "", "operation_category": "221178", "machine_type": "m-848490-01", "machine_type_2": "A", "standard_oper_time": 47.28, "fixed_station_code": "", "fixed_worker_code": ""}, {"operation": "op-8370828065-286", "operation_number": 300170, "part_code": "", "operation_category": "218175", "machine_type": "m-848490-01", "machine_type_2": "A", "standard_oper_time": 33.0, "fixed_station_code": "", "fixed_worker_code": ""}, {"operation": "op-8370828072-390", "operation_number": 300180, "part_code": "", "operation_category": "220177", "machine_type": "m-848490-01", "machine_type_2": "A", "standard_oper_time": 50.7, "fixed_station_code": "", "fixed_worker_code": ""}, {"operation": "op-8366758065-200", "operation_number": 300190, "part_code": "", "operation_category": "218175", "machine_type": "m-848490-01", "machine_type_2": "A", "standard_oper_time": 28.2, "fixed_station_code": "", "fixed_worker_code": ""}, {"operation": "op-8366758083-054", "operation_number": 300200, "part_code": "", "operation_category": "223180", "machine_type": "m-848490-01", "machine_type_2": "A", "standard_oper_time": 9.48, "fixed_station_code": "", "fixed_worker_code": ""}, {"operation": "op-8470656678-00002", "operation_number": 300210, "part_code": "", "operation_category": "203233", "machine_type": "m-687675-01", "machine_type_2": "A", "standard_oper_time": 81.96, "fixed_station_code": "", "fixed_worker_code": ""}, {"operation": "op-8365837478-560", "operation_number": 300220, "part_code": "", "operation_category": "206057", "machine_type": "m-688067-01", "machine_type_2": "A", "standard_oper_time": 108.12, "fixed_station_code": "", "fixed_worker_code": ""}, {"operation": "op-8365837976-00001", "operation_number": 300230, "part_code": "", "operation_category": "201001", "machine_type": "m-756667-01", "machine_type_2": "A", "standard_oper_time": 61.32, "fixed_station_code": "", "fixed_worker_code": ""}, {"operation": "op-8390746890-018", "operation_number": 300240, "part_code": "", "operation_category": "227184", "machine_type": "m-689067-01", "machine_type_2": "A", "standard_oper_time": 32.7, "fixed_station_code": "", "fixed_worker_code": ""}, {"operation": "op-8370828383-014", "operation_number": 300250, "part_code": "", "operation_category": "213131", "machine_type": "m-688067-01", "machine_type_2": "A", "standard_oper_time": 48.66, "fixed_station_code": "", "fixed_worker_code": ""}, {"operation": "op-8365838369-003", "operation_number": 300260, "part_code": "", "operation_category": "210237", "machine_type": "m-688067-01", "machine_type_2": "A", "standard_oper_time": 234.24, "fixed_station_code": "", "fixed_worker_code": ""}, {"operation": "op-8367766584-00018T", "operation_number": 300270, "part_code": "", "operation_category": "202013", "machine_type": "m-688067-01", "machine_type_2": "A", "standard_oper_time": 41.34, "fixed_station_code": "", "fixed_worker_code": ""}, {"operation": "op-8365838477-119", "operation_number": 300280, "part_code": "", "operation_category": "215149", "machine_type": "m-6867-001", "machine_type_2": "A", "standard_oper_time": 21.96, "fixed_station_code": "", "fixed_worker_code": ""}, {"operation": "op-8365838079-00004", "operation_number": 300290, "part_code": "", "operation_category": "221178", "machine_type": "m-848490-01", "machine_type_2": "A", "standard_oper_time": 53.16, "fixed_station_code": "", "fixed_worker_code": ""}, {"operation": "op-8470658083-00002", "operation_number": 300300, "part_code": "", "operation_category": "223180", "machine_type": "m-848490-01", "machine_type_2": "A", "standard_oper_time": 16.08, "fixed_station_code": "", "fixed_worker_code": ""}, {"operation": "op-8370828079-016", "operation_number": 300310, "part_code": "", "operation_category": "221178", "machine_type": "m-848490-01", "machine_type_2": "A", "standard_oper_time": 18.0, "fixed_station_code": "", "fixed_worker_code": ""}, {"operation": "op-8365838079-004", "operation_number": 300320, "part_code": "", "operation_category": "221178", "machine_type": "m-848490-01", "machine_type_2": "A", "standard_oper_time": 44.94, "fixed_station_code": "", "fixed_worker_code": ""}, {"operation": "op-8366758283-331", "operation_number": 300330, "part_code": "", "operation_category": "208085", "machine_type": "m-688067-01", "machine_type_2": "A", "standard_oper_time": 54.78, "fixed_station_code": "", "fixed_worker_code": ""}, {"operation": "op-8366758384-337", "operation_number": 300340, "part_code": "", "operation_category": "214136", "machine_type": "m-688067-01", "machine_type_2": "A", "standard_oper_time": 33.96, "fixed_station_code": "", "fixed_worker_code": ""}, {"operation": "op-8366758483-035", "operation_number": 300350, "part_code": "", "operation_category": "216169", "machine_type": "m-688067-01", "machine_type_2": "A", "standard_oper_time": 23.76, "fixed_station_code": "", "fixed_worker_code": ""}, {"operation": "op-8370828283-006", "operation_number": 300360, "part_code": "", "operation_category": "208070", "machine_type": "m-688067-01", "machine_type_2": "A", "standard_oper_time": 87.12, "fixed_station_code": "", "fixed_worker_code": ""}, {"operation": "op-8390748474-025", "operation_number": 300410, "part_code": "", "operation_category": "235192", "machine_type": "m-847467-03", "machine_type_2": "A", "standard_oper_time": 48.96, "fixed_station_code": "", "fixed_worker_code": ""}, {"operation": "op-8365838370-009", "operation_number": 300420, "part_code": "", "operation_category": "211119", "machine_type": "m-688067-01", "machine_type_2": "A", "standard_oper_time": 128.22, "fixed_station_code": "", "fixed_worker_code": ""}, {"operation": "op-8376787478-105", "operation_number": 300430, "part_code": "", "operation_category": "206055", "machine_type": "m-688067-01", "machine_type_2": "A", "standard_oper_time": 39.06, "fixed_station_code": "", "fixed_worker_code": ""}, {"operation": "op-8376787976-106", "operation_number": 300440, "part_code": "", "operation_category": "201001", "machine_type": "m-756667-01", "machine_type_2": "A", "standard_oper_time": 19.98, "fixed_station_code": "", "fixed_worker_code": ""}, {"operation": "op-8365838370-289", "operation_number": 300450, "part_code": "", "operation_category": "211122", "machine_type": "m-688067-01", "machine_type_2": "A", "standard_oper_time": 44.7, "fixed_station_code": "", "fixed_worker_code": ""}, {"operation": "op-8365836783-00001", "operation_number": 300460, "part_code": "", "operation_category": "204043", "machine_type": "m-688067-01", "machine_type_2": "A", "standard_oper_time": 53.22, "fixed_station_code": "", "fixed_worker_code": ""}, {"operation": "op-8365837976-158", "operation_number": 300470, "part_code": "", "operation_category": "201001", "machine_type": "m-756667-01", "machine_type_2": "A", "standard_oper_time": 22.2, "fixed_station_code": "", "fixed_worker_code": ""}, {"operation": "op-8365838483-575", "operation_number": 300480, "part_code": "", "operation_category": "216166", "machine_type": "m-688067-01", "machine_type_2": "A", "standard_oper_time": 454.74, "fixed_station_code": "", "fixed_worker_code": ""}, {"operation": "op-8366758083-037", "operation_number": 300490, "part_code": "", "operation_category": "223180", "machine_type": "m-848490-01", "machine_type_2": "A", "standard_oper_time": 11.52, "fixed_station_code": "", "fixed_worker_code": ""}, {"operation": "op-8370828083-007", "operation_number": 300500, "part_code": "", "operation_category": "223180", "machine_type": "m-848490-01", "machine_type_2": "A", "standard_oper_time": 19.14, "fixed_station_code": "", "fixed_worker_code": ""}, {"operation": "op-8376788080-099", "operation_number": 300520, "part_code": "", "operation_category": "222179", "machine_type": "m-848490-01", "machine_type_2": "A", "standard_oper_time": 12.0, "fixed_station_code": "", "fixed_worker_code": ""}, {"operation": "op-8365838370-062", "operation_number": 300530, "part_code": "", "operation_category": "211123", "machine_type": "m-688067-01", "machine_type_2": "A", "standard_oper_time": 47.52, "fixed_station_code": "", "fixed_worker_code": ""}, {"operation": "op-8365837976-063", "operation_number": 300540, "part_code": "", "operation_category": "201001", "machine_type": "m-756667-01", "machine_type_2": "A", "standard_oper_time": 22.92, "fixed_station_code": "", "fixed_worker_code": ""}, {"operation": "op-8365837083-265", "operation_number": 300550, "part_code": "", "operation_category": "205049", "machine_type": "m-688067-01", "machine_type_2": "A", "standard_oper_time": 22.2, "fixed_station_code": "", "fixed_worker_code": ""}, {"operation": "op-8365838370-661", "operation_number": 300560, "part_code": "", "operation_category": "211116", "machine_type": "m-688067-01", "machine_type_2": "A", "standard_oper_time": 123.9, "fixed_station_code": "", "fixed_worker_code": ""}, {"operation": "op-8365838384-662", "operation_number": 300570, "part_code": "", "operation_category": "214133", "machine_type": "m-686867-01", "machine_type_2": "A", "standard_oper_time": 31.26, "fixed_station_code": "", "fixed_worker_code": ""}, {"operation": "op-8365836678-610", "operation_number": 300580, "part_code": "", "operation_category": "203040", "machine_type": "m-687584-01", "machine_type_2": "A", "standard_oper_time": 43.56, "fixed_station_code": "", "fixed_worker_code": ""}, {"operation": "op-8383708466-055", "operation_number": 300610, "part_code": "", "operation_category": "237194", "machine_type": "m-8370-001", "machine_type_2": "A", "standard_oper_time": 166.02, "fixed_station_code": "", "fixed_worker_code": ""}, {"operation": "op-8381848167-006", "operation_number": 300620, "part_code": "", "operation_category": "249219", "machine_type": "m-748990-01", "machine_type_2": "A", "standard_oper_time": 150.0, "fixed_station_code": "st-1205-21", "fixed_worker_code": "w-741978"}, {"operation": "op-8383768384-052", "operation_number": 300630, "part_code": "", "operation_category": "214142", "machine_type": "m-838067-01", "machine_type_2": "A", "standard_oper_time": 55.08, "fixed_station_code": "", "fixed_worker_code": ""}, {"operation": "op-8365838369-326", "operation_number": 300640, "part_code": "", "operation_category": "210113", "machine_type": "m-688067-01", "machine_type_2": "A", "standard_oper_time": 233.88, "fixed_station_code": "", "fixed_worker_code": ""}, {"operation": "op-8365836584-584", "operation_number": 300650, "part_code": "", "operation_category": "202030", "machine_type": "m-688067-01", "machine_type_2": "A", "standard_oper_time": 51.18, "fixed_station_code": "", "fixed_worker_code": ""}, {"operation": "op-8365837976-033", "operation_number": 300660, "part_code": "", "operation_category": "201230", "machine_type": "m-756667-01", "machine_type_2": "A", "standard_oper_time": 95.04, "fixed_station_code": "", "fixed_worker_code": ""}, {"operation": "op-8465836584-00014", "operation_number": 300670, "part_code": "", "operation_category": "202010", "machine_type": "m-688067-01", "machine_type_2": "A", "standard_oper_time": 24.84, "fixed_station_code": "", "fixed_worker_code": ""}, {"operation": "op-8365838478-00004", "operation_number": 300680, "part_code": "", "operation_category": "245241", "machine_type": "m-8371-001", "machine_type_2": "A", "standard_oper_time": 52.92, "fixed_station_code": "", "fixed_worker_code": ""}, {"operation": "op-8376788384-00005", "operation_number": 300690, "part_code": "", "operation_category": "214133", "machine_type": "m-686867-01", "machine_type_2": "A", "standard_oper_time": 36.96, "fixed_station_code": "", "fixed_worker_code": ""}, {"operation": "op-8376786678-071", "operation_number": 300700, "part_code": "", "operation_category": "203232", "machine_type": "m-687584-01", "machine_type_2": "A", "standard_oper_time": 72.06, "fixed_station_code": "", "fixed_worker_code": ""}, {"operation": "op-8376787083-072", "operation_number": 300710, "part_code": "", "operation_category": "205046", "machine_type": "m-688067-01", "machine_type_2": "A", "standard_oper_time": 155.34, "fixed_station_code": "", "fixed_worker_code": ""}, {"operation": "op-8381848167-007", "operation_number": 300760, "part_code": "", "operation_category": "249219", "machine_type": "m-748990-01", "machine_type_2": "A", "standard_oper_time": 90.6, "fixed_station_code": "st-1205-21", "fixed_worker_code": "w-741978"}], "machine_list": [{"machine_type": "m-838067-02", "is_mono": false, "is_movable": true, "is_machine_needed": true}, {"machine_type": "m-688067-02", "is_mono": false, "is_movable": true, "is_machine_needed": true}, {"machine_type": "m-829067-01", "is_mono": false, "is_movable": true, "is_machine_needed": true}, {"machine_type": "m-688067-03", "is_mono": false, "is_movable": true, "is_machine_needed": true}, {"machine_type": "m-906877-01", "is_mono": true, "is_movable": true, "is_machine_needed": true}, {"machine_type": "m-847467-03", "is_mono": false, "is_movable": true, "is_machine_needed": true}, {"machine_type": "m-847467-01", "is_mono": false, "is_movable": true, "is_machine_needed": true}, {"machine_type": "m-847467-02", "is_mono": false, "is_movable": true, "is_machine_needed": true}, {"machine_type": "m-687675-01", "is_mono": false, "is_movable": true, "is_machine_needed": true}, {"machine_type": "m-777467-01", "is_mono": false, "is_movable": true, "is_machine_needed": true}, {"machine_type": "m-688467-01", "is_mono": false, "is_movable": true, "is_machine_needed": true}, {"machine_type": "m-908867-02", "is_mono": false, "is_movable": true, "is_machine_needed": true}, {"machine_type": "m-908867-01", "is_mono": false, "is_movable": true, "is_machine_needed": true}, {"machine_type": "m-829067-02", "is_mono": false, "is_movable": true, "is_machine_needed": true}, {"machine_type": "m-887274-01", "is_mono": true, "is_movable": true, "is_machine_needed": true}, {"machine_type": "m-908474-01", "is_mono": true, "is_movable": false, "is_machine_needed": true}, {"machine_type": "m-906690-01", "is_mono": true, "is_movable": true, "is_machine_needed": true}, {"machine_type": "m-837770-01", "is_mono": true, "is_movable": false, "is_machine_needed": true}, {"machine_type": "m-688367-01", "is_mono": false, "is_movable": true, "is_machine_needed": true}, {"machine_type": "m-888067-01", "is_mono": false, "is_movable": true, "is_machine_needed": true}, {"machine_type": "m-756667-04", "is_mono": false, "is_movable": true, "is_machine_needed": true}, {"machine_type": "m-667567-01", "is_mono": true, "is_movable": true, "is_machine_needed": true}, {"machine_type": "m-688067-01", "is_mono": false, "is_movable": true, "is_machine_needed": true}, {"machine_type": "m-687584-01", "is_mono": false, "is_movable": true, "is_machine_needed": true}, {"machine_type": "m-838067-01", "is_mono": false, "is_movable": true, "is_machine_needed": true}, {"machine_type": "m-6867-001", "is_mono": false, "is_movable": true, "is_machine_needed": true}, {"machine_type": "m-756667-01", "is_mono": false, "is_movable": true, "is_machine_needed": true}, {"machine_type": "m-756667-02", "is_mono": false, "is_movable": true, "is_machine_needed": true}, {"machine_type": "m-756667-03", "is_mono": false, "is_movable": true, "is_machine_needed": true}, {"machine_type": "m-688376-01", "is_mono": false, "is_movable": true, "is_machine_needed": true}, {"machine_type": "m-906674-01", "is_mono": false, "is_movable": true, "is_machine_needed": true}, {"machine_type": "m-686867-01", "is_mono": false, "is_movable": true, "is_machine_needed": true}, {"machine_type": "m-687766-01", "is_mono": true, "is_movable": true, "is_machine_needed": true}, {"machine_type": "m-838376-01", "is_mono": false, "is_movable": true, "is_machine_needed": true}, {"machine_type": "m-688067-05", "is_mono": false, "is_movable": true, "is_machine_needed": true}, {"machine_type": "m-687584-02", "is_mono": false, "is_movable": true, "is_machine_needed": true}, {"machine_type": "m-688067-09", "is_mono": false, "is_movable": true, "is_machine_needed": true}, {"machine_type": "m-756874-01", "is_mono": false, "is_movable": true, "is_machine_needed": true}, {"machine_type": "m-829067-03", "is_mono": false, "is_movable": true, "is_machine_needed": true}, {"machine_type": "m-7567-002", "is_mono": false, "is_movable": true, "is_machine_needed": true}, {"machine_type": "m-7567-001", "is_mono": false, "is_movable": true, "is_machine_needed": true}, {"machine_type": "m-808967-01", "is_mono": false, "is_movable": true, "is_machine_needed": true}, {"machine_type": "m-708967-01", "is_mono": false, "is_movable": true, "is_machine_needed": true}, {"machine_type": "m-687567-01", "is_mono": true, "is_movable": false, "is_machine_needed": true}, {"machine_type": "m-689067-01", "is_mono": false, "is_movable": true, "is_machine_needed": true}, {"machine_type": "m-677567-01", "is_mono": false, "is_movable": true, "is_machine_needed": true}, {"machine_type": "m-837275-01", "is_mono": false, "is_movable": true, "is_machine_needed": true}, {"machine_type": "m-6890-001", "is_mono": false, "is_movable": true, "is_machine_needed": true}, {"machine_type": "m-686875-01", "is_mono": false, "is_movable": true, "is_machine_needed": true}, {"machine_type": "m-827467-01", "is_mono": false, "is_movable": true, "is_machine_needed": true}, {"machine_type": "m-756967-01", "is_mono": false, "is_movable": true, "is_machine_needed": true}, {"machine_type": "m-747767-01", "is_mono": false, "is_movable": true, "is_machine_needed": true}, {"machine_type": "m-688869-01", "is_mono": false, "is_movable": true, "is_machine_needed": true}, {"machine_type": "m-8370-001", "is_mono": true, "is_movable": true, "is_machine_needed": true}, {"machine_type": "m-848490-01", "is_mono": true, "is_movable": false, "is_machine_needed": true}, {"machine_type": "m-837771-01", "is_mono": true, "is_movable": true, "is_machine_needed": true}, {"machine_type": "m-8371-001", "is_mono": false, "is_movable": true, "is_machine_needed": false}, {"machine_type": "m-9074-001", "is_mono": false, "is_movable": true, "is_machine_needed": true}, {"machine_type": "m-748990-01", "is_mono": true, "is_movable": false, "is_machine_needed": true}, {"machine_type": "m-848468-01", "is_mono": true, "is_movable": false, "is_machine_needed": true}, {"machine_type": "m-677574-01", "is_mono": true, "is_movable": false, "is_machine_needed": true}, {"machine_type": "m-8878-001", "is_mono": false, "is_movable": true, "is_machine_needed": false}, {"machine_type": "m-688969-01", "is_mono": true, "is_movable": true, "is_machine_needed": true}, {"machine_type": "m-676684-01", "is_mono": false, "is_movable": true, "is_machine_needed": true}, {"machine_type": "m-6774-01", "is_mono": false, "is_movable": true, "is_machine_needed": true}, {"machine_type": "m-6780-01", "is_mono": false, "is_movable": true, "is_machine_needed": true}, {"machine_type": "m-678084-01", "is_mono": false, "is_movable": true, "is_machine_needed": true}, {"machine_type": "m-686667-01", "is_mono": false, "is_movable": false, "is_machine_needed": true}, {"machine_type": "m-6867-002", "is_mono": false, "is_movable": true, "is_machine_needed": true}, {"machine_type": "m-6867-01", "is_mono": false, "is_movable": true, "is_machine_needed": true}, {"machine_type": "m-687574-01", "is_mono": false, "is_movable": true, "is_machine_needed": true}, {"machine_type": "m-688067-01S01034", "is_mono": false, "is_movable": true, "is_machine_needed": true}, {"machine_type": "m-688067-04", "is_mono": false, "is_movable": true, "is_machine_needed": true}, {"machine_type": "m-688067-06", "is_mono": false, "is_movable": true, "is_machine_needed": true}, {"machine_type": "m-688067-07", "is_mono": false, "is_movable": true, "is_machine_needed": true}, {"machine_type": "m-688067-08", "is_mono": false, "is_movable": true, "is_machine_needed": true}, {"machine_type": "m-688067-10", "is_mono": false, "is_movable": true, "is_machine_needed": true}, {"machine_type": "m-6883-01", "is_mono": false, "is_movable": true, "is_machine_needed": true}, {"machine_type": "m-688976-01", "is_mono": false, "is_movable": true, "is_machine_needed": true}, {"machine_type": "m-708074-01", "is_mono": false, "is_movable": true, "is_machine_needed": true}, {"machine_type": "m-708074-02", "is_mono": false, "is_movable": true, "is_machine_needed": true}, {"machine_type": "m-708074-03", "is_mono": false, "is_movable": true, "is_machine_needed": true}, {"machine_type": "m-7567-003", "is_mono": false, "is_movable": true, "is_machine_needed": true}, {"machine_type": "m-7666-01", "is_mono": false, "is_movable": true, "is_machine_needed": true}, {"machine_type": "m-7680-01", "is_mono": false, "is_movable": true, "is_machine_needed": true}, {"machine_type": "m-7772-001", "is_mono": false, "is_movable": true, "is_machine_needed": true}, {"machine_type": "m-7772-003", "is_mono": false, "is_movable": true, "is_machine_needed": true}, {"machine_type": "m-778484-01", "is_mono": false, "is_movable": true, "is_machine_needed": true}, {"machine_type": "m-8067-001", "is_mono": false, "is_movable": true, "is_machine_needed": true}, {"machine_type": "m-8080-01", "is_mono": false, "is_movable": true, "is_machine_needed": true}, {"machine_type": "m-8190-0042", "is_mono": false, "is_movable": true, "is_machine_needed": true}, {"machine_type": "m-828174-01", "is_mono": false, "is_movable": true, "is_machine_needed": true}, {"machine_type": "m-829067-04", "is_mono": false, "is_movable": true, "is_machine_needed": true}, {"machine_type": "m-8371-01", "is_mono": false, "is_movable": true, "is_machine_needed": true}, {"machine_type": "m-838976-01", "is_mono": false, "is_movable": true, "is_machine_needed": true}, {"machine_type": "m-849084-01", "is_mono": false, "is_movable": true, "is_machine_needed": true}, {"machine_type": "m-8788-001", "is_mono": false, "is_movable": true, "is_machine_needed": true}, {"machine_type": "m-9080-01", "is_mono": false, "is_movable": true, "is_machine_needed": true}, {"machine_type": "m-748990-", "is_mono": false, "is_movable": true, "is_machine_needed": true}, {"machine_type": "m-7772-004", "is_mono": false, "is_movable": true, "is_machine_needed": true}, {"machine_type": "m-7772-024", "is_mono": false, "is_movable": true, "is_machine_needed": true}, {"machine_type": "m-7772-025", "is_mono": false, "is_movable": true, "is_machine_needed": true}, {"machine_type": "m-7772-026", "is_mono": false, "is_movable": true, "is_machine_needed": true}, {"machine_type": "m-838374-01", "is_mono": false, "is_movable": true, "is_machine_needed": true}, {"machine_type": "m-907767-01", "is_mono": false, "is_movable": true, "is_machine_needed": true}, {"machine_type": "m-847467-04", "is_mono": false, "is_movable": true, "is_machine_needed": true}], "station_list": [{"station_code": "st-1205-1", "line_number": 1, "curr_machine_list": [], "neighbor_station_list": [{"station_code": "st-1205-2"}, {"station_code": "st-1205-3"}, {"station_code": "st-1205-22"}, {"station_code": "st-1205-23"}, {"station_code": "st-1205-24"}]}, {"station_code": "st-1205-10", "line_number": 10, "curr_machine_list": [], "neighbor_station_list": [{"station_code": "st-1205-8"}, {"station_code": "st-1205-9"}, {"station_code": "st-1205-11"}, {"station_code": "st-1205-12"}, {"station_code": "st-1205-17"}, {"station_code": "st-1205-18"}, {"station_code": "st-1205-16"}, {"station_code": "st-1205-14"}, {"station_code": "st-1205-15"}]}, {"station_code": "st-1205-11", "line_number": 11, "curr_machine_list": [], "neighbor_station_list": [{"station_code": "st-1205-9"}, {"station_code": "st-1205-10"}, {"station_code": "st-1205-12"}, {"station_code": "st-1205-16"}, {"station_code": "st-1205-14"}, {"station_code": "st-1205-15"}, {"station_code": "st-1205-17"}]}, {"station_code": "st-1205-12", "line_number": 12, "curr_machine_list": [], "neighbor_station_list": [{"station_code": "st-1205-10"}, {"station_code": "st-1205-11"}, {"station_code": "st-1205-14"}, {"station_code": "st-1205-16"}, {"station_code": "st-1205-15"}]}, {"station_code": "st-1205-14", "line_number": 14, "curr_machine_list": [], "neighbor_station_list": [{"station_code": "st-1205-12"}, {"station_code": "st-1205-16"}, {"station_code": "st-1205-10"}, {"station_code": "st-1205-11"}, {"station_code": "st-1205-15"}]}, {"station_code": "st-1205-15", "line_number": 15, "curr_machine_list": [], "neighbor_station_list": [{"station_code": "st-1205-9"}, {"station_code": "st-1205-10"}, {"station_code": "st-1205-11"}, {"station_code": "st-1205-12"}, {"station_code": "st-1205-14"}, {"station_code": "st-1205-16"}, {"station_code": "st-1205-17"}]}, {"station_code": "st-1205-16", "line_number": 16, "curr_machine_list": [], "neighbor_station_list": [{"station_code": "st-1205-11"}, {"station_code": "st-1205-12"}, {"station_code": "st-1205-14"}, {"station_code": "st-1205-10"}, {"station_code": "st-1205-17"}, {"station_code": "st-1205-18"}, {"station_code": "st-1205-8"}, {"station_code": "st-1205-9"}, {"station_code": "st-1205-15"}]}, {"station_code": "st-1205-17", "line_number": 17, "curr_machine_list": [], "neighbor_station_list": [{"station_code": "st-1205-10"}, {"station_code": "st-1205-11"}, {"station_code": "st-1205-16"}, {"station_code": "st-1205-7"}, {"station_code": "st-1205-8"}, {"station_code": "st-1205-9"}, {"station_code": "st-1205-15"}, {"station_code": "st-1205-18"}, {"station_code": "st-1205-19"}]}, {"station_code": "st-1205-18", "line_number": 18, "curr_machine_list": [], "neighbor_station_list": [{"station_code": "st-1205-9"}, {"station_code": "st-1205-10"}, {"station_code": "st-1205-16"}, {"station_code": "st-1205-5"}, {"station_code": "st-1205-7"}, {"station_code": "st-1205-6"}, {"station_code": "st-1205-8"}, {"station_code": "st-1205-17"}, {"station_code": "st-1205-19"}, {"station_code": "st-1205-20"}]}, {"station_code": "st-1205-19", "line_number": 19, "curr_machine_list": [], "neighbor_station_list": [{"station_code": "st-1205-8"}, {"station_code": "st-1205-9"}, {"station_code": "st-1205-5"}, {"station_code": "st-1205-7"}, {"station_code": "st-1205-6"}, {"station_code": "st-1205-17"}, {"station_code": "st-1205-18"}, {"station_code": "st-1205-20"}]}, {"station_code": "st-1205-2", "line_number": 2, "curr_machine_list": [], "neighbor_station_list": [{"station_code": "st-1205-1"}, {"station_code": "st-1205-3"}, {"station_code": "st-1205-4"}, {"station_code": "st-1205-22"}, {"station_code": "st-1205-23"}, {"station_code": "st-1205-24"}]}, {"station_code": "st-1205-20", "line_number": 20, "curr_machine_list": [], "neighbor_station_list": [{"station_code": "st-1205-7"}, {"station_code": "st-1205-8"}, {"station_code": "st-1205-4"}, {"station_code": "st-1205-5"}, {"station_code": "st-1205-6"}, {"station_code": "st-1205-18"}, {"station_code": "st-1205-19"}, {"station_code": "st-1205-22"}]}, {"station_code": "st-1205-21", "line_number": 21, "curr_machine_list": [{"machine_type": "m-748990-01"}], "neighbor_station_list": []}, {"station_code": "st-1205-22", "line_number": 22, "curr_machine_list": [], "neighbor_station_list": [{"station_code": "st-1205-5"}, {"station_code": "st-1205-1"}, {"station_code": "st-1205-2"}, {"station_code": "st-1205-3"}, {"station_code": "st-1205-4"}, {"station_code": "st-1205-20"}, {"station_code": "st-1205-23"}, {"station_code": "st-1205-24"}]}, {"station_code": "st-1205-23", "line_number": 23, "curr_machine_list": [], "neighbor_station_list": [{"station_code": "st-1205-4"}, {"station_code": "st-1205-1"}, {"station_code": "st-1205-2"}, {"station_code": "st-1205-3"}, {"station_code": "st-1205-5"}, {"station_code": "st-1205-22"}, {"station_code": "st-1205-24"}]}, {"station_code": "st-1205-24", "line_number": 24, "curr_machine_list": [], "neighbor_station_list": [{"station_code": "st-1205-1"}, {"station_code": "st-1205-2"}, {"station_code": "st-1205-3"}, {"station_code": "st-1205-22"}, {"station_code": "st-1205-23"}, {"station_code": "st-1205-4"}]}, {"station_code": "st-1205-3", "line_number": 3, "curr_machine_list": [{"machine_type": "m-848490-01"}], "neighbor_station_list": [{"station_code": "st-1205-1"}, {"station_code": "st-1205-2"}, {"station_code": "st-1205-4"}, {"station_code": "st-1205-5"}, {"station_code": "st-1205-22"}, {"station_code": "st-1205-23"}, {"station_code": "st-1205-24"}]}, {"station_code": "st-1205-4", "line_number": 4, "curr_machine_list": [], "neighbor_station_list": [{"station_code": "st-1205-2"}, {"station_code": "st-1205-3"}, {"station_code": "st-1205-6"}, {"station_code": "st-1205-5"}, {"station_code": "st-1205-23"}, {"station_code": "st-1205-20"}, {"station_code": "st-1205-22"}, {"station_code": "st-1205-24"}]}, {"station_code": "st-1205-5", "line_number": 5, "curr_machine_list": [], "neighbor_station_list": [{"station_code": "st-1205-3"}, {"station_code": "st-1205-4"}, {"station_code": "st-1205-6"}, {"station_code": "st-1205-7"}, {"station_code": "st-1205-22"}, {"station_code": "st-1205-18"}, {"station_code": "st-1205-19"}, {"station_code": "st-1205-20"}, {"station_code": "st-1205-23"}]}, {"station_code": "st-1205-6", "line_number": 6, "curr_machine_list": [], "neighbor_station_list": [{"station_code": "st-1205-4"}, {"station_code": "st-1205-5"}, {"station_code": "st-1205-7"}, {"station_code": "st-1205-8"}, {"station_code": "st-1205-18"}, {"station_code": "st-1205-19"}, {"station_code": "st-1205-20"}]}, {"station_code": "st-1205-7", "line_number": 7, "curr_machine_list": [], "neighbor_station_list": [{"station_code": "st-1205-5"}, {"station_code": "st-1205-6"}, {"station_code": "st-1205-8"}, {"station_code": "st-1205-9"}, {"station_code": "st-1205-20"}, {"station_code": "st-1205-17"}, {"station_code": "st-1205-18"}, {"station_code": "st-1205-19"}]}, {"station_code": "st-1205-8", "line_number": 8, "curr_machine_list": [], "neighbor_station_list": [{"station_code": "st-1205-6"}, {"station_code": "st-1205-7"}, {"station_code": "st-1205-9"}, {"station_code": "st-1205-10"}, {"station_code": "st-1205-19"}, {"station_code": "st-1205-20"}, {"station_code": "st-1205-17"}, {"station_code": "st-1205-18"}, {"station_code": "st-1205-16"}]}, {"station_code": "st-1205-9", "line_number": 9, "curr_machine_list": [{"machine_type": "m-848490-01"}], "neighbor_station_list": [{"station_code": "st-1205-7"}, {"station_code": "st-1205-8"}, {"station_code": "st-1205-10"}, {"station_code": "st-1205-11"}, {"station_code": "st-1205-19"}, {"station_code": "st-1205-18"}, {"station_code": "st-1205-15"}, {"station_code": "st-1205-16"}, {"station_code": "st-1205-17"}]}], "joint_operation_list": [], "config_param": {"max_worker_per_oper": 2, "max_station_per_worker": 3, "max_cycle_count": 5, "max_revisited_station_count": 3, "volatility_rate": 1.0, "volatility_weight": 0.3, "upph_weight": 0.7, "max_machine_per_station": 3, "max_station_per_oper": 2, "max_split_num": 3}}
