# Supplementary material for: Application of enhanced benders decomposition algorithm in circular assembly line balancing problem with task splitting
Source: PLoS One. 2025 Oct 6;20(10):e0333263. doi: 10.1371/journal.pone.0333263 (PMC12500168; doi:10.1371/journal.pone.0333263)
Supplement: S1 File — The raw statistical data underlying the key figures and tables. (ZIP) [file pone.0333263.s001.zip › Meta Data/instances/instance-5.txt]

{"worker_list": [{"worker_code": "w-000467", "operation_skill_list": [{"worker_code": "w-000467", "operation_code": "op-7677838477-00009", "operation_category": "215149", "efficiency": 1.053}, {"worker_code": "w-000467", "operation_code": "op-7665838477-037", "operation_category": "215149", "efficiency": 0.7}, {"worker_code": "w-000467", "operation_code": "op-7676788477-101", "operation_category": "215149", "efficiency": 0.8}, {"worker_code": "w-000467", "operation_code": "op-7665836584-636", "operation_category": "202013", "efficiency": 0.75}, {"worker_code": "w-000467", "operation_code": "op-7666758384-00017", "operation_category": "214133", "efficiency": 0.8}, {"worker_code": "w-000467", "operation_code": "op-7665836584-00567T", "operation_category": "202013", "efficiency": 1.0}, {"worker_code": "w-000467", "operation_code": "op-7665836887-512", "operation_category": "244211", "efficiency": 1.5}], "operation_category_skill_list": [{"worker_code": "w-000467", "operation_category": "201001", "efficiency": 0.75}, {"worker_code": "w-000467", "operation_category": "214133", "efficiency": 0.8}, {"worker_code": "w-000467", "operation_category": "206057", "efficiency": 0.6894}, {"worker_code": "w-000467", "operation_category": "216169", "efficiency": 0.6893}, {"worker_code": "w-000467", "operation_category": "215149", "efficiency": 1.053}, {"worker_code": "w-000467", "operation_category": "206055", "efficiency": 0.8}, {"worker_code": "w-000467", "operation_category": "205048", "efficiency": 0.8}, {"worker_code": "w-000467", "operation_category": "245241", "efficiency": 0.8}], "curr_station_list": [{"station_code": "st-20000-43"}]}, {"worker_code": "w-000559", "operation_skill_list": [{"worker_code": "w-000559", "operation_code": "op-7665838477-037", "operation_category": "215149", "efficiency": 0.9123}, {"worker_code": "w-000559", "operation_code": "op-7676788477-101", "operation_category": "215149", "efficiency": 1.1816}, {"worker_code": "w-000559", "operation_code": "op-7665838366-158", "operation_category": "209103", "efficiency": 1.1304}, {"worker_code": "w-000559", "operation_code": "op-7665838478-107", "operation_category": "245241", "efficiency": 1.1526}, {"worker_code": "w-000559", "operation_code": "op-7676788366-030", "operation_category": "209103", "efficiency": 1.1298}, {"worker_code": "w-000559", "operation_code": "op-7665838384-778", "operation_category": "214138", "efficiency": 1.3804}], "operation_category_skill_list": [{"worker_code": "w-000559", "operation_category": "215149", "efficiency": 1.0132}, {"worker_code": "w-000559", "operation_category": "201001", "efficiency": 0.8}, {"worker_code": "w-000559", "operation_category": "202013", "efficiency": 0.8}, {"worker_code": "w-000559", "operation_category": "245242", "efficiency": 0.8}, {"worker_code": "w-000559", "operation_category": "216169", "efficiency": 0.636}, {"worker_code": "w-000559", "operation_category": "214138", "efficiency": 1.0329}, {"worker_code": "w-000559", "operation_category": "205048", "efficiency": 0.8769}, {"worker_code": "w-000559", "operation_category": "245241", "efficiency": 1.1454}], "curr_station_list": [{"station_code": "st-1203-20"}]}, {"worker_code": "w-740928", "operation_skill_list": [{"worker_code": "w-740928", "operation_code": "op-7665836584-00070", "operation_category": "202030", "efficiency": 1.5}, {"worker_code": "w-740928", "operation_code": "op-7666758384-00017", "operation_category": "214133", "efficiency": 1.3965}, {"worker_code": "w-740928", "operation_code": "op-7665838369-067", "operation_category": "210105", "efficiency": 1.2}, {"worker_code": "w-740928", "operation_code": "op-7665837976-140", "operation_category": "201230", "efficiency": 1.1746}, {"worker_code": "w-740928", "operation_code": "op-7665838384-066", "operation_category": "214138", "efficiency": 1.1718}], "operation_category_skill_list": [{"worker_code": "w-740928", "operation_category": "201001", "efficiency": 0.5651}, {"worker_code": "w-740928", "operation_category": "214133", "efficiency": 1.3965}, {"worker_code": "w-740928", "operation_category": "216169", "efficiency": 0.4082}, {"worker_code": "w-740928", "operation_category": "214138", "efficiency": 1.2186}, {"worker_code": "w-740928", "operation_category": "206055", "efficiency": 0.7348}, {"worker_code": "w-740928", "operation_category": "245241", "efficiency": 1.3018}], "curr_station_list": [{"station_code": "st-1203-17"}]}, {"worker_code": "w-741179", "operation_skill_list": [{"worker_code": "w-741179", "operation_code": "op-7670828383-00004", "operation_category": "213131", "efficiency": 1.2388}, {"worker_code": "w-741179", "operation_code": "op-7670827976-344", "operation_category": "201001", "efficiency": 0.8408}, {"worker_code": "w-741179", "operation_code": "op-7666758384-00017", "operation_category": "214133", "efficiency": 0.738}, {"worker_code": "w-741179", "operation_code": "op-7665837976-236", "operation_category": "201001", "efficiency": 0.8486}, {"worker_code": "w-741179", "operation_code": "op-7665837478-234", "operation_category": "206057", "efficiency": 1.2806}, {"worker_code": "w-741179", "operation_code": "op-7665837478-030", "operation_category": "206057", "efficiency": 1.2604}, {"worker_code": "w-741179", "operation_code": "op-7670828384-00068T", "operation_category": "214133", "efficiency": 0.8}, {"worker_code": "w-741179", "operation_code": "op-7665837478-529", "operation_category": "206057", "efficiency": 1.2173}, {"worker_code": "w-741179", "operation_code": "op-7670827976-378", "operation_category": "201001", "efficiency": 0.835}, {"worker_code": "w-741179", "operation_code": "op-7670828384-447", "operation_category": "205048", "efficiency": 1.2209}, {"worker_code": "w-741179", "operation_code": "op-7666757478-016", "operation_category": "206057", "efficiency": 0.9658}, {"worker_code": "w-741179", "operation_code": "op-7666758383-00004", "operation_category": "213131", "efficiency": 1.2388}], "operation_category_skill_list": [{"worker_code": "w-741179", "operation_category": "201001", "efficiency": 1.4345}, {"worker_code": "w-741179", "operation_category": "214133", "efficiency": 0.765}, {"worker_code": "w-741179", "operation_category": "214138", "efficiency": 1.1175}, {"worker_code": "w-741179", "operation_category": "206058", "efficiency": 1.0969}, {"worker_code": "w-741179", "operation_category": "206055", "efficiency": 0.8639}, {"worker_code": "w-741179", "operation_category": "206056", "efficiency": 0.8}], "curr_station_list": [{"station_code": "st-1203-1"}]}, {"worker_code": "w-742939", "operation_skill_list": [{"worker_code": "w-742939", "operation_code": "op-7681848167-006", "operation_category": "249219", "efficiency": 1.0243}], "operation_category_skill_list": [], "curr_station_list": [{"station_code": "st-1203-23"}]}, {"worker_code": "w-743676", "operation_skill_list": [{"worker_code": "w-743676", "operation_code": "op-7665838083-095", "operation_category": "220177", "efficiency": 0.8}, {"worker_code": "w-743676", "operation_code": "op-7676788080-026", "operation_category": "222179", "efficiency": 1.3435}, {"worker_code": "w-743676", "operation_code": "op-7666758080-00001", "operation_category": "222179", "efficiency": 1.1633}, {"worker_code": "w-743676", "operation_code": "op-7665838080-018", "operation_category": "222179", "efficiency": 1.0133}, {"worker_code": "w-743676", "operation_code": "op-7666758080-021", "operation_category": "222179", "efficiency": 1.5917}, {"worker_code": "w-743676", "operation_code": "op-7665838070-121", "operation_category": "219176", "efficiency": 1.4874}, {"worker_code": "w-743676", "operation_code": "op-7665838080-175", "operation_category": "222179", "efficiency": 0.9121}, {"worker_code": "w-743676", "operation_code": "op-7670828083-907", "operation_category": "220177", "efficiency": 0.9}, {"worker_code": "w-743676", "operation_code": "op-7677838083-004", "operation_category": "220177", "efficiency": 0.8}, {"worker_code": "w-743676", "operation_code": "op-7665838080-237", "operation_category": "222179", "efficiency": 0.979}, {"worker_code": "w-743676", "operation_code": "op-7665838065-252", "operation_category": "218175", "efficiency": 0.7341}, {"worker_code": "w-743676", "operation_code": "op-7665838083-064", "operation_category": "223180", "efficiency": 0.7073}, {"worker_code": "w-743676", "operation_code": "op-7665838065-117", "operation_category": "218175", "efficiency": 1.4543}, {"worker_code": "w-743676", "operation_code": "op-7670828080-377", "operation_category": "222179", "efficiency": 1.2535}, {"worker_code": "w-743676", "operation_code": "op-7670828080-038", "operation_category": "222179", "efficiency": 1.4526}, {"worker_code": "w-743676", "operation_code": "op-7665836887-512", "operation_category": "244211", "efficiency": 1.3214}, {"worker_code": "w-743676", "operation_code": "op-7670828080-345", "operation_category": "222179", "efficiency": 1.1687}], "operation_category_skill_list": [{"worker_code": "w-743676", "operation_category": "223180", "efficiency": 1.1231}], "curr_station_list": [{"station_code": "st-20000-69"}]}, {"worker_code": "w-744168", "operation_skill_list": [{"worker_code": "w-744168", "operation_code": "op-7665838384-00151T", "operation_category": "214133", "efficiency": 0.8}, {"worker_code": "w-744168", "operation_code": "op-7665838083-00009", "operation_category": "223180", "efficiency": 1.0836}, {"worker_code": "w-744168", "operation_code": "op-7665837478-234", "operation_category": "206057", "efficiency": 0.8}, {"worker_code": "w-744168", "operation_code": "op-7676787478-024", "operation_category": "206055", "efficiency": 1.033}, {"worker_code": "w-744168", "operation_code": "op-7665837976-061", "operation_category": "201001", "efficiency": 0.91}, {"worker_code": "w-744168", "operation_code": "op-7665838478-107", "operation_category": "245241", "efficiency": 0.8}, {"worker_code": "w-744168", "operation_code": "op-7676787976-025", "operation_category": "201001", "efficiency": 0.9815}, {"worker_code": "w-744168", "operation_code": "op-7665837478-089", "operation_category": "206056", "efficiency": 1.0418}, {"worker_code": "w-744168", "operation_code": "op-7665837976-140", "operation_category": "201230", "efficiency": 1.1225}, {"worker_code": "w-744168", "operation_code": "op-7665838478-091", "operation_category": "245241", "efficiency": 0.8737}], "operation_category_skill_list": [{"worker_code": "w-744168", "operation_category": "215149", "efficiency": 0.5937}, {"worker_code": "w-744168", "operation_category": "220177", "efficiency": 0.9}, {"worker_code": "w-744168", "operation_category": "213131", "efficiency": 1.0521}, {"worker_code": "w-744168", "operation_category": "201001", "efficiency": 0.9282}, {"worker_code": "w-744168", "operation_category": "202013", "efficiency": 0.8}, {"worker_code": "w-744168", "operation_category": "214133", "efficiency": 0.8}, {"worker_code": "w-744168", "operation_category": "216153", "efficiency": 0.7282}, {"worker_code": "w-744168", "operation_category": "216169", "efficiency": 0.8766}, {"worker_code": "w-744168", "operation_category": "206057", "efficiency": 0.8}, {"worker_code": "w-744168", "operation_category": "214138", "efficiency": 0.7118}, {"worker_code": "w-744168", "operation_category": "205048", "efficiency": 0.9}, {"worker_code": "w-744168", "operation_category": "223180", "efficiency": 1.0836}], "curr_station_list": [{"station_code": "st-1203-12"}]}, {"worker_code": "w-744413", "operation_skill_list": [{"worker_code": "w-744413", "operation_code": "op-7670827976-344", "operation_category": "201001", "efficiency": 0.8392}, {"worker_code": "w-744413", "operation_code": "op-7666757976-013", "operation_category": "201001", "efficiency": 0.6743}, {"worker_code": "w-744413", "operation_code": "op-7665837976-005", "operation_category": "201001", "efficiency": 0.7533}, {"worker_code": "w-744413", "operation_code": "op-7665837976-236", "operation_category": "201001", "efficiency": 0.9767}, {"worker_code": "w-744413", "operation_code": "op-7665837478-234", "operation_category": "206057", "efficiency": 0.8}, {"worker_code": "w-744413", "operation_code": "op-7665837478-030", "operation_category": "206057", "efficiency": 1.1}, {"worker_code": "w-744413", "operation_code": "op-7665837478-529", "operation_category": "206057", "efficiency": 0.8}, {"worker_code": "w-744413", "operation_code": "op-7670827976-378", "operation_category": "201001", "efficiency": 0.7977}, {"worker_code": "w-744413", "operation_code": "op-7665837976-061", "operation_category": "201001", "efficiency": 0.7574}, {"worker_code": "w-744413", "operation_code": "op-7676787976-025", "operation_category": "201001", "efficiency": 0.7529}, {"worker_code": "w-744413", "operation_code": "op-7666757478-016", "operation_category": "206057", "efficiency": 0.7}, {"worker_code": "w-744413", "operation_code": "op-7665837976-179", "operation_category": "201001", "efficiency": 0.8273}], "operation_category_skill_list": [{"worker_code": "w-744413", "operation_category": "206058", "efficiency": 0.9429}, {"worker_code": "w-744413", "operation_category": "205048", "efficiency": 0.8}], "curr_station_list": [{"station_code": "st-1202-5"}]}, {"worker_code": "w-744417", "operation_skill_list": [{"worker_code": "w-744417", "operation_code": "op-7677838477-00009", "operation_category": "215149", "efficiency": 1.0969}, {"worker_code": "w-744417", "operation_code": "op-7665838477-037", "operation_category": "215149", "efficiency": 0.7}, {"worker_code": "w-744417", "operation_code": "op-7666758384-00017", "operation_category": "214133", "efficiency": 1.0}, {"worker_code": "w-744417", "operation_code": "op-7665837478-234", "operation_category": "206057", "efficiency": 0.8}, {"worker_code": "w-744417", "operation_code": "op-7665838483-026", "operation_category": "216169", "efficiency": 1.1387}, {"worker_code": "w-744417", "operation_code": "op-7665838384-138", "operation_category": "214138", "efficiency": 1.1419}, {"worker_code": "w-744417", "operation_code": "op-7665838477-124", "operation_category": "215149", "efficiency": 1.1435}, {"worker_code": "w-744417", "operation_code": "op-7677837478-00014", "operation_category": "206058", "efficiency": 1.2208}, {"worker_code": "w-744417", "operation_code": "op-7665836584-403", "operation_category": "202034", "efficiency": 1.1639}, {"worker_code": "w-744417", "operation_code": "op-7677838384-069", "operation_category": "214133", "efficiency": 1.1732}, {"worker_code": "w-744417", "operation_code": "op-7665836887-512", "operation_category": "244211", "efficiency": 0.9694}], "operation_category_skill_list": [{"worker_code": "w-744417", "operation_category": "201001", "efficiency": 0.7756}, {"worker_code": "w-744417", "operation_category": "215149", "efficiency": 1.0969}, {"worker_code": "w-744417", "operation_category": "214133", "efficiency": 1.1732}, {"worker_code": "w-744417", "operation_category": "202013", "efficiency": 0.8}, {"worker_code": "w-744417", "operation_category": "216153", "efficiency": 1.1194}, {"worker_code": "w-744417", "operation_category": "206057", "efficiency": 1.111}, {"worker_code": "w-744417", "operation_category": "205048", "efficiency": 0.8}, {"worker_code": "w-744417", "operation_category": "206056", "efficiency": 0.8}, {"worker_code": "w-744417", "operation_category": "214138", "efficiency": 1.1405}], "curr_station_list": [{"station_code": "st-1203-6"}]}, {"worker_code": "w-745473", "operation_skill_list": [{"worker_code": "w-745473", "operation_code": "op-7666757976-013", "operation_category": "201001", "efficiency": 0.8858}, {"worker_code": "w-745473", "operation_code": "op-7665838370-098", "operation_category": "211120", "efficiency": 1.133}, {"worker_code": "w-745473", "operation_code": "op-7665836584-461", "operation_category": "202014", "efficiency": 1.2445}, {"worker_code": "w-745473", "operation_code": "op-7677838478-114", "operation_category": "245242", "efficiency": 1.2446}, {"worker_code": "w-745473", "operation_code": "op-7665837478-529", "operation_category": "206057", "efficiency": 0.6}, {"worker_code": "w-745473", "operation_code": "op-7665838369-071", "operation_category": "210115", "efficiency": 1.116}, {"worker_code": "w-745473", "operation_code": "op-7676787976-025", "operation_category": "201001", "efficiency": 0.9906}, {"worker_code": "w-745473", "operation_code": "op-7666757478-016", "operation_category": "206057", "efficiency": 0.8664}, {"worker_code": "w-745473", "operation_code": "op-7665836678-077", "operation_category": "203040", "efficiency": 1.2357}], "operation_category_skill_list": [{"worker_code": "w-745473", "operation_category": "201001", "efficiency": 0.9482}, {"worker_code": "w-745473", "operation_category": "214133", "efficiency": 0.8}, {"worker_code": "w-745473", "operation_category": "206057", "efficiency": 0.8664}, {"worker_code": "w-745473", "operation_category": "216169", "efficiency": 0.8}, {"worker_code": "w-745473", "operation_category": "214138", "efficiency": 0.9986}, {"worker_code": "w-745473", "operation_category": "206055", "efficiency": 0.8785}, {"worker_code": "w-745473", "operation_category": "205048", "efficiency": 0.8301}, {"worker_code": "w-745473", "operation_category": "208069", "efficiency": 1.0148}], "curr_station_list": [{"station_code": "st-1203-15"}]}, {"worker_code": "w-745703", "operation_skill_list": [{"worker_code": "w-745703", "operation_code": "op-7666758384-00017", "operation_category": "214133", "efficiency": 0.8}, {"worker_code": "w-745703", "operation_code": "op-7683768483-104", "operation_category": "216153", "efficiency": 0.9}, {"worker_code": "w-745703", "operation_code": "op-7665837478-030", "operation_category": "206057", "efficiency": 0.9372}, {"worker_code": "w-745703", "operation_code": "op-7667858477-00003", "operation_category": "215149", "efficiency": 1.0003}, {"worker_code": "w-745703", "operation_code": "op-7666757478-016", "operation_category": "206057", "efficiency": 0.8}, {"worker_code": "w-745703", "operation_code": "op-7683768369-355", "operation_category": "210108", "efficiency": 1.0516}, {"worker_code": "w-745703", "operation_code": "op-7667858283-00002", "operation_category": "208069", "efficiency": 1.0513}], "operation_category_skill_list": [{"worker_code": "w-745703", "operation_category": "215149", "efficiency": 1.0003}, {"worker_code": "w-745703", "operation_category": "213131", "efficiency": 0.9377}, {"worker_code": "w-745703", "operation_category": "201001", "efficiency": 0.6614}, {"worker_code": "w-745703", "operation_category": "214133", "efficiency": 0.8553}, {"worker_code": "w-745703", "operation_category": "206057", "efficiency": 0.921}, {"worker_code": "w-745703", "operation_category": "216169", "efficiency": 0.7631}, {"worker_code": "w-745703", "operation_category": "214138", "efficiency": 0.7694}, {"worker_code": "w-745703", "operation_category": "206055", "efficiency": 0.6641}], "curr_station_list": []}], "process_list": [{"operation": "op-7670828383-00004", "operation_number": 300010, "part_code": "BJ05", "operation_category": "213131", "machine_type": "m-688067-01", "machine_type_2": "A", "standard_oper_time": 68.544, "fixed_station_code": "", "fixed_worker_code": ""}, {"operation": "op-7666758383-00004", "operation_number": 300020, "part_code": "BJ06", "operation_category": "213131", "machine_type": "m-688067-01", "machine_type_2": "A", "standard_oper_time": 68.544, "fixed_station_code": "", "fixed_worker_code": ""}, {"operation": "op-7670828384-00068T", "operation_number": 300030, "part_code": "BJ05", "operation_category": "214133", "machine_type": "m-688067-01", "machine_type_2": "A", "standard_oper_time": 38.04, "fixed_station_code": "", "fixed_worker_code": ""}, {"operation": "op-7666758384-00017", "operation_number": 300040, "part_code": "BJ06", "operation_category": "214133", "machine_type": "m-688067-01", "machine_type_2": "A", "standard_oper_time": 16.56, "fixed_station_code": "", "fixed_worker_code": ""}, {"operation": "op-7670828384-447", "operation_number": 300060, "part_code": "BJ05", "operation_category": "205048", "machine_type": "m-688067-01", "machine_type_2": "A", "standard_oper_time": 24.0, "fixed_station_code": "", "fixed_worker_code": ""}, {"operation": "op-7665837478-234", "operation_number": 300070, "part_code": "BJ07", "operation_category": "206057", "machine_type": "m-688067-01", "machine_type_2": "A", "standard_oper_time": 69.264, "fixed_station_code": "", "fixed_worker_code": ""}, {"operation": "op-7665837478-529", "operation_number": 300080, "part_code": "BJ07", "operation_category": "206057", "machine_type": "m-688067-01", "machine_type_2": "A", "standard_oper_time": 66.52799999999999, "fixed_station_code": "", "fixed_worker_code": ""}, {"operation": "op-7665837478-030", "operation_number": 300090, "part_code": "BJ07", "operation_category": "206057", "machine_type": "m-688067-01", "machine_type_2": "A", "standard_oper_time": 137.448, "fixed_station_code": "", "fixed_worker_code": ""}, {"operation": "op-7666757478-016", "operation_number": 300100, "part_code": "BJ06", "operation_category": "206057", "machine_type": "m-688067-01", "machine_type_2": "A", "standard_oper_time": 59.75999999999999, "fixed_station_code": "", "fixed_worker_code": ""}, {"operation": "op-7670827976-378", "operation_number": 300110, "part_code": "BJ05", "operation_category": "201001", "machine_type": "m-756667-01", "machine_type_2": "A", "standard_oper_time": 12.78, "fixed_station_code": "", "fixed_worker_code": ""}, {"operation": "op-7670827976-344", "operation_number": 300120, "part_code": "BJ05", "operation_category": "201001", "machine_type": "m-756667-01", "machine_type_2": "A", "standard_oper_time": 21.48, "fixed_station_code": "", "fixed_worker_code": ""}, {"operation": "op-7666757976-013", "operation_number": 300130, "part_code": "BJ06", "operation_category": "201001", "machine_type": "m-756667-01", "machine_type_2": "A", "standard_oper_time": 32.4, "fixed_station_code": "", "fixed_worker_code": ""}, {"operation": "op-7665837976-179", "operation_number": 300140, "part_code": "BJ07", "operation_category": "201001", "machine_type": "m-756667-01", "machine_type_2": "A", "standard_oper_time": 35.76, "fixed_station_code": "", "fixed_worker_code": ""}, {"operation": "op-7665837976-236", "operation_number": 300150, "part_code": "BJ07", "operation_category": "201001", "machine_type": "m-756667-01", "machine_type_2": "A", "standard_oper_time": 20.52, "fixed_station_code": "", "fixed_worker_code": ""}, {"operation": "op-7665837976-005", "operation_number": 300160, "part_code": "BJ07", "operation_category": "201001", "machine_type": "m-756667-01", "machine_type_2": "A", "standard_oper_time": 39.78, "fixed_station_code": "", "fixed_worker_code": ""}, {"operation": "op-7677838083-004", "operation_number": 300170, "part_code": "BJ10", "operation_category": "220177", "machine_type": "m-848490-01", "machine_type_2": "A", "standard_oper_time": 15.9, "fixed_station_code": "", "fixed_worker_code": ""}, {"operation": "op-7670828080-038", "operation_number": 300180, "part_code": "BJ05", "operation_category": "222179", "machine_type": "m-848490-01", "machine_type_2": "A", "standard_oper_time": 14.1, "fixed_station_code": "", "fixed_worker_code": ""}, {"operation": "op-7670828080-345", "operation_number": 300190, "part_code": "BJ05", "operation_category": "222179", "machine_type": "m-848490-01", "machine_type_2": "A", "standard_oper_time": 26.04, "fixed_station_code": "", "fixed_worker_code": ""}, {"operation": "op-7670828080-377", "operation_number": 300200, "part_code": "BJ05", "operation_category": "222179", "machine_type": "m-848490-01", "machine_type_2": "A", "standard_oper_time": 13.56, "fixed_station_code": "", "fixed_worker_code": ""}, {"operation": "op-7670828083-907", "operation_number": 300210, "part_code": "BJ05", "operation_category": "220177", "machine_type": "m-848490-01", "machine_type_2": "A", "standard_oper_time": 19.74, "fixed_station_code": "", "fixed_worker_code": ""}, {"operation": "op-7666758080-00001", "operation_number": 300220, "part_code": "BJ06", "operation_category": "222179", "machine_type": "m-848490-01", "machine_type_2": "A", "standard_oper_time": 14.64, "fixed_station_code": "", "fixed_worker_code": ""}, {"operation": "op-7666758080-021", "operation_number": 300230, "part_code": "BJ06", "operation_category": "222179", "machine_type": "m-848490-01", "machine_type_2": "A", "standard_oper_time": 16.14, "fixed_station_code": "", "fixed_worker_code": ""}, {"operation": "op-7665836887-512", "operation_number": 300240, "part_code": "BJ07", "operation_category": "244211", "machine_type": "m-8371-001", "machine_type_2": "A", "standard_oper_time": 23.04, "fixed_station_code": "", "fixed_worker_code": ""}, {"operation": "op-7665838080-237", "operation_number": 300250, "part_code": "BJ07", "operation_category": "222179", "machine_type": "m-848490-01", "machine_type_2": "A", "standard_oper_time": 23.52, "fixed_station_code": "", "fixed_worker_code": ""}, {"operation": "op-7665838080-175", "operation_number": 300260, "part_code": "BJ07", "operation_category": "222179", "machine_type": "m-848490-01", "machine_type_2": "A", "standard_oper_time": 24.36, "fixed_station_code": "", "fixed_worker_code": ""}, {"operation": "op-7665838080-018", "operation_number": 300270, "part_code": "BJ07", "operation_category": "222179", "machine_type": "m-848490-01", "machine_type_2": "A", "standard_oper_time": 28.68, "fixed_station_code": "", "fixed_worker_code": ""}, {"operation": "op-7677838477-00009", "operation_number": 300280, "part_code": "BJ07", "operation_category": "215149", "machine_type": "m-6867-001", "machine_type_2": "A", "standard_oper_time": 41.04, "fixed_station_code": "", "fixed_worker_code": ""}, {"operation": "op-7665836584-636", "operation_number": 300290, "part_code": "BJ07", "operation_category": "202013", "machine_type": "m-688067-01", "machine_type_2": "A", "standard_oper_time": 176.76000000000002, "fixed_station_code": "", "fixed_worker_code": ""}, {"operation": "op-7677838384-069", "operation_number": 300300, "part_code": "BJ07", "operation_category": "214133", "machine_type": "m-687584-01", "machine_type_2": "A", "standard_oper_time": 13.32, "fixed_station_code": "", "fixed_worker_code": ""}, {"operation": "op-7665838384-138", "operation_number": 300310, "part_code": "BJ07", "operation_category": "214138", "machine_type": "m-688067-01", "machine_type_2": "A", "standard_oper_time": 109.368, "fixed_station_code": "", "fixed_worker_code": ""}, {"operation": "op-7677837478-00014", "operation_number": 300320, "part_code": "BJ07", "operation_category": "206058", "machine_type": "m-688067-01", "machine_type_2": "A", "standard_oper_time": 21.54, "fixed_station_code": "", "fixed_worker_code": ""}, {"operation": "op-7665836584-403", "operation_number": 300330, "part_code": "BJ07", "operation_category": "202034", "machine_type": "m-688067-01", "machine_type_2": "A", "standard_oper_time": 165.384, "fixed_station_code": "", "fixed_worker_code": ""}, {"operation": "op-7665838477-124", "operation_number": 300340, "part_code": "BJ07", "operation_category": "215149", "machine_type": "m-6867-001", "machine_type_2": "A", "standard_oper_time": 54.35999999999999, "fixed_station_code": "", "fixed_worker_code": ""}, {"operation": "op-7665838483-026", "operation_number": 300350, "part_code": "BJ07", "operation_category": "216169", "machine_type": "m-688067-01", "machine_type_2": "A", "standard_oper_time": 109.728, "fixed_station_code": "", "fixed_worker_code": ""}, {"operation": "op-7665838070-121", "operation_number": 300360, "part_code": "BJ07", "operation_category": "219176", "machine_type": "m-848490-01", "machine_type_2": "A", "standard_oper_time": 52.02, "fixed_station_code": "", "fixed_worker_code": ""}, {"operation": "op-7665838384-066", "operation_number": 300370, "part_code": "BJ07", "operation_category": "214138", "machine_type": "m-688067-01", "machine_type_2": "A", "standard_oper_time": 164.016, "fixed_station_code": "", "fixed_worker_code": ""}, {"operation": "op-7665838369-067", "operation_number": 300380, "part_code": "BJ07", "operation_category": "210105", "machine_type": "m-688067-01", "machine_type_2": "A", "standard_oper_time": 277.70399999999995, "fixed_station_code": "", "fixed_worker_code": ""}, {"operation": "op-7665836584-00070", "operation_number": 300390, "part_code": "BJ07", "operation_category": "202030", "machine_type": "m-688067-01", "machine_type_2": "A", "standard_oper_time": 92.64, "fixed_station_code": "", "fixed_worker_code": ""}, {"operation": "op-7665837976-140", "operation_number": 300400, "part_code": "BJ07", "operation_category": "201230", "machine_type": "m-756667-01", "machine_type_2": "A", "standard_oper_time": 95.04, "fixed_station_code": "", "fixed_worker_code": ""}, {"operation": "op-7665838083-095", "operation_number": 300410, "part_code": "BJ07", "operation_category": "220177", "machine_type": "m-848490-01", "machine_type_2": "A", "standard_oper_time": 38.22, "fixed_station_code": "", "fixed_worker_code": ""}, {"operation": "op-7665836584-00567T", "operation_number": 300420, "part_code": "BJ07", "operation_category": "202013", "machine_type": "m-688067-01", "machine_type_2": "A", "standard_oper_time": 168.33599999999998, "fixed_station_code": "", "fixed_worker_code": ""}, {"operation": "op-7683768369-355", "operation_number": 300430, "part_code": "BJ07", "operation_category": "210108", "machine_type": "m-686867-01", "machine_type_2": "A", "standard_oper_time": 158.184, "fixed_station_code": "", "fixed_worker_code": ""}, {"operation": "op-7667858477-00003", "operation_number": 300440, "part_code": "BJ07", "operation_category": "215149", "machine_type": "m-6867-001", "machine_type_2": "A", "standard_oper_time": 17.64, "fixed_station_code": "", "fixed_worker_code": ""}, {"operation": "op-7667858283-00002", "operation_number": 300450, "part_code": "BJ07", "operation_category": "208069", "machine_type": "m-688067-01", "machine_type_2": "A", "standard_oper_time": 125.58, "fixed_station_code": "", "fixed_worker_code": ""}, {"operation": "op-7683768483-104", "operation_number": 300460, "part_code": "BJ07", "operation_category": "216153", "machine_type": "m-688067-05", "machine_type_2": "A", "standard_oper_time": 202.752, "fixed_station_code": "", "fixed_worker_code": ""}, {"operation": "op-7665838478-091", "operation_number": 300470, "part_code": "BJ07", "operation_category": "245241", "machine_type": "m-8371-001", "machine_type_2": "A", "standard_oper_time": 88.2, "fixed_station_code": "", "fixed_worker_code": ""}, {"operation": "op-7665838083-00009", "operation_number": 300480, "part_code": "BJ07", "operation_category": "223180", "machine_type": "m-848490-01", "machine_type_2": "A", "standard_oper_time": 25.2, "fixed_station_code": "", "fixed_worker_code": ""}, {"operation": "op-7665838065-117", "operation_number": 300490, "part_code": "BJ07", "operation_category": "218175", "machine_type": "m-848490-01", "machine_type_2": "A", "standard_oper_time": 35.28, "fixed_station_code": "", "fixed_worker_code": ""}, {"operation": "op-7665838384-00151T", "operation_number": 300500, "part_code": "BJ07", "operation_category": "214133", "machine_type": "m-688067-01", "machine_type_2": "A", "standard_oper_time": 26.16, "fixed_station_code": "", "fixed_worker_code": ""}, {"operation": "op-7665837478-089", "operation_number": 300510, "part_code": "BJ07", "operation_category": "206056", "machine_type": "m-688067-01", "machine_type_2": "A", "standard_oper_time": 179.496, "fixed_station_code": "", "fixed_worker_code": ""}, {"operation": "op-7676787478-024", "operation_number": 300520, "part_code": "BJ07", "operation_category": "206055", "machine_type": "m-688067-01", "machine_type_2": "A", "standard_oper_time": 95.58, "fixed_station_code": "", "fixed_worker_code": ""}, {"operation": "op-7676787976-025", "operation_number": 300530, "part_code": "BJ07", "operation_category": "201001", "machine_type": "m-756667-01", "machine_type_2": "A", "standard_oper_time": 30.72, "fixed_station_code": "", "fixed_worker_code": ""}, {"operation": "op-7665837976-061", "operation_number": 300540, "part_code": "BJ07", "operation_category": "201001", "machine_type": "m-756667-01", "machine_type_2": "A", "standard_oper_time": 38.76, "fixed_station_code": "", "fixed_worker_code": ""}, {"operation": "op-7665838083-064", "operation_number": 300550, "part_code": "BJ07", "operation_category": "223180", "machine_type": "m-848490-01", "machine_type_2": "A", "standard_oper_time": 23.1, "fixed_station_code": "", "fixed_worker_code": ""}, {"operation": "op-7676788080-026", "operation_number": 300560, "part_code": "BJ07", "operation_category": "222179", "machine_type": "m-848490-01", "machine_type_2": "A", "standard_oper_time": 20.88, "fixed_station_code": "", "fixed_worker_code": ""}, {"operation": "op-7677838478-114", "operation_number": 300570, "part_code": "BJ07", "operation_category": "245242", "machine_type": "m-8371-001", "machine_type_2": "A", "standard_oper_time": 7.2, "fixed_station_code": "", "fixed_worker_code": ""}, {"operation": "op-7665836584-461", "operation_number": 300580, "part_code": "BJ07", "operation_category": "202014", "machine_type": "m-688067-01", "machine_type_2": "A", "standard_oper_time": 136.14, "fixed_station_code": "", "fixed_worker_code": ""}, {"operation": "op-7665838369-071", "operation_number": 300590, "part_code": "BJ07", "operation_category": "210115", "machine_type": "m-688067-01", "machine_type_2": "A", "standard_oper_time": 185.4, "fixed_station_code": "", "fixed_worker_code": ""}, {"operation": "op-7665836678-077", "operation_number": 300600, "part_code": "BJ07", "operation_category": "203040", "machine_type": "m-687584-01", "machine_type_2": "A", "standard_oper_time": 21.96, "fixed_station_code": "", "fixed_worker_code": ""}, {"operation": "op-7665838370-098", "operation_number": 300610, "part_code": "BJ07", "operation_category": "211120", "machine_type": "m-688067-01", "machine_type_2": "A", "standard_oper_time": 176.46, "fixed_station_code": "", "fixed_worker_code": ""}, {"operation": "op-7665838478-107", "operation_number": 300620, "part_code": "BJ07", "operation_category": "245241", "machine_type": "m-8371-001", "machine_type_2": "A", "standard_oper_time": 66.18, "fixed_station_code": "", "fixed_worker_code": ""}, {"operation": "op-7665838477-037", "operation_number": 300630, "part_code": "BJ07", "operation_category": "215149", "machine_type": "m-6867-001", "machine_type_2": "A", "standard_oper_time": 37.26, "fixed_station_code": "", "fixed_worker_code": ""}, {"operation": "op-7665838065-252", "operation_number": 300640, "part_code": "BJ07", "operation_category": "218175", "machine_type": "m-848490-01", "machine_type_2": "A", "standard_oper_time": 66.72, "fixed_station_code": "", "fixed_worker_code": ""}, {"operation": "op-7676788477-101", "operation_number": 300650, "part_code": "BJ07", "operation_category": "215149", "machine_type": "m-6867-001", "machine_type_2": "A", "standard_oper_time": 23.88, "fixed_station_code": "", "fixed_worker_code": ""}, {"operation": "op-7676788366-030", "operation_number": 300660, "part_code": "BJ07", "operation_category": "209103", "machine_type": "m-688067-01", "machine_type_2": "A", "standard_oper_time": 113.46, "fixed_station_code": "", "fixed_worker_code": ""}, {"operation": "op-7665838366-158", "operation_number": 300670, "part_code": "BJ07", "operation_category": "209103", "machine_type": "m-688067-01", "machine_type_2": "A", "standard_oper_time": 244.00799999999998, "fixed_station_code": "", "fixed_worker_code": ""}, {"operation": "op-7665838384-778", "operation_number": 300680, "part_code": "BJ07", "operation_category": "214138", "machine_type": "m-688067-01", "machine_type_2": "A", "standard_oper_time": 120.06, "fixed_station_code": "", "fixed_worker_code": ""}, {"operation": "op-7681848167-006", "operation_number": 300690, "part_code": "BJ07", "operation_category": "249219", "machine_type": "m-748990-01", "machine_type_2": "A", "standard_oper_time": 120.0, "fixed_station_code": "st-1203-21", "fixed_worker_code": "w-742939"}], "machine_list": [{"machine_type": "m-838067-02", "is_mono": false, "is_movable": true, "is_machine_needed": true}, {"machine_type": "m-688067-02", "is_mono": false, "is_movable": true, "is_machine_needed": true}, {"machine_type": "m-829067-01", "is_mono": false, "is_movable": true, "is_machine_needed": true}, {"machine_type": "m-688067-03", "is_mono": false, "is_movable": true, "is_machine_needed": true}, {"machine_type": "m-906877-01", "is_mono": true, "is_movable": true, "is_machine_needed": true}, {"machine_type": "m-847467-03", "is_mono": false, "is_movable": true, "is_machine_needed": true}, {"machine_type": "m-847467-01", "is_mono": false, "is_movable": true, "is_machine_needed": true}, {"machine_type": "m-847467-02", "is_mono": false, "is_movable": true, "is_machine_needed": true}, {"machine_type": "m-687675-01", "is_mono": false, "is_movable": true, "is_machine_needed": true}, {"machine_type": "m-777467-01", "is_mono": false, "is_movable": true, "is_machine_needed": true}, {"machine_type": "m-688467-01", "is_mono": false, "is_movable": true, "is_machine_needed": true}, {"machine_type": "m-908867-02", "is_mono": false, "is_movable": true, "is_machine_needed": true}, {"machine_type": "m-908867-01", "is_mono": false, "is_movable": true, "is_machine_needed": true}, {"machine_type": "m-829067-02", "is_mono": false, "is_movable": true, "is_machine_needed": true}, {"machine_type": "m-887274-01", "is_mono": true, "is_movable": true, "is_machine_needed": true}, {"machine_type": "m-908474-01", "is_mono": true, "is_movable": false, "is_machine_needed": true}, {"machine_type": "m-906690-01", "is_mono": true, "is_movable": true, "is_machine_needed": true}, {"machine_type": "m-837770-01", "is_mono": true, "is_movable": false, "is_machine_needed": true}, {"machine_type": "m-688367-01", "is_mono": false, "is_movable": true, "is_machine_needed": true}, {"machine_type": "m-888067-01", "is_mono": false, "is_movable": true, "is_machine_needed": true}, {"machine_type": "m-756667-04", "is_mono": false, "is_movable": true, "is_machine_needed": true}, {"machine_type": "m-667567-01", "is_mono": true, "is_movable": true, "is_machine_needed": true}, {"machine_type": "m-688067-01", "is_mono": false, "is_movable": true, "is_machine_needed": true}, {"machine_type": "m-687584-01", "is_mono": false, "is_movable": true, "is_machine_needed": true}, {"machine_type": "m-838067-01", "is_mono": false, "is_movable": true, "is_machine_needed": true}, {"machine_type": "m-6867-001", "is_mono": false, "is_movable": true, "is_machine_needed": true}, {"machine_type": "m-756667-01", "is_mono": false, "is_movable": true, "is_machine_needed": true}, {"machine_type": "m-756667-02", "is_mono": false, "is_movable": true, "is_machine_needed": true}, {"machine_type": "m-756667-03", "is_mono": false, "is_movable": true, "is_machine_needed": true}, {"machine_type": "m-688376-01", "is_mono": false, "is_movable": true, "is_machine_needed": true}, {"machine_type": "m-906674-01", "is_mono": false, "is_movable": true, "is_machine_needed": true}, {"machine_type": "m-686867-01", "is_mono": false, "is_movable": true, "is_machine_needed": true}, {"machine_type": "m-687766-01", "is_mono": true, "is_movable": true, "is_machine_needed": true}, {"machine_type": "m-838376-01", "is_mono": false, "is_movable": true, "is_machine_needed": true}, {"machine_type": "m-688067-05", "is_mono": false, "is_movable": true, "is_machine_needed": true}, {"machine_type": "m-687584-02", "is_mono": false, "is_movable": true, "is_machine_needed": true}, {"machine_type": "m-688067-09", "is_mono": false, "is_movable": true, "is_machine_needed": true}, {"machine_type": "m-756874-01", "is_mono": false, "is_movable": true, "is_machine_needed": true}, {"machine_type": "m-829067-03", "is_mono": false, "is_movable": true, "is_machine_needed": true}, {"machine_type": "m-7567-002", "is_mono": false, "is_movable": true, "is_machine_needed": true}, {"machine_type": "m-7567-001", "is_mono": false, "is_movable": true, "is_machine_needed": true}, {"machine_type": "m-808967-01", "is_mono": false, "is_movable": true, "is_machine_needed": true}, {"machine_type": "m-708967-01", "is_mono": false, "is_movable": true, "is_machine_needed": true}, {"machine_type": "m-687567-01", "is_mono": true, "is_movable": false, "is_machine_needed": true}, {"machine_type": "m-689067-01", "is_mono": false, "is_movable": true, "is_machine_needed": true}, {"machine_type": "m-677567-01", "is_mono": false, "is_movable": true, "is_machine_needed": true}, {"machine_type": "m-837275-01", "is_mono": false, "is_movable": true, "is_machine_needed": true}, {"machine_type": "m-6890-001", "is_mono": false, "is_movable": true, "is_machine_needed": true}, {"machine_type": "m-686875-01", "is_mono": false, "is_movable": true, "is_machine_needed": true}, {"machine_type": "m-827467-01", "is_mono": false, "is_movable": true, "is_machine_needed": true}, {"machine_type": "m-756967-01", "is_mono": false, "is_movable": true, "is_machine_needed": true}, {"machine_type": "m-747767-01", "is_mono": false, "is_movable": true, "is_machine_needed": true}, {"machine_type": "m-688869-01", "is_mono": false, "is_movable": true, "is_machine_needed": true}, {"machine_type": "m-8370-001", "is_mono": true, "is_movable": true, "is_machine_needed": true}, {"machine_type": "m-848490-01", "is_mono": true, "is_movable": false, "is_machine_needed": true}, {"machine_type": "m-837771-01", "is_mono": true, "is_movable": true, "is_machine_needed": true}, {"machine_type": "m-8371-001", "is_mono": false, "is_movable": true, "is_machine_needed": false}, {"machine_type": "m-9074-001", "is_mono": false, "is_movable": true, "is_machine_needed": true}, {"machine_type": "m-748990-01", "is_mono": true, "is_movable": false, "is_machine_needed": true}, {"machine_type": "m-848468-01", "is_mono": true, "is_movable": false, "is_machine_needed": true}, {"machine_type": "m-677574-01", "is_mono": true, "is_movable": false, "is_machine_needed": true}, {"machine_type": "m-8878-001", "is_mono": false, "is_movable": true, "is_machine_needed": false}, {"machine_type": "m-688969-01", "is_mono": true, "is_movable": true, "is_machine_needed": true}, {"machine_type": "m-676684-01", "is_mono": false, "is_movable": true, "is_machine_needed": true}, {"machine_type": "m-6774-01", "is_mono": false, "is_movable": true, "is_machine_needed": true}, {"machine_type": "m-6780-01", "is_mono": false, "is_movable": true, "is_machine_needed": true}, {"machine_type": "m-678084-01", "is_mono": false, "is_movable": true, "is_machine_needed": true}, {"machine_type": "m-686667-01", "is_mono": false, "is_movable": false, "is_machine_needed": true}, {"machine_type": "m-6867-002", "is_mono": false, "is_movable": true, "is_machine_needed": true}, {"machine_type": "m-6867-01", "is_mono": false, "is_movable": true, "is_machine_needed": true}, {"machine_type": "m-687574-01", "is_mono": false, "is_movable": true, "is_machine_needed": true}, {"machine_type": "m-688067-01S01034", "is_mono": false, "is_movable": true, "is_machine_needed": true}, {"machine_type": "m-688067-04", "is_mono": false, "is_movable": true, "is_machine_needed": true}, {"machine_type": "m-688067-06", "is_mono": false, "is_movable": true, "is_machine_needed": true}, {"machine_type": "m-688067-07", "is_mono": false, "is_movable": true, "is_machine_needed": true}, {"machine_type": "m-688067-08", "is_mono": false, "is_movable": true, "is_machine_needed": true}, {"machine_type": "m-688067-10", "is_mono": false, "is_movable": true, "is_machine_needed": true}, {"machine_type": "m-6883-01", "is_mono": false, "is_movable": true, "is_machine_needed": true}, {"machine_type": "m-688976-01", "is_mono": false, "is_movable": true, "is_machine_needed": true}, {"machine_type": "m-708074-01", "is_mono": false, "is_movable": true, "is_machine_needed": true}, {"machine_type": "m-708074-02", "is_mono": false, "is_movable": true, "is_machine_needed": true}, {"machine_type": "m-708074-03", "is_mono": false, "is_movable": true, "is_machine_needed": true}, {"machine_type": "m-7567-003", "is_mono": false, "is_movable": true, "is_machine_needed": true}, {"machine_type": "m-7666-01", "is_mono": false, "is_movable": true, "is_machine_needed": true}, {"machine_type": "m-7680-01", "is_mono": false, "is_movable": true, "is_machine_needed": true}, {"machine_type": "m-7772-001", "is_mono": false, "is_movable": true, "is_machine_needed": true}, {"machine_type": "m-7772-003", "is_mono": false, "is_movable": true, "is_machine_needed": true}, {"machine_type": "m-778484-01", "is_mono": false, "is_movable": true, "is_machine_needed": true}, {"machine_type": "m-8067-001", "is_mono": false, "is_movable": true, "is_machine_needed": true}, {"machine_type": "m-8080-01", "is_mono": false, "is_movable": true, "is_machine_needed": true}, {"machine_type": "m-8190-0042", "is_mono": false, "is_movable": true, "is_machine_needed": true}, {"machine_type": "m-828174-01", "is_mono": false, "is_movable": true, "is_machine_needed": true}, {"machine_type": "m-829067-04", "is_mono": false, "is_movable": true, "is_machine_needed": true}, {"machine_type": "m-8371-01", "is_mono": false, "is_movable": true, "is_machine_needed": true}, {"machine_type": "m-838976-01", "is_mono": false, "is_movable": true, "is_machine_needed": true}, {"machine_type": "m-849084-01", "is_mono": false, "is_movable": true, "is_machine_needed": true}, {"machine_type": "m-8788-001", "is_mono": false, "is_movable": true, "is_machine_needed": true}, {"machine_type": "m-9080-01", "is_mono": false, "is_movable": true, "is_machine_needed": true}, {"machine_type": "m-748990-", "is_mono": false, "is_movable": true, "is_machine_needed": true}, {"machine_type": "m-7772-004", "is_mono": false, "is_movable": true, "is_machine_needed": true}, {"machine_type": "m-7772-024", "is_mono": false, "is_movable": true, "is_machine_needed": true}, {"machine_type": "m-7772-025", "is_mono": false, "is_movable": true, "is_machine_needed": true}, {"machine_type": "m-7772-026", "is_mono": false, "is_movable": true, "is_machine_needed": true}, {"machine_type": "m-838374-01", "is_mono": false, "is_movable": true, "is_machine_needed": true}, {"machine_type": "m-907767-01", "is_mono": false, "is_movable": true, "is_machine_needed": true}, {"machine_type": "m-847467-04", "is_mono": false, "is_movable": true, "is_machine_needed": true}], "station_list": [{"station_code": "st-1203-1", "line_number": 1, "curr_machine_list": [], "neighbor_station_list": [{"station_code": "st-1203-2"}]}, {"station_code": "st-1203-10", "line_number": 10, "curr_machine_list": [], "neighbor_station_list": [{"station_code": "st-1203-12"}, {"station_code": "st-1203-9"}]}, {"station_code": "st-1203-12", "line_number": 12, "curr_machine_list": [], "neighbor_station_list": [{"station_code": "st-1203-9"}, {"station_code": "st-1203-10"}, {"station_code": "st-1203-13"}, {"station_code": "st-1203-7"}, {"station_code": "st-1203-8"}, {"station_code": "st-1203-14"}]}, {"station_code": "st-1203-13", "line_number": 13, "curr_machine_list": [], "neighbor_station_list": [{"station_code": "st-1203-8"}, {"station_code": "st-1203-9"}, {"station_code": "st-1203-12"}, {"station_code": "st-1203-14"}, {"station_code": "st-1203-6"}, {"station_code": "st-1203-7"}, {"station_code": "st-1203-15"}]}, {"station_code": "st-1203-14", "line_number": 14, "curr_machine_list": [], "neighbor_station_list": [{"station_code": "st-1203-7"}, {"station_code": "st-1203-8"}, {"station_code": "st-1203-9"}, {"station_code": "st-1203-13"}, {"station_code": "st-1203-15"}, {"station_code": "st-1203-6"}, {"station_code": "st-1203-12"}, {"station_code": "st-1203-16"}]}, {"station_code": "st-1203-15", "line_number": 15, "curr_machine_list": [{"machine_type": "m-848490-01"}], "neighbor_station_list": [{"station_code": "st-1203-6"}, {"station_code": "st-1203-7"}, {"station_code": "st-1203-8"}, {"station_code": "st-1203-14"}, {"station_code": "st-1203-16"}, {"station_code": "st-1203-13"}, {"station_code": "st-1203-17"}]}, {"station_code": "st-1203-16", "line_number": 16, "curr_machine_list": [], "neighbor_station_list": [{"station_code": "st-1203-6"}, {"station_code": "st-1203-7"}, {"station_code": "st-1203-15"}, {"station_code": "st-1203-17"}, {"station_code": "st-1203-5"}, {"station_code": "st-1203-14"}, {"station_code": "st-1203-18"}]}, {"station_code": "st-1203-17", "line_number": 17, "curr_machine_list": [], "neighbor_station_list": [{"station_code": "st-1203-5"}, {"station_code": "st-1203-6"}, {"station_code": "st-1203-16"}, {"station_code": "st-1203-18"}, {"station_code": "st-1203-4"}, {"station_code": "st-1203-15"}]}, {"station_code": "st-1203-18", "line_number": 18, "curr_machine_list": [], "neighbor_station_list": [{"station_code": "st-1203-4"}, {"station_code": "st-1203-5"}, {"station_code": "st-1203-17"}, {"station_code": "st-1203-19"}, {"station_code": "st-1203-16"}, {"station_code": "st-1203-20"}]}, {"station_code": "st-1203-19", "line_number": 19, "curr_machine_list": [], "neighbor_station_list": [{"station_code": "st-1203-3"}, {"station_code": "st-1203-4"}, {"station_code": "st-1203-5"}, {"station_code": "st-1203-18"}, {"station_code": "st-1203-20"}]}, {"station_code": "st-1203-2", "line_number": 2, "curr_machine_list": [], "neighbor_station_list": [{"station_code": "st-1203-1"}, {"station_code": "st-1203-3"}, {"station_code": "st-1203-20"}, {"station_code": "st-1203-4"}]}, {"station_code": "st-1203-20", "line_number": 20, "curr_machine_list": [], "neighbor_station_list": [{"station_code": "st-1203-2"}, {"station_code": "st-1203-3"}, {"station_code": "st-1203-4"}, {"station_code": "st-1203-19"}, {"station_code": "st-1203-5"}, {"station_code": "st-1203-18"}]}, {"station_code": "st-1203-21", "line_number": 21, "curr_machine_list": [{"machine_type": "m-748990-01"}], "neighbor_station_list": []}, {"station_code": "st-1203-3", "line_number": 3, "curr_machine_list": [], "neighbor_station_list": [{"station_code": "st-1203-2"}, {"station_code": "st-1203-20"}, {"station_code": "st-1203-19"}, {"station_code": "st-1203-4"}, {"station_code": "st-1203-5"}]}, {"station_code": "st-1203-4", "line_number": 4, "curr_machine_list": [], "neighbor_station_list": [{"station_code": "st-1203-3"}, {"station_code": "st-1203-5"}, {"station_code": "st-1203-19"}, {"station_code": "st-1203-18"}, {"station_code": "st-1203-20"}, {"station_code": "st-1203-2"}, {"station_code": "st-1203-17"}]}, {"station_code": "st-1203-5", "line_number": 5, "curr_machine_list": [{"machine_type": "m-848490-01"}], "neighbor_station_list": [{"station_code": "st-1203-4"}, {"station_code": "st-1203-17"}, {"station_code": "st-1203-18"}, {"station_code": "st-1203-19"}, {"station_code": "st-1203-3"}, {"station_code": "st-1203-16"}, {"station_code": "st-1203-20"}]}, {"station_code": "st-1203-6", "line_number": 6, "curr_machine_list": [], "neighbor_station_list": [{"station_code": "st-1203-7"}, {"station_code": "st-1203-16"}, {"station_code": "st-1203-15"}, {"station_code": "st-1203-17"}, {"station_code": "st-1203-8"}, {"station_code": "st-1203-14"}, {"station_code": "st-1203-13"}]}, {"station_code": "st-1203-7", "line_number": 7, "curr_machine_list": [], "neighbor_station_list": [{"station_code": "st-1203-6"}, {"station_code": "st-1203-8"}, {"station_code": "st-1203-14"}, {"station_code": "st-1203-15"}, {"station_code": "st-1203-16"}, {"station_code": "st-1203-9"}, {"station_code": "st-1203-13"}, {"station_code": "st-1203-12"}]}, {"station_code": "st-1203-8", "line_number": 8, "curr_machine_list": [], "neighbor_station_list": [{"station_code": "st-1203-7"}, {"station_code": "st-1203-9"}, {"station_code": "st-1203-13"}, {"station_code": "st-1203-14"}, {"station_code": "st-1203-15"}, {"station_code": "st-1203-6"}, {"station_code": "st-1203-12"}]}, {"station_code": "st-1203-9", "line_number": 9, "curr_machine_list": [{"machine_type": "m-848490-01"}], "neighbor_station_list": [{"station_code": "st-1203-8"}, {"station_code": "st-1203-12"}, {"station_code": "st-1203-13"}, {"station_code": "st-1203-14"}, {"station_code": "st-1203-7"}, {"station_code": "st-1203-10"}]}], "joint_operation_list": [{"part_code": "BJ05", "joint_operation": "op-7665837478-529"}, {"part_code": "BJ06", "joint_operation": "op-7665837478-529"}, {"part_code": "BJ10", "joint_operation": "op-7665838369-071"}], "config_param": {"max_worker_per_oper": 2, "max_station_per_worker": 2, "max_cycle_count": 5, "max_revisited_station_count": 3, "volatility_rate": 0.8, "volatility_weight": 0.3, "upph_weight": 0.7, "max_machine_per_station": 3, "max_station_per_oper": 2, "max_split_num": 3}}
