# Supplementary material for: Application of enhanced benders decomposition algorithm in circular assembly line balancing problem with task splitting
Source: PLoS One. 2025 Oct 6;20(10):e0333263. doi: 10.1371/journal.pone.0333263 (PMC12500168; doi:10.1371/journal.pone.0333263)
Supplement: S1 File — The raw statistical data underlying the key figures and tables. (ZIP) [file pone.0333263.s001.zip › Meta Data/instances/instance-50.txt]

{"worker_list": [{"worker_code": "w-000559", "operation_skill_list": [{"worker_code": "w-000559", "operation_code": "op-7665838477-037", "operation_category": "215149", "efficiency": 0.892}, {"worker_code": "w-000559", "operation_code": "op-7665838366-158", "operation_category": "209103", "efficiency": 1.1362}, {"worker_code": "w-000559", "operation_code": "op-7676788366-030", "operation_category": "209103", "efficiency": 1.2851}, {"worker_code": "w-000559", "operation_code": "op-7665838478-107", "operation_category": "245241", "efficiency": 1.1601}, {"worker_code": "w-000559", "operation_code": "op-7676788477-101", "operation_category": "215149", "efficiency": 1.1925}], "operation_category_skill_list": [{"worker_code": "w-000559", "operation_category": "215149", "efficiency": 0.93}, {"worker_code": "w-000559", "operation_category": "201001", "efficiency": 0.8}, {"worker_code": "w-000559", "operation_category": "216169", "efficiency": 0.6637}, {"worker_code": "w-000559", "operation_category": "211122", "efficiency": 0.848}, {"worker_code": "w-000559", "operation_category": "208070", "efficiency": 0.9187}, {"worker_code": "w-000559", "operation_category": "214138", "efficiency": 1.0301}], "curr_station_list": []}, {"worker_code": "w-740928", "operation_skill_list": [{"worker_code": "w-740928", "operation_code": "op-7665837976-330", "operation_category": "201001", "efficiency": 0.6104}, {"worker_code": "w-740928", "operation_code": "op-7676787976-076", "operation_category": "201001", "efficiency": 0.5396}, {"worker_code": "w-740928", "operation_code": "op-7665838370-329", "operation_category": "211119", "efficiency": 0.7934}, {"worker_code": "w-740928", "operation_code": "op-7676787478-074", "operation_category": "206055", "efficiency": 0.7076}, {"worker_code": "w-740928", "operation_code": "op-7667768483-258", "operation_category": "216169", "efficiency": 0.4086}, {"worker_code": "w-740928", "operation_code": "op-7665838370-624", "operation_category": "211122", "efficiency": 0.7393}, {"worker_code": "w-740928", "operation_code": "op-7665838369-067", "operation_category": "210105", "efficiency": 1.2}, {"worker_code": "w-740928", "operation_code": "op-7665837976-140", "operation_category": "201230", "efficiency": 1.1829}, {"worker_code": "w-740928", "operation_code": "op-7665838384-066", "operation_category": "214138", "efficiency": 1.1698}], "operation_category_skill_list": [{"worker_code": "w-740928", "operation_category": "201001", "efficiency": 0.575}, {"worker_code": "w-740928", "operation_category": "216169", "efficiency": 0.4086}, {"worker_code": "w-740928", "operation_category": "204043", "efficiency": 1.1689}, {"worker_code": "w-740928", "operation_category": "245241", "efficiency": 1.293}, {"worker_code": "w-740928", "operation_category": "214133", "efficiency": 1.4677}, {"worker_code": "w-740928", "operation_category": "214138", "efficiency": 1.198}], "curr_station_list": [{"station_code": "st-1203-9"}]}, {"worker_code": "w-741179", "operation_skill_list": [{"worker_code": "w-741179", "operation_code": "op-7665837478-00007", "operation_category": "206057", "efficiency": 1.1684}, {"worker_code": "w-741179", "operation_code": "op-7666757478-207", "operation_category": "206057", "efficiency": 1.0515}, {"worker_code": "w-741179", "operation_code": "op-7670828383-763", "operation_category": "213131", "efficiency": 1.0545}, {"worker_code": "w-741179", "operation_code": "op-7676787478-074", "operation_category": "206055", "efficiency": 0.8661}, {"worker_code": "w-741179", "operation_code": "op-7666757478-236", "operation_category": "206057", "efficiency": 1.0587}, {"worker_code": "w-741179", "operation_code": "op-7670827478-420", "operation_category": "206057", "efficiency": 1.053}, {"worker_code": "w-741179", "operation_code": "op-7666757478-047", "operation_category": "206057", "efficiency": 1.0775}], "operation_category_skill_list": [{"worker_code": "w-741179", "operation_category": "201001", "efficiency": 1.43}, {"worker_code": "w-741179", "operation_category": "211119", "efficiency": 0.9098}, {"worker_code": "w-741179", "operation_category": "214133", "efficiency": 0.787}, {"worker_code": "w-741179", "operation_category": "214138", "efficiency": 1.0522}], "curr_station_list": [{"station_code": "st-1203-1"}]}, {"worker_code": "w-742939", "operation_skill_list": [{"worker_code": "w-742939", "operation_code": "op-7681848167-006", "operation_category": "249219", "efficiency": 1.0243}], "operation_category_skill_list": [], "curr_station_list": [{"station_code": "st-1203-23"}]}, {"worker_code": "w-743676", "operation_skill_list": [{"worker_code": "w-743676", "operation_code": "op-7666758079-228", "operation_category": "221178", "efficiency": 1.1009}, {"worker_code": "w-743676", "operation_code": "op-7666758079-413", "operation_category": "221178", "efficiency": 0.9687}, {"worker_code": "w-743676", "operation_code": "op-7666758079-241", "operation_category": "221178", "efficiency": 0.973}, {"worker_code": "w-743676", "operation_code": "op-7670828079-424", "operation_category": "221178", "efficiency": 0.9876}, {"worker_code": "w-743676", "operation_code": "op-7670828083-487", "operation_category": "223180", "efficiency": 0.9505}, {"worker_code": "w-743676", "operation_code": "op-7665838079-00001", "operation_category": "221178", "efficiency": 1.126}, {"worker_code": "w-743676", "operation_code": "op-7670828070-511", "operation_category": "219176", "efficiency": 0.9823}, {"worker_code": "w-743676", "operation_code": "op-7670828083-216", "operation_category": "223180", "efficiency": 0.9745}, {"worker_code": "w-743676", "operation_code": "op-7677838083-004", "operation_category": "223180", "efficiency": 0.9823}, {"worker_code": "w-743676", "operation_code": "op-7670828080-515", "operation_category": "222179", "efficiency": 0.9442}, {"worker_code": "w-743676", "operation_code": "op-7670828083-283", "operation_category": "223180", "efficiency": 0.9863}, {"worker_code": "w-743676", "operation_code": "op-7665838079-623", "operation_category": "221178", "efficiency": 0.9955}, {"worker_code": "w-743676", "operation_code": "op-7665838065-252", "operation_category": "218175", "efficiency": 0.7327}], "operation_category_skill_list": [], "curr_station_list": [{"station_code": "st-1203-15"}]}, {"worker_code": "w-744413", "operation_skill_list": [{"worker_code": "w-744413", "operation_code": "op-7666757976-238", "operation_category": "201001", "efficiency": 0.8901}, {"worker_code": "w-744413", "operation_code": "op-7676787976-076", "operation_category": "201001", "efficiency": 0.8025}, {"worker_code": "w-744413", "operation_code": "op-7666757976-412", "operation_category": "201001", "efficiency": 0.7927}, {"worker_code": "w-744413", "operation_code": "op-7670827976-422", "operation_category": "201001", "efficiency": 0.97}, {"worker_code": "w-744413", "operation_code": "op-7665837976-00008", "operation_category": "201001", "efficiency": 1.0452}, {"worker_code": "w-744413", "operation_code": "op-7666757976-151", "operation_category": "201001", "efficiency": 1.0088}], "operation_category_skill_list": [{"worker_code": "w-744413", "operation_category": "201001", "efficiency": 0.9395}, {"worker_code": "w-744413", "operation_category": "206057", "efficiency": 1.1}], "curr_station_list": [{"station_code": "st-1203-3"}]}, {"worker_code": "w-744417", "operation_skill_list": [{"worker_code": "w-744417", "operation_code": "op-7665838477-622", "operation_category": "215149", "efficiency": 0.9183}, {"worker_code": "w-744417", "operation_code": "op-7665837478-00007", "operation_category": "206057", "efficiency": 1.111}, {"worker_code": "w-744417", "operation_code": "op-7665838483-00037", "operation_category": "216169", "efficiency": 1.113}, {"worker_code": "w-744417", "operation_code": "op-7665838477-037", "operation_category": "215149", "efficiency": 0.7}, {"worker_code": "w-744417", "operation_code": "op-7665838369-888", "operation_category": "210237", "efficiency": 0.9183}, {"worker_code": "w-744417", "operation_code": "op-7665838370-624", "operation_category": "211122", "efficiency": 0.8}, {"worker_code": "w-744417", "operation_code": "op-7665838384-881", "operation_category": "214133", "efficiency": 1.1133}, {"worker_code": "w-744417", "operation_code": "op-7665837976-00008", "operation_category": "201001", "efficiency": 0.7756}, {"worker_code": "w-744417", "operation_code": "op-7670828283-486", "operation_category": "208070", "efficiency": 0.85}, {"worker_code": "w-744417", "operation_code": "op-7670828384-057", "operation_category": "214138", "efficiency": 1.11}], "operation_category_skill_list": [{"worker_code": "w-744417", "operation_category": "201001", "efficiency": 0.7756}, {"worker_code": "w-744417", "operation_category": "206057", "efficiency": 1.111}, {"worker_code": "w-744417", "operation_category": "204043", "efficiency": 0.9}, {"worker_code": "w-744417", "operation_category": "216169", "efficiency": 1.0328}, {"worker_code": "w-744417", "operation_category": "214138", "efficiency": 1.1405}, {"worker_code": "w-744417", "operation_category": "215149", "efficiency": 1.0822}], "curr_station_list": [{"station_code": "st-1203-8"}]}, {"worker_code": "w-745473", "operation_skill_list": [{"worker_code": "w-745473", "operation_code": "op-7665838369-276", "operation_category": "210115", "efficiency": 1.0603}, {"worker_code": "w-745473", "operation_code": "op-7665837478-00007", "operation_category": "206057", "efficiency": 0.8}, {"worker_code": "w-745473", "operation_code": "op-7665836584-144", "operation_category": "202003", "efficiency": 1.0294}, {"worker_code": "w-745473", "operation_code": "op-7667768483-258", "operation_category": "216169", "efficiency": 0.8}, {"worker_code": "w-745473", "operation_code": "op-7665836783-084", "operation_category": "204043", "efficiency": 1.0229}, {"worker_code": "w-745473", "operation_code": "op-7665838370-145", "operation_category": "211120", "efficiency": 1.1647}], "operation_category_skill_list": [{"worker_code": "w-745473", "operation_category": "201001", "efficiency": 0.9623}, {"worker_code": "w-745473", "operation_category": "216169", "efficiency": 0.8}, {"worker_code": "w-745473", "operation_category": "206057", "efficiency": 0.8663}, {"worker_code": "w-745473", "operation_category": "204043", "efficiency": 1.0422}, {"worker_code": "w-745473", "operation_category": "206055", "efficiency": 0.8872}, {"worker_code": "w-745473", "operation_category": "214133", "efficiency": 0.8}, {"worker_code": "w-745473", "operation_category": "214138", "efficiency": 1.0099}], "curr_station_list": [{"station_code": "st-1203-16"}]}, {"worker_code": "w-746274", "operation_skill_list": [{"worker_code": "w-746274", "operation_code": "op-7665837976-330", "operation_category": "201001", "efficiency": 0.8}, {"worker_code": "w-746274", "operation_code": "op-7676787976-076", "operation_category": "201001", "efficiency": 0.8}, {"worker_code": "w-746274", "operation_code": "op-7665836783-255", "operation_category": "204043", "efficiency": 0.8}, {"worker_code": "w-746274", "operation_code": "op-7665838370-329", "operation_category": "211119", "efficiency": 0.8}, {"worker_code": "w-746274", "operation_code": "op-7676787478-074", "operation_category": "206055", "efficiency": 0.8}, {"worker_code": "w-746274", "operation_code": "op-7665838370-624", "operation_category": "211122", "efficiency": 0.8}], "operation_category_skill_list": [{"worker_code": "w-746274", "operation_category": "201001", "efficiency": 0.8}, {"worker_code": "w-746274", "operation_category": "204043", "efficiency": 0.8}], "curr_station_list": [{"station_code": "st-20000-38"}]}], "process_list": [{"operation": "op-7670828383-763", "operation_number": 300010, "part_code": "BJ06", "operation_category": "213131", "machine_type": "m-688067-01", "machine_type_2": "A", "standard_oper_time": 33.192, "fixed_station_code": "", "fixed_worker_code": ""}, {"operation": "op-7670827478-420", "operation_number": 300020, "part_code": "BJ06", "operation_category": "206057", "machine_type": "m-688067-01", "machine_type_2": "A", "standard_oper_time": 105.84, "fixed_station_code": "", "fixed_worker_code": ""}, {"operation": "op-7666757478-207", "operation_number": 300030, "part_code": "BJ07", "operation_category": "206057", "machine_type": "m-688067-01", "machine_type_2": "A", "standard_oper_time": 75.52799999999999, "fixed_station_code": "", "fixed_worker_code": ""}, {"operation": "op-7666757478-047", "operation_number": 300040, "part_code": "BJ07", "operation_category": "206057", "machine_type": "m-688067-01", "machine_type_2": "A", "standard_oper_time": 60.19199999999999, "fixed_station_code": "", "fixed_worker_code": ""}, {"operation": "op-7666757478-236", "operation_number": 300050, "part_code": "BJ07", "operation_category": "206057", "machine_type": "m-688067-01", "machine_type_2": "A", "standard_oper_time": 187.488, "fixed_station_code": "", "fixed_worker_code": ""}, {"operation": "op-7666757976-412", "operation_number": 300060, "part_code": "BJ07", "operation_category": "201001", "machine_type": "m-756667-01", "machine_type_2": "A", "standard_oper_time": 39.78, "fixed_station_code": "", "fixed_worker_code": ""}, {"operation": "op-7670827976-422", "operation_number": 300070, "part_code": "BJ06", "operation_category": "201001", "machine_type": "m-756667-01", "machine_type_2": "A", "standard_oper_time": 48.12, "fixed_station_code": "", "fixed_worker_code": ""}, {"operation": "op-7666757976-151", "operation_number": 300080, "part_code": "BJ07", "operation_category": "201001", "machine_type": "m-756667-01", "machine_type_2": "A", "standard_oper_time": 42.72, "fixed_station_code": "", "fixed_worker_code": ""}, {"operation": "op-7666757976-238", "operation_number": 300090, "part_code": "BJ07", "operation_category": "201001", "machine_type": "m-756667-01", "machine_type_2": "A", "standard_oper_time": 92.58, "fixed_station_code": "", "fixed_worker_code": ""}, {"operation": "op-7666758079-413", "operation_number": 300100, "part_code": "BJ07", "operation_category": "221178", "machine_type": "m-848490-01", "machine_type_2": "A", "standard_oper_time": 18.78, "fixed_station_code": "", "fixed_worker_code": ""}, {"operation": "op-7670828083-487", "operation_number": 300110, "part_code": "BJ06", "operation_category": "223180", "machine_type": "m-848490-01", "machine_type_2": "A", "standard_oper_time": 11.58, "fixed_station_code": "", "fixed_worker_code": ""}, {"operation": "op-7670828070-511", "operation_number": 300120, "part_code": "BJ06", "operation_category": "219176", "machine_type": "m-848490-01", "machine_type_2": "A", "standard_oper_time": 72.78, "fixed_station_code": "", "fixed_worker_code": ""}, {"operation": "op-7670828080-515", "operation_number": 300130, "part_code": "BJ06", "operation_category": "222179", "machine_type": "m-848490-01", "machine_type_2": "A", "standard_oper_time": 11.76, "fixed_station_code": "", "fixed_worker_code": ""}, {"operation": "op-7670828083-283", "operation_number": 300140, "part_code": "BJ06", "operation_category": "223180", "machine_type": "m-848490-01", "machine_type_2": "A", "standard_oper_time": 8.88, "fixed_station_code": "", "fixed_worker_code": ""}, {"operation": "op-7670828079-424", "operation_number": 300150, "part_code": "BJ06", "operation_category": "221178", "machine_type": "m-848490-01", "machine_type_2": "A", "standard_oper_time": 22.2, "fixed_station_code": "", "fixed_worker_code": ""}, {"operation": "op-7670828083-216", "operation_number": 300160, "part_code": "BJ06", "operation_category": "223180", "machine_type": "m-848490-01", "machine_type_2": "A", "standard_oper_time": 57.9, "fixed_station_code": "", "fixed_worker_code": ""}, {"operation": "op-7677838083-004", "operation_number": 300170, "part_code": "BJ08", "operation_category": "223180", "machine_type": "m-848490-01", "machine_type_2": "A", "standard_oper_time": 15.9, "fixed_station_code": "", "fixed_worker_code": ""}, {"operation": "op-7666758079-241", "operation_number": 300180, "part_code": "BJ07", "operation_category": "221178", "machine_type": "m-848490-01", "machine_type_2": "A", "standard_oper_time": 40.74, "fixed_station_code": "", "fixed_worker_code": ""}, {"operation": "op-7666758079-228", "operation_number": 300190, "part_code": "BJ07", "operation_category": "221178", "machine_type": "m-848490-01", "machine_type_2": "A", "standard_oper_time": 17.34, "fixed_station_code": "", "fixed_worker_code": ""}, {"operation": "op-7665838384-881", "operation_number": 300200, "part_code": "BJ06", "operation_category": "214133", "machine_type": "m-688067-01", "machine_type_2": "A", "standard_oper_time": 80.208, "fixed_station_code": "", "fixed_worker_code": ""}, {"operation": "op-7665838483-00037", "operation_number": 300210, "part_code": "BJ06", "operation_category": "216169", "machine_type": "m-688067-01", "machine_type_2": "A", "standard_oper_time": 50.76, "fixed_station_code": "", "fixed_worker_code": ""}, {"operation": "op-7670828384-057", "operation_number": 300220, "part_code": "BJ06", "operation_category": "214138", "machine_type": "m-688067-01", "machine_type_2": "A", "standard_oper_time": 88.41600000000001, "fixed_station_code": "", "fixed_worker_code": ""}, {"operation": "op-7665837478-00007", "operation_number": 300230, "part_code": "BJ08", "operation_category": "206057", "machine_type": "m-688067-01", "machine_type_2": "A", "standard_oper_time": 881.712, "fixed_station_code": "", "fixed_worker_code": ""}, {"operation": "op-7665837976-00008", "operation_number": 300240, "part_code": "BJ08", "operation_category": "201001", "machine_type": "m-756667-01", "machine_type_2": "A", "standard_oper_time": 119.16, "fixed_station_code": "", "fixed_worker_code": ""}, {"operation": "op-7665838369-888", "operation_number": 300250, "part_code": "BJ08", "operation_category": "210237", "machine_type": "m-688067-01", "machine_type_2": "A", "standard_oper_time": 235.2, "fixed_station_code": "", "fixed_worker_code": ""}, {"operation": "op-7665838477-622", "operation_number": 300260, "part_code": "BJ08", "operation_category": "215149", "machine_type": "m-6867-001", "machine_type_2": "A", "standard_oper_time": 75.52799999999999, "fixed_station_code": "", "fixed_worker_code": ""}, {"operation": "op-7665838079-00001", "operation_number": 300270, "part_code": "BJ08", "operation_category": "221178", "machine_type": "m-848490-01", "machine_type_2": "A", "standard_oper_time": 57.36, "fixed_station_code": "", "fixed_worker_code": ""}, {"operation": "op-7665838079-623", "operation_number": 300280, "part_code": "BJ08", "operation_category": "221178", "machine_type": "m-848490-01", "machine_type_2": "A", "standard_oper_time": 55.86, "fixed_station_code": "", "fixed_worker_code": ""}, {"operation": "op-7665836783-255", "operation_number": 300290, "part_code": "BJ08", "operation_category": "204043", "machine_type": "m-688067-01", "machine_type_2": "A", "standard_oper_time": 79.2, "fixed_station_code": "", "fixed_worker_code": ""}, {"operation": "op-7665838370-329", "operation_number": 300300, "part_code": "BJ08", "operation_category": "211119", "machine_type": "m-688067-01", "machine_type_2": "A", "standard_oper_time": 213.04799999999997, "fixed_station_code": "", "fixed_worker_code": ""}, {"operation": "op-7665837976-330", "operation_number": 300310, "part_code": "BJ08", "operation_category": "201001", "machine_type": "m-756667-01", "machine_type_2": "A", "standard_oper_time": 63.6, "fixed_station_code": "", "fixed_worker_code": ""}, {"operation": "op-7676787478-074", "operation_number": 300320, "part_code": "BJ08", "operation_category": "206055", "machine_type": "m-688067-01", "machine_type_2": "A", "standard_oper_time": 56.232, "fixed_station_code": "", "fixed_worker_code": ""}, {"operation": "op-7676787976-076", "operation_number": 300330, "part_code": "BJ08", "operation_category": "201001", "machine_type": "m-756667-01", "machine_type_2": "A", "standard_oper_time": 19.98, "fixed_station_code": "", "fixed_worker_code": ""}, {"operation": "op-7665838370-624", "operation_number": 300340, "part_code": "BJ08", "operation_category": "211122", "machine_type": "m-688067-01", "machine_type_2": "A", "standard_oper_time": 68.75999999999999, "fixed_station_code": "", "fixed_worker_code": ""}, {"operation": "op-7665838369-276", "operation_number": 300350, "part_code": "BJ08", "operation_category": "210115", "machine_type": "m-688067-01", "machine_type_2": "A", "standard_oper_time": 185.4, "fixed_station_code": "", "fixed_worker_code": ""}, {"operation": "op-7665836584-144", "operation_number": 300360, "part_code": "BJ08", "operation_category": "202003", "machine_type": "m-688067-01", "machine_type_2": "A", "standard_oper_time": 52.62, "fixed_station_code": "", "fixed_worker_code": ""}, {"operation": "op-7665838370-145", "operation_number": 300370, "part_code": "BJ08", "operation_category": "211120", "machine_type": "m-688067-01", "machine_type_2": "A", "standard_oper_time": 240.552, "fixed_station_code": "", "fixed_worker_code": ""}, {"operation": "op-7665836783-084", "operation_number": 300380, "part_code": "BJ08", "operation_category": "204043", "machine_type": "m-688067-01", "machine_type_2": "A", "standard_oper_time": 58.32, "fixed_station_code": "", "fixed_worker_code": ""}, {"operation": "op-7667768483-258", "operation_number": 300390, "part_code": "BJ08", "operation_category": "216169", "machine_type": "m-688067-01", "machine_type_2": "A", "standard_oper_time": 115.38, "fixed_station_code": "", "fixed_worker_code": ""}, {"operation": "op-7665838384-066", "operation_number": 300400, "part_code": "BJ08", "operation_category": "214138", "machine_type": "m-688067-01", "machine_type_2": "A", "standard_oper_time": 164.016, "fixed_station_code": "", "fixed_worker_code": ""}, {"operation": "op-7665838369-067", "operation_number": 300410, "part_code": "BJ08", "operation_category": "210105", "machine_type": "m-688067-01", "machine_type_2": "A", "standard_oper_time": 277.70399999999995, "fixed_station_code": "", "fixed_worker_code": ""}, {"operation": "op-7665837976-140", "operation_number": 300420, "part_code": "BJ08", "operation_category": "201230", "machine_type": "m-756667-01", "machine_type_2": "A", "standard_oper_time": 95.04, "fixed_station_code": "", "fixed_worker_code": ""}, {"operation": "op-7665838478-107", "operation_number": 300430, "part_code": "BJ08", "operation_category": "245241", "machine_type": "m-8371-001", "machine_type_2": "A", "standard_oper_time": 78.72, "fixed_station_code": "", "fixed_worker_code": ""}, {"operation": "op-7665838477-037", "operation_number": 300440, "part_code": "BJ08", "operation_category": "215149", "machine_type": "m-6867-001", "machine_type_2": "A", "standard_oper_time": 42.12, "fixed_station_code": "", "fixed_worker_code": ""}, {"operation": "op-7665838065-252", "operation_number": 300450, "part_code": "BJ08", "operation_category": "218175", "machine_type": "m-848490-01", "machine_type_2": "A", "standard_oper_time": 78.66, "fixed_station_code": "", "fixed_worker_code": ""}, {"operation": "op-7670828283-486", "operation_number": 300460, "part_code": "BJ08", "operation_category": "208070", "machine_type": "m-688067-01", "machine_type_2": "A", "standard_oper_time": 89.1, "fixed_station_code": "", "fixed_worker_code": ""}, {"operation": "op-7665838366-158", "operation_number": 300470, "part_code": "BJ08", "operation_category": "209103", "machine_type": "m-688067-01", "machine_type_2": "A", "standard_oper_time": 330.912, "fixed_station_code": "", "fixed_worker_code": ""}, {"operation": "op-7676788477-101", "operation_number": 300480, "part_code": "BJ08", "operation_category": "215149", "machine_type": "m-6867-001", "machine_type_2": "A", "standard_oper_time": 39.24, "fixed_station_code": "", "fixed_worker_code": ""}, {"operation": "op-7676788366-030", "operation_number": 300490, "part_code": "BJ08", "operation_category": "209103", "machine_type": "m-688067-01", "machine_type_2": "A", "standard_oper_time": 226.08, "fixed_station_code": "", "fixed_worker_code": ""}, {"operation": "op-7681848167-006", "operation_number": 300500, "part_code": "BJ08", "operation_category": "249219", "machine_type": "m-748990-01", "machine_type_2": "A", "standard_oper_time": 120.0, "fixed_station_code": "st-1203-21", "fixed_worker_code": "w-742939"}], "machine_list": [{"machine_type": "m-838067-02", "is_mono": false, "is_movable": true, "is_machine_needed": true}, {"machine_type": "m-688067-02", "is_mono": false, "is_movable": true, "is_machine_needed": true}, {"machine_type": "m-829067-01", "is_mono": false, "is_movable": true, "is_machine_needed": true}, {"machine_type": "m-688067-03", "is_mono": false, "is_movable": true, "is_machine_needed": true}, {"machine_type": "m-906877-01", "is_mono": true, "is_movable": true, "is_machine_needed": true}, {"machine_type": "m-847467-03", "is_mono": false, "is_movable": true, "is_machine_needed": true}, {"machine_type": "m-847467-01", "is_mono": false, "is_movable": true, "is_machine_needed": true}, {"machine_type": "m-847467-02", "is_mono": false, "is_movable": true, "is_machine_needed": true}, {"machine_type": "m-687675-01", "is_mono": false, "is_movable": true, "is_machine_needed": true}, {"machine_type": "m-777467-01", "is_mono": false, "is_movable": true, "is_machine_needed": true}, {"machine_type": "m-688467-01", "is_mono": false, "is_movable": true, "is_machine_needed": true}, {"machine_type": "m-908867-02", "is_mono": false, "is_movable": true, "is_machine_needed": true}, {"machine_type": "m-908867-01", "is_mono": false, "is_movable": true, "is_machine_needed": true}, {"machine_type": "m-829067-02", "is_mono": false, "is_movable": true, "is_machine_needed": true}, {"machine_type": "m-887274-01", "is_mono": true, "is_movable": true, "is_machine_needed": true}, {"machine_type": "m-908474-01", "is_mono": true, "is_movable": false, "is_machine_needed": true}, {"machine_type": "m-906690-01", "is_mono": true, "is_movable": true, "is_machine_needed": true}, {"machine_type": "m-837770-01", "is_mono": true, "is_movable": false, "is_machine_needed": true}, {"machine_type": "m-688367-01", "is_mono": false, "is_movable": true, "is_machine_needed": true}, {"machine_type": "m-888067-01", "is_mono": false, "is_movable": true, "is_machine_needed": true}, {"machine_type": "m-756667-04", "is_mono": false, "is_movable": true, "is_machine_needed": true}, {"machine_type": "m-667567-01", "is_mono": true, "is_movable": true, "is_machine_needed": true}, {"machine_type": "m-688067-01", "is_mono": false, "is_movable": true, "is_machine_needed": true}, {"machine_type": "m-687584-01", "is_mono": false, "is_movable": true, "is_machine_needed": true}, {"machine_type": "m-838067-01", "is_mono": false, "is_movable": true, "is_machine_needed": true}, {"machine_type": "m-6867-001", "is_mono": false, "is_movable": true, "is_machine_needed": true}, {"machine_type": "m-756667-01", "is_mono": false, "is_movable": true, "is_machine_needed": true}, {"machine_type": "m-756667-02", "is_mono": false, "is_movable": true, "is_machine_needed": true}, {"machine_type": "m-756667-03", "is_mono": false, "is_movable": true, "is_machine_needed": true}, {"machine_type": "m-688376-01", "is_mono": false, "is_movable": true, "is_machine_needed": true}, {"machine_type": "m-906674-01", "is_mono": false, "is_movable": true, "is_machine_needed": true}, {"machine_type": "m-686867-01", "is_mono": false, "is_movable": true, "is_machine_needed": true}, {"machine_type": "m-687766-01", "is_mono": true, "is_movable": true, "is_machine_needed": true}, {"machine_type": "m-838376-01", "is_mono": false, "is_movable": true, "is_machine_needed": true}, {"machine_type": "m-688067-05", "is_mono": false, "is_movable": true, "is_machine_needed": true}, {"machine_type": "m-687584-02", "is_mono": false, "is_movable": true, "is_machine_needed": true}, {"machine_type": "m-688067-09", "is_mono": false, "is_movable": true, "is_machine_needed": true}, {"machine_type": "m-756874-01", "is_mono": false, "is_movable": true, "is_machine_needed": true}, {"machine_type": "m-829067-03", "is_mono": false, "is_movable": true, "is_machine_needed": true}, {"machine_type": "m-7567-002", "is_mono": false, "is_movable": true, "is_machine_needed": true}, {"machine_type": "m-7567-001", "is_mono": false, "is_movable": true, "is_machine_needed": true}, {"machine_type": "m-808967-01", "is_mono": false, "is_movable": true, "is_machine_needed": true}, {"machine_type": "m-708967-01", "is_mono": false, "is_movable": true, "is_machine_needed": true}, {"machine_type": "m-687567-01", "is_mono": true, "is_movable": false, "is_machine_needed": true}, {"machine_type": "m-689067-01", "is_mono": false, "is_movable": true, "is_machine_needed": true}, {"machine_type": "m-677567-01", "is_mono": false, "is_movable": true, "is_machine_needed": true}, {"machine_type": "m-837275-01", "is_mono": false, "is_movable": true, "is_machine_needed": true}, {"machine_type": "m-6890-001", "is_mono": false, "is_movable": true, "is_machine_needed": true}, {"machine_type": "m-686875-01", "is_mono": false, "is_movable": true, "is_machine_needed": true}, {"machine_type": "m-827467-01", "is_mono": false, "is_movable": true, "is_machine_needed": true}, {"machine_type": "m-756967-01", "is_mono": false, "is_movable": true, "is_machine_needed": true}, {"machine_type": "m-747767-01", "is_mono": false, "is_movable": true, "is_machine_needed": true}, {"machine_type": "m-688869-01", "is_mono": false, "is_movable": true, "is_machine_needed": true}, {"machine_type": "m-8370-001", "is_mono": true, "is_movable": true, "is_machine_needed": true}, {"machine_type": "m-848490-01", "is_mono": true, "is_movable": false, "is_machine_needed": true}, {"machine_type": "m-837771-01", "is_mono": true, "is_movable": true, "is_machine_needed": true}, {"machine_type": "m-8371-001", "is_mono": false, "is_movable": true, "is_machine_needed": false}, {"machine_type": "m-9074-001", "is_mono": false, "is_movable": true, "is_machine_needed": true}, {"machine_type": "m-748990-01", "is_mono": true, "is_movable": false, "is_machine_needed": true}, {"machine_type": "m-848468-01", "is_mono": true, "is_movable": false, "is_machine_needed": true}, {"machine_type": "m-677574-01", "is_mono": true, "is_movable": false, "is_machine_needed": true}, {"machine_type": "m-8878-001", "is_mono": false, "is_movable": true, "is_machine_needed": false}, {"machine_type": "m-688969-01", "is_mono": true, "is_movable": true, "is_machine_needed": true}, {"machine_type": "m-676684-01", "is_mono": false, "is_movable": true, "is_machine_needed": true}, {"machine_type": "m-6774-01", "is_mono": false, "is_movable": true, "is_machine_needed": true}, {"machine_type": "m-6780-01", "is_mono": false, "is_movable": true, "is_machine_needed": true}, {"machine_type": "m-678084-01", "is_mono": false, "is_movable": true, "is_machine_needed": true}, {"machine_type": "m-686667-01", "is_mono": false, "is_movable": false, "is_machine_needed": true}, {"machine_type": "m-6867-002", "is_mono": false, "is_movable": true, "is_machine_needed": true}, {"machine_type": "m-6867-01", "is_mono": false, "is_movable": true, "is_machine_needed": true}, {"machine_type": "m-687574-01", "is_mono": false, "is_movable": true, "is_machine_needed": true}, {"machine_type": "m-688067-01S01034", "is_mono": false, "is_movable": true, "is_machine_needed": true}, {"machine_type": "m-688067-04", "is_mono": false, "is_movable": true, "is_machine_needed": true}, {"machine_type": "m-688067-06", "is_mono": false, "is_movable": true, "is_machine_needed": true}, {"machine_type": "m-688067-07", "is_mono": false, "is_movable": true, "is_machine_needed": true}, {"machine_type": "m-688067-08", "is_mono": false, "is_movable": true, "is_machine_needed": true}, {"machine_type": "m-688067-10", "is_mono": false, "is_movable": true, "is_machine_needed": true}, {"machine_type": "m-6883-01", "is_mono": false, "is_movable": true, "is_machine_needed": true}, {"machine_type": "m-688976-01", "is_mono": false, "is_movable": true, "is_machine_needed": true}, {"machine_type": "m-708074-01", "is_mono": false, "is_movable": true, "is_machine_needed": true}, {"machine_type": "m-708074-02", "is_mono": false, "is_movable": true, "is_machine_needed": true}, {"machine_type": "m-708074-03", "is_mono": false, "is_movable": true, "is_machine_needed": true}, {"machine_type": "m-7567-003", "is_mono": false, "is_movable": true, "is_machine_needed": true}, {"machine_type": "m-7666-01", "is_mono": false, "is_movable": true, "is_machine_needed": true}, {"machine_type": "m-7680-01", "is_mono": false, "is_movable": true, "is_machine_needed": true}, {"machine_type": "m-7772-001", "is_mono": false, "is_movable": true, "is_machine_needed": true}, {"machine_type": "m-7772-003", "is_mono": false, "is_movable": true, "is_machine_needed": true}, {"machine_type": "m-778484-01", "is_mono": false, "is_movable": true, "is_machine_needed": true}, {"machine_type": "m-8067-001", "is_mono": false, "is_movable": true, "is_machine_needed": true}, {"machine_type": "m-8080-01", "is_mono": false, "is_movable": true, "is_machine_needed": true}, {"machine_type": "m-8190-0042", "is_mono": false, "is_movable": true, "is_machine_needed": true}, {"machine_type": "m-828174-01", "is_mono": false, "is_movable": true, "is_machine_needed": true}, {"machine_type": "m-829067-04", "is_mono": false, "is_movable": true, "is_machine_needed": true}, {"machine_type": "m-8371-01", "is_mono": false, "is_movable": true, "is_machine_needed": true}, {"machine_type": "m-838976-01", "is_mono": false, "is_movable": true, "is_machine_needed": true}, {"machine_type": "m-849084-01", "is_mono": false, "is_movable": true, "is_machine_needed": true}, {"machine_type": "m-8788-001", "is_mono": false, "is_movable": true, "is_machine_needed": true}, {"machine_type": "m-9080-01", "is_mono": false, "is_movable": true, "is_machine_needed": true}, {"machine_type": "m-748990-", "is_mono": false, "is_movable": true, "is_machine_needed": true}, {"machine_type": "m-7772-004", "is_mono": false, "is_movable": true, "is_machine_needed": true}, {"machine_type": "m-7772-024", "is_mono": false, "is_movable": true, "is_machine_needed": true}, {"machine_type": "m-7772-025", "is_mono": false, "is_movable": true, "is_machine_needed": true}, {"machine_type": "m-7772-026", "is_mono": false, "is_movable": true, "is_machine_needed": true}, {"machine_type": "m-838374-01", "is_mono": false, "is_movable": true, "is_machine_needed": true}, {"machine_type": "m-907767-01", "is_mono": false, "is_movable": true, "is_machine_needed": true}, {"machine_type": "m-847467-04", "is_mono": false, "is_movable": true, "is_machine_needed": true}], "station_list": [{"station_code": "st-1203-1", "line_number": 1, "curr_machine_list": [], "neighbor_station_list": [{"station_code": "st-1203-2"}]}, {"station_code": "st-1203-10", "line_number": 10, "curr_machine_list": [{"machine_type": "m-848490-01"}], "neighbor_station_list": [{"station_code": "st-1203-12"}, {"station_code": "st-1203-9"}]}, {"station_code": "st-1203-12", "line_number": 12, "curr_machine_list": [], "neighbor_station_list": [{"station_code": "st-1203-9"}, {"station_code": "st-1203-10"}, {"station_code": "st-1203-13"}, {"station_code": "st-1203-7"}, {"station_code": "st-1203-8"}, {"station_code": "st-1203-14"}]}, {"station_code": "st-1203-13", "line_number": 13, "curr_machine_list": [], "neighbor_station_list": [{"station_code": "st-1203-8"}, {"station_code": "st-1203-9"}, {"station_code": "st-1203-12"}, {"station_code": "st-1203-14"}, {"station_code": "st-1203-6"}, {"station_code": "st-1203-7"}, {"station_code": "st-1203-15"}]}, {"station_code": "st-1203-14", "line_number": 14, "curr_machine_list": [], "neighbor_station_list": [{"station_code": "st-1203-7"}, {"station_code": "st-1203-8"}, {"station_code": "st-1203-9"}, {"station_code": "st-1203-13"}, {"station_code": "st-1203-15"}, {"station_code": "st-1203-6"}, {"station_code": "st-1203-12"}, {"station_code": "st-1203-16"}]}, {"station_code": "st-1203-15", "line_number": 15, "curr_machine_list": [], "neighbor_station_list": [{"station_code": "st-1203-6"}, {"station_code": "st-1203-7"}, {"station_code": "st-1203-8"}, {"station_code": "st-1203-14"}, {"station_code": "st-1203-16"}, {"station_code": "st-1203-13"}, {"station_code": "st-1203-17"}]}, {"station_code": "st-1203-16", "line_number": 16, "curr_machine_list": [], "neighbor_station_list": [{"station_code": "st-1203-6"}, {"station_code": "st-1203-7"}, {"station_code": "st-1203-15"}, {"station_code": "st-1203-17"}, {"station_code": "st-1203-5"}, {"station_code": "st-1203-14"}, {"station_code": "st-1203-18"}]}, {"station_code": "st-1203-17", "line_number": 17, "curr_machine_list": [], "neighbor_station_list": [{"station_code": "st-1203-5"}, {"station_code": "st-1203-6"}, {"station_code": "st-1203-16"}, {"station_code": "st-1203-18"}, {"station_code": "st-1203-4"}, {"station_code": "st-1203-15"}]}, {"station_code": "st-1203-18", "line_number": 18, "curr_machine_list": [], "neighbor_station_list": [{"station_code": "st-1203-4"}, {"station_code": "st-1203-5"}, {"station_code": "st-1203-17"}, {"station_code": "st-1203-19"}, {"station_code": "st-1203-16"}, {"station_code": "st-1203-20"}]}, {"station_code": "st-1203-19", "line_number": 19, "curr_machine_list": [], "neighbor_station_list": [{"station_code": "st-1203-3"}, {"station_code": "st-1203-4"}, {"station_code": "st-1203-5"}, {"station_code": "st-1203-18"}, {"station_code": "st-1203-20"}]}, {"station_code": "st-1203-2", "line_number": 2, "curr_machine_list": [], "neighbor_station_list": [{"station_code": "st-1203-1"}, {"station_code": "st-1203-3"}, {"station_code": "st-1203-20"}, {"station_code": "st-1203-4"}]}, {"station_code": "st-1203-20", "line_number": 20, "curr_machine_list": [], "neighbor_station_list": [{"station_code": "st-1203-2"}, {"station_code": "st-1203-3"}, {"station_code": "st-1203-4"}, {"station_code": "st-1203-19"}, {"station_code": "st-1203-5"}, {"station_code": "st-1203-18"}]}, {"station_code": "st-1203-21", "line_number": 21, "curr_machine_list": [{"machine_type": "m-748990-01"}], "neighbor_station_list": []}, {"station_code": "st-1203-3", "line_number": 3, "curr_machine_list": [], "neighbor_station_list": [{"station_code": "st-1203-2"}, {"station_code": "st-1203-20"}, {"station_code": "st-1203-19"}, {"station_code": "st-1203-4"}, {"station_code": "st-1203-5"}]}, {"station_code": "st-1203-4", "line_number": 4, "curr_machine_list": [], "neighbor_station_list": [{"station_code": "st-1203-3"}, {"station_code": "st-1203-5"}, {"station_code": "st-1203-19"}, {"station_code": "st-1203-18"}, {"station_code": "st-1203-20"}, {"station_code": "st-1203-2"}, {"station_code": "st-1203-17"}]}, {"station_code": "st-1203-5", "line_number": 5, "curr_machine_list": [{"machine_type": "m-848490-01"}], "neighbor_station_list": [{"station_code": "st-1203-4"}, {"station_code": "st-1203-17"}, {"station_code": "st-1203-18"}, {"station_code": "st-1203-19"}, {"station_code": "st-1203-3"}, {"station_code": "st-1203-16"}, {"station_code": "st-1203-20"}]}, {"station_code": "st-1203-6", "line_number": 6, "curr_machine_list": [], "neighbor_station_list": [{"station_code": "st-1203-7"}, {"station_code": "st-1203-16"}, {"station_code": "st-1203-15"}, {"station_code": "st-1203-17"}, {"station_code": "st-1203-8"}, {"station_code": "st-1203-14"}, {"station_code": "st-1203-13"}]}, {"station_code": "st-1203-7", "line_number": 7, "curr_machine_list": [], "neighbor_station_list": [{"station_code": "st-1203-6"}, {"station_code": "st-1203-8"}, {"station_code": "st-1203-14"}, {"station_code": "st-1203-15"}, {"station_code": "st-1203-16"}, {"station_code": "st-1203-9"}, {"station_code": "st-1203-13"}, {"station_code": "st-1203-12"}]}, {"station_code": "st-1203-8", "line_number": 8, "curr_machine_list": [], "neighbor_station_list": [{"station_code": "st-1203-7"}, {"station_code": "st-1203-9"}, {"station_code": "st-1203-13"}, {"station_code": "st-1203-14"}, {"station_code": "st-1203-15"}, {"station_code": "st-1203-6"}, {"station_code": "st-1203-12"}]}, {"station_code": "st-1203-9", "line_number": 9, "curr_machine_list": [], "neighbor_station_list": [{"station_code": "st-1203-8"}, {"station_code": "st-1203-12"}, {"station_code": "st-1203-13"}, {"station_code": "st-1203-14"}, {"station_code": "st-1203-7"}, {"station_code": "st-1203-10"}]}], "joint_operation_list": [{"part_code": "BJ06", "joint_operation": "op-7665837478-00007"}, {"part_code": "BJ07", "joint_operation": "op-7665837478-00007"}], "config_param": {"max_worker_per_oper": 3, "max_station_per_worker": 3, "max_cycle_count": 5, "max_revisited_station_count": 3, "volatility_rate": 0.85, "volatility_weight": 0.3, "upph_weight": 0.7, "max_machine_per_station": 3, "max_station_per_oper": 1, "max_split_num": 3}}
