# Supplementary material for: Application of enhanced benders decomposition algorithm in circular assembly line balancing problem with task splitting
Source: PLoS One. 2025 Oct 6;20(10):e0333263. doi: 10.1371/journal.pone.0333263 (PMC12500168; doi:10.1371/journal.pone.0333263)
Supplement: S1 File — The raw statistical data underlying the key figures and tables. (ZIP) [file pone.0333263.s001.zip › Meta Data/instances/instance-51.txt]

{"worker_list": [{"worker_code": "w-000467", "operation_skill_list": [{"worker_code": "w-000467", "operation_code": "op-7665836584-00009", "operation_category": "202010", "efficiency": 0.75}, {"worker_code": "w-000467", "operation_code": "op-7670828483-423", "operation_category": "216169", "efficiency": 0.75}], "operation_category_skill_list": [{"worker_code": "w-000467", "operation_category": "216169", "efficiency": 0.75}, {"worker_code": "w-000467", "operation_category": "244211", "efficiency": 1.5}, {"worker_code": "w-000467", "operation_category": "215149", "efficiency": 1.0529}], "curr_station_list": []}, {"worker_code": "w-000559", "operation_skill_list": [{"worker_code": "w-000559", "operation_code": "op-7665836584-00009", "operation_category": "202010", "efficiency": 1.1974}, {"worker_code": "w-000559", "operation_code": "op-7665838477-037", "operation_category": "215149", "efficiency": 0.8802}, {"worker_code": "w-000559", "operation_code": "op-7665837083-727", "operation_category": "205049", "efficiency": 0.9934}, {"worker_code": "w-000559", "operation_code": "op-7665838366-141", "operation_category": "209103", "efficiency": 1.1847}], "operation_category_skill_list": [{"worker_code": "w-000559", "operation_category": "216169", "efficiency": 0.6365}, {"worker_code": "w-000559", "operation_category": "214138", "efficiency": 0.8443}, {"worker_code": "w-000559", "operation_category": "215149", "efficiency": 1.0386}, {"worker_code": "w-000559", "operation_category": "245241", "efficiency": 1.1757}], "curr_station_list": [{"station_code": "st-1203-20"}]}, {"worker_code": "w-740928", "operation_skill_list": [{"worker_code": "w-740928", "operation_code": "op-7665837976-140", "operation_category": "201230", "efficiency": 1.22}, {"worker_code": "w-740928", "operation_code": "op-7665838369-145", "operation_category": "210105", "efficiency": 1.0914}], "operation_category_skill_list": [{"worker_code": "w-740928", "operation_category": "201001", "efficiency": 1.075}, {"worker_code": "w-740928", "operation_category": "214138", "efficiency": 1.2118}, {"worker_code": "w-740928", "operation_category": "205049", "efficiency": 1.1267}, {"worker_code": "w-740928", "operation_category": "214133", "efficiency": 1.3308}, {"worker_code": "w-740928", "operation_category": "245241", "efficiency": 1.3257}], "curr_station_list": [{"station_code": "st-20000-29"}]}, {"worker_code": "w-741179", "operation_skill_list": [{"worker_code": "w-741179", "operation_code": "op-7670826584-426", "operation_category": "202017", "efficiency": 1.5}, {"worker_code": "w-741179", "operation_code": "op-7670828383-017", "operation_category": "213131", "efficiency": 1.4559}, {"worker_code": "w-741179", "operation_code": "op-7665837478-00007", "operation_category": "206057", "efficiency": 1.1214}, {"worker_code": "w-741179", "operation_code": "op-7665838384-096", "operation_category": "214138", "efficiency": 1.5246}, {"worker_code": "w-741179", "operation_code": "op-7665837478-001", "operation_category": "206057", "efficiency": 1.2862}, {"worker_code": "w-741179", "operation_code": "op-7670828383-00042T", "efficiency": 1.3929}, {"worker_code": "w-741179", "operation_code": "op-7666757478-016", "operation_category": "206057", "efficiency": 1.0361}, {"worker_code": "w-741179", "operation_code": "op-7666758384-128", "operation_category": "214133", "efficiency": 1.5}, {"worker_code": "w-741179", "operation_code": "op-7666758383-014", "operation_category": "213131", "efficiency": 1.2847}], "operation_category_skill_list": [{"worker_code": "w-741179", "operation_category": "201001", "efficiency": 1.3638}, {"worker_code": "w-741179", "operation_category": "244211", "efficiency": 0.8988}, {"worker_code": "w-741179", "operation_category": "206057", "efficiency": 1.2571}, {"worker_code": "w-741179", "operation_category": "214138", "efficiency": 1.5246}], "curr_station_list": [{"station_code": "st-1203-1"}]}, {"worker_code": "w-742939", "operation_skill_list": [{"worker_code": "w-742939", "operation_code": "op-7681848167-006", "operation_category": "249219", "efficiency": 1.174}], "operation_category_skill_list": [], "curr_station_list": [{"station_code": "st-1203-23"}]}, {"worker_code": "w-743676", "operation_skill_list": [{"worker_code": "w-743676", "operation_code": "op-7670828080-020", "operation_category": "222179", "efficiency": 0.95}, {"worker_code": "w-743676", "operation_code": "op-7666758080-036", "operation_category": "222179", "efficiency": 0.95}, {"worker_code": "w-743676", "operation_code": "op-7666758079-152", "operation_category": "221178", "efficiency": 0.95}, {"worker_code": "w-743676", "operation_code": "op-7666758080-00001", "operation_category": "222179", "efficiency": 1.1172}, {"worker_code": "w-743676", "operation_code": "op-7677838083-00002", "operation_category": "223180", "efficiency": 0.95}, {"worker_code": "w-743676", "operation_code": "op-7670826887-829", "operation_category": "244211", "efficiency": 1.3231}, {"worker_code": "w-743676", "operation_code": "op-7670828083-480", "operation_category": "223180", "efficiency": 0.95}, {"worker_code": "w-743676", "operation_code": "op-7670828080-032", "operation_category": "222179", "efficiency": 0.95}, {"worker_code": "w-743676", "operation_code": "op-7665838065-252", "operation_category": "218175", "efficiency": 1.0971}, {"worker_code": "w-743676", "operation_code": "op-7670828083-00043T", "operation_category": "223180", "efficiency": 0.95}, {"worker_code": "w-743676", "operation_code": "op-7665838080-00002", "operation_category": "222179", "efficiency": 1.0251}, {"worker_code": "w-743676", "operation_code": "op-7665838065-117", "operation_category": "218175", "efficiency": 1.4886}], "operation_category_skill_list": [], "curr_station_list": [{"station_code": "st-1203-4"}]}, {"worker_code": "w-744168", "operation_skill_list": [{"worker_code": "w-744168", "operation_code": "op-7666757976-121", "operation_category": "201001", "efficiency": 0.6175}, {"worker_code": "w-744168", "operation_code": "op-7670828283-190", "operation_category": "208079", "efficiency": 0.6197}, {"worker_code": "w-744168", "operation_code": "op-7666757478-046", "operation_category": "206057", "efficiency": 0.6195}, {"worker_code": "w-744168", "operation_code": "op-7670827976-393", "operation_category": "201001", "efficiency": 0.8038}, {"worker_code": "w-744168", "operation_code": "op-7670827478-095", "operation_category": "206057", "efficiency": 0.6166}, {"worker_code": "w-744168", "operation_code": "op-7670827976-020", "operation_category": "201001", "efficiency": 0.5864}, {"worker_code": "w-744168", "operation_code": "op-7665837976-140", "operation_category": "201230", "efficiency": 1.1227}, {"worker_code": "w-744168", "operation_code": "op-7670827976-00061T", "efficiency": 0.6531}, {"worker_code": "w-744168", "operation_code": "op-7670828283-00041T", "efficiency": 0.4687}, {"worker_code": "w-744168", "operation_code": "op-7665838478-091", "operation_category": "245241", "efficiency": 0.892}], "operation_category_skill_list": [{"worker_code": "w-744168", "operation_category": "213131", "efficiency": 1.5}, {"worker_code": "w-744168", "operation_category": "206057", "efficiency": 0.618}, {"worker_code": "w-744168", "operation_category": "223180", "efficiency": 1.1478}, {"worker_code": "w-744168", "operation_category": "216169", "efficiency": 0.7336}, {"worker_code": "w-744168", "operation_category": "201001", "efficiency": 0.9068}, {"worker_code": "w-744168", "operation_category": "214138", "efficiency": 0.7158}, {"worker_code": "w-744168", "operation_category": "215149", "efficiency": 0.7014}, {"worker_code": "w-744168", "operation_category": "210110", "efficiency": 0.7287}, {"worker_code": "w-744168", "operation_category": "205049", "efficiency": 1.1102}, {"worker_code": "w-744168", "operation_category": "216153", "efficiency": 0.7293}], "curr_station_list": [{"station_code": "st-1203-14"}]}, {"worker_code": "w-744413", "operation_skill_list": [{"worker_code": "w-744413", "operation_code": "op-7666757976-121", "operation_category": "201001", "efficiency": 0.85}, {"worker_code": "w-744413", "operation_code": "op-7670827976-018", "operation_category": "201001", "efficiency": 0.85}, {"worker_code": "w-744413", "operation_code": "op-7666757976-023", "operation_category": "201001", "efficiency": 1.2809}, {"worker_code": "w-744413", "operation_code": "op-7670827976-393", "operation_category": "201001", "efficiency": 0.85}, {"worker_code": "w-744413", "operation_code": "op-7670827976-020", "operation_category": "201001", "efficiency": 0.85}, {"worker_code": "w-744413", "operation_code": "op-7665837478-001", "operation_category": "206057", "efficiency": 0.7}, {"worker_code": "w-744413", "operation_code": "op-7666757478-016", "operation_category": "206057", "efficiency": 0.7}, {"worker_code": "w-744413", "operation_code": "op-7670827976-00061T", "operation_category": "201001", "efficiency": 0.85}, {"worker_code": "w-744413", "operation_code": "op-7666757976-037", "operation_category": "201001", "efficiency": 0.9891}], "operation_category_skill_list": [{"worker_code": "w-744413", "operation_category": "206057", "efficiency": 1.1}, {"worker_code": "w-744413", "operation_category": "205049", "efficiency": 0.6639}, {"worker_code": "w-744413", "operation_category": "201001", "efficiency": 0.9008}], "curr_station_list": [{"station_code": "st-1203-16"}]}, {"worker_code": "w-744417", "operation_skill_list": [{"worker_code": "w-744417", "operation_code": "op-7665838483-438", "operation_category": "216169", "efficiency": 1.7}, {"worker_code": "w-744417", "operation_code": "op-7665838369-345", "operation_category": "210110", "efficiency": 0.8571}, {"worker_code": "w-744417", "operation_code": "op-7665838483-097", "operation_category": "216153", "efficiency": 1.0858}, {"worker_code": "w-744417", "operation_code": "op-7665838477-156", "operation_category": "215149", "efficiency": 0.9164}], "operation_category_skill_list": [{"worker_code": "w-744417", "operation_category": "214138", "efficiency": 1.1503}, {"worker_code": "w-744417", "operation_category": "244211", "efficiency": 0.9889}, {"worker_code": "w-744417", "operation_category": "215149", "efficiency": 1.0553}, {"worker_code": "w-744417", "operation_category": "216169", "efficiency": 1.1855}, {"worker_code": "w-744417", "operation_category": "214133", "efficiency": 1.1979}], "curr_station_list": [{"station_code": "st-1203-2"}]}, {"worker_code": "w-745473", "operation_skill_list": [{"worker_code": "w-745473", "operation_code": "op-7665838369-485", "operation_category": "210115", "efficiency": 1.3954}, {"worker_code": "w-745473", "operation_code": "op-7665836584-144", "operation_category": "202003", "efficiency": 1.0658}, {"worker_code": "w-745473", "operation_code": "op-7677836678-260", "operation_category": "203040", "efficiency": 1.0802}, {"worker_code": "w-745473", "operation_code": "op-7665838283-157", "operation_category": "208069", "efficiency": 1.1197}, {"worker_code": "w-745473", "operation_code": "op-7665837083-727", "operation_category": "205049", "efficiency": 1.2086}], "operation_category_skill_list": [{"worker_code": "w-745473", "operation_category": "206057", "efficiency": 0.5906}, {"worker_code": "w-745473", "operation_category": "201001", "efficiency": 0.7013}, {"worker_code": "w-745473", "operation_category": "214138", "efficiency": 1.0129}], "curr_station_list": [{"station_code": "st-1203-18"}]}, {"worker_code": "w-745703", "operation_skill_list": [{"worker_code": "w-745703", "operation_code": "op-7670826584-426", "operation_category": "202017", "efficiency": 1.0597}, {"worker_code": "w-745703", "operation_code": "op-7665837478-00007", "operation_category": "206057", "efficiency": 1.0218}, {"worker_code": "w-745703", "operation_code": "op-7670828384-951", "operation_category": "214138", "efficiency": 1.0108}, {"worker_code": "w-745703", "operation_code": "op-7665837976-00006", "operation_category": "201001", "efficiency": 0.95}, {"worker_code": "w-745703", "operation_code": "op-7665837976-140", "operation_category": "201230", "efficiency": 0.9292}], "operation_category_skill_list": [{"worker_code": "w-745703", "operation_category": "213131", "efficiency": 0.9374}, {"worker_code": "w-745703", "operation_category": "201001", "efficiency": 0.672}, {"worker_code": "w-745703", "operation_category": "202010", "efficiency": 0.763}, {"worker_code": "w-745703", "operation_category": "214138", "efficiency": 1.0108}, {"worker_code": "w-745703", "operation_category": "215149", "efficiency": 0.6655}, {"worker_code": "w-745703", "operation_category": "206057", "efficiency": 0.9546}, {"worker_code": "w-745703", "operation_category": "208069", "efficiency": 1.2}, {"worker_code": "w-745703", "operation_category": "216153", "efficiency": 0.9}, {"worker_code": "w-745703", "operation_category": "214133", "efficiency": 0.9163}], "curr_station_list": [{"station_code": "st-20000-82"}]}], "process_list": [{"operation": "op-7670828383-017", "operation_number": 200030, "part_code": "BJ05", "operation_category": "213131", "machine_type": "m-688067-01", "machine_type_2": "A", "standard_oper_time": 52.343999999999994, "fixed_station_code": "", "fixed_worker_code": ""}, {"operation": "op-7666758383-014", "operation_number": 200040, "part_code": "BJ06", "operation_category": "213131", "machine_type": "m-688067-01", "machine_type_2": "A", "standard_oper_time": 108.21600000000001, "fixed_station_code": "", "fixed_worker_code": ""}, {"operation": "op-7665838384-096", "operation_number": 200050, "part_code": "BJ03", "operation_category": "214138", "machine_type": "m-688067-01", "machine_type_2": "A", "standard_oper_time": 48.312, "fixed_station_code": "", "fixed_worker_code": ""}, {"operation": "op-7670828383-00042T", "operation_number": 200060, "part_code": "BJ05", "operation_category": "213131", "machine_type": "m-688067-01", "machine_type_2": "A", "standard_oper_time": 172.944, "fixed_station_code": "", "fixed_worker_code": ""}, {"operation": "op-7666758384-128", "operation_number": 200700, "part_code": "BJ06", "operation_category": "214133", "machine_type": "m-688067-01", "machine_type_2": "A", "standard_oper_time": 20.1, "fixed_station_code": "", "fixed_worker_code": ""}, {"operation": "op-7666757478-016", "operation_number": 200710, "part_code": "BJ06", "operation_category": "206057", "machine_type": "m-688067-01", "machine_type_2": "A", "standard_oper_time": 53.568, "fixed_station_code": "", "fixed_worker_code": ""}, {"operation": "op-7665837478-001", "operation_number": 200800, "part_code": "BJ07", "operation_category": "206057", "machine_type": "m-688067-01", "machine_type_2": "A", "standard_oper_time": 115.848, "fixed_station_code": "", "fixed_worker_code": ""}, {"operation": "op-7666757976-037", "operation_number": 262100, "part_code": "BJ06", "operation_category": "201001", "machine_type": "m-756667-01", "machine_type_2": "A", "standard_oper_time": 24.3, "fixed_station_code": "", "fixed_worker_code": ""}, {"operation": "op-7666757976-023", "operation_number": 262200, "part_code": "BJ06", "operation_category": "201001", "machine_type": "m-756667-01", "machine_type_2": "A", "standard_oper_time": 34.08, "fixed_station_code": "", "fixed_worker_code": ""}, {"operation": "op-7670827976-018", "operation_number": 607440, "part_code": "BJ05", "operation_category": "201001", "machine_type": "m-756667-01", "machine_type_2": "A", "standard_oper_time": 11.46, "fixed_station_code": "", "fixed_worker_code": ""}, {"operation": "op-7670826887-829", "operation_number": 607465, "part_code": "BJ05", "operation_category": "244211", "machine_type": "m-8371-001", "machine_type_2": "A", "standard_oper_time": 32.04, "fixed_station_code": "", "fixed_worker_code": ""}, {"operation": "op-7665838065-117", "operation_number": 607490, "part_code": "BJ07", "operation_category": "218175", "machine_type": "m-848490-01", "machine_type_2": "A", "standard_oper_time": 50.82, "fixed_station_code": "", "fixed_worker_code": ""}, {"operation": "op-7677838083-00002", "operation_number": 616830, "part_code": "BJ10", "operation_category": "223180", "machine_type": "m-848490-01", "machine_type_2": "A", "standard_oper_time": 25.74, "fixed_station_code": "", "fixed_worker_code": ""}, {"operation": "op-7670828080-020", "operation_number": 630360, "part_code": "BJ05", "operation_category": "222179", "machine_type": "m-848490-01", "machine_type_2": "A", "standard_oper_time": 8.04, "fixed_station_code": "", "fixed_worker_code": ""}, {"operation": "op-7670828083-480", "operation_number": 631300, "part_code": "BJ05", "operation_category": "223180", "machine_type": "m-848490-01", "machine_type_2": "A", "standard_oper_time": 8.4, "fixed_station_code": "", "fixed_worker_code": ""}, {"operation": "op-7670828083-00043T", "operation_number": 631500, "part_code": "BJ05", "operation_category": "223180", "machine_type": "m-848490-01", "machine_type_2": "A", "standard_oper_time": 18.72, "fixed_station_code": "", "fixed_worker_code": ""}, {"operation": "op-7666758080-00001", "operation_number": 639360, "part_code": "BJ06", "operation_category": "222179", "machine_type": "m-848490-01", "machine_type_2": "A", "standard_oper_time": 15.42, "fixed_station_code": "", "fixed_worker_code": ""}, {"operation": "op-7666758079-152", "operation_number": 641280, "part_code": "BJ06", "operation_category": "221178", "machine_type": "m-848490-01", "machine_type_2": "A", "standard_oper_time": 11.64, "fixed_station_code": "", "fixed_worker_code": ""}, {"operation": "op-7665838369-345", "operation_number": 661710, "part_code": "BJ07", "operation_category": "210110", "machine_type": "m-688067-01", "machine_type_2": "A", "standard_oper_time": 85.38, "fixed_station_code": "", "fixed_worker_code": ""}, {"operation": "op-7665838477-156", "operation_number": 661730, "part_code": "BJ07", "operation_category": "215149", "machine_type": "m-6867-001", "machine_type_2": "A", "standard_oper_time": 53.136, "fixed_station_code": "", "fixed_worker_code": ""}, {"operation": "op-7665838483-438", "operation_number": 661740, "part_code": "BJ05", "operation_category": "216169", "machine_type": "m-688067-01", "machine_type_2": "A", "standard_oper_time": 117.28799999999998, "fixed_station_code": "", "fixed_worker_code": ""}, {"operation": "op-7665838369-145", "operation_number": 661750, "part_code": "BJ07", "operation_category": "210105", "machine_type": "m-688067-01", "machine_type_2": "A", "standard_oper_time": 297.216, "fixed_station_code": "", "fixed_worker_code": ""}, {"operation": "op-7665837976-140", "operation_number": 661760, "part_code": "BJ07", "operation_category": "201230", "machine_type": "m-756667-01", "machine_type_2": "A", "standard_oper_time": 95.04, "fixed_station_code": "", "fixed_worker_code": ""}, {"operation": "op-7665838478-091", "operation_number": 661770, "part_code": "BJ07", "operation_category": "245241", "machine_type": "m-8371-001", "machine_type_2": "A", "standard_oper_time": 101.46, "fixed_station_code": "", "fixed_worker_code": ""}, {"operation": "op-7670828283-00041T", "operation_number": 661790, "part_code": "BJ05", "operation_category": "208066", "machine_type": "m-688067-01", "machine_type_2": "A", "standard_oper_time": 28.439999999999998, "fixed_station_code": "", "fixed_worker_code": ""}, {"operation": "op-7670828283-190", "operation_number": 661800, "part_code": "BJ05", "operation_category": "208079", "machine_type": "m-688067-01", "machine_type_2": "A", "standard_oper_time": 36.72, "fixed_station_code": "", "fixed_worker_code": ""}, {"operation": "op-7670827478-095", "operation_number": 661810, "part_code": "BJ05", "operation_category": "206057", "machine_type": "m-688067-01", "machine_type_2": "A", "standard_oper_time": 52.199999999999996, "fixed_station_code": "", "fixed_worker_code": ""}, {"operation": "op-7666757478-046", "operation_number": 661820, "part_code": "BJ06", "operation_category": "206057", "machine_type": "m-688067-01", "machine_type_2": "A", "standard_oper_time": 78.768, "fixed_station_code": "", "fixed_worker_code": ""}, {"operation": "op-7666757976-121", "operation_number": 661830, "part_code": "BJ06", "operation_category": "201001", "machine_type": "m-756667-01", "machine_type_2": "A", "standard_oper_time": 26.7, "fixed_station_code": "", "fixed_worker_code": ""}, {"operation": "op-7670827976-393", "operation_number": 661840, "part_code": "BJ05", "operation_category": "201001", "machine_type": "m-756667-01", "machine_type_2": "A", "standard_oper_time": 9.9, "fixed_station_code": "", "fixed_worker_code": ""}, {"operation": "op-7670827976-00061T", "operation_number": 661850, "part_code": "BJ05", "operation_category": "201001", "machine_type": "m-756667-01", "machine_type_2": "A", "standard_oper_time": 12.9, "fixed_station_code": "", "fixed_worker_code": ""}, {"operation": "op-7670827976-020", "operation_number": 661860, "part_code": "BJ05", "operation_category": "201001", "machine_type": "m-756667-01", "machine_type_2": "A", "standard_oper_time": 17.4, "fixed_station_code": "", "fixed_worker_code": ""}, {"operation": "op-7670826584-426", "operation_number": 662035, "part_code": "BJ05", "operation_category": "202017", "machine_type": "m-688067-01", "machine_type_2": "A", "standard_oper_time": 16.14, "fixed_station_code": "", "fixed_worker_code": ""}, {"operation": "op-7670828384-951", "operation_number": 662038, "part_code": "BJ05", "operation_category": "214138", "machine_type": "m-688067-01", "machine_type_2": "A", "standard_oper_time": 42.552, "fixed_station_code": "", "fixed_worker_code": ""}, {"operation": "op-7665837478-00007", "operation_number": 662100, "part_code": "BJ07", "operation_category": "206057", "machine_type": "m-688067-01", "machine_type_2": "A", "standard_oper_time": 154.22400000000002, "fixed_station_code": "", "fixed_worker_code": ""}, {"operation": "op-7665837976-00006", "operation_number": 662200, "part_code": "BJ07", "operation_category": "201001", "machine_type": "m-756667-01", "machine_type_2": "A", "standard_oper_time": 78.84, "fixed_station_code": "", "fixed_worker_code": ""}, {"operation": "op-7665838080-00002", "operation_number": 667680, "part_code": "BJ07", "operation_category": "222179", "machine_type": "m-848490-01", "machine_type_2": "A", "standard_oper_time": 52.56, "fixed_station_code": "", "fixed_worker_code": ""}, {"operation": "op-7666758080-036", "operation_number": 667682, "part_code": "BJ06", "operation_category": "222179", "machine_type": "m-848490-01", "machine_type_2": "A", "standard_oper_time": 16.86, "fixed_station_code": "", "fixed_worker_code": ""}, {"operation": "op-7670828080-032", "operation_number": 667684, "part_code": "BJ05", "operation_category": "222179", "machine_type": "m-848490-01", "machine_type_2": "A", "standard_oper_time": 16.08, "fixed_station_code": "", "fixed_worker_code": ""}, {"operation": "op-7665838065-252", "operation_number": 667690, "part_code": "BJ07", "operation_category": "218175", "machine_type": "m-848490-01", "machine_type_2": "A", "standard_oper_time": 72.06, "fixed_station_code": "", "fixed_worker_code": ""}, {"operation": "op-7677836678-260", "operation_number": 710220, "part_code": "BJ10", "operation_category": "203040", "machine_type": "m-687584-01", "machine_type_2": "A", "standard_oper_time": 47.28, "fixed_station_code": "", "fixed_worker_code": ""}, {"operation": "op-7665838369-485", "operation_number": 737500, "part_code": "BJ07", "operation_category": "210115", "machine_type": "m-688067-01", "machine_type_2": "A", "standard_oper_time": 195.0, "fixed_station_code": "", "fixed_worker_code": ""}, {"operation": "op-7665836584-144", "operation_number": 740500, "part_code": "BJ07", "operation_category": "202003", "machine_type": "m-688067-01", "machine_type_2": "A", "standard_oper_time": 52.62, "fixed_station_code": "", "fixed_worker_code": ""}, {"operation": "op-7665838283-157", "operation_number": 741100, "part_code": "BJ07", "operation_category": "208069", "machine_type": "m-688067-01", "machine_type_2": "A", "standard_oper_time": 98.22, "fixed_station_code": "", "fixed_worker_code": ""}, {"operation": "op-7665837083-727", "operation_number": 742900, "part_code": "BJ07", "operation_category": "205049", "machine_type": "m-688067-01", "machine_type_2": "A", "standard_oper_time": 25.02, "fixed_station_code": "", "fixed_worker_code": ""}, {"operation": "op-7665838483-097", "operation_number": 749100, "part_code": "BJ07", "operation_category": "216153", "machine_type": "m-688067-05", "machine_type_2": "A", "standard_oper_time": 192.744, "fixed_station_code": "", "fixed_worker_code": ""}, {"operation": "op-7665838477-037", "operation_number": 773200, "part_code": "BJ07", "operation_category": "215149", "machine_type": "m-6867-001", "machine_type_2": "A", "standard_oper_time": 40.32, "fixed_station_code": "", "fixed_worker_code": ""}, {"operation": "op-7665838366-141", "operation_number": 777200, "part_code": "BJ07", "operation_category": "209103", "machine_type": "m-688067-01", "machine_type_2": "A", "standard_oper_time": 279.64799999999997, "fixed_station_code": "", "fixed_worker_code": ""}, {"operation": "op-7665836584-00009", "operation_number": 777255, "part_code": "BJ07", "operation_category": "202010", "machine_type": "m-688067-01", "machine_type_2": "A", "standard_oper_time": 31.8, "fixed_station_code": "", "fixed_worker_code": ""}, {"operation": "op-7670828483-423", "operation_number": 777285, "part_code": "BJ05", "operation_category": "216169", "machine_type": "m-688067-01", "machine_type_2": "A", "standard_oper_time": 199.72799999999998, "fixed_station_code": "", "fixed_worker_code": ""}, {"operation": "op-7681848167-006", "operation_number": 799900, "part_code": "BJ09", "operation_category": "249219", "machine_type": "m-748990-01", "machine_type_2": "A", "standard_oper_time": 120.0, "fixed_station_code": "", "fixed_worker_code": "w-742939"}], "machine_list": [{"machine_type": "m-838067-02", "is_mono": false, "is_movable": true, "is_machine_needed": true}, {"machine_type": "m-688067-02", "is_mono": false, "is_movable": true, "is_machine_needed": true}, {"machine_type": "m-829067-01", "is_mono": false, "is_movable": true, "is_machine_needed": true}, {"machine_type": "m-688067-03", "is_mono": false, "is_movable": true, "is_machine_needed": true}, {"machine_type": "m-906877-01", "is_mono": true, "is_movable": true, "is_machine_needed": true}, {"machine_type": "m-847467-03", "is_mono": false, "is_movable": true, "is_machine_needed": true}, {"machine_type": "m-847467-01", "is_mono": false, "is_movable": true, "is_machine_needed": true}, {"machine_type": "m-847467-02", "is_mono": false, "is_movable": true, "is_machine_needed": true}, {"machine_type": "m-687675-01", "is_mono": false, "is_movable": true, "is_machine_needed": true}, {"machine_type": "m-777467-01", "is_mono": false, "is_movable": true, "is_machine_needed": true}, {"machine_type": "m-688467-01", "is_mono": false, "is_movable": true, "is_machine_needed": true}, {"machine_type": "m-908867-02", "is_mono": false, "is_movable": true, "is_machine_needed": true}, {"machine_type": "m-908867-01", "is_mono": false, "is_movable": true, "is_machine_needed": true}, {"machine_type": "m-829067-02", "is_mono": false, "is_movable": true, "is_machine_needed": true}, {"machine_type": "m-887274-01", "is_mono": true, "is_movable": true, "is_machine_needed": true}, {"machine_type": "m-908474-01", "is_mono": true, "is_movable": false, "is_machine_needed": true}, {"machine_type": "m-906690-01", "is_mono": true, "is_movable": true, "is_machine_needed": true}, {"machine_type": "m-837770-01", "is_mono": true, "is_movable": false, "is_machine_needed": true}, {"machine_type": "m-688367-01", "is_mono": false, "is_movable": true, "is_machine_needed": true}, {"machine_type": "m-888067-01", "is_mono": false, "is_movable": true, "is_machine_needed": true}, {"machine_type": "m-756667-04", "is_mono": false, "is_movable": true, "is_machine_needed": true}, {"machine_type": "m-667567-01", "is_mono": true, "is_movable": true, "is_machine_needed": true}, {"machine_type": "m-688067-01", "is_mono": false, "is_movable": true, "is_machine_needed": true}, {"machine_type": "m-687584-01", "is_mono": false, "is_movable": true, "is_machine_needed": true}, {"machine_type": "m-838067-01", "is_mono": false, "is_movable": true, "is_machine_needed": true}, {"machine_type": "m-6867-001", "is_mono": false, "is_movable": true, "is_machine_needed": true}, {"machine_type": "m-756667-01", "is_mono": false, "is_movable": true, "is_machine_needed": true}, {"machine_type": "m-756667-02", "is_mono": false, "is_movable": true, "is_machine_needed": true}, {"machine_type": "m-756667-03", "is_mono": false, "is_movable": true, "is_machine_needed": true}, {"machine_type": "m-688376-01", "is_mono": false, "is_movable": true, "is_machine_needed": true}, {"machine_type": "m-906674-01", "is_mono": false, "is_movable": true, "is_machine_needed": true}, {"machine_type": "m-686867-01", "is_mono": false, "is_movable": true, "is_machine_needed": true}, {"machine_type": "m-687766-01", "is_mono": true, "is_movable": true, "is_machine_needed": true}, {"machine_type": "m-838376-01", "is_mono": false, "is_movable": true, "is_machine_needed": true}, {"machine_type": "m-688067-05", "is_mono": false, "is_movable": true, "is_machine_needed": true}, {"machine_type": "m-687584-02", "is_mono": false, "is_movable": true, "is_machine_needed": true}, {"machine_type": "m-688067-09", "is_mono": false, "is_movable": true, "is_machine_needed": true}, {"machine_type": "m-756874-01", "is_mono": false, "is_movable": true, "is_machine_needed": true}, {"machine_type": "m-829067-03", "is_mono": false, "is_movable": true, "is_machine_needed": true}, {"machine_type": "m-7567-002", "is_mono": false, "is_movable": true, "is_machine_needed": true}, {"machine_type": "m-7567-001", "is_mono": false, "is_movable": true, "is_machine_needed": true}, {"machine_type": "m-808967-01", "is_mono": false, "is_movable": true, "is_machine_needed": true}, {"machine_type": "m-708967-01", "is_mono": false, "is_movable": true, "is_machine_needed": true}, {"machine_type": "m-687567-01", "is_mono": true, "is_movable": false, "is_machine_needed": true}, {"machine_type": "m-689067-01", "is_mono": false, "is_movable": true, "is_machine_needed": true}, {"machine_type": "m-677567-01", "is_mono": false, "is_movable": true, "is_machine_needed": true}, {"machine_type": "m-837275-01", "is_mono": false, "is_movable": true, "is_machine_needed": true}, {"machine_type": "m-6890-001", "is_mono": false, "is_movable": true, "is_machine_needed": true}, {"machine_type": "m-686875-01", "is_mono": false, "is_movable": true, "is_machine_needed": true}, {"machine_type": "m-827467-01", "is_mono": false, "is_movable": true, "is_machine_needed": true}, {"machine_type": "m-756967-01", "is_mono": false, "is_movable": true, "is_machine_needed": true}, {"machine_type": "m-747767-01", "is_mono": false, "is_movable": true, "is_machine_needed": true}, {"machine_type": "m-688869-01", "is_mono": false, "is_movable": true, "is_machine_needed": true}, {"machine_type": "m-8370-001", "is_mono": true, "is_movable": true, "is_machine_needed": true}, {"machine_type": "m-848490-01", "is_mono": true, "is_movable": false, "is_machine_needed": true}, {"machine_type": "m-837771-01", "is_mono": true, "is_movable": true, "is_machine_needed": true}, {"machine_type": "m-8371-001", "is_mono": false, "is_movable": true, "is_machine_needed": false}, {"machine_type": "m-9074-001", "is_mono": false, "is_movable": true, "is_machine_needed": true}, {"machine_type": "m-748990-01", "is_mono": true, "is_movable": false, "is_machine_needed": true}, {"machine_type": "m-848468-01", "is_mono": true, "is_movable": false, "is_machine_needed": true}, {"machine_type": "m-677574-01", "is_mono": true, "is_movable": false, "is_machine_needed": true}, {"machine_type": "m-8878-001", "is_mono": false, "is_movable": true, "is_machine_needed": false}, {"machine_type": "m-688969-01", "is_mono": true, "is_movable": true, "is_machine_needed": true}, {"machine_type": "m-676684-01", "is_mono": false, "is_movable": true, "is_machine_needed": true}, {"machine_type": "m-6774-01", "is_mono": false, "is_movable": true, "is_machine_needed": true}, {"machine_type": "m-6780-01", "is_mono": false, "is_movable": true, "is_machine_needed": true}, {"machine_type": "m-678084-01", "is_mono": false, "is_movable": true, "is_machine_needed": true}, {"machine_type": "m-686667-01", "is_mono": false, "is_movable": true, "is_machine_needed": true}, {"machine_type": "m-6867-002", "is_mono": false, "is_movable": true, "is_machine_needed": true}, {"machine_type": "m-6867-01", "is_mono": false, "is_movable": true, "is_machine_needed": true}, {"machine_type": "m-687574-01", "is_mono": false, "is_movable": true, "is_machine_needed": true}, {"machine_type": "m-688067-01S01034", "is_mono": false, "is_movable": true, "is_machine_needed": true}, {"machine_type": "m-688067-04", "is_mono": false, "is_movable": true, "is_machine_needed": true}, {"machine_type": "m-688067-06", "is_mono": false, "is_movable": true, "is_machine_needed": true}, {"machine_type": "m-688067-07", "is_mono": false, "is_movable": true, "is_machine_needed": true}, {"machine_type": "m-688067-08", "is_mono": false, "is_movable": true, "is_machine_needed": true}, {"machine_type": "m-688067-10", "is_mono": false, "is_movable": true, "is_machine_needed": true}, {"machine_type": "m-6883-01", "is_mono": false, "is_movable": true, "is_machine_needed": true}, {"machine_type": "m-688976-01", "is_mono": false, "is_movable": true, "is_machine_needed": true}, {"machine_type": "m-708074-01", "is_mono": false, "is_movable": true, "is_machine_needed": true}, {"machine_type": "m-708074-02", "is_mono": false, "is_movable": true, "is_machine_needed": true}, {"machine_type": "m-708074-03", "is_mono": false, "is_movable": true, "is_machine_needed": true}, {"machine_type": "m-7567-003", "is_mono": false, "is_movable": true, "is_machine_needed": true}, {"machine_type": "m-7666-01", "is_mono": false, "is_movable": true, "is_machine_needed": true}, {"machine_type": "m-7680-01", "is_mono": false, "is_movable": true, "is_machine_needed": true}, {"machine_type": "m-7772-001", "is_mono": false, "is_movable": true, "is_machine_needed": true}, {"machine_type": "m-7772-003", "is_mono": false, "is_movable": true, "is_machine_needed": true}, {"machine_type": "m-778484-01", "is_mono": false, "is_movable": true, "is_machine_needed": true}, {"machine_type": "m-8067-001", "is_mono": false, "is_movable": true, "is_machine_needed": true}, {"machine_type": "m-8080-01", "is_mono": false, "is_movable": true, "is_machine_needed": true}, {"machine_type": "m-8190-0042", "is_mono": false, "is_movable": true, "is_machine_needed": true}, {"machine_type": "m-828174-01", "is_mono": false, "is_movable": true, "is_machine_needed": true}, {"machine_type": "m-829067-04", "is_mono": false, "is_movable": true, "is_machine_needed": true}, {"machine_type": "m-8371-01", "is_mono": false, "is_movable": true, "is_machine_needed": true}, {"machine_type": "m-838976-01", "is_mono": false, "is_movable": true, "is_machine_needed": true}, {"machine_type": "m-849084-01", "is_mono": false, "is_movable": true, "is_machine_needed": true}, {"machine_type": "m-8788-001", "is_mono": false, "is_movable": true, "is_machine_needed": true}, {"machine_type": "m-9080-01", "is_mono": false, "is_movable": true, "is_machine_needed": true}, {"machine_type": "m-748990-", "is_mono": false, "is_movable": true, "is_machine_needed": true}, {"machine_type": "m-7772-004", "is_mono": false, "is_movable": true, "is_machine_needed": true}, {"machine_type": "m-7772-024", "is_mono": false, "is_movable": true, "is_machine_needed": true}, {"machine_type": "m-7772-025", "is_mono": false, "is_movable": true, "is_machine_needed": true}, {"machine_type": "m-7772-026", "is_mono": false, "is_movable": true, "is_machine_needed": true}, {"machine_type": "m-838374-01", "is_mono": false, "is_movable": true, "is_machine_needed": true}], "station_list": [{"station_code": "st-1203-1", "line_number": 1, "curr_machine_list": [], "neighbor_station_list": [{"station_code": "st-1203-2"}]}, {"station_code": "st-1203-2", "line_number": 2, "curr_machine_list": [], "neighbor_station_list": [{"station_code": "st-1203-1"}, {"station_code": "st-1203-3"}, {"station_code": "st-1203-20"}]}, {"station_code": "st-1203-3", "line_number": 3, "curr_machine_list": [], "neighbor_station_list": [{"station_code": "st-1203-2"}, {"station_code": "st-1203-20"}, {"station_code": "st-1203-19"}, {"station_code": "st-1203-4"}]}, {"station_code": "st-1203-4", "line_number": 4, "curr_machine_list": [{"machine_type": "m-848490-01"}], "neighbor_station_list": [{"station_code": "st-1203-3"}, {"station_code": "st-1203-5"}, {"station_code": "st-1203-19"}, {"station_code": "st-1203-18"}, {"station_code": "st-1203-20"}]}, {"station_code": "st-1203-5", "line_number": 5, "curr_machine_list": [], "neighbor_station_list": [{"station_code": "st-1203-4"}, {"station_code": "st-1203-17"}, {"station_code": "st-1203-18"}, {"station_code": "st-1203-19"}]}, {"station_code": "st-1203-6", "line_number": 6, "curr_machine_list": [], "neighbor_station_list": [{"station_code": "st-1203-7"}, {"station_code": "st-1203-16"}, {"station_code": "st-1203-15"}, {"station_code": "st-1203-17"}]}, {"station_code": "st-1203-7", "line_number": 7, "curr_machine_list": [], "neighbor_station_list": [{"station_code": "st-1203-6"}, {"station_code": "st-1203-8"}, {"station_code": "st-1203-14"}, {"station_code": "st-1203-15"}, {"station_code": "st-1203-16"}]}, {"station_code": "st-1203-8", "line_number": 8, "curr_machine_list": [], "neighbor_station_list": [{"station_code": "st-1203-7"}, {"station_code": "st-1203-9"}, {"station_code": "st-1203-13"}, {"station_code": "st-1203-14"}, {"station_code": "st-1203-15"}]}, {"station_code": "st-1203-9", "line_number": 9, "curr_machine_list": [], "neighbor_station_list": [{"station_code": "st-1203-8"}, {"station_code": "st-1203-12"}, {"station_code": "st-1203-13"}, {"station_code": "st-1203-14"}]}, {"station_code": "st-1203-10", "line_number": 10, "curr_machine_list": [], "neighbor_station_list": [{"station_code": "st-1203-12"}]}, {"station_code": "st-1203-12", "line_number": 12, "curr_machine_list": [], "neighbor_station_list": [{"station_code": "st-1203-9"}, {"station_code": "st-1203-10"}, {"station_code": "st-1203-13"}]}, {"station_code": "st-1203-13", "line_number": 13, "curr_machine_list": [], "neighbor_station_list": [{"station_code": "st-1203-8"}, {"station_code": "st-1203-9"}, {"station_code": "st-1203-12"}, {"station_code": "st-1203-14"}]}, {"station_code": "st-1203-14", "line_number": 14, "curr_machine_list": [], "neighbor_station_list": [{"station_code": "st-1203-7"}, {"station_code": "st-1203-8"}, {"station_code": "st-1203-9"}, {"station_code": "st-1203-13"}, {"station_code": "st-1203-15"}]}, {"station_code": "st-1203-15", "line_number": 15, "curr_machine_list": [{"machine_type": "m-848490-01"}], "neighbor_station_list": [{"station_code": "st-1203-6"}, {"station_code": "st-1203-7"}, {"station_code": "st-1203-8"}, {"station_code": "st-1203-14"}, {"station_code": "st-1203-16"}]}, {"station_code": "st-1203-16", "line_number": 16, "curr_machine_list": [], "neighbor_station_list": [{"station_code": "st-1203-6"}, {"station_code": "st-1203-7"}, {"station_code": "st-1203-15"}, {"station_code": "st-1203-17"}]}, {"station_code": "st-1203-17", "line_number": 17, "curr_machine_list": [], "neighbor_station_list": [{"station_code": "st-1203-5"}, {"station_code": "st-1203-6"}, {"station_code": "st-1203-16"}, {"station_code": "st-1203-18"}]}, {"station_code": "st-1203-18", "line_number": 18, "curr_machine_list": [], "neighbor_station_list": [{"station_code": "st-1203-4"}, {"station_code": "st-1203-5"}, {"station_code": "st-1203-17"}, {"station_code": "st-1203-19"}]}, {"station_code": "st-1203-19", "line_number": 19, "curr_machine_list": [], "neighbor_station_list": [{"station_code": "st-1203-3"}, {"station_code": "st-1203-4"}, {"station_code": "st-1203-5"}, {"station_code": "st-1203-18"}, {"station_code": "st-1203-20"}]}, {"station_code": "st-1203-20", "line_number": 20, "curr_machine_list": [], "neighbor_station_list": [{"station_code": "st-1203-2"}, {"station_code": "st-1203-3"}, {"station_code": "st-1203-4"}, {"station_code": "st-1203-19"}]}, {"station_code": "st-1203-21", "line_number": 21, "curr_machine_list": [{"machine_type": "m-748990-01"}], "neighbor_station_list": []}], "joint_operation_list": [{"part_code": "BJ05", "joint_operation": "op-7665837478-001"}, {"part_code": "BJ06", "joint_operation": "op-7665837478-001"}, {"part_code": "BJ03", "joint_operation": "op-7665838369-345"}, {"part_code": "BJ10", "joint_operation": "op-7665838369-485"}], "config_param": {"max_worker_per_oper": 3, "max_station_per_worker": 4, "max_cycle_count": 8, "max_revisited_station_count": 8, "volatility_rate": 0.7, "volatility_weight": 0.7, "upph_weight": 0.3, "max_machine_per_station": 3, "max_station_per_oper": 2, "max_split_num": 3}}
