# Supplementary material for: Application of enhanced benders decomposition algorithm in circular assembly line balancing problem with task splitting
Source: PLoS One. 2025 Oct 6;20(10):e0333263. doi: 10.1371/journal.pone.0333263 (PMC12500168; doi:10.1371/journal.pone.0333263)
Supplement: S1 File — The raw statistical data underlying the key figures and tables. (ZIP) [file pone.0333263.s001.zip › Meta Data/instances/instance-53.txt]

{"worker_list": [{"worker_code": "w-000778", "operation_skill_list": [{"worker_code": "w-000778", "operation_code": "op-8865837478-014", "operation_category": "206057", "efficiency": 0.7808}, {"worker_code": "w-000778", "operation_code": "op-8877836584-013", "operation_category": "202025", "efficiency": 1.0928}, {"worker_code": "w-000778", "operation_code": "op-8865837083-022", "operation_category": "205049", "efficiency": 1.0922}, {"worker_code": "w-000778", "operation_code": "op-8865838283-019", "operation_category": "208092", "efficiency": 1.0782}, {"worker_code": "w-000778", "operation_code": "op-8680757083-00001", "operation_category": "205049", "efficiency": 0.9601}, {"worker_code": "w-000778", "operation_code": "op-8865838483-021", "operation_category": "216169", "efficiency": 1.177}, {"worker_code": "w-000778", "operation_code": "op-8865838483-016", "operation_category": "216155", "efficiency": 1.5447}, {"worker_code": "w-000778", "operation_code": "op-8865838369-020", "operation_category": "210111", "efficiency": 1.092}, {"worker_code": "w-000778", "operation_code": "op-8865838483-219", "operation_category": "216155", "efficiency": 0.9}, {"worker_code": "w-000778", "operation_code": "op-8865838384-009", "operation_category": "205048", "efficiency": 1.3077}], "operation_category_skill_list": [{"worker_code": "w-000778", "operation_category": "206057", "efficiency": 0.7932}, {"worker_code": "w-000778", "operation_category": "208069", "efficiency": 0.936}, {"worker_code": "w-000778", "operation_category": "202009", "efficiency": 0.963}, {"worker_code": "w-000778", "operation_category": "214133", "efficiency": 1.1358}, {"worker_code": "w-000778", "operation_category": "205048", "efficiency": 1.2923}, {"worker_code": "w-000778", "operation_category": "216155", "efficiency": 1.5447}, {"worker_code": "w-000778", "operation_category": "205049", "efficiency": 1.0715}, {"worker_code": "w-000778", "operation_category": "202010", "efficiency": 0.9535}, {"worker_code": "w-000778", "operation_category": "202025", "efficiency": 1.0928}], "curr_station_list": [{"station_code": "st-1208-14"}]}, {"worker_code": "w-001041", "operation_skill_list": [{"worker_code": "w-001041", "operation_code": "op-8865836584-027", "operation_category": "202009", "efficiency": 1.0}, {"worker_code": "w-001041", "operation_code": "op-8880758384-145", "operation_category": "214133", "efficiency": 0.9}, {"worker_code": "w-001041", "operation_code": "op-8880757083-172", "operation_category": "205049", "efficiency": 1.0}, {"worker_code": "w-001041", "operation_code": "op-8465836584-00010", "operation_category": "202010", "efficiency": 1.0}, {"worker_code": "w-001041", "operation_code": "op-8865838483-031", "operation_category": "216167", "efficiency": 1.0}], "operation_category_skill_list": [{"worker_code": "w-001041", "operation_category": "214133", "efficiency": 0.9}, {"worker_code": "w-001041", "operation_category": "205049", "efficiency": 1.0}], "curr_station_list": []}, {"worker_code": "w-001167", "operation_skill_list": [{"worker_code": "w-001167", "operation_code": "op-8865837478-460", "operation_category": "206057", "efficiency": 0.7145}, {"worker_code": "w-001167", "operation_code": "op-8865837976-011", "operation_category": "201001", "efficiency": 0.4917}, {"worker_code": "w-001167", "operation_code": "op-8865837478-014", "operation_category": "206057", "efficiency": 0.9403}, {"worker_code": "w-001167", "operation_code": "op-8880758483-144", "operation_category": "216164", "efficiency": 0.7216}, {"worker_code": "w-001167", "operation_code": "op-8865837478-007", "operation_category": "206057", "efficiency": 1.0663}, {"worker_code": "w-001167", "operation_code": "op-8865838384-129", "operation_category": "214133", "efficiency": 0.7063}, {"worker_code": "w-001167", "operation_code": "op-8880758384-145", "operation_category": "214133", "efficiency": 0.7221}, {"worker_code": "w-001167", "operation_code": "op-8880758483-041", "operation_category": "216164", "efficiency": 0.7085}, {"worker_code": "w-001167", "operation_code": "op-8865838384-184", "operation_category": "205048", "efficiency": 0.7732}, {"worker_code": "w-001167", "operation_code": "op-8865838483-219", "operation_category": "216155", "efficiency": 1.1165}, {"worker_code": "w-001167", "operation_code": "op-8865836584-290", "operation_category": "202025", "efficiency": 0.8654}], "operation_category_skill_list": [{"worker_code": "w-001167", "operation_category": "201001", "efficiency": 0.6673}, {"worker_code": "w-001167", "operation_category": "214133", "efficiency": 0.7851}, {"worker_code": "w-001167", "operation_category": "205048", "efficiency": 0.903}, {"worker_code": "w-001167", "operation_category": "216155", "efficiency": 1.1165}, {"worker_code": "w-001167", "operation_category": "202025", "efficiency": 0.8654}, {"worker_code": "w-001167", "operation_category": "205049", "efficiency": 0.711}, {"worker_code": "w-001167", "operation_category": "202033", "efficiency": 0.9215}, {"worker_code": "w-001167", "operation_category": "216169", "efficiency": 0.6924}], "curr_station_list": [{"station_code": "st-1208-11"}]}, {"worker_code": "w-671276", "operation_skill_list": [{"worker_code": "w-671276", "operation_code": "op-8881848167-011", "operation_category": "249219", "efficiency": 0.7563}], "operation_category_skill_list": [], "curr_station_list": [{"station_code": "st-1208-25"}]}, {"worker_code": "w-702705", "operation_skill_list": [{"worker_code": "w-702705", "operation_code": "op-8870826887-258", "operation_category": "244211", "efficiency": 0.5559}, {"worker_code": "w-702705", "operation_code": "op-8887668070-137", "operation_category": "219176", "efficiency": 1.0744}, {"worker_code": "w-702705", "operation_code": "op-8870828080-096", "operation_category": "222179", "efficiency": 0.9082}, {"worker_code": "w-702705", "operation_code": "op-8865838072-078", "operation_category": "220177", "efficiency": 0.6259}, {"worker_code": "w-702705", "operation_code": "op-8865838079-332", "operation_category": "221178", "efficiency": 1.3982}, {"worker_code": "w-702705", "operation_code": "op-8865838083-170", "operation_category": "223180", "efficiency": 0.7857}, {"worker_code": "w-702705", "operation_code": "op-8865838083-017", "operation_category": "223180", "efficiency": 1.0588}, {"worker_code": "w-702705", "operation_code": "op-8880758070-190", "operation_category": "219176", "efficiency": 1.2001}, {"worker_code": "w-702705", "operation_code": "op-8866758083-053", "operation_category": "223180", "efficiency": 1.2676}, {"worker_code": "w-702705", "operation_code": "op-8880758083-157", "operation_category": "223180", "efficiency": 1.033}, {"worker_code": "w-702705", "operation_code": "op-8877838070-083", "operation_category": "219176", "efficiency": 1.3485}, {"worker_code": "w-702705", "operation_code": "op-8877838083-068", "operation_category": "223180", "efficiency": 1.3687}, {"worker_code": "w-702705", "operation_code": "op-8865838079-010", "operation_category": "221178", "efficiency": 1.2114}, {"worker_code": "w-702705", "operation_code": "op-8865838083-042", "operation_category": "223180", "efficiency": 0.7812}], "operation_category_skill_list": [], "curr_station_list": [{"station_code": "st-1208-2"}]}, {"worker_code": "w-704698", "operation_skill_list": [{"worker_code": "w-704698", "operation_code": "op-8870828384-065", "operation_category": "214133", "efficiency": 0.8216}, {"worker_code": "w-704698", "operation_code": "op-8880756584-007", "operation_category": "202015", "efficiency": 0.7278}, {"worker_code": "w-704698", "operation_code": "op-8880758384-154", "operation_category": "205048", "efficiency": 0.8405}, {"worker_code": "w-704698", "operation_code": "op-8880757083-172", "operation_category": "205049", "efficiency": 0.7997}, {"worker_code": "w-704698", "operation_code": "op-8880758483-041", "operation_category": "216164", "efficiency": 0.6981}], "operation_category_skill_list": [{"worker_code": "w-704698", "operation_category": "216164", "efficiency": 0.6981}, {"worker_code": "w-704698", "operation_category": "208076", "efficiency": 0.9237}, {"worker_code": "w-704698", "operation_category": "205048", "efficiency": 0.8342}, {"worker_code": "w-704698", "operation_category": "214133", "efficiency": 0.6878}, {"worker_code": "w-704698", "operation_category": "202025", "efficiency": 0.7987}, {"worker_code": "w-704698", "operation_category": "205049", "efficiency": 0.7997}, {"worker_code": "w-704698", "operation_category": "216169", "efficiency": 0.6438}, {"worker_code": "w-704698", "operation_category": "208085", "efficiency": 0.6896}], "curr_station_list": [{"station_code": "st-1208-4"}]}, {"worker_code": "w-741960", "operation_skill_list": [{"worker_code": "w-741960", "operation_code": "op-8880757980-013", "operation_category": "207065", "efficiency": 1.0438}, {"worker_code": "w-741960", "operation_code": "op-8880758483-144", "operation_category": "216164", "efficiency": 1.0447}, {"worker_code": "w-741960", "operation_code": "op-8880758384-145", "operation_category": "214133", "efficiency": 1.0562}, {"worker_code": "w-741960", "operation_code": "op-8880756584-007", "operation_category": "202015", "efficiency": 1.2973}, {"worker_code": "w-741960", "operation_code": "op-8880758483-041", "operation_category": "216164", "efficiency": 0.883}, {"worker_code": "w-741960", "operation_code": "op-8865838283-169", "operation_category": "208085", "efficiency": 0.6689}], "operation_category_skill_list": [{"worker_code": "w-741960", "operation_category": "208081", "efficiency": 0.8703}, {"worker_code": "w-741960", "operation_category": "201001", "efficiency": 0.4986}, {"worker_code": "w-741960", "operation_category": "214133", "efficiency": 1.0153}, {"worker_code": "w-741960", "operation_category": "205048", "efficiency": 0.972}, {"worker_code": "w-741960", "operation_category": "216155", "efficiency": 0.8386}, {"worker_code": "w-741960", "operation_category": "216169", "efficiency": 0.667}], "curr_station_list": [{"station_code": "st-1208-5"}]}, {"worker_code": "w-743737", "operation_skill_list": [{"worker_code": "w-743737", "operation_code": "op-8890747468-029", "operation_category": "234191", "efficiency": 1.0}, {"worker_code": "w-743737", "operation_code": "op-8880758384-145", "operation_category": "214133", "efficiency": 0.9}, {"worker_code": "w-743737", "operation_code": "op-8880758483-041", "operation_category": "216164", "efficiency": 0.9}, {"worker_code": "w-743737", "operation_code": "op-8865838283-169", "operation_category": "208085", "efficiency": 1.0}], "operation_category_skill_list": [{"worker_code": "w-743737", "operation_category": "206057", "efficiency": 1.0}, {"worker_code": "w-743737", "operation_category": "216164", "efficiency": 0.9}, {"worker_code": "w-743737", "operation_category": "214133", "efficiency": 0.9}, {"worker_code": "w-743737", "operation_category": "216155", "efficiency": 1.0}, {"worker_code": "w-743737", "operation_category": "205049", "efficiency": 0.66}], "curr_station_list": [{"station_code": "st-20000-30"}]}, {"worker_code": "w-743772", "operation_skill_list": [{"worker_code": "w-743772", "operation_code": "op-8865837976-011", "operation_category": "201001", "efficiency": 0.641}, {"worker_code": "w-743772", "operation_code": "op-8880758483-144", "operation_category": "216164", "efficiency": 0.9816}, {"worker_code": "w-743772", "operation_code": "op-8665837976-00011", "operation_category": "201001", "efficiency": 0.7875}, {"worker_code": "w-743772", "operation_code": "op-8880758283-143", "operation_category": "208076", "efficiency": 1.227}, {"worker_code": "w-743772", "operation_code": "op-8880758384-145", "operation_category": "214133", "efficiency": 0.9781}, {"worker_code": "w-743772", "operation_code": "op-8880758483-041", "operation_category": "216164", "efficiency": 0.9296}, {"worker_code": "w-743772", "operation_code": "op-8865838483-218", "operation_category": "216155", "efficiency": 1.03}, {"worker_code": "w-743772", "operation_code": "op-8880758283-040", "operation_category": "208076", "efficiency": 1.1637}, {"worker_code": "w-743772", "operation_code": "op-8865838283-169", "operation_category": "208085", "efficiency": 0.7497}, {"worker_code": "w-743772", "operation_code": "op-8865838483-219", "operation_category": "216155", "efficiency": 1.0297}], "operation_category_skill_list": [{"worker_code": "w-743772", "operation_category": "206057", "efficiency": 0.7344}, {"worker_code": "w-743772", "operation_category": "214133", "efficiency": 1.1309}, {"worker_code": "w-743772", "operation_category": "205048", "efficiency": 0.9}, {"worker_code": "w-743772", "operation_category": "216155", "efficiency": 1.0299}, {"worker_code": "w-743772", "operation_category": "202015", "efficiency": 0.9901}, {"worker_code": "w-743772", "operation_category": "201001", "efficiency": 1.0816}, {"worker_code": "w-743772", "operation_category": "216169", "efficiency": 0.8192}], "curr_station_list": [{"station_code": "st-1208-8"}]}, {"worker_code": "w-744205", "operation_skill_list": [{"worker_code": "w-744205", "operation_code": "op-8865837478-460", "operation_category": "206057", "efficiency": 1.0268}, {"worker_code": "w-744205", "operation_code": "op-8865838384-129", "operation_category": "214133", "efficiency": 0.9257}, {"worker_code": "w-744205", "operation_code": "op-8880758483-041", "operation_category": "216164", "efficiency": 0.9879}, {"worker_code": "w-744205", "operation_code": "op-8680757083-00001", "operation_category": "205049", "efficiency": 0.9952}, {"worker_code": "w-744205", "operation_code": "op-8865838369-111", "operation_category": "210114", "efficiency": 0.854}], "operation_category_skill_list": [{"worker_code": "w-744205", "operation_category": "208069", "efficiency": 0.9554}, {"worker_code": "w-744205", "operation_category": "201001", "efficiency": 0.7196}, {"worker_code": "w-744205", "operation_category": "206057", "efficiency": 0.8648}, {"worker_code": "w-744205", "operation_category": "202009", "efficiency": 1.0395}, {"worker_code": "w-744205", "operation_category": "216164", "efficiency": 0.9879}, {"worker_code": "w-744205", "operation_category": "214133", "efficiency": 0.935}, {"worker_code": "w-744205", "operation_category": "205048", "efficiency": 0.9357}, {"worker_code": "w-744205", "operation_category": "216155", "efficiency": 1.1398}, {"worker_code": "w-744205", "operation_category": "202025", "efficiency": 1.0834}, {"worker_code": "w-744205", "operation_category": "205049", "efficiency": 0.9736}, {"worker_code": "w-744205", "operation_category": "202010", "efficiency": 0.9378}, {"worker_code": "w-744205", "operation_category": "216167", "efficiency": 0.8487}, {"worker_code": "w-744205", "operation_category": "216169", "efficiency": 1.0396}, {"worker_code": "w-744205", "operation_category": "208085", "efficiency": 0.858}], "curr_station_list": [{"station_code": "st-1208-9"}]}, {"worker_code": "w-745169", "operation_skill_list": [{"worker_code": "w-745169", "operation_code": "op-8880758384-016", "operation_category": "205048", "efficiency": 0.9307}, {"worker_code": "w-745169", "operation_code": "op-8865838369-111", "operation_category": "210114", "efficiency": 0.8774}, {"worker_code": "w-745169", "operation_code": "op-8865838483-218", "operation_category": "216155", "efficiency": 0.8}, {"worker_code": "w-745169", "operation_code": "op-8865838483-219", "operation_category": "216155", "efficiency": 0.8}, {"worker_code": "w-745169", "operation_code": "op-8865838384-009", "operation_category": "205048", "efficiency": 1.0953}], "operation_category_skill_list": [{"worker_code": "w-745169", "operation_category": "206057", "efficiency": 0.6179}, {"worker_code": "w-745169", "operation_category": "208069", "efficiency": 0.5943}, {"worker_code": "w-745169", "operation_category": "214133", "efficiency": 0.6067}, {"worker_code": "w-745169", "operation_category": "216155", "efficiency": 0.8}, {"worker_code": "w-745169", "operation_category": "205048", "efficiency": 1.1088}, {"worker_code": "w-745169", "operation_category": "205049", "efficiency": 0.4794}, {"worker_code": "w-745169", "operation_category": "208085", "efficiency": 0.5768}], "curr_station_list": [{"station_code": "st-1208-16"}]}, {"worker_code": "w-745713", "operation_skill_list": [{"worker_code": "w-745713", "operation_code": "op-8865837976-011", "operation_category": "201001", "efficiency": 1.0987}, {"worker_code": "w-745713", "operation_code": "op-8665837976-00011", "operation_category": "201001", "efficiency": 0.7386}, {"worker_code": "w-745713", "operation_code": "op-8865837976-298", "operation_category": "201001", "efficiency": 0.728}, {"worker_code": "w-745713", "operation_code": "op-8865837976-325", "operation_category": "201001", "efficiency": 1.0306}], "operation_category_skill_list": [], "curr_station_list": [{"station_code": "st-1208-12"}]}, {"worker_code": "w-745796", "operation_skill_list": [{"worker_code": "w-745796", "operation_code": "op-8880758283-300", "operation_category": "208081", "efficiency": 0.5865}, {"worker_code": "w-745796", "operation_code": "op-8865837976-011", "operation_category": "201001", "efficiency": 1.2621}, {"worker_code": "w-745796", "operation_code": "op-8880758483-025", "operation_category": "216155", "efficiency": 0.9142}, {"worker_code": "w-745796", "operation_code": "op-8870826584-216", "operation_category": "202033", "efficiency": 0.65}, {"worker_code": "w-745796", "operation_code": "op-8865837976-325", "operation_category": "201001", "efficiency": 1.2695}, {"worker_code": "w-745796", "operation_code": "op-8865838283-169", "operation_category": "208085", "efficiency": 0.6}], "operation_category_skill_list": [{"worker_code": "w-745796", "operation_category": "206057", "efficiency": 1.1652}, {"worker_code": "w-745796", "operation_category": "202009", "efficiency": 0.8}, {"worker_code": "w-745796", "operation_category": "201001", "efficiency": 1.2208}, {"worker_code": "w-745796", "operation_category": "214133", "efficiency": 0.7804}, {"worker_code": "w-745796", "operation_category": "205048", "efficiency": 0.4102}, {"worker_code": "w-745796", "operation_category": "202010", "efficiency": 0.8}, {"worker_code": "w-745796", "operation_category": "216155", "efficiency": 0.8408}, {"worker_code": "w-745796", "operation_category": "216169", "efficiency": 0.8002}], "curr_station_list": [{"station_code": "st-20000-128"}]}, {"worker_code": "w-746070", "operation_skill_list": [{"worker_code": "w-746070", "operation_code": "op-8665837976-00011", "operation_category": "201001", "efficiency": 1.0}, {"worker_code": "w-746070", "operation_code": "op-8890747468-029", "operation_category": "234191", "efficiency": 0.6}, {"worker_code": "w-746070", "operation_code": "op-8880758384-154", "operation_category": "205048", "efficiency": 1.0158}, {"worker_code": "w-746070", "operation_code": "op-8680757083-00001", "operation_category": "205049", "efficiency": 1.1339}, {"worker_code": "w-746070", "operation_code": "op-8865838483-031", "operation_category": "216167", "efficiency": 0.35}, {"worker_code": "w-746070", "operation_code": "op-8870826584-216", "operation_category": "202033", "efficiency": 0.8641}, {"worker_code": "w-746070", "operation_code": "op-8865838283-169", "operation_category": "208085", "efficiency": 0.6305}], "operation_category_skill_list": [{"worker_code": "w-746070", "operation_category": "244211", "efficiency": 0.9336}, {"worker_code": "w-746070", "operation_category": "206057", "efficiency": 0.6305}, {"worker_code": "w-746070", "operation_category": "208069", "efficiency": 1.1301}, {"worker_code": "w-746070", "operation_category": "201001", "efficiency": 0.7423}, {"worker_code": "w-746070", "operation_category": "202009", "efficiency": 1.1293}, {"worker_code": "w-746070", "operation_category": "205048", "efficiency": 1.1305}, {"worker_code": "w-746070", "operation_category": "202015", "efficiency": 0.9987}, {"worker_code": "w-746070", "operation_category": "202025", "efficiency": 1.0093}, {"worker_code": "w-746070", "operation_category": "205049", "efficiency": 1.1676}, {"worker_code": "w-746070", "operation_category": "202010", "efficiency": 1.1275}, {"worker_code": "w-746070", "operation_category": "216169", "efficiency": 0.7254}], "curr_station_list": [{"station_code": "st-1208-20"}]}, {"worker_code": "w-746211", "operation_skill_list": [{"worker_code": "w-746211", "operation_code": "op-8865838283-550", "operation_category": "208069", "efficiency": 0.35}, {"worker_code": "w-746211", "operation_code": "op-8865836584-027", "operation_category": "202009", "efficiency": 0.43}, {"worker_code": "w-746211", "operation_code": "op-8880757083-172", "operation_category": "205049", "efficiency": 0.35}, {"worker_code": "w-746211", "operation_code": "op-8465836584-00010", "operation_category": "202010", "efficiency": 0.35}, {"worker_code": "w-746211", "operation_code": "op-8880758483-041", "operation_category": "216164", "efficiency": 0.475}, {"worker_code": "w-746211", "operation_code": "op-8680757083-00001", "operation_category": "205049", "efficiency": 0.4411}], "operation_category_skill_list": [{"worker_code": "w-746211", "operation_category": "216164", "efficiency": 0.475}, {"worker_code": "w-746211", "operation_category": "205049", "efficiency": 0.5977}], "curr_station_list": [{"station_code": "st-1208-3"}]}, {"worker_code": "w-746226", "operation_skill_list": [{"worker_code": "w-746226", "operation_code": "op-8865838072-078", "operation_category": "220177", "efficiency": 0.5902}, {"worker_code": "w-746226", "operation_code": "op-8865838079-332", "operation_category": "221178", "efficiency": 0.8636}, {"worker_code": "w-746226", "operation_code": "op-8865838083-017", "operation_category": "223180", "efficiency": 1.1139}, {"worker_code": "w-746226", "operation_code": "op-8880758083-157", "operation_category": "223180", "efficiency": 0.7684}, {"worker_code": "w-746226", "operation_code": "op-8865838079-010", "operation_category": "221178", "efficiency": 1.2219}], "operation_category_skill_list": [{"worker_code": "w-746226", "operation_category": "222179", "efficiency": 0.7261}, {"worker_code": "w-746226", "operation_category": "223180", "efficiency": 1.1558}], "curr_station_list": []}], "process_list": [{"operation": "op-8870826887-258", "operation_number": 200015, "part_code": "BJ02", "operation_category": "244211", "machine_type": "m-8371-001", "machine_type_2": "A", "standard_oper_time": 36.72, "fixed_station_code": "", "fixed_worker_code": ""}, {"operation": "op-8870826584-216", "operation_number": 200020, "part_code": "BJ02", "operation_category": "202033", "machine_type": "m-688067-01", "machine_type_2": "A", "standard_oper_time": 150.24, "fixed_station_code": "", "fixed_worker_code": ""}, {"operation": "op-8880758283-300", "operation_number": 219300, "part_code": "BJ02", "operation_category": "208081", "machine_type": "m-688067-01", "machine_type_2": "A", "standard_oper_time": 69.78, "fixed_station_code": "", "fixed_worker_code": ""}, {"operation": "op-8880758483-025", "operation_number": 223800, "part_code": "BJ02", "operation_category": "216155", "machine_type": "m-688067-01", "machine_type_2": "A", "standard_oper_time": 25.62, "fixed_station_code": "", "fixed_worker_code": ""}, {"operation": "op-8887668070-137", "operation_number": 227300, "part_code": "BJ01", "operation_category": "219176", "machine_type": "m-848490-01", "machine_type_2": "A", "standard_oper_time": 30.12, "fixed_station_code": "", "fixed_worker_code": ""}, {"operation": "op-8880758070-190", "operation_number": 227700, "part_code": "BJ02", "operation_category": "219176", "machine_type": "m-848490-01", "machine_type_2": "A", "standard_oper_time": 23.1, "fixed_station_code": "", "fixed_worker_code": ""}, {"operation": "op-8870828080-096", "operation_number": 227720, "part_code": "BJ02", "operation_category": "222179", "machine_type": "m-848490-01", "machine_type_2": "A", "standard_oper_time": 27.96, "fixed_station_code": "", "fixed_worker_code": ""}, {"operation": "op-8866758083-053", "operation_number": 230100, "part_code": "BJ03", "operation_category": "223180", "machine_type": "m-848490-01", "machine_type_2": "A", "standard_oper_time": 18.54, "fixed_station_code": "", "fixed_worker_code": ""}, {"operation": "op-8877838083-068", "operation_number": 230130, "part_code": "BJ04", "operation_category": "223180", "machine_type": "m-848490-01", "machine_type_2": "A", "standard_oper_time": 14.34, "fixed_station_code": "", "fixed_worker_code": ""}, {"operation": "op-8877838070-083", "operation_number": 230140, "part_code": "BJ04", "operation_category": "219176", "machine_type": "m-848490-01", "machine_type_2": "A", "standard_oper_time": 16.08, "fixed_station_code": "", "fixed_worker_code": ""}, {"operation": "op-8870828384-065", "operation_number": 230220, "part_code": "BJ02", "operation_category": "214133", "machine_type": "m-688067-01", "machine_type_2": "A", "standard_oper_time": 55.26, "fixed_station_code": "", "fixed_worker_code": ""}, {"operation": "op-8880758384-154", "operation_number": 233300, "part_code": "BJ02", "operation_category": "205048", "machine_type": "m-688067-01", "machine_type_2": "A", "standard_oper_time": 30.06, "fixed_station_code": "", "fixed_worker_code": ""}, {"operation": "op-8880756584-007", "operation_number": 236700, "part_code": "BJ02", "operation_category": "202015", "machine_type": "m-688067-01", "machine_type_2": "A", "standard_oper_time": 46.74, "fixed_station_code": "", "fixed_worker_code": ""}, {"operation": "op-8880757980-013", "operation_number": 240600, "part_code": "BJ03", "operation_category": "207065", "machine_type": "m-688067-01", "machine_type_2": "A", "standard_oper_time": 146.76, "fixed_station_code": "", "fixed_worker_code": ""}, {"operation": "op-8880758283-143", "operation_number": 246900, "part_code": "BJ03", "operation_category": "208076", "machine_type": "m-686867-01", "machine_type_2": "A", "standard_oper_time": 76.2, "fixed_station_code": "", "fixed_worker_code": ""}, {"operation": "op-8880758283-040", "operation_number": 246930, "part_code": "BJ02", "operation_category": "208076", "machine_type": "m-686867-01", "machine_type_2": "A", "standard_oper_time": 90.66, "fixed_station_code": "", "fixed_worker_code": ""}, {"operation": "op-8880758483-144", "operation_number": 247200, "part_code": "BJ03", "operation_category": "216164", "machine_type": "m-688067-01", "machine_type_2": "A", "standard_oper_time": 84.12, "fixed_station_code": "", "fixed_worker_code": ""}, {"operation": "op-8880758384-145", "operation_number": 247500, "part_code": "BJ03", "operation_category": "214133", "machine_type": "m-688067-01", "machine_type_2": "A", "standard_oper_time": 62.82, "fixed_station_code": "", "fixed_worker_code": ""}, {"operation": "op-8880758483-041", "operation_number": 249000, "part_code": "BJ02", "operation_category": "216164", "machine_type": "m-688067-01", "machine_type_2": "A", "standard_oper_time": 81.66, "fixed_station_code": "", "fixed_worker_code": ""}, {"operation": "op-8865837478-460", "operation_number": 605600, "part_code": "BJ05", "operation_category": "206057", "machine_type": "m-688067-01", "machine_type_2": "A", "standard_oper_time": 141.9, "fixed_station_code": "", "fixed_worker_code": ""}, {"operation": "op-8865838384-129", "operation_number": 608800, "part_code": "BJ05", "operation_category": "214133", "machine_type": "m-688067-01", "machine_type_2": "A", "standard_oper_time": 52.56, "fixed_station_code": "", "fixed_worker_code": ""}, {"operation": "op-8865837976-298", "operation_number": 609160, "part_code": "BJ05", "operation_category": "201001", "machine_type": "m-756667-01", "machine_type_2": "A", "standard_oper_time": 86.46, "fixed_station_code": "", "fixed_worker_code": ""}, {"operation": "op-8865838072-078", "operation_number": 609230, "part_code": "BJ05", "operation_category": "220177", "machine_type": "m-848490-01", "machine_type_2": "A", "standard_oper_time": 36.12, "fixed_station_code": "", "fixed_worker_code": ""}, {"operation": "op-8865836584-290", "operation_number": 609360, "part_code": "BJ05", "operation_category": "202025", "machine_type": "m-688067-01", "machine_type_2": "A", "standard_oper_time": 82.26, "fixed_station_code": "", "fixed_worker_code": ""}, {"operation": "op-8865838384-184", "operation_number": 609380, "part_code": "BJ05", "operation_category": "205048", "machine_type": "m-688067-01", "machine_type_2": "A", "standard_oper_time": 32.4, "fixed_station_code": "", "fixed_worker_code": ""}, {"operation": "op-8865837478-007", "operation_number": 609400, "part_code": "BJ05", "operation_category": "206057", "machine_type": "m-688067-01", "machine_type_2": "A", "standard_oper_time": 92.4, "fixed_station_code": "", "fixed_worker_code": ""}, {"operation": "op-8865837976-325", "operation_number": 609420, "part_code": "BJ05", "operation_category": "201001", "machine_type": "m-756667-01", "machine_type_2": "A", "standard_oper_time": 68.7, "fixed_station_code": "", "fixed_worker_code": ""}, {"operation": "op-8865838483-218", "operation_number": 609450, "part_code": "BJ05", "operation_category": "216155", "machine_type": "m-688067-01", "machine_type_2": "A", "standard_oper_time": 46.8, "fixed_station_code": "", "fixed_worker_code": ""}, {"operation": "op-8865838483-219", "operation_number": 609470, "part_code": "BJ05", "operation_category": "216155", "machine_type": "m-688067-01", "machine_type_2": "A", "standard_oper_time": 55.68, "fixed_station_code": "", "fixed_worker_code": ""}, {"operation": "op-8865837976-011", "operation_number": 650800, "part_code": "BJ05", "operation_category": "201001", "machine_type": "m-756667-01", "machine_type_2": "A", "standard_oper_time": 44.7, "fixed_station_code": "", "fixed_worker_code": ""}, {"operation": "op-8865837478-014", "operation_number": 651600, "part_code": "BJ05", "operation_category": "206057", "machine_type": "m-688376-01", "machine_type_2": "A", "standard_oper_time": 61.26, "fixed_station_code": "", "fixed_worker_code": ""}, {"operation": "op-8865838483-016", "operation_number": 653300, "part_code": "BJ05", "operation_category": "216155", "machine_type": "m-688067-01", "machine_type_2": "A", "standard_oper_time": 46.62, "fixed_station_code": "", "fixed_worker_code": ""}, {"operation": "op-8680757083-00001", "operation_number": 654600, "part_code": "BJ05", "operation_category": "205049", "machine_type": "m-688067-01", "machine_type_2": "A", "standard_oper_time": 21.6, "fixed_station_code": "", "fixed_worker_code": ""}, {"operation": "op-8865838384-009", "operation_number": 654800, "part_code": "BJ05", "operation_category": "205048", "machine_type": "m-688067-01", "machine_type_2": "A", "standard_oper_time": 19.74, "fixed_station_code": "", "fixed_worker_code": ""}, {"operation": "op-8877836584-013", "operation_number": 657900, "part_code": "BJ05", "operation_category": "202025", "machine_type": "m-688067-01", "machine_type_2": "A", "standard_oper_time": 15.0, "fixed_station_code": "", "fixed_worker_code": ""}, {"operation": "op-8865838283-019", "operation_number": 658000, "part_code": "BJ05", "operation_category": "208092", "machine_type": "m-688067-01", "machine_type_2": "A", "standard_oper_time": 35.7, "fixed_station_code": "", "fixed_worker_code": ""}, {"operation": "op-8865838369-020", "operation_number": 658400, "part_code": "BJ05", "operation_category": "210111", "machine_type": "m-688067-01", "machine_type_2": "A", "standard_oper_time": 60.24, "fixed_station_code": "", "fixed_worker_code": ""}, {"operation": "op-8865838483-021", "operation_number": 659200, "part_code": "BJ05", "operation_category": "216169", "machine_type": "m-688067-01", "machine_type_2": "A", "standard_oper_time": 53.52, "fixed_station_code": "", "fixed_worker_code": ""}, {"operation": "op-8865837083-022", "operation_number": 660000, "part_code": "BJ05", "operation_category": "205049", "machine_type": "m-688067-01", "machine_type_2": "A", "standard_oper_time": 18.66, "fixed_station_code": "", "fixed_worker_code": ""}, {"operation": "op-8865838079-332", "operation_number": 661070, "part_code": "BJ05", "operation_category": "221178", "machine_type": "m-848490-01", "machine_type_2": "A", "standard_oper_time": 41.04, "fixed_station_code": "", "fixed_worker_code": ""}, {"operation": "op-8880758083-157", "operation_number": 661150, "part_code": "BJ05", "operation_category": "223180", "machine_type": "m-848490-01", "machine_type_2": "A", "standard_oper_time": 14.76, "fixed_station_code": "", "fixed_worker_code": ""}, {"operation": "op-8865838079-010", "operation_number": 661300, "part_code": "BJ05", "operation_category": "221178", "machine_type": "m-848490-01", "machine_type_2": "A", "standard_oper_time": 40.26, "fixed_station_code": "", "fixed_worker_code": ""}, {"operation": "op-8865838083-017", "operation_number": 661700, "part_code": "BJ05", "operation_category": "223180", "machine_type": "m-848490-01", "machine_type_2": "A", "standard_oper_time": 23.22, "fixed_station_code": "", "fixed_worker_code": ""}, {"operation": "op-8880758384-016", "operation_number": 702000, "part_code": "BJ05", "operation_category": "205048", "machine_type": "m-688067-01", "machine_type_2": "A", "standard_oper_time": 28.08, "fixed_station_code": "", "fixed_worker_code": ""}, {"operation": "op-8865838369-111", "operation_number": 704800, "part_code": "BJ05", "operation_category": "210114", "machine_type": "m-686867-01", "machine_type_2": "A", "standard_oper_time": 133.68, "fixed_station_code": "", "fixed_worker_code": ""}, {"operation": "op-8890747468-029", "operation_number": 707200, "part_code": "BJ05", "operation_category": "234191", "machine_type": "m-687567-01", "machine_type_2": "A", "standard_oper_time": 186.48, "fixed_station_code": "", "fixed_worker_code": ""}, {"operation": "op-8865838283-550", "operation_number": 718000, "part_code": "BJ05", "operation_category": "208069", "machine_type": "m-688067-01", "machine_type_2": "A", "standard_oper_time": 87.3, "fixed_station_code": "", "fixed_worker_code": ""}, {"operation": "op-8880757083-172", "operation_number": 728380, "part_code": "BJ05", "operation_category": "205049", "machine_type": "m-688067-01", "machine_type_2": "A", "standard_oper_time": 22.74, "fixed_station_code": "", "fixed_worker_code": ""}, {"operation": "op-8865836584-027", "operation_number": 728800, "part_code": "BJ05", "operation_category": "202009", "machine_type": "m-688067-01", "machine_type_2": "A", "standard_oper_time": 30.12, "fixed_station_code": "", "fixed_worker_code": ""}, {"operation": "op-8465836584-00010", "operation_number": 729200, "part_code": "BJ05", "operation_category": "202010", "machine_type": "m-688067-01", "machine_type_2": "A", "standard_oper_time": 44.4, "fixed_station_code": "", "fixed_worker_code": ""}, {"operation": "op-8865838483-031", "operation_number": 733600, "part_code": "BJ05", "operation_category": "216167", "machine_type": "m-688067-05", "machine_type_2": "A", "standard_oper_time": 151.98, "fixed_station_code": "", "fixed_worker_code": ""}, {"operation": "op-8665837976-00011", "operation_number": 748000, "part_code": "BJ05", "operation_category": "201001", "machine_type": "m-756667-01", "machine_type_2": "A", "standard_oper_time": 38.1, "fixed_station_code": "", "fixed_worker_code": ""}, {"operation": "op-8865838283-169", "operation_number": 756800, "part_code": "BJ05", "operation_category": "208085", "machine_type": "m-688067-01", "machine_type_2": "A", "standard_oper_time": 91.8, "fixed_station_code": "", "fixed_worker_code": ""}, {"operation": "op-8865838083-042", "operation_number": 764300, "part_code": "BJ05", "operation_category": "223180", "machine_type": "m-848490-01", "machine_type_2": "A", "standard_oper_time": 15.9, "fixed_station_code": "", "fixed_worker_code": ""}, {"operation": "op-8865838083-170", "operation_number": 764800, "part_code": "BJ05", "operation_category": "223180", "machine_type": "m-848490-01", "machine_type_2": "A", "standard_oper_time": 25.98, "fixed_station_code": "", "fixed_worker_code": ""}, {"operation": "op-8881848167-011", "operation_number": 780400, "part_code": "BJ05", "operation_category": "249219", "machine_type": "m-748990-01", "machine_type_2": "A", "standard_oper_time": 69.0, "fixed_station_code": "st-1208-25", "fixed_worker_code": "w-671276"}], "machine_list": [{"machine_type": "m-838067-02", "is_mono": false, "is_movable": true, "is_machine_needed": true}, {"machine_type": "m-688067-02", "is_mono": false, "is_movable": true, "is_machine_needed": true}, {"machine_type": "m-829067-01", "is_mono": false, "is_movable": true, "is_machine_needed": true}, {"machine_type": "m-688067-03", "is_mono": false, "is_movable": true, "is_machine_needed": true}, {"machine_type": "m-906877-01", "is_mono": true, "is_movable": true, "is_machine_needed": true}, {"machine_type": "m-847467-03", "is_mono": false, "is_movable": true, "is_machine_needed": true}, {"machine_type": "m-847467-01", "is_mono": false, "is_movable": true, "is_machine_needed": true}, {"machine_type": "m-847467-02", "is_mono": false, "is_movable": true, "is_machine_needed": true}, {"machine_type": "m-687675-01", "is_mono": false, "is_movable": true, "is_machine_needed": true}, {"machine_type": "m-777467-01", "is_mono": false, "is_movable": true, "is_machine_needed": true}, {"machine_type": "m-688467-01", "is_mono": false, "is_movable": true, "is_machine_needed": true}, {"machine_type": "m-908867-02", "is_mono": false, "is_movable": true, "is_machine_needed": true}, {"machine_type": "m-908867-01", "is_mono": false, "is_movable": true, "is_machine_needed": true}, {"machine_type": "m-829067-02", "is_mono": false, "is_movable": true, "is_machine_needed": true}, {"machine_type": "m-887274-01", "is_mono": true, "is_movable": true, "is_machine_needed": true}, {"machine_type": "m-908474-01", "is_mono": true, "is_movable": false, "is_machine_needed": true}, {"machine_type": "m-906690-01", "is_mono": true, "is_movable": true, "is_machine_needed": true}, {"machine_type": "m-837770-01", "is_mono": true, "is_movable": false, "is_machine_needed": true}, {"machine_type": "m-688367-01", "is_mono": false, "is_movable": true, "is_machine_needed": true}, {"machine_type": "m-888067-01", "is_mono": false, "is_movable": true, "is_machine_needed": true}, {"machine_type": "m-756667-04", "is_mono": false, "is_movable": true, "is_machine_needed": true}, {"machine_type": "m-667567-01", "is_mono": true, "is_movable": true, "is_machine_needed": true}, {"machine_type": "m-688067-01", "is_mono": false, "is_movable": true, "is_machine_needed": true}, {"machine_type": "m-687584-01", "is_mono": false, "is_movable": true, "is_machine_needed": true}, {"machine_type": "m-838067-01", "is_mono": false, "is_movable": true, "is_machine_needed": true}, {"machine_type": "m-6867-001", "is_mono": false, "is_movable": true, "is_machine_needed": true}, {"machine_type": "m-756667-01", "is_mono": false, "is_movable": true, "is_machine_needed": true}, {"machine_type": "m-756667-02", "is_mono": false, "is_movable": true, "is_machine_needed": true}, {"machine_type": "m-756667-03", "is_mono": false, "is_movable": true, "is_machine_needed": true}, {"machine_type": "m-688376-01", "is_mono": false, "is_movable": true, "is_machine_needed": true}, {"machine_type": "m-906674-01", "is_mono": false, "is_movable": true, "is_machine_needed": true}, {"machine_type": "m-686867-01", "is_mono": false, "is_movable": true, "is_machine_needed": true}, {"machine_type": "m-687766-01", "is_mono": true, "is_movable": true, "is_machine_needed": true}, {"machine_type": "m-838376-01", "is_mono": false, "is_movable": true, "is_machine_needed": true}, {"machine_type": "m-688067-05", "is_mono": false, "is_movable": true, "is_machine_needed": true}, {"machine_type": "m-687584-02", "is_mono": false, "is_movable": true, "is_machine_needed": true}, {"machine_type": "m-688067-09", "is_mono": false, "is_movable": true, "is_machine_needed": true}, {"machine_type": "m-756874-01", "is_mono": false, "is_movable": true, "is_machine_needed": true}, {"machine_type": "m-829067-03", "is_mono": false, "is_movable": true, "is_machine_needed": true}, {"machine_type": "m-7567-002", "is_mono": false, "is_movable": true, "is_machine_needed": true}, {"machine_type": "m-7567-001", "is_mono": false, "is_movable": true, "is_machine_needed": true}, {"machine_type": "m-808967-01", "is_mono": false, "is_movable": true, "is_machine_needed": true}, {"machine_type": "m-708967-01", "is_mono": false, "is_movable": true, "is_machine_needed": true}, {"machine_type": "m-687567-01", "is_mono": true, "is_movable": false, "is_machine_needed": true}, {"machine_type": "m-689067-01", "is_mono": false, "is_movable": true, "is_machine_needed": true}, {"machine_type": "m-677567-01", "is_mono": false, "is_movable": true, "is_machine_needed": true}, {"machine_type": "m-837275-01", "is_mono": false, "is_movable": true, "is_machine_needed": true}, {"machine_type": "m-6890-001", "is_mono": false, "is_movable": true, "is_machine_needed": true}, {"machine_type": "m-686875-01", "is_mono": false, "is_movable": true, "is_machine_needed": true}, {"machine_type": "m-827467-01", "is_mono": false, "is_movable": true, "is_machine_needed": true}, {"machine_type": "m-756967-01", "is_mono": false, "is_movable": true, "is_machine_needed": true}, {"machine_type": "m-747767-01", "is_mono": false, "is_movable": true, "is_machine_needed": true}, {"machine_type": "m-688869-01", "is_mono": false, "is_movable": true, "is_machine_needed": true}, {"machine_type": "m-8370-001", "is_mono": true, "is_movable": true, "is_machine_needed": true}, {"machine_type": "m-848490-01", "is_mono": true, "is_movable": false, "is_machine_needed": true}, {"machine_type": "m-837771-01", "is_mono": true, "is_movable": true, "is_machine_needed": true}, {"machine_type": "m-8371-001", "is_mono": false, "is_movable": true, "is_machine_needed": false}, {"machine_type": "m-9074-001", "is_mono": false, "is_movable": true, "is_machine_needed": true}, {"machine_type": "m-748990-01", "is_mono": true, "is_movable": false, "is_machine_needed": true}, {"machine_type": "m-848468-01", "is_mono": true, "is_movable": false, "is_machine_needed": true}, {"machine_type": "m-677574-01", "is_mono": true, "is_movable": false, "is_machine_needed": true}, {"machine_type": "m-8878-001", "is_mono": false, "is_movable": true, "is_machine_needed": false}, {"machine_type": "m-688969-01", "is_mono": true, "is_movable": true, "is_machine_needed": true}, {"machine_type": "m-676684-01", "is_mono": false, "is_movable": true, "is_machine_needed": true}, {"machine_type": "m-6774-01", "is_mono": false, "is_movable": true, "is_machine_needed": true}, {"machine_type": "m-6780-01", "is_mono": false, "is_movable": true, "is_machine_needed": true}, {"machine_type": "m-678084-01", "is_mono": false, "is_movable": true, "is_machine_needed": true}, {"machine_type": "m-686667-01", "is_mono": false, "is_movable": true, "is_machine_needed": true}, {"machine_type": "m-6867-002", "is_mono": false, "is_movable": true, "is_machine_needed": true}, {"machine_type": "m-6867-01", "is_mono": false, "is_movable": true, "is_machine_needed": true}, {"machine_type": "m-687574-01", "is_mono": false, "is_movable": true, "is_machine_needed": true}, {"machine_type": "m-688067-01S01034", "is_mono": false, "is_movable": true, "is_machine_needed": true}, {"machine_type": "m-688067-04", "is_mono": false, "is_movable": true, "is_machine_needed": true}, {"machine_type": "m-688067-06", "is_mono": false, "is_movable": true, "is_machine_needed": true}, {"machine_type": "m-688067-07", "is_mono": false, "is_movable": true, "is_machine_needed": true}, {"machine_type": "m-688067-08", "is_mono": false, "is_movable": true, "is_machine_needed": true}, {"machine_type": "m-688067-10", "is_mono": false, "is_movable": true, "is_machine_needed": true}, {"machine_type": "m-6883-01", "is_mono": false, "is_movable": true, "is_machine_needed": true}, {"machine_type": "m-688976-01", "is_mono": false, "is_movable": true, "is_machine_needed": true}, {"machine_type": "m-708074-01", "is_mono": false, "is_movable": true, "is_machine_needed": true}, {"machine_type": "m-708074-02", "is_mono": false, "is_movable": true, "is_machine_needed": true}, {"machine_type": "m-708074-03", "is_mono": false, "is_movable": true, "is_machine_needed": true}, {"machine_type": "m-7567-003", "is_mono": false, "is_movable": true, "is_machine_needed": true}, {"machine_type": "m-7666-01", "is_mono": false, "is_movable": true, "is_machine_needed": true}, {"machine_type": "m-7680-01", "is_mono": false, "is_movable": true, "is_machine_needed": true}, {"machine_type": "m-7772-001", "is_mono": false, "is_movable": true, "is_machine_needed": true}, {"machine_type": "m-7772-003", "is_mono": false, "is_movable": true, "is_machine_needed": true}, {"machine_type": "m-778484-01", "is_mono": false, "is_movable": true, "is_machine_needed": true}, {"machine_type": "m-8067-001", "is_mono": false, "is_movable": true, "is_machine_needed": true}, {"machine_type": "m-8080-01", "is_mono": false, "is_movable": true, "is_machine_needed": true}, {"machine_type": "m-8190-0042", "is_mono": false, "is_movable": true, "is_machine_needed": true}, {"machine_type": "m-828174-01", "is_mono": false, "is_movable": true, "is_machine_needed": true}, {"machine_type": "m-829067-04", "is_mono": false, "is_movable": true, "is_machine_needed": true}, {"machine_type": "m-8371-01", "is_mono": false, "is_movable": true, "is_machine_needed": true}, {"machine_type": "m-838976-01", "is_mono": false, "is_movable": true, "is_machine_needed": true}, {"machine_type": "m-849084-01", "is_mono": false, "is_movable": true, "is_machine_needed": true}, {"machine_type": "m-8788-001", "is_mono": false, "is_movable": true, "is_machine_needed": true}, {"machine_type": "m-9080-01", "is_mono": false, "is_movable": true, "is_machine_needed": true}, {"machine_type": "m-748990-", "is_mono": false, "is_movable": true, "is_machine_needed": true}, {"machine_type": "m-7772-004", "is_mono": false, "is_movable": true, "is_machine_needed": true}, {"machine_type": "m-7772-024", "is_mono": false, "is_movable": true, "is_machine_needed": true}, {"machine_type": "m-7772-025", "is_mono": false, "is_movable": true, "is_machine_needed": true}, {"machine_type": "m-7772-026", "is_mono": false, "is_movable": true, "is_machine_needed": true}, {"machine_type": "m-838374-01", "is_mono": false, "is_movable": true, "is_machine_needed": true}], "station_list": [{"station_code": "st-1208-1", "line_number": 1, "curr_machine_list": [], "neighbor_station_list": [{"station_code": "st-1208-2"}]}, {"station_code": "st-1208-2", "line_number": 2, "curr_machine_list": [{"machine_type": "m-848490-01"}], "neighbor_station_list": [{"station_code": "st-1208-1"}, {"station_code": "st-1208-4"}, {"station_code": "st-1208-24"}]}, {"station_code": "st-1208-4", "line_number": 4, "curr_machine_list": [], "neighbor_station_list": [{"station_code": "st-1208-2"}, {"station_code": "st-1208-5"}, {"station_code": "st-1208-6"}, {"station_code": "st-1208-22"}, {"station_code": "st-1208-23"}, {"station_code": "st-1208-24"}]}, {"station_code": "st-1208-5", "line_number": 5, "curr_machine_list": [], "neighbor_station_list": [{"station_code": "st-1208-4"}, {"station_code": "st-1208-6"}, {"station_code": "st-1208-7"}, {"station_code": "st-1208-21"}, {"station_code": "st-1208-22"}, {"station_code": "st-1208-23"}, {"station_code": "st-1208-24"}]}, {"station_code": "st-1208-6", "line_number": 6, "curr_machine_list": [], "neighbor_station_list": [{"station_code": "st-1208-4"}, {"station_code": "st-1208-5"}, {"station_code": "st-1208-7"}, {"station_code": "st-1208-21"}, {"station_code": "st-1208-22"}, {"station_code": "st-1208-23"}, {"station_code": "st-1208-24"}, {"station_code": "st-1208-8"}, {"station_code": "st-1208-20"}]}, {"station_code": "st-1208-7", "line_number": 7, "curr_machine_list": [], "neighbor_station_list": [{"station_code": "st-1208-5"}, {"station_code": "st-1208-6"}, {"station_code": "st-1208-8"}, {"station_code": "st-1208-9"}, {"station_code": "st-1208-19"}, {"station_code": "st-1208-20"}, {"station_code": "st-1208-21"}, {"station_code": "st-1208-22"}, {"station_code": "st-1208-23"}]}, {"station_code": "st-1208-8", "line_number": 8, "curr_machine_list": [], "neighbor_station_list": [{"station_code": "st-1208-7"}, {"station_code": "st-1208-6"}, {"station_code": "st-1208-9"}, {"station_code": "st-1208-10"}, {"station_code": "st-1208-19"}, {"station_code": "st-1208-20"}, {"station_code": "st-1208-18"}, {"station_code": "st-1208-21"}, {"station_code": "st-1208-22"}]}, {"station_code": "st-1208-9", "line_number": 9, "curr_machine_list": [], "neighbor_station_list": [{"station_code": "st-1208-7"}, {"station_code": "st-1208-8"}, {"station_code": "st-1208-10"}, {"station_code": "st-1208-11"}, {"station_code": "st-1208-17"}, {"station_code": "st-1208-18"}, {"station_code": "st-1208-19"}, {"station_code": "st-1208-20"}, {"station_code": "st-1208-21"}]}, {"station_code": "st-1208-10", "line_number": 10, "curr_machine_list": [], "neighbor_station_list": [{"station_code": "st-1208-8"}, {"station_code": "st-1208-9"}, {"station_code": "st-1208-12"}, {"station_code": "st-1208-11"}, {"station_code": "st-1208-16"}, {"station_code": "st-1208-17"}, {"station_code": "st-1208-18"}, {"station_code": "st-1208-19"}, {"station_code": "st-1208-20"}]}, {"station_code": "st-1208-11", "line_number": 11, "curr_machine_list": [], "neighbor_station_list": [{"station_code": "st-1208-9"}, {"station_code": "st-1208-10"}, {"station_code": "st-1208-12"}, {"station_code": "st-1208-13"}, {"station_code": "st-1208-15"}, {"station_code": "st-1208-16"}, {"station_code": "st-1208-17"}, {"station_code": "st-1208-18"}, {"station_code": "st-1208-19"}]}, {"station_code": "st-1208-12", "line_number": 12, "curr_machine_list": [], "neighbor_station_list": [{"station_code": "st-1208-10"}, {"station_code": "st-1208-11"}, {"station_code": "st-1208-13"}, {"station_code": "st-1208-14"}, {"station_code": "st-1208-15"}, {"station_code": "st-1208-16"}, {"station_code": "st-1208-17"}, {"station_code": "st-1208-18"}]}, {"station_code": "st-1208-13", "line_number": 13, "curr_machine_list": [], "neighbor_station_list": [{"station_code": "st-1208-11"}, {"station_code": "st-1208-12"}, {"station_code": "st-1208-14"}, {"station_code": "st-1208-15"}, {"station_code": "st-1208-16"}, {"station_code": "st-1208-17"}]}, {"station_code": "st-1208-14", "line_number": 14, "curr_machine_list": [], "neighbor_station_list": [{"station_code": "st-1208-12"}, {"station_code": "st-1208-13"}, {"station_code": "st-1208-15"}, {"station_code": "st-1208-16"}]}, {"station_code": "st-1208-15", "line_number": 15, "curr_machine_list": [{"machine_type": "m-848490-01"}], "neighbor_station_list": [{"station_code": "st-1208-11"}, {"station_code": "st-1208-12"}, {"station_code": "st-1208-13"}, {"station_code": "st-1208-14"}, {"station_code": "st-1208-16"}, {"station_code": "st-1208-17"}]}, {"station_code": "st-1208-16", "line_number": 16, "curr_machine_list": [], "neighbor_station_list": [{"station_code": "st-1208-10"}, {"station_code": "st-1208-11"}, {"station_code": "st-1208-12"}, {"station_code": "st-1208-13"}, {"station_code": "st-1208-14"}, {"station_code": "st-1208-15"}, {"station_code": "st-1208-17"}, {"station_code": "st-1208-18"}]}, {"station_code": "st-1208-17", "line_number": 17, "curr_machine_list": [{"machine_type": "m-687567-01"}], "neighbor_station_list": [{"station_code": "st-1208-9"}, {"station_code": "st-1208-10"}, {"station_code": "st-1208-11"}, {"station_code": "st-1208-12"}, {"station_code": "st-1208-13"}, {"station_code": "st-1208-16"}, {"station_code": "st-1208-15"}, {"station_code": "st-1208-18"}, {"station_code": "st-1208-19"}]}, {"station_code": "st-1208-18", "line_number": 18, "curr_machine_list": [], "neighbor_station_list": [{"station_code": "st-1208-8"}, {"station_code": "st-1208-9"}, {"station_code": "st-1208-10"}, {"station_code": "st-1208-11"}, {"station_code": "st-1208-12"}, {"station_code": "st-1208-16"}, {"station_code": "st-1208-17"}, {"station_code": "st-1208-19"}, {"station_code": "st-1208-20"}]}, {"station_code": "st-1208-19", "line_number": 19, "curr_machine_list": [], "neighbor_station_list": [{"station_code": "st-1208-7"}, {"station_code": "st-1208-8"}, {"station_code": "st-1208-9"}, {"station_code": "st-1208-10"}, {"station_code": "st-1208-11"}, {"station_code": "st-1208-17"}, {"station_code": "st-1208-18"}, {"station_code": "st-1208-20"}, {"station_code": "st-1208-21"}]}, {"station_code": "st-1208-20", "line_number": 20, "curr_machine_list": [], "neighbor_station_list": [{"station_code": "st-1208-7"}, {"station_code": "st-1208-8"}, {"station_code": "st-1208-9"}, {"station_code": "st-1208-10"}, {"station_code": "st-1208-18"}, {"station_code": "st-1208-19"}, {"station_code": "st-1208-21"}, {"station_code": "st-1208-22"}, {"station_code": "st-1208-6"}]}, {"station_code": "st-1208-21", "line_number": 21, "curr_machine_list": [], "neighbor_station_list": [{"station_code": "st-1208-5"}, {"station_code": "st-1208-6"}, {"station_code": "st-1208-7"}, {"station_code": "st-1208-8"}, {"station_code": "st-1208-9"}, {"station_code": "st-1208-19"}, {"station_code": "st-1208-20"}, {"station_code": "st-1208-22"}, {"station_code": "st-1208-23"}]}, {"station_code": "st-1208-22", "line_number": 22, "curr_machine_list": [], "neighbor_station_list": [{"station_code": "st-1208-4"}, {"station_code": "st-1208-5"}, {"station_code": "st-1208-6"}, {"station_code": "st-1208-7"}, {"station_code": "st-1208-8"}, {"station_code": "st-1208-20"}, {"station_code": "st-1208-21"}, {"station_code": "st-1208-23"}, {"station_code": "st-1208-24"}]}, {"station_code": "st-1208-23", "line_number": 23, "curr_machine_list": [], "neighbor_station_list": [{"station_code": "st-1208-4"}, {"station_code": "st-1208-5"}, {"station_code": "st-1208-6"}, {"station_code": "st-1208-7"}, {"station_code": "st-1208-21"}, {"station_code": "st-1208-22"}, {"station_code": "st-1208-24"}]}, {"station_code": "st-1208-24", "line_number": 24, "curr_machine_list": [{"machine_type": "m-848490-01"}], "neighbor_station_list": [{"station_code": "st-1208-2"}, {"station_code": "st-1208-4"}, {"station_code": "st-1208-5"}, {"station_code": "st-1208-6"}, {"station_code": "st-1208-22"}, {"station_code": "st-1208-23"}]}, {"station_code": "st-1208-25", "line_number": 25, "curr_machine_list": [{"machine_type": "m-748990-01"}], "neighbor_station_list": []}], "joint_operation_list": [{"part_code": "BJ02", "joint_operation": "op-8865837478-460"}, {"part_code": "BJ01", "joint_operation": "op-8865838369-111"}, {"part_code": "BJ03", "joint_operation": "op-8865837478-460"}, {"part_code": "BJ04", "joint_operation": "op-8877836584-013"}], "config_param": {"max_worker_per_oper": 3, "max_station_per_worker": 2, "max_cycle_count": 5, "max_revisited_station_count": 3, "volatility_rate": 0.65, "volatility_weight": 0.3, "upph_weight": 0.7, "max_machine_per_station": 3, "max_station_per_oper": 3, "max_split_num": 3}}
