# Supplementary material for: Application of enhanced benders decomposition algorithm in circular assembly line balancing problem with task splitting
Source: PLoS One. 2025 Oct 6;20(10):e0333263. doi: 10.1371/journal.pone.0333263 (PMC12500168; doi:10.1371/journal.pone.0333263)
Supplement: S1 File — The raw statistical data underlying the key figures and tables. (ZIP) [file pone.0333263.s001.zip › Meta Data/instances/instance-55.txt]

{"worker_list": [{"worker_code": "w-000778", "operation_skill_list": [{"worker_code": "w-000778", "operation_code": "op-8865836584-657", "operation_category": "202009", "efficiency": 1.1015}, {"worker_code": "w-000778", "operation_code": "op-8665838384-00001", "operation_category": "205048", "efficiency": 0.4906}, {"worker_code": "w-000778", "operation_code": "op-8865838384-485", "operation_category": "214138", "efficiency": 0.9438}, {"worker_code": "w-000778", "operation_code": "op-8865838283-019", "operation_category": "208092", "efficiency": 1.1424}, {"worker_code": "w-000778", "operation_code": "op-8877836584-013", "operation_category": "202025", "efficiency": 1.1}, {"worker_code": "w-000778", "operation_code": "op-8876787478-003", "operation_category": "206055", "efficiency": 0.5174}, {"worker_code": "w-000778", "operation_code": "op-8865837083-022", "operation_category": "205049", "efficiency": 1.0989}, {"worker_code": "w-000778", "operation_code": "op-8680757083-00001", "operation_category": "205049", "efficiency": 1.0631}, {"worker_code": "w-000778", "operation_code": "op-8865838384-070", "operation_category": "214133", "efficiency": 1.1516}, {"worker_code": "w-000778", "operation_code": "op-8865838283-026", "operation_category": "208069", "efficiency": 0.7739}, {"worker_code": "w-000778", "operation_code": "op-8665836584-00028", "operation_category": "202010", "efficiency": 0.8429}, {"worker_code": "w-000778", "operation_code": "op-8865838483-021", "operation_category": "216169", "efficiency": 1.1529}, {"worker_code": "w-000778", "operation_code": "op-8865837478-014", "operation_category": "206057", "efficiency": 0.7523}, {"worker_code": "w-000778", "operation_code": "op-8865838369-020", "operation_category": "210111", "efficiency": 1.1077}, {"worker_code": "w-000778", "operation_code": "op-8865838384-009", "operation_category": "205048", "efficiency": 1.2227}], "operation_category_skill_list": [{"worker_code": "w-000778", "operation_category": "216155", "efficiency": 1.145}, {"worker_code": "w-000778", "operation_category": "205049", "efficiency": 1.0884}, {"worker_code": "w-000778", "operation_category": "202025", "efficiency": 1.1}, {"worker_code": "w-000778", "operation_category": "206055", "efficiency": 0.5174}, {"worker_code": "w-000778", "operation_category": "206057", "efficiency": 0.7523}, {"worker_code": "w-000778", "operation_category": "205048", "efficiency": 1.2093}, {"worker_code": "w-000778", "operation_category": "214133", "efficiency": 1.1385}], "curr_station_list": [{"station_code": "st-1208-14"}]}, {"worker_code": "w-001041", "operation_skill_list": [{"worker_code": "w-001041", "operation_code": "op-8876788478-006", "operation_category": "245241", "efficiency": 0.9982}, {"worker_code": "w-001041", "operation_code": "op-8665836584-00028", "operation_category": "202010", "efficiency": 1.0}, {"worker_code": "w-001041", "operation_code": "op-8865838483-031", "operation_category": "216167", "efficiency": 1.0}], "operation_category_skill_list": [{"worker_code": "w-001041", "operation_category": "205049", "efficiency": 1.0}, {"worker_code": "w-001041", "operation_category": "202009", "efficiency": 1.0}, {"worker_code": "w-001041", "operation_category": "214133", "efficiency": 0.9}], "curr_station_list": [{"station_code": "st-20000-36"}]}, {"worker_code": "w-001167", "operation_skill_list": [{"worker_code": "w-001167", "operation_code": "op-8865837976-011", "operation_category": "201001", "efficiency": 0.4907}, {"worker_code": "w-001167", "operation_code": "op-8876787478-028", "operation_category": "206055", "efficiency": 1.087}, {"worker_code": "w-001167", "operation_code": "op-8880758483-041", "operation_category": "216164", "efficiency": 0.7087}, {"worker_code": "w-001167", "operation_code": "op-8665838384-00001", "operation_category": "205048", "efficiency": 0.9}, {"worker_code": "w-001167", "operation_code": "op-8865837478-110", "operation_category": "206057", "efficiency": 1.1615}, {"worker_code": "w-001167", "operation_code": "op-8865838384-129", "operation_category": "214133", "efficiency": 0.7083}, {"worker_code": "w-001167", "operation_code": "op-8876787478-003", "operation_category": "206055", "efficiency": 0.9}, {"worker_code": "w-001167", "operation_code": "op-8865838384-070", "operation_category": "214133", "efficiency": 0.9}, {"worker_code": "w-001167", "operation_code": "op-8865837478-014", "operation_category": "206057", "efficiency": 0.9204}], "operation_category_skill_list": [{"worker_code": "w-001167", "operation_category": "201001", "efficiency": 0.6667}, {"worker_code": "w-001167", "operation_category": "216155", "efficiency": 1.1276}, {"worker_code": "w-001167", "operation_category": "205049", "efficiency": 0.7985}, {"worker_code": "w-001167", "operation_category": "202025", "efficiency": 0.8569}, {"worker_code": "w-001167", "operation_category": "214138", "efficiency": 0.9}, {"worker_code": "w-001167", "operation_category": "205048", "efficiency": 0.9154}, {"worker_code": "w-001167", "operation_category": "206057", "efficiency": 1.015}, {"worker_code": "w-001167", "operation_category": "214133", "efficiency": 0.7443}, {"worker_code": "w-001167", "operation_category": "216169", "efficiency": 0.6966}], "curr_station_list": [{"station_code": "st-1208-11"}]}, {"worker_code": "w-669395", "operation_skill_list": [{"worker_code": "w-669395", "operation_code": "op-8890748474-123", "operation_category": "235192", "efficiency": 1.0}, {"worker_code": "w-669395", "operation_code": "op-8890746890-115", "operation_category": "227184", "efficiency": 1.0}], "operation_category_skill_list": [], "curr_station_list": [{"station_code": "st-20000-34"}]}, {"worker_code": "w-671276", "operation_skill_list": [{"worker_code": "w-671276", "operation_code": "op-8881848167-011", "operation_category": "249219", "efficiency": 0.768}], "operation_category_skill_list": [], "curr_station_list": [{"station_code": "st-1208-25"}]}, {"worker_code": "w-702705", "operation_skill_list": [{"worker_code": "w-702705", "operation_code": "op-8887668070-137", "operation_category": "219176", "efficiency": 1.0866}, {"worker_code": "w-702705", "operation_code": "op-8880756887-167", "operation_category": "244211", "efficiency": 1.0772}, {"worker_code": "w-702705", "operation_code": "op-8865838072-059", "operation_category": "220177", "efficiency": 0.6838}, {"worker_code": "w-702705", "operation_code": "op-8865838079-332", "operation_category": "221178", "efficiency": 1.3927}, {"worker_code": "w-702705", "operation_code": "op-8870828083-010", "operation_category": "223180", "efficiency": 0.8338}, {"worker_code": "w-702705", "operation_code": "op-8880758070-190", "operation_category": "219176", "efficiency": 1.2075}, {"worker_code": "w-702705", "operation_code": "op-8866758083-053", "operation_category": "223180", "efficiency": 1.2176}, {"worker_code": "w-702705", "operation_code": "op-8880758083-157", "operation_category": "223180", "efficiency": 1.0209}, {"worker_code": "w-702705", "operation_code": "op-8877838070-083", "operation_category": "219176", "efficiency": 1.3002}, {"worker_code": "w-702705", "operation_code": "op-8877838083-068", "operation_category": "223180", "efficiency": 1.312}, {"worker_code": "w-702705", "operation_code": "op-8865838083-042", "operation_category": "223180", "efficiency": 0.7796}, {"worker_code": "w-702705", "operation_code": "op-8877838083-150", "operation_category": "223180", "efficiency": 0.9367}, {"worker_code": "w-702705", "operation_code": "op-8876788083-011", "operation_category": "223180", "efficiency": 0.8051}], "operation_category_skill_list": [{"worker_code": "w-702705", "operation_category": "221178", "efficiency": 1.3033}, {"worker_code": "w-702705", "operation_category": "223180", "efficiency": 1.067}], "curr_station_list": [{"station_code": "st-20000-124"}]}, {"worker_code": "w-704698", "operation_skill_list": [{"worker_code": "w-704698", "operation_code": "op-8680756584-00010", "operation_category": "202025", "efficiency": 0.7973}, {"worker_code": "w-704698", "operation_code": "op-8880758483-041", "operation_category": "216164", "efficiency": 0.7}, {"worker_code": "w-704698", "operation_code": "op-8665838384-00001", "operation_category": "205048", "efficiency": 0.7586}, {"worker_code": "w-704698", "operation_code": "op-8880758384-154", "operation_category": "205048", "efficiency": 0.7968}, {"worker_code": "w-704698", "operation_code": "op-8876787478-003", "operation_category": "206055", "efficiency": 0.5112}, {"worker_code": "w-704698", "operation_code": "op-8680756584-00013", "operation_category": "202015", "efficiency": 0.8296}, {"worker_code": "w-704698", "operation_code": "op-8865838384-070", "operation_category": "214133", "efficiency": 0.5517}], "operation_category_skill_list": [{"worker_code": "w-704698", "operation_category": "205049", "efficiency": 0.8339}, {"worker_code": "w-704698", "operation_category": "206055", "efficiency": 0.5112}, {"worker_code": "w-704698", "operation_category": "213131", "efficiency": 0.7119}, {"worker_code": "w-704698", "operation_category": "205048", "efficiency": 0.7962}, {"worker_code": "w-704698", "operation_category": "214133", "efficiency": 0.6682}, {"worker_code": "w-704698", "operation_category": "202025", "efficiency": 0.7793}, {"worker_code": "w-704698", "operation_category": "208076", "efficiency": 0.9545}, {"worker_code": "w-704698", "operation_category": "216169", "efficiency": 0.6573}], "curr_station_list": [{"station_code": "st-1208-4"}]}, {"worker_code": "w-741960", "operation_skill_list": [{"worker_code": "w-741960", "operation_code": "op-8876788478-006", "operation_category": "245241", "efficiency": 1.2599}, {"worker_code": "w-741960", "operation_code": "op-8665837976-00003", "operation_category": "201001", "efficiency": 0.4929}, {"worker_code": "w-741960", "operation_code": "op-8880758483-041", "operation_category": "216164", "efficiency": 1.0521}, {"worker_code": "w-741960", "operation_code": "op-8665838384-00001", "operation_category": "205048", "efficiency": 0.5046}, {"worker_code": "w-741960", "operation_code": "op-8870828383-007", "operation_category": "213131", "efficiency": 0.8557}, {"worker_code": "w-741960", "operation_code": "op-8865838384-571", "operation_category": "205048", "efficiency": 1.2944}, {"worker_code": "w-741960", "operation_code": "op-8876787478-003", "operation_category": "206055", "efficiency": 0.5042}, {"worker_code": "w-741960", "operation_code": "op-8876788366-026", "operation_category": "209236", "efficiency": 1.2586}, {"worker_code": "w-741960", "operation_code": "op-8865838384-070", "operation_category": "214133", "efficiency": 0.5388}, {"worker_code": "w-741960", "operation_code": "op-8880758283-040", "operation_category": "208076", "efficiency": 0.8128}, {"worker_code": "w-741960", "operation_code": "op-8880757980-013", "operation_category": "207065", "efficiency": 1.006}], "operation_category_skill_list": [{"worker_code": "w-741960", "operation_category": "201001", "efficiency": 0.4929}, {"worker_code": "w-741960", "operation_category": "216155", "efficiency": 0.9164}, {"worker_code": "w-741960", "operation_category": "206055", "efficiency": 0.5042}, {"worker_code": "w-741960", "operation_category": "214133", "efficiency": 1.02}, {"worker_code": "w-741960", "operation_category": "215149", "efficiency": 0.631}, {"worker_code": "w-741960", "operation_category": "205048", "efficiency": 0.9528}, {"worker_code": "w-741960", "operation_category": "202015", "efficiency": 1.1302}, {"worker_code": "w-741960", "operation_category": "216169", "efficiency": 0.668}], "curr_station_list": [{"station_code": "st-1208-3"}]}, {"worker_code": "w-743737", "operation_skill_list": [{"worker_code": "w-743737", "operation_code": "op-8880758483-041", "operation_category": "216164", "efficiency": 0.9}, {"worker_code": "w-743737", "operation_code": "op-8880757083-118", "operation_category": "205049", "efficiency": 0.69}, {"worker_code": "w-743737", "operation_code": "op-8890747468-029", "operation_category": "234191", "efficiency": 1.0}, {"worker_code": "w-743737", "operation_code": "op-8880757083-191", "operation_category": "205049", "efficiency": 0.66}], "operation_category_skill_list": [{"worker_code": "w-743737", "operation_category": "216155", "efficiency": 1.0}, {"worker_code": "w-743737", "operation_category": "205049", "efficiency": 0.66}, {"worker_code": "w-743737", "operation_category": "206057", "efficiency": 1.0}, {"worker_code": "w-743737", "operation_category": "214133", "efficiency": 0.9}], "curr_station_list": []}, {"worker_code": "w-743772", "operation_skill_list": [{"worker_code": "w-743772", "operation_code": "op-8880757976-305", "operation_category": "201001", "efficiency": 1.3182}, {"worker_code": "w-743772", "operation_code": "op-8876788478-006", "operation_category": "245241", "efficiency": 1.1091}, {"worker_code": "w-743772", "operation_code": "op-8865837976-011", "operation_category": "201001", "efficiency": 0.6435}, {"worker_code": "w-743772", "operation_code": "op-8665837976-00003", "operation_category": "201001", "efficiency": 0.9}, {"worker_code": "w-743772", "operation_code": "op-8880758483-041", "operation_category": "216164", "efficiency": 1.0452}, {"worker_code": "w-743772", "operation_code": "op-8665837976-00011", "operation_category": "201001", "efficiency": 0.9198}, {"worker_code": "w-743772", "operation_code": "op-8865837478-338", "operation_category": "206057", "efficiency": 0.7345}, {"worker_code": "w-743772", "operation_code": "op-8876788366-026", "operation_category": "209236", "efficiency": 0.7348}, {"worker_code": "w-743772", "operation_code": "op-8880758283-040", "operation_category": "208076", "efficiency": 1.1613}], "operation_category_skill_list": [{"worker_code": "w-743772", "operation_category": "216155", "efficiency": 1.0294}, {"worker_code": "w-743772", "operation_category": "201001", "efficiency": 1.0546}, {"worker_code": "w-743772", "operation_category": "205048", "efficiency": 0.9}, {"worker_code": "w-743772", "operation_category": "206057", "efficiency": 0.7345}, {"worker_code": "w-743772", "operation_category": "214133", "efficiency": 1.1392}, {"worker_code": "w-743772", "operation_category": "215149", "efficiency": 0.9478}, {"worker_code": "w-743772", "operation_category": "202015", "efficiency": 0.9761}, {"worker_code": "w-743772", "operation_category": "216169", "efficiency": 0.786}], "curr_station_list": [{"station_code": "st-1208-8"}]}, {"worker_code": "w-744205", "operation_skill_list": [{"worker_code": "w-744205", "operation_code": "op-8865837083-271", "operation_category": "205049", "efficiency": 0.811}, {"worker_code": "w-744205", "operation_code": "op-8865836584-657", "operation_category": "202009", "efficiency": 1.0047}, {"worker_code": "w-744205", "operation_code": "op-8880758483-041", "operation_category": "216164", "efficiency": 1.096}, {"worker_code": "w-744205", "operation_code": "op-8865838384-571", "operation_category": "205048", "efficiency": 1.0974}, {"worker_code": "w-744205", "operation_code": "op-8865838384-129", "operation_category": "214133", "efficiency": 0.9284}, {"worker_code": "w-744205", "operation_code": "op-8865837478-338", "operation_category": "206057", "efficiency": 0.592}, {"worker_code": "w-744205", "operation_code": "op-8665837478-00003", "operation_category": "206057", "efficiency": 0.9029}, {"worker_code": "w-744205", "operation_code": "op-8876788366-026", "operation_category": "209236", "efficiency": 0.5967}, {"worker_code": "w-744205", "operation_code": "op-8680757083-00001", "operation_category": "205049", "efficiency": 1.0031}, {"worker_code": "w-744205", "operation_code": "op-8865838283-026", "operation_category": "208069", "efficiency": 0.9415}, {"worker_code": "w-744205", "operation_code": "op-8665836584-00028", "operation_category": "202010", "efficiency": 0.9932}], "operation_category_skill_list": [{"worker_code": "w-744205", "operation_category": "201001", "efficiency": 0.7559}, {"worker_code": "w-744205", "operation_category": "216155", "efficiency": 1.1232}, {"worker_code": "w-744205", "operation_category": "202025", "efficiency": 1.0877}, {"worker_code": "w-744205", "operation_category": "205049", "efficiency": 0.9808}, {"worker_code": "w-744205", "operation_category": "205048", "efficiency": 0.9552}, {"worker_code": "w-744205", "operation_category": "206057", "efficiency": 0.9135}, {"worker_code": "w-744205", "operation_category": "214138", "efficiency": 0.9}, {"worker_code": "w-744205", "operation_category": "215149", "efficiency": 1.1173}, {"worker_code": "w-744205", "operation_category": "214133", "efficiency": 0.8845}, {"worker_code": "w-744205", "operation_category": "216167", "efficiency": 0.8477}, {"worker_code": "w-744205", "operation_category": "216169", "efficiency": 0.8713}, {"worker_code": "w-744205", "operation_category": "210114", "efficiency": 0.8107}], "curr_station_list": [{"station_code": "st-1208-9"}]}, {"worker_code": "w-745169", "operation_skill_list": [{"worker_code": "w-745169", "operation_code": "op-8865838370-381", "operation_category": "211126", "efficiency": 0.9}, {"worker_code": "w-745169", "operation_code": "op-8665838370-00017T", "operation_category": "211121", "efficiency": 0.9}, {"worker_code": "w-745169", "operation_code": "op-8865838384-571", "operation_category": "205048", "efficiency": 0.9}, {"worker_code": "w-745169", "operation_code": "op-8865838283-026", "operation_category": "208069", "efficiency": 0.5834}, {"worker_code": "w-745169", "operation_code": "op-8865838369-085", "operation_category": "210114", "efficiency": 1.0945}, {"worker_code": "w-745169", "operation_code": "op-8865838477-084", "operation_category": "215149", "efficiency": 1.1968}], "operation_category_skill_list": [{"worker_code": "w-745169", "operation_category": "216155", "efficiency": 0.8}, {"worker_code": "w-745169", "operation_category": "205049", "efficiency": 0.5402}, {"worker_code": "w-745169", "operation_category": "205048", "efficiency": 1.1335}, {"worker_code": "w-745169", "operation_category": "214133", "efficiency": 0.4075}, {"worker_code": "w-745169", "operation_category": "215149", "efficiency": 0.8807}], "curr_station_list": [{"station_code": "st-1208-16"}]}, {"worker_code": "w-745713", "operation_skill_list": [{"worker_code": "w-745713", "operation_code": "op-8865837976-011", "operation_category": "201001", "efficiency": 1.0971}, {"worker_code": "w-745713", "operation_code": "op-8665837976-00003", "operation_category": "201001", "efficiency": 0.9677}, {"worker_code": "w-745713", "operation_code": "op-8876787976-077", "operation_category": "201001", "efficiency": 1.0349}, {"worker_code": "w-745713", "operation_code": "op-8665837976-00011", "operation_category": "201001", "efficiency": 0.7489}, {"worker_code": "w-745713", "operation_code": "op-8876787976-004", "operation_category": "201001", "efficiency": 0.9}, {"worker_code": "w-745713", "operation_code": "op-8865837976-298", "operation_category": "201001", "efficiency": 0.7293}, {"worker_code": "w-745713", "operation_code": "op-8865837976-325", "operation_category": "201001", "efficiency": 1.032}], "operation_category_skill_list": [{"worker_code": "w-745713", "operation_category": "201001", "efficiency": 0.9481}], "curr_station_list": [{"station_code": "st-1208-12"}]}, {"worker_code": "w-745796", "operation_skill_list": [{"worker_code": "w-745796", "operation_code": "op-8880758483-025", "operation_category": "216155", "efficiency": 1.0924}, {"worker_code": "w-745796", "operation_code": "op-8865837976-011", "operation_category": "201001", "efficiency": 1.2593}, {"worker_code": "w-745796", "operation_code": "op-8876788383-016", "operation_category": "213130", "efficiency": 0.8333}, {"worker_code": "w-745796", "operation_code": "op-8870828383-007", "operation_category": "213131", "efficiency": 1.2396}, {"worker_code": "w-745796", "operation_code": "op-8680758477-00003", "operation_category": "215149", "efficiency": 0.7307}, {"worker_code": "w-745796", "operation_code": "op-8665838384-00179T", "operation_category": "214133", "efficiency": 0.9}, {"worker_code": "w-745796", "operation_code": "op-8665836584-00028", "operation_category": "202010", "efficiency": 0.8}, {"worker_code": "w-745796", "operation_code": "op-8865837976-325", "operation_category": "201001", "efficiency": 1.2661}], "operation_category_skill_list": [{"worker_code": "w-745796", "operation_category": "201001", "efficiency": 1.1448}, {"worker_code": "w-745796", "operation_category": "202009", "efficiency": 0.8}, {"worker_code": "w-745796", "operation_category": "205048", "efficiency": 0.4053}, {"worker_code": "w-745796", "operation_category": "206057", "efficiency": 1.0253}, {"worker_code": "w-745796", "operation_category": "214133", "efficiency": 0.7367}, {"worker_code": "w-745796", "operation_category": "216169", "efficiency": 0.8264}], "curr_station_list": [{"station_code": "st-1208-1"}]}, {"worker_code": "w-746211", "operation_skill_list": [{"worker_code": "w-746211", "operation_code": "op-8865837083-271", "operation_category": "205049", "efficiency": 0.4873}, {"worker_code": "w-746211", "operation_code": "op-8865836584-657", "operation_category": "202009", "efficiency": 0.6}, {"worker_code": "w-746211", "operation_code": "op-8880758483-041", "operation_category": "216164", "efficiency": 0.475}, {"worker_code": "w-746211", "operation_code": "op-8880757083-118", "operation_category": "205049", "efficiency": 0.6864}, {"worker_code": "w-746211", "operation_code": "op-8880757083-191", "operation_category": "205049", "efficiency": 0.6602}, {"worker_code": "w-746211", "operation_code": "op-8876788366-026", "operation_category": "209236", "efficiency": 0.6}, {"worker_code": "w-746211", "operation_code": "op-8680757083-00001", "operation_category": "205049", "efficiency": 0.4388}, {"worker_code": "w-746211", "operation_code": "op-8865838283-026", "operation_category": "208069", "efficiency": 0.5109}, {"worker_code": "w-746211", "operation_code": "op-8665836584-00028", "operation_category": "202010", "efficiency": 0.462}], "operation_category_skill_list": [{"worker_code": "w-746211", "operation_category": "205049", "efficiency": 0.5745}], "curr_station_list": [{"station_code": "st-1208-18"}]}, {"worker_code": "w-746226", "operation_skill_list": [{"worker_code": "w-746226", "operation_code": "op-8865838072-059", "operation_category": "220177", "efficiency": 0.4595}, {"worker_code": "w-746226", "operation_code": "op-8865838079-332", "operation_category": "221178", "efficiency": 0.8593}, {"worker_code": "w-746226", "operation_code": "op-8865838079-658", "operation_category": "221178", "efficiency": 0.9}, {"worker_code": "w-746226", "operation_code": "op-8880758083-157", "operation_category": "223180", "efficiency": 0.8007}, {"worker_code": "w-746226", "operation_code": "op-8865838083-483", "operation_category": "223180", "efficiency": 0.9}, {"worker_code": "w-746226", "operation_code": "op-8876788083-011", "operation_category": "223180", "efficiency": 0.9}], "operation_category_skill_list": [{"worker_code": "w-746226", "operation_category": "223180", "efficiency": 1.1191}], "curr_station_list": [{"station_code": "st-1208-15"}]}], "process_list": [{"operation": "op-8665838384-00179T", "operation_number": 200020, "part_code": "BJ06", "operation_category": "214133", "machine_type": "m-688067-01", "machine_type_2": "A", "standard_oper_time": 22.38, "fixed_station_code": "", "fixed_worker_code": ""}, {"operation": "op-8870828383-007", "operation_number": 203600, "part_code": "BJ02", "operation_category": "213131", "machine_type": "m-688067-01", "machine_type_2": "A", "standard_oper_time": 99.57600000000001, "fixed_station_code": "", "fixed_worker_code": ""}, {"operation": "op-8876788383-016", "operation_number": 203700, "part_code": "BJ04", "operation_category": "213130", "machine_type": "m-688067-01", "machine_type_2": "A", "standard_oper_time": 64.08, "fixed_station_code": "", "fixed_worker_code": ""}, {"operation": "op-8680758477-00003", "operation_number": 220800, "part_code": "BJ02", "operation_category": "215149", "machine_type": "m-6867-001", "machine_type_2": "A", "standard_oper_time": 21.84, "fixed_station_code": "", "fixed_worker_code": ""}, {"operation": "op-8880758483-025", "operation_number": 223800, "part_code": "BJ02", "operation_category": "216155", "machine_type": "m-688067-01", "machine_type_2": "A", "standard_oper_time": 60.624, "fixed_station_code": "", "fixed_worker_code": ""}, {"operation": "op-8877838083-150", "operation_number": 223850, "part_code": "BJ01", "operation_category": "223180", "machine_type": "m-848490-01", "machine_type_2": "A", "standard_oper_time": 7.8, "fixed_station_code": "", "fixed_worker_code": ""}, {"operation": "op-8877838083-068", "operation_number": 223900, "part_code": "BJ05", "operation_category": "219176", "machine_type": "m-848490-01", "machine_type_2": "A", "standard_oper_time": 14.34, "fixed_station_code": "", "fixed_worker_code": ""}, {"operation": "op-8877838070-083", "operation_number": 223950, "part_code": "BJ05", "operation_category": "219176", "machine_type": "m-848490-01", "machine_type_2": "A", "standard_oper_time": 16.08, "fixed_station_code": "", "fixed_worker_code": ""}, {"operation": "op-8887668070-137", "operation_number": 227300, "part_code": "BJ01", "operation_category": "219176", "machine_type": "m-848490-01", "machine_type_2": "A", "standard_oper_time": 30.12, "fixed_station_code": "", "fixed_worker_code": ""}, {"operation": "op-8880758070-190", "operation_number": 227700, "part_code": "BJ02", "operation_category": "219176", "machine_type": "m-848490-01", "machine_type_2": "A", "standard_oper_time": 23.1, "fixed_station_code": "", "fixed_worker_code": ""}, {"operation": "op-8870828083-010", "operation_number": 227800, "part_code": "BJ02", "operation_category": "223180", "machine_type": "m-848490-01", "machine_type_2": "A", "standard_oper_time": 29.46, "fixed_station_code": "", "fixed_worker_code": ""}, {"operation": "op-8866758083-053", "operation_number": 230100, "part_code": "BJ03", "operation_category": "223180", "machine_type": "m-848490-01", "machine_type_2": "A", "standard_oper_time": 18.54, "fixed_station_code": "", "fixed_worker_code": ""}, {"operation": "op-8880756887-167", "operation_number": 230110, "part_code": "BJ02", "operation_category": "244211", "machine_type": "m-8371-001", "machine_type_2": "A", "standard_oper_time": 20.64, "fixed_station_code": "", "fixed_worker_code": ""}, {"operation": "op-8680756584-00010", "operation_number": 230120, "part_code": "BJ02", "operation_category": "202025", "machine_type": "m-688067-01", "machine_type_2": "A", "standard_oper_time": 56.94, "fixed_station_code": "", "fixed_worker_code": ""}, {"operation": "op-8880758384-154", "operation_number": 233300, "part_code": "BJ02", "operation_category": "205048", "machine_type": "m-688067-01", "machine_type_2": "A", "standard_oper_time": 30.06, "fixed_station_code": "", "fixed_worker_code": ""}, {"operation": "op-8680756584-00013", "operation_number": 236700, "part_code": "BJ02", "operation_category": "202015", "machine_type": "m-688067-01", "machine_type_2": "A", "standard_oper_time": 106.056, "fixed_station_code": "", "fixed_worker_code": ""}, {"operation": "op-8880757980-013", "operation_number": 240600, "part_code": "BJ03", "operation_category": "207065", "machine_type": "m-688067-01", "machine_type_2": "A", "standard_oper_time": 211.32, "fixed_station_code": "", "fixed_worker_code": ""}, {"operation": "op-8880758283-040", "operation_number": 247800, "part_code": "BJ02", "operation_category": "208076", "machine_type": "m-686867-01", "machine_type_2": "A", "standard_oper_time": 78.48, "fixed_station_code": "", "fixed_worker_code": ""}, {"operation": "op-8880757976-305", "operation_number": 247820, "part_code": "BJ03", "operation_category": "201001", "machine_type": "m-756667-01", "machine_type_2": "A", "standard_oper_time": 58.02, "fixed_station_code": "", "fixed_worker_code": ""}, {"operation": "op-8880758483-041", "operation_number": 249000, "part_code": "BJ02", "operation_category": "216164", "machine_type": "m-688067-01", "machine_type_2": "A", "standard_oper_time": 117.576, "fixed_station_code": "", "fixed_worker_code": ""}, {"operation": "op-8865837083-271", "operation_number": 256800, "part_code": "BJ03", "operation_category": "205049", "machine_type": "m-688067-01", "machine_type_2": "A", "standard_oper_time": 38.64, "fixed_station_code": "", "fixed_worker_code": ""}, {"operation": "op-8665837478-00003", "operation_number": 605600, "part_code": "BJ06", "operation_category": "206057", "machine_type": "m-688067-01", "machine_type_2": "A", "standard_oper_time": 166.824, "fixed_station_code": "", "fixed_worker_code": ""}, {"operation": "op-8865838384-129", "operation_number": 608800, "part_code": "BJ06", "operation_category": "214133", "machine_type": "m-688067-01", "machine_type_2": "A", "standard_oper_time": 52.56, "fixed_station_code": "", "fixed_worker_code": ""}, {"operation": "op-8865837976-298", "operation_number": 608810, "part_code": "BJ06", "operation_category": "201001", "machine_type": "m-756667-01", "machine_type_2": "A", "standard_oper_time": 64.02, "fixed_station_code": "", "fixed_worker_code": ""}, {"operation": "op-8880758083-157", "operation_number": 608813, "part_code": "BJ06", "operation_category": "223180", "machine_type": "m-848490-01", "machine_type_2": "A", "standard_oper_time": 14.76, "fixed_station_code": "", "fixed_worker_code": ""}, {"operation": "op-8865838079-332", "operation_number": 608815, "part_code": "BJ06", "operation_category": "221178", "machine_type": "m-848490-01", "machine_type_2": "A", "standard_oper_time": 47.88, "fixed_station_code": "", "fixed_worker_code": ""}, {"operation": "op-8865838072-059", "operation_number": 608820, "part_code": "BJ06", "operation_category": "220177", "machine_type": "m-848490-01", "machine_type_2": "A", "standard_oper_time": 63.9, "fixed_station_code": "", "fixed_worker_code": ""}, {"operation": "op-8865837478-110", "operation_number": 609400, "part_code": "BJ06", "operation_category": "206057", "machine_type": "m-688067-01", "machine_type_2": "A", "standard_oper_time": 118.728, "fixed_station_code": "", "fixed_worker_code": ""}, {"operation": "op-8876787478-028", "operation_number": 609500, "part_code": "BJ06", "operation_category": "206055", "machine_type": "m-688067-01", "machine_type_2": "A", "standard_oper_time": 59.16, "fixed_station_code": "", "fixed_worker_code": ""}, {"operation": "op-8865837976-325", "operation_number": 614150, "part_code": "BJ06", "operation_category": "201001", "machine_type": "m-756667-01", "machine_type_2": "A", "standard_oper_time": 63.66, "fixed_station_code": "", "fixed_worker_code": ""}, {"operation": "op-8876787976-077", "operation_number": 614250, "part_code": "BJ06", "operation_category": "201001", "machine_type": "m-756667-01", "machine_type_2": "A", "standard_oper_time": 30.96, "fixed_station_code": "", "fixed_worker_code": ""}, {"operation": "op-8865837976-011", "operation_number": 614300, "part_code": "BJ06", "operation_category": "201001", "machine_type": "m-756667-01", "machine_type_2": "A", "standard_oper_time": 44.7, "fixed_station_code": "", "fixed_worker_code": ""}, {"operation": "op-8665837976-00011", "operation_number": 614310, "part_code": "BJ06", "operation_category": "201001", "machine_type": "m-756667-01", "machine_type_2": "A", "standard_oper_time": 38.88, "fixed_station_code": "", "fixed_worker_code": ""}, {"operation": "op-8865837478-014", "operation_number": 651600, "part_code": "BJ06", "operation_category": "206057", "machine_type": "m-688376-01", "machine_type_2": "A", "standard_oper_time": 88.2, "fixed_station_code": "", "fixed_worker_code": ""}, {"operation": "op-8876787478-003", "operation_number": 651700, "part_code": "BJ06", "operation_category": "206055", "machine_type": "m-688067-01", "machine_type_2": "A", "standard_oper_time": 45.42, "fixed_station_code": "", "fixed_worker_code": ""}, {"operation": "op-8665838384-00001", "operation_number": 651800, "part_code": "BJ06", "operation_category": "205048", "machine_type": "m-688067-01", "machine_type_2": "A", "standard_oper_time": 31.44, "fixed_station_code": "", "fixed_worker_code": ""}, {"operation": "op-8865838384-070", "operation_number": 652400, "part_code": "BJ06", "operation_category": "214133", "machine_type": "m-688067-01", "machine_type_2": "A", "standard_oper_time": 24.9, "fixed_station_code": "", "fixed_worker_code": ""}, {"operation": "op-8876787976-004", "operation_number": 652450, "part_code": "BJ06", "operation_category": "201001", "machine_type": "m-756667-01", "machine_type_2": "A", "standard_oper_time": 31.62, "fixed_station_code": "", "fixed_worker_code": ""}, {"operation": "op-8865838384-009", "operation_number": 654800, "part_code": "BJ06", "operation_category": "205048", "machine_type": "m-688067-01", "machine_type_2": "A", "standard_oper_time": 19.74, "fixed_station_code": "", "fixed_worker_code": ""}, {"operation": "op-8865838384-485", "operation_number": 654900, "part_code": "BJ06", "operation_category": "214138", "machine_type": "m-688067-01", "machine_type_2": "A", "standard_oper_time": 51.624, "fixed_station_code": "", "fixed_worker_code": ""}, {"operation": "op-8877836584-013", "operation_number": 657900, "part_code": "BJ06", "operation_category": "202025", "machine_type": "m-688067-01", "machine_type_2": "A", "standard_oper_time": 15.0, "fixed_station_code": "", "fixed_worker_code": ""}, {"operation": "op-8865838283-019", "operation_number": 658000, "part_code": "BJ06", "operation_category": "208092", "machine_type": "m-688067-01", "machine_type_2": "A", "standard_oper_time": 62.856, "fixed_station_code": "", "fixed_worker_code": ""}, {"operation": "op-8865838369-020", "operation_number": 658400, "part_code": "BJ06", "operation_category": "210111", "machine_type": "m-688067-01", "machine_type_2": "A", "standard_oper_time": 60.24, "fixed_station_code": "", "fixed_worker_code": ""}, {"operation": "op-8865838483-021", "operation_number": 659200, "part_code": "BJ06", "operation_category": "216169", "machine_type": "m-688067-01", "machine_type_2": "A", "standard_oper_time": 53.52, "fixed_station_code": "", "fixed_worker_code": ""}, {"operation": "op-8865837083-022", "operation_number": 660000, "part_code": "BJ06", "operation_category": "205049", "machine_type": "m-688067-01", "machine_type_2": "A", "standard_oper_time": 18.66, "fixed_station_code": "", "fixed_worker_code": ""}, {"operation": "op-8876788083-011", "operation_number": 661080, "part_code": "BJ06", "operation_category": "223180", "machine_type": "m-848490-01", "machine_type_2": "A", "standard_oper_time": 20.28, "fixed_station_code": "", "fixed_worker_code": ""}, {"operation": "op-8865838079-658", "operation_number": 661200, "part_code": "BJ06", "operation_category": "221178", "machine_type": "m-848490-01", "machine_type_2": "A", "standard_oper_time": 41.88, "fixed_station_code": "", "fixed_worker_code": ""}, {"operation": "op-8865838083-483", "operation_number": 661600, "part_code": "BJ06", "operation_category": "223180", "machine_type": "m-848490-01", "machine_type_2": "A", "standard_oper_time": 23.22, "fixed_station_code": "", "fixed_worker_code": ""}, {"operation": "op-8890746890-115", "operation_number": 661605, "part_code": "BJ06", "operation_category": "227184", "machine_type": "m-689067-01", "machine_type_2": "A", "standard_oper_time": 32.7, "fixed_station_code": "", "fixed_worker_code": ""}, {"operation": "op-8890748474-123", "operation_number": 661608, "part_code": "BJ07", "operation_category": "235192", "machine_type": "m-847467-01", "machine_type_2": "A", "standard_oper_time": 137.82, "fixed_station_code": "", "fixed_worker_code": ""}, {"operation": "op-8665838370-00017T", "operation_number": 661610, "part_code": "BJ06", "operation_category": "211120", "machine_type": "m-688067-01", "machine_type_2": "A", "standard_oper_time": 52.14, "fixed_station_code": "", "fixed_worker_code": ""}, {"operation": "op-8865838370-381", "operation_number": 661620, "part_code": "BJ06", "operation_category": "211126", "machine_type": "m-688067-01", "machine_type_2": "A", "standard_oper_time": 59.76, "fixed_station_code": "", "fixed_worker_code": ""}, {"operation": "op-8865838384-571", "operation_number": 661800, "part_code": "BJ06", "operation_category": "205048", "machine_type": "m-688067-01", "machine_type_2": "A", "standard_oper_time": 23.88, "fixed_station_code": "", "fixed_worker_code": ""}, {"operation": "op-8865838369-085", "operation_number": 704000, "part_code": "BJ06", "operation_category": "210114", "machine_type": "m-688067-01", "machine_type_2": "A", "standard_oper_time": 191.16, "fixed_station_code": "", "fixed_worker_code": ""}, {"operation": "op-8865838477-084", "operation_number": 706800, "part_code": "BJ06", "operation_category": "214133", "machine_type": "m-686867-01", "machine_type_2": "A", "standard_oper_time": 44.64, "fixed_station_code": "", "fixed_worker_code": ""}, {"operation": "op-8890747468-029", "operation_number": 707200, "part_code": "BJ07", "operation_category": "234191", "machine_type": "m-687567-01", "machine_type_2": "A", "standard_oper_time": 93.24, "fixed_station_code": "", "fixed_worker_code": ""}, {"operation": "op-8880757083-191", "operation_number": 709200, "part_code": "BJ06", "operation_category": "205049", "machine_type": "m-688067-01", "machine_type_2": "A", "standard_oper_time": 36.36, "fixed_station_code": "", "fixed_worker_code": ""}, {"operation": "op-8880757083-118", "operation_number": 709210, "part_code": "BJ06", "operation_category": "205049", "machine_type": "m-688067-01", "machine_type_2": "A", "standard_oper_time": 19.74, "fixed_station_code": "", "fixed_worker_code": ""}, {"operation": "op-8680757083-00001", "operation_number": 709220, "part_code": "BJ06", "operation_category": "205049", "machine_type": "m-688067-01", "machine_type_2": "A", "standard_oper_time": 21.6, "fixed_station_code": "", "fixed_worker_code": ""}, {"operation": "op-8865836584-657", "operation_number": 714400, "part_code": "BJ06", "operation_category": "202009", "machine_type": "m-688067-01", "machine_type_2": "A", "standard_oper_time": 30.12, "fixed_station_code": "", "fixed_worker_code": ""}, {"operation": "op-8865838283-026", "operation_number": 718000, "part_code": "BJ06", "operation_category": "208069", "machine_type": "m-688067-01", "machine_type_2": "A", "standard_oper_time": 61.56, "fixed_station_code": "", "fixed_worker_code": ""}, {"operation": "op-8665836584-00028", "operation_number": 729200, "part_code": "BJ06", "operation_category": "202010", "machine_type": "m-688067-01", "machine_type_2": "A", "standard_oper_time": 37.02, "fixed_station_code": "", "fixed_worker_code": ""}, {"operation": "op-8865838483-031", "operation_number": 733600, "part_code": "BJ06", "operation_category": "216167", "machine_type": "m-688067-05", "machine_type_2": "A", "standard_oper_time": 151.98, "fixed_station_code": "", "fixed_worker_code": ""}, {"operation": "op-8876788478-006", "operation_number": 762400, "part_code": "BJ06", "operation_category": "245241", "machine_type": "m-8371-001", "machine_type_2": "A", "standard_oper_time": 71.58, "fixed_station_code": "", "fixed_worker_code": ""}, {"operation": "op-8876788366-026", "operation_number": 762800, "part_code": "BJ06", "operation_category": "209236", "machine_type": "m-688067-01", "machine_type_2": "A", "standard_oper_time": 95.58, "fixed_station_code": "", "fixed_worker_code": ""}, {"operation": "op-8865837478-338", "operation_number": 762830, "part_code": "BJ06", "operation_category": "206057", "machine_type": "m-688067-01", "machine_type_2": "A", "standard_oper_time": 55.656, "fixed_station_code": "", "fixed_worker_code": ""}, {"operation": "op-8665837976-00003", "operation_number": 762850, "part_code": "BJ06", "operation_category": "201001", "machine_type": "m-756667-01", "machine_type_2": "A", "standard_oper_time": 32.04, "fixed_station_code": "", "fixed_worker_code": ""}, {"operation": "op-8865838083-042", "operation_number": 764300, "part_code": "BJ06", "operation_category": "223180", "machine_type": "m-848490-01", "machine_type_2": "A", "standard_oper_time": 27.36, "fixed_station_code": "", "fixed_worker_code": ""}, {"operation": "op-8881848167-011", "operation_number": 780400, "part_code": "BJ06", "operation_category": "249219", "machine_type": "m-748990-01", "machine_type_2": "A", "standard_oper_time": 69.0, "fixed_station_code": "", "fixed_worker_code": ""}], "machine_list": [{"machine_type": "m-838067-02", "is_mono": false, "is_movable": true, "is_machine_needed": true}, {"machine_type": "m-688067-02", "is_mono": false, "is_movable": true, "is_machine_needed": true}, {"machine_type": "m-829067-01", "is_mono": false, "is_movable": true, "is_machine_needed": true}, {"machine_type": "m-688067-03", "is_mono": false, "is_movable": true, "is_machine_needed": true}, {"machine_type": "m-906877-01", "is_mono": true, "is_movable": true, "is_machine_needed": true}, {"machine_type": "m-847467-03", "is_mono": false, "is_movable": true, "is_machine_needed": true}, {"machine_type": "m-847467-01", "is_mono": false, "is_movable": true, "is_machine_needed": true}, {"machine_type": "m-847467-02", "is_mono": false, "is_movable": true, "is_machine_needed": true}, {"machine_type": "m-687675-01", "is_mono": false, "is_movable": true, "is_machine_needed": true}, {"machine_type": "m-777467-01", "is_mono": false, "is_movable": true, "is_machine_needed": true}, {"machine_type": "m-688467-01", "is_mono": false, "is_movable": true, "is_machine_needed": true}, {"machine_type": "m-908867-02", "is_mono": false, "is_movable": true, "is_machine_needed": true}, {"machine_type": "m-908867-01", "is_mono": false, "is_movable": true, "is_machine_needed": true}, {"machine_type": "m-829067-02", "is_mono": false, "is_movable": true, "is_machine_needed": true}, {"machine_type": "m-887274-01", "is_mono": true, "is_movable": true, "is_machine_needed": true}, {"machine_type": "m-908474-01", "is_mono": true, "is_movable": false, "is_machine_needed": true}, {"machine_type": "m-906690-01", "is_mono": true, "is_movable": true, "is_machine_needed": true}, {"machine_type": "m-837770-01", "is_mono": true, "is_movable": false, "is_machine_needed": true}, {"machine_type": "m-688367-01", "is_mono": false, "is_movable": true, "is_machine_needed": true}, {"machine_type": "m-888067-01", "is_mono": false, "is_movable": true, "is_machine_needed": true}, {"machine_type": "m-756667-04", "is_mono": false, "is_movable": true, "is_machine_needed": true}, {"machine_type": "m-667567-01", "is_mono": true, "is_movable": true, "is_machine_needed": true}, {"machine_type": "m-688067-01", "is_mono": false, "is_movable": true, "is_machine_needed": true}, {"machine_type": "m-687584-01", "is_mono": false, "is_movable": true, "is_machine_needed": true}, {"machine_type": "m-838067-01", "is_mono": false, "is_movable": true, "is_machine_needed": true}, {"machine_type": "m-6867-001", "is_mono": false, "is_movable": true, "is_machine_needed": true}, {"machine_type": "m-756667-01", "is_mono": false, "is_movable": true, "is_machine_needed": true}, {"machine_type": "m-756667-02", "is_mono": false, "is_movable": true, "is_machine_needed": true}, {"machine_type": "m-756667-03", "is_mono": false, "is_movable": true, "is_machine_needed": true}, {"machine_type": "m-688376-01", "is_mono": false, "is_movable": true, "is_machine_needed": true}, {"machine_type": "m-906674-01", "is_mono": false, "is_movable": true, "is_machine_needed": true}, {"machine_type": "m-686867-01", "is_mono": false, "is_movable": true, "is_machine_needed": true}, {"machine_type": "m-687766-01", "is_mono": true, "is_movable": true, "is_machine_needed": true}, {"machine_type": "m-838376-01", "is_mono": false, "is_movable": true, "is_machine_needed": true}, {"machine_type": "m-688067-05", "is_mono": false, "is_movable": true, "is_machine_needed": true}, {"machine_type": "m-687584-02", "is_mono": false, "is_movable": true, "is_machine_needed": true}, {"machine_type": "m-688067-09", "is_mono": false, "is_movable": true, "is_machine_needed": true}, {"machine_type": "m-756874-01", "is_mono": false, "is_movable": true, "is_machine_needed": true}, {"machine_type": "m-829067-03", "is_mono": false, "is_movable": true, "is_machine_needed": true}, {"machine_type": "m-7567-002", "is_mono": false, "is_movable": true, "is_machine_needed": true}, {"machine_type": "m-7567-001", "is_mono": false, "is_movable": true, "is_machine_needed": true}, {"machine_type": "m-808967-01", "is_mono": false, "is_movable": true, "is_machine_needed": true}, {"machine_type": "m-708967-01", "is_mono": false, "is_movable": true, "is_machine_needed": true}, {"machine_type": "m-687567-01", "is_mono": true, "is_movable": false, "is_machine_needed": true}, {"machine_type": "m-689067-01", "is_mono": false, "is_movable": true, "is_machine_needed": true}, {"machine_type": "m-677567-01", "is_mono": false, "is_movable": true, "is_machine_needed": true}, {"machine_type": "m-837275-01", "is_mono": false, "is_movable": true, "is_machine_needed": true}, {"machine_type": "m-6890-001", "is_mono": false, "is_movable": true, "is_machine_needed": true}, {"machine_type": "m-686875-01", "is_mono": false, "is_movable": true, "is_machine_needed": true}, {"machine_type": "m-827467-01", "is_mono": false, "is_movable": true, "is_machine_needed": true}, {"machine_type": "m-756967-01", "is_mono": false, "is_movable": true, "is_machine_needed": true}, {"machine_type": "m-747767-01", "is_mono": false, "is_movable": true, "is_machine_needed": true}, {"machine_type": "m-688869-01", "is_mono": false, "is_movable": true, "is_machine_needed": true}, {"machine_type": "m-8370-001", "is_mono": true, "is_movable": true, "is_machine_needed": true}, {"machine_type": "m-848490-01", "is_mono": true, "is_movable": false, "is_machine_needed": true}, {"machine_type": "m-837771-01", "is_mono": true, "is_movable": true, "is_machine_needed": true}, {"machine_type": "m-8371-001", "is_mono": false, "is_movable": true, "is_machine_needed": false}, {"machine_type": "m-9074-001", "is_mono": false, "is_movable": true, "is_machine_needed": true}, {"machine_type": "m-748990-01", "is_mono": true, "is_movable": false, "is_machine_needed": true}, {"machine_type": "m-848468-01", "is_mono": true, "is_movable": false, "is_machine_needed": true}, {"machine_type": "m-677574-01", "is_mono": true, "is_movable": false, "is_machine_needed": true}, {"machine_type": "m-8878-001", "is_mono": false, "is_movable": true, "is_machine_needed": false}, {"machine_type": "m-688969-01", "is_mono": true, "is_movable": true, "is_machine_needed": true}, {"machine_type": "m-676684-01", "is_mono": false, "is_movable": true, "is_machine_needed": true}, {"machine_type": "m-6774-01", "is_mono": false, "is_movable": true, "is_machine_needed": true}, {"machine_type": "m-6780-01", "is_mono": false, "is_movable": true, "is_machine_needed": true}, {"machine_type": "m-678084-01", "is_mono": false, "is_movable": true, "is_machine_needed": true}, {"machine_type": "m-686667-01", "is_mono": false, "is_movable": true, "is_machine_needed": true}, {"machine_type": "m-6867-002", "is_mono": false, "is_movable": true, "is_machine_needed": true}, {"machine_type": "m-6867-01", "is_mono": false, "is_movable": true, "is_machine_needed": true}, {"machine_type": "m-687574-01", "is_mono": false, "is_movable": true, "is_machine_needed": true}, {"machine_type": "m-688067-01S01034", "is_mono": false, "is_movable": true, "is_machine_needed": true}, {"machine_type": "m-688067-04", "is_mono": false, "is_movable": true, "is_machine_needed": true}, {"machine_type": "m-688067-06", "is_mono": false, "is_movable": true, "is_machine_needed": true}, {"machine_type": "m-688067-07", "is_mono": false, "is_movable": true, "is_machine_needed": true}, {"machine_type": "m-688067-08", "is_mono": false, "is_movable": true, "is_machine_needed": true}, {"machine_type": "m-688067-10", "is_mono": false, "is_movable": true, "is_machine_needed": true}, {"machine_type": "m-6883-01", "is_mono": false, "is_movable": true, "is_machine_needed": true}, {"machine_type": "m-688976-01", "is_mono": false, "is_movable": true, "is_machine_needed": true}, {"machine_type": "m-708074-01", "is_mono": false, "is_movable": true, "is_machine_needed": true}, {"machine_type": "m-708074-02", "is_mono": false, "is_movable": true, "is_machine_needed": true}, {"machine_type": "m-708074-03", "is_mono": false, "is_movable": true, "is_machine_needed": true}, {"machine_type": "m-7567-003", "is_mono": false, "is_movable": true, "is_machine_needed": true}, {"machine_type": "m-7666-01", "is_mono": false, "is_movable": true, "is_machine_needed": true}, {"machine_type": "m-7680-01", "is_mono": false, "is_movable": true, "is_machine_needed": true}, {"machine_type": "m-7772-001", "is_mono": false, "is_movable": true, "is_machine_needed": true}, {"machine_type": "m-7772-003", "is_mono": false, "is_movable": true, "is_machine_needed": true}, {"machine_type": "m-778484-01", "is_mono": false, "is_movable": true, "is_machine_needed": true}, {"machine_type": "m-8067-001", "is_mono": false, "is_movable": true, "is_machine_needed": true}, {"machine_type": "m-8080-01", "is_mono": false, "is_movable": true, "is_machine_needed": true}, {"machine_type": "m-8190-0042", "is_mono": false, "is_movable": true, "is_machine_needed": true}, {"machine_type": "m-828174-01", "is_mono": false, "is_movable": true, "is_machine_needed": true}, {"machine_type": "m-829067-04", "is_mono": false, "is_movable": true, "is_machine_needed": true}, {"machine_type": "m-8371-01", "is_mono": false, "is_movable": true, "is_machine_needed": true}, {"machine_type": "m-838976-01", "is_mono": false, "is_movable": true, "is_machine_needed": true}, {"machine_type": "m-849084-01", "is_mono": false, "is_movable": true, "is_machine_needed": true}, {"machine_type": "m-8788-001", "is_mono": false, "is_movable": true, "is_machine_needed": true}, {"machine_type": "m-9080-01", "is_mono": false, "is_movable": true, "is_machine_needed": true}, {"machine_type": "m-748990-", "is_mono": false, "is_movable": true, "is_machine_needed": true}, {"machine_type": "m-7772-004", "is_mono": false, "is_movable": true, "is_machine_needed": true}, {"machine_type": "m-7772-024", "is_mono": false, "is_movable": true, "is_machine_needed": true}, {"machine_type": "m-7772-025", "is_mono": false, "is_movable": true, "is_machine_needed": true}, {"machine_type": "m-7772-026", "is_mono": false, "is_movable": true, "is_machine_needed": true}, {"machine_type": "m-838374-01", "is_mono": false, "is_movable": true, "is_machine_needed": true}], "station_list": [{"station_code": "st-1208-1", "line_number": 1, "curr_machine_list": [], "neighbor_station_list": [{"station_code": "st-1208-2"}]}, {"station_code": "st-1208-2", "line_number": 2, "curr_machine_list": [{"machine_type": "m-848490-01"}], "neighbor_station_list": [{"station_code": "st-1208-1"}, {"station_code": "st-1208-4"}, {"station_code": "st-1208-24"}]}, {"station_code": "st-1208-4", "line_number": 4, "curr_machine_list": [], "neighbor_station_list": [{"station_code": "st-1208-2"}, {"station_code": "st-1208-5"}, {"station_code": "st-1208-6"}, {"station_code": "st-1208-22"}, {"station_code": "st-1208-23"}, {"station_code": "st-1208-24"}]}, {"station_code": "st-1208-5", "line_number": 5, "curr_machine_list": [], "neighbor_station_list": [{"station_code": "st-1208-4"}, {"station_code": "st-1208-6"}, {"station_code": "st-1208-7"}, {"station_code": "st-1208-21"}, {"station_code": "st-1208-22"}, {"station_code": "st-1208-23"}, {"station_code": "st-1208-24"}]}, {"station_code": "st-1208-6", "line_number": 6, "curr_machine_list": [], "neighbor_station_list": [{"station_code": "st-1208-4"}, {"station_code": "st-1208-5"}, {"station_code": "st-1208-7"}, {"station_code": "st-1208-21"}, {"station_code": "st-1208-22"}, {"station_code": "st-1208-23"}, {"station_code": "st-1208-24"}, {"station_code": "st-1208-8"}, {"station_code": "st-1208-20"}]}, {"station_code": "st-1208-7", "line_number": 7, "curr_machine_list": [], "neighbor_station_list": [{"station_code": "st-1208-5"}, {"station_code": "st-1208-6"}, {"station_code": "st-1208-8"}, {"station_code": "st-1208-9"}, {"station_code": "st-1208-19"}, {"station_code": "st-1208-20"}, {"station_code": "st-1208-21"}, {"station_code": "st-1208-22"}, {"station_code": "st-1208-23"}]}, {"station_code": "st-1208-8", "line_number": 8, "curr_machine_list": [], "neighbor_station_list": [{"station_code": "st-1208-7"}, {"station_code": "st-1208-6"}, {"station_code": "st-1208-9"}, {"station_code": "st-1208-10"}, {"station_code": "st-1208-19"}, {"station_code": "st-1208-20"}, {"station_code": "st-1208-18"}, {"station_code": "st-1208-21"}, {"station_code": "st-1208-22"}]}, {"station_code": "st-1208-9", "line_number": 9, "curr_machine_list": [], "neighbor_station_list": [{"station_code": "st-1208-7"}, {"station_code": "st-1208-8"}, {"station_code": "st-1208-10"}, {"station_code": "st-1208-11"}, {"station_code": "st-1208-17"}, {"station_code": "st-1208-18"}, {"station_code": "st-1208-19"}, {"station_code": "st-1208-20"}, {"station_code": "st-1208-21"}]}, {"station_code": "st-1208-10", "line_number": 10, "curr_machine_list": [], "neighbor_station_list": [{"station_code": "st-1208-8"}, {"station_code": "st-1208-9"}, {"station_code": "st-1208-12"}, {"station_code": "st-1208-11"}, {"station_code": "st-1208-16"}, {"station_code": "st-1208-17"}, {"station_code": "st-1208-18"}, {"station_code": "st-1208-19"}, {"station_code": "st-1208-20"}]}, {"station_code": "st-1208-11", "line_number": 11, "curr_machine_list": [], "neighbor_station_list": [{"station_code": "st-1208-9"}, {"station_code": "st-1208-10"}, {"station_code": "st-1208-12"}, {"station_code": "st-1208-13"}, {"station_code": "st-1208-15"}, {"station_code": "st-1208-16"}, {"station_code": "st-1208-17"}, {"station_code": "st-1208-18"}, {"station_code": "st-1208-19"}]}, {"station_code": "st-1208-12", "line_number": 12, "curr_machine_list": [], "neighbor_station_list": [{"station_code": "st-1208-10"}, {"station_code": "st-1208-11"}, {"station_code": "st-1208-13"}, {"station_code": "st-1208-14"}, {"station_code": "st-1208-15"}, {"station_code": "st-1208-16"}, {"station_code": "st-1208-17"}, {"station_code": "st-1208-18"}]}, {"station_code": "st-1208-13", "line_number": 13, "curr_machine_list": [], "neighbor_station_list": [{"station_code": "st-1208-11"}, {"station_code": "st-1208-12"}, {"station_code": "st-1208-14"}, {"station_code": "st-1208-15"}, {"station_code": "st-1208-16"}, {"station_code": "st-1208-17"}]}, {"station_code": "st-1208-14", "line_number": 14, "curr_machine_list": [], "neighbor_station_list": [{"station_code": "st-1208-12"}, {"station_code": "st-1208-13"}, {"station_code": "st-1208-15"}, {"station_code": "st-1208-16"}]}, {"station_code": "st-1208-15", "line_number": 15, "curr_machine_list": [], "neighbor_station_list": [{"station_code": "st-1208-11"}, {"station_code": "st-1208-12"}, {"station_code": "st-1208-13"}, {"station_code": "st-1208-14"}, {"station_code": "st-1208-16"}, {"station_code": "st-1208-17"}]}, {"station_code": "st-1208-16", "line_number": 16, "curr_machine_list": [{"machine_type": "m-848490-01"}], "neighbor_station_list": [{"station_code": "st-1208-10"}, {"station_code": "st-1208-11"}, {"station_code": "st-1208-12"}, {"station_code": "st-1208-13"}, {"station_code": "st-1208-14"}, {"station_code": "st-1208-15"}, {"station_code": "st-1208-17"}, {"station_code": "st-1208-18"}]}, {"station_code": "st-1208-17", "line_number": 17, "curr_machine_list": [], "neighbor_station_list": [{"station_code": "st-1208-9"}, {"station_code": "st-1208-10"}, {"station_code": "st-1208-11"}, {"station_code": "st-1208-12"}, {"station_code": "st-1208-13"}, {"station_code": "st-1208-16"}, {"station_code": "st-1208-15"}, {"station_code": "st-1208-18"}, {"station_code": "st-1208-19"}]}, {"station_code": "st-1208-18", "line_number": 18, "curr_machine_list": [], "neighbor_station_list": [{"station_code": "st-1208-8"}, {"station_code": "st-1208-9"}, {"station_code": "st-1208-10"}, {"station_code": "st-1208-11"}, {"station_code": "st-1208-12"}, {"station_code": "st-1208-16"}, {"station_code": "st-1208-17"}, {"station_code": "st-1208-19"}, {"station_code": "st-1208-20"}]}, {"station_code": "st-1208-19", "line_number": 19, "curr_machine_list": [{"machine_type": "m-687567-01"}], "neighbor_station_list": [{"station_code": "st-1208-7"}, {"station_code": "st-1208-8"}, {"station_code": "st-1208-9"}, {"station_code": "st-1208-10"}, {"station_code": "st-1208-11"}, {"station_code": "st-1208-17"}, {"station_code": "st-1208-18"}, {"station_code": "st-1208-20"}, {"station_code": "st-1208-21"}]}, {"station_code": "st-1208-20", "line_number": 20, "curr_machine_list": [], "neighbor_station_list": [{"station_code": "st-1208-7"}, {"station_code": "st-1208-8"}, {"station_code": "st-1208-9"}, {"station_code": "st-1208-10"}, {"station_code": "st-1208-18"}, {"station_code": "st-1208-19"}, {"station_code": "st-1208-21"}, {"station_code": "st-1208-22"}, {"station_code": "st-1208-6"}]}, {"station_code": "st-1208-21", "line_number": 21, "curr_machine_list": [], "neighbor_station_list": [{"station_code": "st-1208-5"}, {"station_code": "st-1208-6"}, {"station_code": "st-1208-7"}, {"station_code": "st-1208-8"}, {"station_code": "st-1208-9"}, {"station_code": "st-1208-19"}, {"station_code": "st-1208-20"}, {"station_code": "st-1208-22"}, {"station_code": "st-1208-23"}]}, {"station_code": "st-1208-22", "line_number": 22, "curr_machine_list": [], "neighbor_station_list": [{"station_code": "st-1208-4"}, {"station_code": "st-1208-5"}, {"station_code": "st-1208-6"}, {"station_code": "st-1208-7"}, {"station_code": "st-1208-8"}, {"station_code": "st-1208-20"}, {"station_code": "st-1208-21"}, {"station_code": "st-1208-23"}, {"station_code": "st-1208-24"}]}, {"station_code": "st-1208-23", "line_number": 23, "curr_machine_list": [], "neighbor_station_list": [{"station_code": "st-1208-4"}, {"station_code": "st-1208-5"}, {"station_code": "st-1208-6"}, {"station_code": "st-1208-7"}, {"station_code": "st-1208-21"}, {"station_code": "st-1208-22"}, {"station_code": "st-1208-24"}]}, {"station_code": "st-1208-24", "line_number": 24, "curr_machine_list": [{"machine_type": "m-848490-01"}], "neighbor_station_list": [{"station_code": "st-1208-2"}, {"station_code": "st-1208-4"}, {"station_code": "st-1208-5"}, {"station_code": "st-1208-6"}, {"station_code": "st-1208-22"}, {"station_code": "st-1208-23"}]}, {"station_code": "st-1208-25", "line_number": 25, "curr_machine_list": [{"machine_type": "m-748990-01"}], "neighbor_station_list": []}], "joint_operation_list": [{"part_code": "BJ02", "joint_operation": "op-8665837478-00003"}, {"part_code": "BJ04", "joint_operation": "op-8865838384-485"}, {"part_code": "BJ01", "joint_operation": "op-8865838369-085"}, {"part_code": "BJ05", "joint_operation": "op-8877836584-013"}, {"part_code": "BJ03", "joint_operation": "op-8665837478-00003"}], "config_param": {"max_worker_per_oper": 3, "max_station_per_worker": 4, "max_cycle_count": 8, "max_revisited_station_count": 8, "volatility_rate": 0.7, "volatility_weight": 0.7, "upph_weight": 0.3, "max_machine_per_station": 3, "max_station_per_oper": 3, "max_split_num": 3}}
