# Supplementary material for: Application of enhanced benders decomposition algorithm in circular assembly line balancing problem with task splitting
Source: PLoS One. 2025 Oct 6;20(10):e0333263. doi: 10.1371/journal.pone.0333263 (PMC12500168; doi:10.1371/journal.pone.0333263)
Supplement: S1 File — The raw statistical data underlying the key figures and tables. (ZIP) [file pone.0333263.s001.zip › Meta Data/instances/instance-58.txt]

{"worker_list": [{"worker_code": "w-000315", "operation_skill_list": [{"worker_code": "w-000315", "operation_code": "op-8887668070-137", "operation_category": "219176", "efficiency": 1.2459}, {"worker_code": "w-000315", "operation_code": "op-8865838083-017", "operation_category": "223180", "efficiency": 1.3867}, {"worker_code": "w-000315", "operation_code": "op-8880758384-016", "operation_category": "205048", "efficiency": 1.0}, {"worker_code": "w-000315", "operation_code": "op-8865838083-042", "operation_category": "223180", "efficiency": 1.7184}, {"worker_code": "w-000315", "operation_code": "op-8865838079-332", "operation_category": "221178", "efficiency": 1.2119}, {"worker_code": "w-000315", "operation_code": "op-8865838079-010", "operation_category": "221178", "efficiency": 1.5179}], "operation_category_skill_list": [{"worker_code": "w-000315", "operation_category": "220177", "efficiency": 1.468}, {"worker_code": "w-000315", "operation_category": "244211", "efficiency": 0.8}, {"worker_code": "w-000315", "operation_category": "223180", "efficiency": 1.6176}, {"worker_code": "w-000315", "operation_category": "219176", "efficiency": 1.4251}], "curr_station_list": []}, {"worker_code": "w-001146", "operation_skill_list": [{"worker_code": "w-001146", "operation_code": "op-8881848167-011", "operation_category": "249219", "efficiency": 0.8853}], "operation_category_skill_list": [], "curr_station_list": []}, {"worker_code": "w-005961", "operation_skill_list": [{"worker_code": "w-005961", "operation_code": "op-8465836584-00007", "operation_category": "202010", "efficiency": 1.0675}, {"worker_code": "w-005961", "operation_code": "op-8865838384-502", "operation_category": "214138", "efficiency": 1.0}, {"worker_code": "w-005961", "operation_code": "op-8865836678-052", "operation_category": "203040", "efficiency": 0.9879}, {"worker_code": "w-005961", "operation_code": "op-8865838283-026", "operation_category": "208069", "efficiency": 1.0834}, {"worker_code": "w-005961", "operation_code": "op-8880757976-158", "operation_category": "201001", "efficiency": 0.7072}, {"worker_code": "w-005961", "operation_code": "op-8865836584-120", "operation_category": "202009", "efficiency": 1.136}], "operation_category_skill_list": [{"worker_code": "w-005961", "operation_category": "201001", "efficiency": 0.7072}, {"worker_code": "w-005961", "operation_category": "214133", "efficiency": 1.0193}, {"worker_code": "w-005961", "operation_category": "205049", "efficiency": 1.3889}, {"worker_code": "w-005961", "operation_category": "216169", "efficiency": 0.6741}, {"worker_code": "w-005961", "operation_category": "205048", "efficiency": 1.1153}, {"worker_code": "w-005961", "operation_category": "216155", "efficiency": 1.133}, {"worker_code": "w-005961", "operation_category": "214139", "efficiency": 1.0858}], "curr_station_list": []}, {"worker_code": "w-006007", "operation_skill_list": [{"worker_code": "w-006007", "operation_code": "op-8887666584-024", "operation_category": "202011", "efficiency": 0.8784}, {"worker_code": "w-006007", "operation_code": "op-8865836584-568", "operation_category": "202015", "efficiency": 0.6924}, {"worker_code": "w-006007", "operation_code": "op-8880758483-144", "operation_category": "216164", "efficiency": 1.0608}, {"worker_code": "w-006007", "operation_code": "op-8880758384-016", "operation_category": "205048", "efficiency": 1.1228}, {"worker_code": "w-006007", "operation_code": "op-8880757980-013", "operation_category": "207065", "efficiency": 0.9331}, {"worker_code": "w-006007", "operation_code": "op-8887668483-021", "operation_category": "216155", "efficiency": 0.9317}, {"worker_code": "w-006007", "operation_code": "op-8865838384-502", "operation_category": "214138", "efficiency": 0.6366}, {"worker_code": "w-006007", "operation_code": "op-8877838384-003", "operation_category": "214139", "efficiency": 1.1119}, {"worker_code": "w-006007", "operation_code": "op-8880758384-145", "operation_category": "214133", "efficiency": 1.1509}, {"worker_code": "w-006007", "operation_code": "op-8880756584-274", "operation_category": "202015", "efficiency": 0.6832}, {"worker_code": "w-006007", "operation_code": "op-8665838384-00060T", "operation_category": "214133", "efficiency": 0.6}], "operation_category_skill_list": [{"worker_code": "w-006007", "operation_category": "214133", "efficiency": 1.0882}, {"worker_code": "w-006007", "operation_category": "208076", "efficiency": 1.0134}, {"worker_code": "w-006007", "operation_category": "205049", "efficiency": 0.4}, {"worker_code": "w-006007", "operation_category": "216169", "efficiency": 0.6314}, {"worker_code": "w-006007", "operation_category": "206057", "efficiency": 0.8166}, {"worker_code": "w-006007", "operation_category": "202025", "efficiency": 0.8}, {"worker_code": "w-006007", "operation_category": "202013", "efficiency": 0.8}, {"worker_code": "w-006007", "operation_category": "216155", "efficiency": 0.9317}, {"worker_code": "w-006007", "operation_category": "245213", "efficiency": 0.95}], "curr_station_list": []}, {"worker_code": "w-007688", "operation_skill_list": [{"worker_code": "w-007688", "operation_code": "op-8865838369-020", "operation_category": "210111", "efficiency": 0.8}, {"worker_code": "w-007688", "operation_code": "op-8865837478-014", "operation_category": "206057", "efficiency": 0.5596}, {"worker_code": "w-007688", "operation_code": "op-8880758384-016", "operation_category": "205048", "efficiency": 0.9244}, {"worker_code": "w-007688", "operation_code": "op-8880757083-211", "operation_category": "205049", "efficiency": 0.6396}, {"worker_code": "w-007688", "operation_code": "op-8865837478-201", "operation_category": "206057", "efficiency": 1.0635}], "operation_category_skill_list": [{"worker_code": "w-007688", "operation_category": "214133", "efficiency": 0.7426}, {"worker_code": "w-007688", "operation_category": "205049", "efficiency": 0.9235}, {"worker_code": "w-007688", "operation_category": "216169", "efficiency": 0.8}, {"worker_code": "w-007688", "operation_category": "216164", "efficiency": 1.1553}, {"worker_code": "w-007688", "operation_category": "206057", "efficiency": 1.0326}, {"worker_code": "w-007688", "operation_category": "216155", "efficiency": 0.5595}], "curr_station_list": []}, {"worker_code": "w-007722", "operation_skill_list": [{"worker_code": "w-007722", "operation_code": "op-8880758483-144", "operation_category": "216164", "efficiency": 0.924}, {"worker_code": "w-007722", "operation_code": "op-8880758384-016", "operation_category": "205048", "efficiency": 0.8989}, {"worker_code": "w-007722", "operation_code": "op-8880757083-211", "operation_category": "205049", "efficiency": 0.6072}, {"worker_code": "w-007722", "operation_code": "op-8865838369-111", "operation_category": "210114", "efficiency": 1.0305}, {"worker_code": "w-007722", "operation_code": "op-8880758384-145", "operation_category": "214133", "efficiency": 0.9229}], "operation_category_skill_list": [{"worker_code": "w-007722", "operation_category": "210111", "efficiency": 0.8}, {"worker_code": "w-007722", "operation_category": "214133", "efficiency": 0.9229}, {"worker_code": "w-007722", "operation_category": "205049", "efficiency": 0.6072}, {"worker_code": "w-007722", "operation_category": "216169", "efficiency": 0.574}, {"worker_code": "w-007722", "operation_category": "206057", "efficiency": 0.74}, {"worker_code": "w-007722", "operation_category": "202025", "efficiency": 0.8}, {"worker_code": "w-007722", "operation_category": "216155", "efficiency": 1.2075}, {"worker_code": "w-007722", "operation_category": "210115", "efficiency": 0.8}, {"worker_code": "w-007722", "operation_category": "214138", "efficiency": 0.8}, {"worker_code": "w-007722", "operation_category": "202009", "efficiency": 0.8}], "curr_station_list": []}, {"worker_code": "w-008346", "operation_skill_list": [{"worker_code": "w-008346", "operation_code": "op-8865838369-020", "operation_category": "210111", "efficiency": 1.0}, {"worker_code": "w-008346", "operation_code": "op-8865837083-022", "operation_category": "205049", "efficiency": 1.0}, {"worker_code": "w-008346", "operation_code": "op-8865838483-021", "operation_category": "216169", "efficiency": 1.0}, {"worker_code": "w-008346", "operation_code": "op-8880758483-144", "operation_category": "216164", "efficiency": 0.7923}, {"worker_code": "w-008346", "operation_code": "op-8880758384-016", "operation_category": "205048", "efficiency": 0.7974}, {"worker_code": "w-008346", "operation_code": "op-8865838283-019", "operation_category": "208092", "efficiency": 1.0}, {"worker_code": "w-008346", "operation_code": "op-8880757083-211", "operation_category": "205049", "efficiency": 0.5566}, {"worker_code": "w-008346", "operation_code": "op-8865838369-111", "operation_category": "210114", "efficiency": 1.0685}, {"worker_code": "w-008346", "operation_code": "op-8865836678-052", "operation_category": "203040", "efficiency": 0.6776}, {"worker_code": "w-008346", "operation_code": "op-8877836584-013", "operation_category": "202025", "efficiency": 1.0}, {"worker_code": "w-008346", "operation_code": "op-8880758384-145", "operation_category": "214133", "efficiency": 0.7938}], "operation_category_skill_list": [{"worker_code": "w-008346", "operation_category": "214133", "efficiency": 0.7529}, {"worker_code": "w-008346", "operation_category": "206057", "efficiency": 0.5998}, {"worker_code": "w-008346", "operation_category": "202025", "efficiency": 0.8}, {"worker_code": "w-008346", "operation_category": "216155", "efficiency": 1.2763}, {"worker_code": "w-008346", "operation_category": "210115", "efficiency": 0.8}, {"worker_code": "w-008346", "operation_category": "214138", "efficiency": 0.8}, {"worker_code": "w-008346", "operation_category": "245213", "efficiency": 0.8}, {"worker_code": "w-008346", "operation_category": "202009", "efficiency": 0.8}], "curr_station_list": []}, {"worker_code": "w-008486", "operation_skill_list": [{"worker_code": "w-008486", "operation_code": "op-8865836584-568", "operation_category": "202015", "efficiency": 0.6787}, {"worker_code": "w-008486", "operation_code": "op-8865838083-017", "operation_category": "223180", "efficiency": 0.9356}, {"worker_code": "w-008486", "operation_code": "op-8880758384-016", "operation_category": "205048", "efficiency": 1.0639}, {"worker_code": "w-008486", "operation_code": "op-8680756584-00010", "operation_category": "202025", "efficiency": 0.7063}, {"worker_code": "w-008486", "operation_code": "op-8877838083-068", "operation_category": "223180", "efficiency": 1.1977}, {"worker_code": "w-008486", "operation_code": "op-8865838384-502", "operation_category": "214138", "efficiency": 0.6765}, {"worker_code": "w-008486", "operation_code": "op-8865838483-058", "operation_category": "216167", "efficiency": 0.5597}, {"worker_code": "w-008486", "operation_code": "op-8865838083-042", "operation_category": "223180", "efficiency": 1.1833}, {"worker_code": "w-008486", "operation_code": "op-8877838070-083", "operation_category": "219176", "efficiency": 1.1941}, {"worker_code": "w-008486", "operation_code": "op-8880757976-158", "operation_category": "201001", "efficiency": 0.653}, {"worker_code": "w-008486", "operation_code": "op-8880756584-274", "operation_category": "202015", "efficiency": 0.6794}, {"worker_code": "w-008486", "operation_code": "op-8665838384-00060T", "operation_category": "214133", "efficiency": 0.5}], "operation_category_skill_list": [{"worker_code": "w-008486", "operation_category": "201001", "efficiency": 0.6544}, {"worker_code": "w-008486", "operation_category": "214133", "efficiency": 1.0651}, {"worker_code": "w-008486", "operation_category": "208076", "efficiency": 0.8814}, {"worker_code": "w-008486", "operation_category": "205049", "efficiency": 0.7404}, {"worker_code": "w-008486", "operation_category": "216169", "efficiency": 0.5307}, {"worker_code": "w-008486", "operation_category": "220177", "efficiency": 0.7622}, {"worker_code": "w-008486", "operation_category": "206057", "efficiency": 0.6541}, {"worker_code": "w-008486", "operation_category": "244211", "efficiency": 0.7642}, {"worker_code": "w-008486", "operation_category": "223180", "efficiency": 1.2247}, {"worker_code": "w-008486", "operation_category": "219176", "efficiency": 1.1941}, {"worker_code": "w-008486", "operation_category": "216164", "efficiency": 0.7506}, {"worker_code": "w-008486", "operation_category": "210115", "efficiency": 0.6102}, {"worker_code": "w-008486", "operation_category": "202013", "efficiency": 1.1149}, {"worker_code": "w-008486", "operation_category": "202025", "efficiency": 0.7063}, {"worker_code": "w-008486", "operation_category": "221178", "efficiency": 0.8512}], "curr_station_list": []}, {"worker_code": "w-008925", "operation_skill_list": [{"worker_code": "w-008925", "operation_code": "op-8865837976-011", "operation_category": "201001", "efficiency": 1.3032}, {"worker_code": "w-008925", "operation_code": "op-8477838283-00007", "operation_category": "255246", "efficiency": 0.5077}, {"worker_code": "w-008925", "operation_code": "op-8477838283-00006", "operation_category": "255246", "efficiency": 0.5075}, {"worker_code": "w-008925", "operation_code": "op-8865836678-052", "operation_category": "203040", "efficiency": 1.1239}, {"worker_code": "w-008925", "operation_code": "op-8865837976-325", "operation_category": "201001", "efficiency": 1.4474}, {"worker_code": "w-008925", "operation_code": "op-8880757976-158", "operation_category": "201001", "efficiency": 0.8437}], "operation_category_skill_list": [{"worker_code": "w-008925", "operation_category": "201001", "efficiency": 1.2083}, {"worker_code": "w-008925", "operation_category": "214133", "efficiency": 0.5803}, {"worker_code": "w-008925", "operation_category": "216164", "efficiency": 0.855}], "curr_station_list": []}, {"worker_code": "w-008926", "operation_skill_list": [{"worker_code": "w-008926", "operation_code": "op-8865838369-020", "operation_category": "210111", "efficiency": 1.0684}, {"worker_code": "w-008926", "operation_code": "op-8865837083-022", "operation_category": "205049", "efficiency": 1.3453}, {"worker_code": "w-008926", "operation_code": "op-8865838483-021", "operation_category": "216169", "efficiency": 1.254}, {"worker_code": "w-008926", "operation_code": "op-8865838283-019", "operation_category": "208092", "efficiency": 1.0312}, {"worker_code": "w-008926", "operation_code": "op-8865838369-138", "operation_category": "210115", "efficiency": 1.1674}, {"worker_code": "w-008926", "operation_code": "op-8865836678-052", "operation_category": "203040", "efficiency": 1.5}, {"worker_code": "w-008926", "operation_code": "op-8877836584-013", "operation_category": "202025", "efficiency": 1.2788}], "operation_category_skill_list": [{"worker_code": "w-008926", "operation_category": "205048", "efficiency": 0.8}, {"worker_code": "w-008926", "operation_category": "205049", "efficiency": 1.2732}, {"worker_code": "w-008926", "operation_category": "202025", "efficiency": 1.2113}, {"worker_code": "w-008926", "operation_category": "216155", "efficiency": 0.8666}, {"worker_code": "w-008926", "operation_category": "210114", "efficiency": 0.9}], "curr_station_list": []}, {"worker_code": "w-009290", "operation_skill_list": [{"worker_code": "w-009290", "operation_code": "op-8870828383-013", "operation_category": "213131", "efficiency": 0.9925}, {"worker_code": "w-009290", "operation_code": "op-8477838283-00007", "operation_category": "255246", "efficiency": 0.5557}, {"worker_code": "w-009290", "operation_code": "op-8880758384-016", "operation_category": "205048", "efficiency": 1.2252}, {"worker_code": "w-009290", "operation_code": "op-8477838283-00006", "operation_category": "255246", "efficiency": 0.648}, {"worker_code": "w-009290", "operation_code": "op-8877838483-163", "operation_category": "216155", "efficiency": 1.2408}, {"worker_code": "w-009290", "operation_code": "op-8880757976-158", "operation_category": "201001", "efficiency": 0.5896}, {"worker_code": "w-009290", "operation_code": "op-8880758283-143", "operation_category": "208076", "efficiency": 1.0836}], "operation_category_skill_list": [{"worker_code": "w-009290", "operation_category": "201001", "efficiency": 0.6472}, {"worker_code": "w-009290", "operation_category": "214133", "efficiency": 1.1545}, {"worker_code": "w-009290", "operation_category": "208076", "efficiency": 1.1065}, {"worker_code": "w-009290", "operation_category": "216169", "efficiency": 0.6403}, {"worker_code": "w-009290", "operation_category": "206057", "efficiency": 0.6269}, {"worker_code": "w-009290", "operation_category": "213131", "efficiency": 0.9925}, {"worker_code": "w-009290", "operation_category": "216155", "efficiency": 1.2408}, {"worker_code": "w-009290", "operation_category": "214138", "efficiency": 0.9}, {"worker_code": "w-009290", "operation_category": "203040", "efficiency": 1.0635}, {"worker_code": "w-009290", "operation_category": "245213", "efficiency": 0.9933}], "curr_station_list": []}, {"worker_code": "w-009382", "operation_skill_list": [{"worker_code": "w-009382", "operation_code": "op-8880758283-209", "operation_category": "208076", "efficiency": 0.6355}, {"worker_code": "w-009382", "operation_code": "op-8880758483-144", "operation_category": "216164", "efficiency": 1.1228}, {"worker_code": "w-009382", "operation_code": "op-8865838083-017", "operation_category": "223180", "efficiency": 1.1934}, {"worker_code": "w-009382", "operation_code": "op-8880758384-016", "operation_category": "205048", "efficiency": 1.1189}, {"worker_code": "w-009382", "operation_code": "op-8680756584-00010", "operation_category": "202025", "efficiency": 0.8258}, {"worker_code": "w-009382", "operation_code": "op-8887668483-021", "operation_category": "216155", "efficiency": 0.7277}, {"worker_code": "w-009382", "operation_code": "op-8865838384-502", "operation_category": "214138", "efficiency": 0.9}, {"worker_code": "w-009382", "operation_code": "op-8865838083-042", "operation_category": "223180", "efficiency": 1.085}, {"worker_code": "w-009382", "operation_code": "op-8877838483-163", "operation_category": "216155", "efficiency": 0.9089}, {"worker_code": "w-009382", "operation_code": "op-8877838070-083", "operation_category": "219176", "efficiency": 0.6531}, {"worker_code": "w-009382", "operation_code": "op-8880757976-158", "operation_category": "201001", "efficiency": 0.9253}, {"worker_code": "w-009382", "operation_code": "op-8865838079-010", "operation_category": "221178", "efficiency": 1.2256}], "operation_category_skill_list": [{"worker_code": "w-009382", "operation_category": "201001", "efficiency": 0.9253}, {"worker_code": "w-009382", "operation_category": "214133", "efficiency": 1.0183}, {"worker_code": "w-009382", "operation_category": "216169", "efficiency": 0.8862}, {"worker_code": "w-009382", "operation_category": "220177", "efficiency": 0.6986}, {"worker_code": "w-009382", "operation_category": "206057", "efficiency": 0.6089}, {"worker_code": "w-009382", "operation_category": "223180", "efficiency": 1.0614}, {"worker_code": "w-009382", "operation_category": "202015", "efficiency": 0.8588}, {"worker_code": "w-009382", "operation_category": "219176", "efficiency": 0.7059}, {"worker_code": "w-009382", "operation_category": "216167", "efficiency": 0.8}, {"worker_code": "w-009382", "operation_category": "203040", "efficiency": 0.9449}, {"worker_code": "w-009382", "operation_category": "202025", "efficiency": 0.7961}, {"worker_code": "w-009382", "operation_category": "208076", "efficiency": 1.0858}, {"worker_code": "w-009382", "operation_category": "221178", "efficiency": 1.2256}], "curr_station_list": []}, {"worker_code": "w-010383", "operation_skill_list": [{"worker_code": "w-010383", "operation_code": "op-8887668384-072", "operation_category": "214133", "efficiency": 1.3805}, {"worker_code": "w-010383", "operation_code": "op-8687668283-00004", "operation_category": "208101", "efficiency": 1.1752}, {"worker_code": "w-010383", "operation_code": "op-8477838283-00006", "operation_category": "208088", "efficiency": 1.0}, {"worker_code": "w-010383", "operation_code": "op-8687666584-00026T", "efficiency": 1.0603}], "operation_category_skill_list": [{"worker_code": "w-010383", "operation_category": "216169", "efficiency": 1.0}, {"worker_code": "w-010383", "operation_category": "244211", "efficiency": 0.8}, {"worker_code": "w-010383", "operation_category": "214133", "efficiency": 1.3805}, {"worker_code": "w-010383", "operation_category": "203040", "efficiency": 1.1232}, {"worker_code": "w-010383", "operation_category": "245213", "efficiency": 1.0}, {"worker_code": "w-010383", "operation_category": "221178", "efficiency": 0.8}], "curr_station_list": []}, {"worker_code": "w-010860", "operation_skill_list": [{"worker_code": "w-010860", "operation_code": "op-8870828383-013", "operation_category": "213131", "efficiency": 0.8947}, {"worker_code": "w-010860", "operation_code": "op-8670828383-00010", "operation_category": "213131", "efficiency": 0.8778}, {"worker_code": "w-010860", "operation_code": "op-8880758483-144", "operation_category": "216164", "efficiency": 1.2458}, {"worker_code": "w-010860", "operation_code": "op-8880758384-016", "operation_category": "205048", "efficiency": 0.9142}, {"worker_code": "w-010860", "operation_code": "op-8680756584-00010", "operation_category": "202025", "efficiency": 1.0555}, {"worker_code": "w-010860", "operation_code": "op-8877838483-163", "operation_category": "216155", "efficiency": 1.4198}, {"worker_code": "w-010860", "operation_code": "op-8880758384-145", "operation_category": "214133", "efficiency": 0.889}], "operation_category_skill_list": [{"worker_code": "w-010860", "operation_category": "214133", "efficiency": 0.7529}, {"worker_code": "w-010860", "operation_category": "216169", "efficiency": 0.8526}, {"worker_code": "w-010860", "operation_category": "206057", "efficiency": 0.6728}, {"worker_code": "w-010860", "operation_category": "216155", "efficiency": 1.2112}, {"worker_code": "w-010860", "operation_category": "202025", "efficiency": 1.019}, {"worker_code": "w-010860", "operation_category": "245213", "efficiency": 1.1074}, {"worker_code": "w-010860", "operation_category": "221178", "efficiency": 1.1}], "curr_station_list": []}, {"worker_code": "w-010900", "operation_skill_list": [{"worker_code": "w-010900", "operation_code": "op-8880757980-013", "operation_category": "207065", "efficiency": 0.8729}], "operation_category_skill_list": [{"worker_code": "w-010900", "operation_category": "214133", "efficiency": 0.868}, {"worker_code": "w-010900", "operation_category": "208076", "efficiency": 0.8}, {"worker_code": "w-010900", "operation_category": "216169", "efficiency": 0.8745}, {"worker_code": "w-010900", "operation_category": "205048", "efficiency": 0.8}, {"worker_code": "w-010900", "operation_category": "214138", "efficiency": 1.0981}, {"worker_code": "w-010900", "operation_category": "245213", "efficiency": 0.8705}, {"worker_code": "w-010900", "operation_category": "221178", "efficiency": 1.1}], "curr_station_list": []}, {"worker_code": "w-011150", "operation_skill_list": [{"worker_code": "w-011150", "operation_code": "op-8887668072-016", "operation_category": "220177", "efficiency": 0.8316}, {"worker_code": "w-011150", "operation_code": "op-8887668072-010", "operation_category": "220177", "efficiency": 0.8318}, {"worker_code": "w-011150", "operation_code": "op-8865838483-058", "operation_category": "216167", "efficiency": 0.9852}, {"worker_code": "w-011150", "operation_code": "op-8865836678-052", "operation_category": "203040", "efficiency": 0.8}, {"worker_code": "w-011150", "operation_code": "op-8865838083-042", "operation_category": "223180", "efficiency": 1.6894}], "operation_category_skill_list": [{"worker_code": "w-011150", "operation_category": "214133", "efficiency": 0.8}, {"worker_code": "w-011150", "operation_category": "205049", "efficiency": 0.9092}, {"worker_code": "w-011150", "operation_category": "216169", "efficiency": 1.019}, {"worker_code": "w-011150", "operation_category": "223180", "efficiency": 1.7007}, {"worker_code": "w-011150", "operation_category": "205048", "efficiency": 0.7103}], "curr_station_list": []}, {"worker_code": "w-011776", "operation_skill_list": [{"worker_code": "w-011776", "operation_code": "op-8887666584-024", "operation_category": "202011", "efficiency": 1.0314}, {"worker_code": "w-011776", "operation_code": "op-8887668483-021", "operation_category": "216155", "efficiency": 1.0394}, {"worker_code": "w-011776", "operation_code": "op-8877838384-003", "operation_category": "214139", "efficiency": 1.0433}, {"worker_code": "w-011776", "operation_code": "op-8880757976-158", "operation_category": "201001", "efficiency": 0.4893}], "operation_category_skill_list": [{"worker_code": "w-011776", "operation_category": "201001", "efficiency": 0.4893}, {"worker_code": "w-011776", "operation_category": "205049", "efficiency": 0.7}, {"worker_code": "w-011776", "operation_category": "216169", "efficiency": 1.1894}, {"worker_code": "w-011776", "operation_category": "216155", "efficiency": 0.9971}, {"worker_code": "w-011776", "operation_category": "245213", "efficiency": 0.9512}], "curr_station_list": []}, {"worker_code": "w-011957", "operation_skill_list": [{"worker_code": "w-011957", "operation_code": "op-8870826887-147", "operation_category": "244211", "efficiency": 1.1885}, {"worker_code": "w-011957", "operation_code": "op-8865837478-045", "operation_category": "206057", "efficiency": 1.3784}], "operation_category_skill_list": [{"worker_code": "w-011957", "operation_category": "214133", "efficiency": 1.194}, {"worker_code": "w-011957", "operation_category": "205049", "efficiency": 1.0}, {"worker_code": "w-011957", "operation_category": "216169", "efficiency": 0.9943}, {"worker_code": "w-011957", "operation_category": "206057", "efficiency": 1.1773}, {"worker_code": "w-011957", "operation_category": "205048", "efficiency": 1.0}, {"worker_code": "w-011957", "operation_category": "202013", "efficiency": 1.1876}], "curr_station_list": []}, {"worker_code": "w-011958", "operation_skill_list": [{"worker_code": "w-011958", "operation_code": "op-8865837478-014", "operation_category": "206057", "efficiency": 1.0186}, {"worker_code": "w-011958", "operation_code": "op-8880758384-016", "operation_category": "205048", "efficiency": 1.0}, {"worker_code": "w-011958", "operation_code": "op-8880757083-211", "operation_category": "205049", "efficiency": 0.5326}, {"worker_code": "w-011958", "operation_code": "op-8865838384-070", "operation_category": "214133", "efficiency": 0.864}], "operation_category_skill_list": [{"worker_code": "w-011958", "operation_category": "214133", "efficiency": 0.9064}, {"worker_code": "w-011958", "operation_category": "205049", "efficiency": 0.9191}, {"worker_code": "w-011958", "operation_category": "216169", "efficiency": 0.7603}, {"worker_code": "w-011958", "operation_category": "216164", "efficiency": 0.8}, {"worker_code": "w-011958", "operation_category": "206057", "efficiency": 1.0249}, {"worker_code": "w-011958", "operation_category": "216155", "efficiency": 1.2412}], "curr_station_list": []}, {"worker_code": "w-013764", "operation_skill_list": [{"worker_code": "w-013764", "operation_code": "op-8880757976-303", "operation_category": "201001", "efficiency": 0.8}, {"worker_code": "w-013764", "operation_code": "op-8665837976-00003", "operation_category": "201001", "efficiency": 1.0668}, {"worker_code": "w-013764", "operation_code": "op-8880757976-158", "operation_category": "201001", "efficiency": 0.8375}, {"worker_code": "w-013764", "operation_code": "op-8865838478-028", "operation_category": "245213", "efficiency": 1.4502}], "operation_category_skill_list": [{"worker_code": "w-013764", "operation_category": "205049", "efficiency": 0.9}, {"worker_code": "w-013764", "operation_category": "216169", "efficiency": 0.7974}, {"worker_code": "w-013764", "operation_category": "201001", "efficiency": 1.1338}, {"worker_code": "w-013764", "operation_category": "202013", "efficiency": 0.8}], "curr_station_list": []}, {"worker_code": "w-015133", "operation_skill_list": [{"worker_code": "w-015133", "operation_code": "op-8887668072-016", "operation_category": "220177", "efficiency": 1.7157}, {"worker_code": "w-015133", "operation_code": "op-8877838083-017", "operation_category": "223180", "efficiency": 1.5011}, {"worker_code": "w-015133", "operation_code": "op-8887668070-137", "operation_category": "219176", "efficiency": 0.7581}, {"worker_code": "w-015133", "operation_code": "op-8865838083-017", "operation_category": "223180", "efficiency": 1.4203}, {"worker_code": "w-015133", "operation_code": "op-8887668072-010", "operation_category": "220177", "efficiency": 1.6834}, {"worker_code": "w-015133", "operation_code": "op-8866758083-212", "operation_category": "223180", "efficiency": 1.5578}, {"worker_code": "w-015133", "operation_code": "op-8865838083-042", "operation_category": "223180", "efficiency": 1.3917}, {"worker_code": "w-015133", "operation_code": "op-8865838079-010", "operation_category": "221178", "efficiency": 1.0}], "operation_category_skill_list": [{"worker_code": "w-015133", "operation_category": "244211", "efficiency": 1.0638}, {"worker_code": "w-015133", "operation_category": "223180", "efficiency": 1.5043}, {"worker_code": "w-015133", "operation_category": "219176", "efficiency": 1.0781}, {"worker_code": "w-015133", "operation_category": "221178", "efficiency": 1.4994}], "curr_station_list": []}, {"worker_code": "w-015709", "operation_skill_list": [{"worker_code": "w-015709", "operation_code": "op-8890747468-058", "operation_category": "234191", "efficiency": 1.5729}, {"worker_code": "w-015709", "operation_code": "op-8887668070-137", "operation_category": "219176", "efficiency": 1.2909}, {"worker_code": "w-015709", "operation_code": "op-8880758483-144", "operation_category": "216164", "efficiency": 0.8143}, {"worker_code": "w-015709", "operation_code": "op-8865838083-017", "operation_category": "223180", "efficiency": 1.1181}, {"worker_code": "w-015709", "operation_code": "op-8880758384-016", "operation_category": "205048", "efficiency": 1.1209}, {"worker_code": "w-015709", "operation_code": "op-8880757980-013", "operation_category": "207065", "efficiency": 1.0359}, {"worker_code": "w-015709", "operation_code": "op-8865836678-052", "operation_category": "203040", "efficiency": 0.9925}, {"worker_code": "w-015709", "operation_code": "op-8865838083-042", "operation_category": "223180", "efficiency": 1.4765}, {"worker_code": "w-015709", "operation_code": "op-8880758384-145", "operation_category": "214133", "efficiency": 0.805}, {"worker_code": "w-015709", "operation_code": "op-8865838079-010", "operation_category": "221178", "efficiency": 1.8471}], "operation_category_skill_list": [{"worker_code": "w-015709", "operation_category": "214133", "efficiency": 1.217}, {"worker_code": "w-015709", "operation_category": "205049", "efficiency": 0.7131}, {"worker_code": "w-015709", "operation_category": "216169", "efficiency": 0.9378}, {"worker_code": "w-015709", "operation_category": "206057", "efficiency": 0.8748}, {"worker_code": "w-015709", "operation_category": "223180", "efficiency": 1.3325}, {"worker_code": "w-015709", "operation_category": "202025", "efficiency": 0.9}, {"worker_code": "w-015709", "operation_category": "216155", "efficiency": 0.8}, {"worker_code": "w-015709", "operation_category": "214138", "efficiency": 0.8}, {"worker_code": "w-015709", "operation_category": "202013", "efficiency": 0.8}, {"worker_code": "w-015709", "operation_category": "219176", "efficiency": 1.0187}, {"worker_code": "w-015709", "operation_category": "245213", "efficiency": 0.9}, {"worker_code": "w-015709", "operation_category": "221178", "efficiency": 1.338}, {"worker_code": "w-015709", "operation_category": "202009", "efficiency": 0.9}], "curr_station_list": []}, {"worker_code": "w-016916", "operation_skill_list": [{"worker_code": "w-016916", "operation_code": "op-8880757980-013", "operation_category": "207065", "efficiency": 0.9221}], "operation_category_skill_list": [{"worker_code": "w-016916", "operation_category": "214133", "efficiency": 0.9}, {"worker_code": "w-016916", "operation_category": "208076", "efficiency": 0.8}, {"worker_code": "w-016916", "operation_category": "216169", "efficiency": 0.7435}, {"worker_code": "w-016916", "operation_category": "206057", "efficiency": 0.9395}, {"worker_code": "w-016916", "operation_category": "244211", "efficiency": 0.5551}, {"worker_code": "w-016916", "operation_category": "205048", "efficiency": 0.6238}, {"worker_code": "w-016916", "operation_category": "202025", "efficiency": 0.8}, {"worker_code": "w-016916", "operation_category": "214138", "efficiency": 1.3502}, {"worker_code": "w-016916", "operation_category": "202013", "efficiency": 0.8}, {"worker_code": "w-016916", "operation_category": "245213", "efficiency": 0.8}], "curr_station_list": []}, {"worker_code": "w-017051", "operation_skill_list": [{"worker_code": "w-017051", "operation_code": "op-8865838369-020", "operation_category": "210111", "efficiency": 1.1613}, {"worker_code": "w-017051", "operation_code": "op-8865837083-022", "operation_category": "205049", "efficiency": 1.1884}, {"worker_code": "w-017051", "operation_code": "op-8865838483-021", "operation_category": "216169", "efficiency": 1.2214}, {"worker_code": "w-017051", "operation_code": "op-8880758384-016", "operation_category": "205048", "efficiency": 0.7654}, {"worker_code": "w-017051", "operation_code": "op-8880757980-013", "operation_category": "207065", "efficiency": 0.7939}, {"worker_code": "w-017051", "operation_code": "op-8865838283-019", "operation_category": "208092", "efficiency": 1.1228}, {"worker_code": "w-017051", "operation_code": "op-8877836584-013", "operation_category": "202025", "efficiency": 1.2486}, {"worker_code": "w-017051", "operation_code": "op-8865836584-120", "operation_category": "202009", "efficiency": 0.8}], "operation_category_skill_list": [{"worker_code": "w-017051", "operation_category": "214133", "efficiency": 1.0363}, {"worker_code": "w-017051", "operation_category": "205049", "efficiency": 1.1173}, {"worker_code": "w-017051", "operation_category": "202025", "efficiency": 1.2022}, {"worker_code": "w-017051", "operation_category": "216155", "efficiency": 0.6872}, {"worker_code": "w-017051", "operation_category": "210115", "efficiency": 0.7}, {"worker_code": "w-017051", "operation_category": "214138", "efficiency": 0.8}, {"worker_code": "w-017051", "operation_category": "210114", "efficiency": 0.9}], "curr_station_list": []}, {"worker_code": "w-018309", "operation_skill_list": [{"worker_code": "w-018309", "operation_code": "op-8887666584-024", "operation_category": "202011", "efficiency": 0.896}, {"worker_code": "w-018309", "operation_code": "op-8865836584-568", "operation_category": "202015", "efficiency": 0.5139}, {"worker_code": "w-018309", "operation_code": "op-8477838283-00007", "operation_category": "255246", "efficiency": 0.7092}, {"worker_code": "w-018309", "operation_code": "op-8880758483-144", "operation_category": "216164", "efficiency": 1.0556}, {"worker_code": "w-018309", "operation_code": "op-8880758384-016", "operation_category": "205048", "efficiency": 1.0537}, {"worker_code": "w-018309", "operation_code": "op-8477838283-00006", "operation_category": "255246", "efficiency": 0.6655}, {"worker_code": "w-018309", "operation_code": "op-8680756584-00010", "operation_category": "202025", "efficiency": 0.9074}, {"worker_code": "w-018309", "operation_code": "op-8887668483-021", "operation_category": "216155", "efficiency": 0.9022}, {"worker_code": "w-018309", "operation_code": "op-8865838384-502", "operation_category": "214138", "efficiency": 0.5263}, {"worker_code": "w-018309", "operation_code": "op-8877838384-003", "operation_category": "214139", "efficiency": 0.8938}, {"worker_code": "w-018309", "operation_code": "op-8877838483-163", "operation_category": "216155", "efficiency": 1.1936}, {"worker_code": "w-018309", "operation_code": "op-8880756584-274", "operation_category": "202015", "efficiency": 0.517}, {"worker_code": "w-018309", "operation_code": "op-8665838384-00060T", "efficiency": 0.512}], "operation_category_skill_list": [{"worker_code": "w-018309", "operation_category": "214133", "efficiency": 0.6805}, {"worker_code": "w-018309", "operation_category": "216169", "efficiency": 0.85}, {"worker_code": "w-018309", "operation_category": "206057", "efficiency": 0.9582}, {"worker_code": "w-018309", "operation_category": "213131", "efficiency": 0.7}, {"worker_code": "w-018309", "operation_category": "202013", "efficiency": 0.85}, {"worker_code": "w-018309", "operation_category": "202025", "efficiency": 0.8314}, {"worker_code": "w-018309", "operation_category": "245213", "efficiency": 1.0227}], "curr_station_list": []}, {"worker_code": "w-018350", "operation_skill_list": [{"worker_code": "w-018350", "operation_code": "op-8880757976-303", "operation_category": "201001", "efficiency": 0.8067}, {"worker_code": "w-018350", "operation_code": "op-8477838283-00007", "operation_category": "208074", "efficiency": 0.8}, {"worker_code": "w-018350", "operation_code": "op-8880758384-016", "operation_category": "205048", "efficiency": 0.6147}, {"worker_code": "w-018350", "operation_code": "op-8880757976-062", "operation_category": "201001", "efficiency": 1.4145}, {"worker_code": "w-018350", "operation_code": "op-8477838283-00006", "operation_category": "255246", "efficiency": 0.8829}, {"worker_code": "w-018350", "operation_code": "op-8680756584-00010", "operation_category": "202025", "efficiency": 0.6531}, {"worker_code": "w-018350", "operation_code": "op-8877838483-163", "operation_category": "216155", "efficiency": 0.783}, {"worker_code": "w-018350", "operation_code": "op-8880757976-158", "operation_category": "201001", "efficiency": 0.9646}, {"worker_code": "w-018350", "operation_code": "op-8880757976-155", "operation_category": "201001", "efficiency": 1.0146}], "operation_category_skill_list": [{"worker_code": "w-018350", "operation_category": "214133", "efficiency": 0.6224}, {"worker_code": "w-018350", "operation_category": "208076", "efficiency": 1.1728}, {"worker_code": "w-018350", "operation_category": "216169", "efficiency": 0.8}, {"worker_code": "w-018350", "operation_category": "201001", "efficiency": 0.9783}, {"worker_code": "w-018350", "operation_category": "216164", "efficiency": 0.6394}, {"worker_code": "w-018350", "operation_category": "216155", "efficiency": 1.5978}, {"worker_code": "w-018350", "operation_category": "203040", "efficiency": 1.1598}, {"worker_code": "w-018350", "operation_category": "202025", "efficiency": 0.6531}, {"worker_code": "w-018350", "operation_category": "245213", "efficiency": 1.1663}], "curr_station_list": []}, {"worker_code": "w-019993", "operation_skill_list": [{"worker_code": "w-019993", "operation_code": "op-8877838083-017", "operation_category": "223180", "efficiency": 1.001}, {"worker_code": "w-019993", "operation_code": "op-8880758083-157", "operation_category": "223180", "efficiency": 0.7496}, {"worker_code": "w-019993", "operation_code": "op-8865838083-017", "operation_category": "223180", "efficiency": 1.0938}, {"worker_code": "w-019993", "operation_code": "op-8877838083-068", "operation_category": "223180", "efficiency": 1.3842}, {"worker_code": "w-019993", "operation_code": "op-8866758083-212", "operation_category": "223180", "efficiency": 1.2508}, {"worker_code": "w-019993", "operation_code": "op-8870828083-014", "operation_category": "223180", "efficiency": 0.8404}, {"worker_code": "w-019993", "operation_code": "op-8865838083-042", "operation_category": "223180", "efficiency": 1.1567}, {"worker_code": "w-019993", "operation_code": "op-8877838070-083", "operation_category": "219176", "efficiency": 1.1138}, {"worker_code": "w-019993", "operation_code": "op-8865838079-010", "operation_category": "221178", "efficiency": 1.0}], "operation_category_skill_list": [{"worker_code": "w-019993", "operation_category": "220177", "efficiency": 1.1068}, {"worker_code": "w-019993", "operation_category": "244211", "efficiency": 0.938}, {"worker_code": "w-019993", "operation_category": "219176", "efficiency": 1.0988}, {"worker_code": "w-019993", "operation_category": "221178", "efficiency": 1.0869}], "curr_station_list": []}, {"worker_code": "w-020524", "operation_skill_list": [{"worker_code": "w-020524", "operation_code": "op-8887666584-024", "operation_category": "202011", "efficiency": 0.7737}, {"worker_code": "w-020524", "operation_code": "op-8477838283-00007", "operation_category": "255246", "efficiency": 0.6928}, {"worker_code": "w-020524", "operation_code": "op-8880758384-016", "operation_category": "205048", "efficiency": 0.5725}, {"worker_code": "w-020524", "operation_code": "op-8477838283-00006", "operation_category": "208074", "efficiency": 0.6}, {"worker_code": "w-020524", "operation_code": "op-8887668483-021", "operation_category": "216155", "efficiency": 0.7738}, {"worker_code": "w-020524", "operation_code": "op-8877838384-003", "operation_category": "214139", "efficiency": 0.7731}, {"worker_code": "w-020524", "operation_code": "op-8687666584-00026T", "operation_category": "202013", "efficiency": 0.6}, {"worker_code": "w-020524", "operation_code": "op-8865836678-052", "operation_category": "203040", "efficiency": 0.7}, {"worker_code": "w-020524", "operation_code": "op-8665838384-00060T", "operation_category": "214133", "efficiency": 0.5}], "operation_category_skill_list": [{"worker_code": "w-020524", "operation_category": "201001", "efficiency": 0.8}, {"worker_code": "w-020524", "operation_category": "214133", "efficiency": 0.5719}, {"worker_code": "w-020524", "operation_category": "205049", "efficiency": 0.6}, {"worker_code": "w-020524", "operation_category": "216164", "efficiency": 0.5}, {"worker_code": "w-020524", "operation_category": "216155", "efficiency": 0.7738}, {"worker_code": "w-020524", "operation_category": "245213", "efficiency": 0.8}], "curr_station_list": []}], "process_list": [{"operation": "op-8866758083-212", "operation_number": 213310, "part_code": "BJ05", "operation_category": "223180", "machine_type": "m-848490-01", "machine_type_2": "A", "standard_oper_time": 18.54, "fixed_station_code": "", "fixed_worker_code": ""}, {"operation": "op-8887668072-016", "operation_number": 213320, "part_code": "BJ02", "operation_category": "220177", "machine_type": "m-848490-01", "machine_type_2": "A", "standard_oper_time": 68.28, "fixed_station_code": "", "fixed_worker_code": ""}, {"operation": "op-8887668072-010", "operation_number": 213330, "part_code": "BJ02", "operation_category": "220177", "machine_type": "m-848490-01", "machine_type_2": "A", "standard_oper_time": 46.98, "fixed_station_code": "", "fixed_worker_code": ""}, {"operation": "op-8880757980-013", "operation_number": 213360, "part_code": "BJ05", "operation_category": "207065", "machine_type": "m-688067-01", "machine_type_2": "A", "standard_oper_time": 146.76, "fixed_station_code": "", "fixed_worker_code": ""}, {"operation": "op-8687666584-00026T", "operation_number": 213370, "part_code": "BJ02", "operation_category": "202013", "machine_type": "m-838067-01", "machine_type_2": "A", "standard_oper_time": 39.12, "fixed_station_code": "", "fixed_worker_code": ""}, {"operation": "op-8887668384-072", "operation_number": 213380, "part_code": "BJ02", "operation_category": "214133", "machine_type": "m-688067-01", "machine_type_2": "A", "standard_oper_time": 24.18, "fixed_station_code": "", "fixed_worker_code": ""}, {"operation": "op-8687668283-00004", "operation_number": 213390, "part_code": "BJ02", "operation_category": "208101", "machine_type": "m-686867-01", "machine_type_2": "A", "standard_oper_time": 89.4, "fixed_station_code": "", "fixed_worker_code": ""}, {"operation": "op-8887668483-021", "operation_number": 213400, "part_code": "BJ02", "operation_category": "216155", "machine_type": "m-688067-01", "machine_type_2": "A", "standard_oper_time": 46.26, "fixed_station_code": "", "fixed_worker_code": ""}, {"operation": "op-8877838384-003", "operation_number": 213410, "part_code": "BJ11", "operation_category": "214139", "machine_type": "m-688067-01", "machine_type_2": "A", "standard_oper_time": 13.14, "fixed_station_code": "", "fixed_worker_code": ""}, {"operation": "op-8887666584-024", "operation_number": 213420, "part_code": "BJ02", "operation_category": "202011", "machine_type": "m-688067-01", "machine_type_2": "A", "standard_oper_time": 44.52, "fixed_station_code": "", "fixed_worker_code": ""}, {"operation": "op-8880757976-062", "operation_number": 216700, "part_code": "BJ12", "operation_category": "201001", "machine_type": "m-756667-01", "machine_type_2": "A", "standard_oper_time": 21.36, "fixed_station_code": "", "fixed_worker_code": ""}, {"operation": "op-8880757976-158", "operation_number": 218200, "part_code": "BJ04", "operation_category": "201001", "machine_type": "m-756667-01", "machine_type_2": "A", "standard_oper_time": 20.34, "fixed_station_code": "", "fixed_worker_code": ""}, {"operation": "op-8880757976-155", "operation_number": 218210, "part_code": "BJ04", "operation_category": "201001", "machine_type": "m-756667-01", "machine_type_2": "A", "standard_oper_time": 18.06, "fixed_station_code": "", "fixed_worker_code": ""}, {"operation": "op-8477838283-00007", "operation_number": 218220, "part_code": "BJ13", "operation_category": "208074", "machine_type": "m-687766-01", "machine_type_2": "A", "standard_oper_time": 19.98, "fixed_station_code": "", "fixed_worker_code": ""}, {"operation": "op-8477838283-00006", "operation_number": 218230, "part_code": "BJ06", "operation_category": "208074", "machine_type": "m-687766-01", "machine_type_2": "A", "standard_oper_time": 30.06, "fixed_station_code": "", "fixed_worker_code": ""}, {"operation": "op-8870828383-013", "operation_number": 227400, "part_code": "BJ03", "operation_category": "213131", "machine_type": "m-688067-01", "machine_type_2": "A", "standard_oper_time": 51.06, "fixed_station_code": "", "fixed_worker_code": ""}, {"operation": "op-8670828383-00010", "operation_number": 227700, "part_code": "BJ03", "operation_category": "213131", "machine_type": "m-688067-01", "machine_type_2": "A", "standard_oper_time": 75.0, "fixed_station_code": "", "fixed_worker_code": ""}, {"operation": "op-8680756584-00010", "operation_number": 229200, "part_code": "BJ04", "operation_category": "202025", "machine_type": "m-688067-01", "machine_type_2": "A", "standard_oper_time": 56.94, "fixed_station_code": "", "fixed_worker_code": ""}, {"operation": "op-8877838483-163", "operation_number": 230300, "part_code": "BJ13", "operation_category": "216155", "machine_type": "m-688067-01", "machine_type_2": "A", "standard_oper_time": 26.1, "fixed_station_code": "", "fixed_worker_code": ""}, {"operation": "op-8880758283-209", "operation_number": 237800, "part_code": "BJ04", "operation_category": "208076", "machine_type": "m-688067-01", "machine_type_2": "A", "standard_oper_time": 47.82, "fixed_station_code": "", "fixed_worker_code": ""}, {"operation": "op-8880757976-303", "operation_number": 241100, "part_code": "BJ04", "operation_category": "201001", "machine_type": "m-756667-01", "machine_type_2": "A", "standard_oper_time": 43.68, "fixed_station_code": "", "fixed_worker_code": ""}, {"operation": "op-8877838070-083", "operation_number": 241110, "part_code": "BJ06", "operation_category": "219176", "machine_type": "m-848490-01", "machine_type_2": "A", "standard_oper_time": 16.08, "fixed_station_code": "", "fixed_worker_code": ""}, {"operation": "op-8877838083-068", "operation_number": 241120, "part_code": "BJ13", "operation_category": "223180", "machine_type": "m-848490-01", "machine_type_2": "A", "standard_oper_time": 14.34, "fixed_station_code": "", "fixed_worker_code": ""}, {"operation": "op-8870828083-014", "operation_number": 244600, "part_code": "BJ03", "operation_category": "223180", "machine_type": "m-848490-01", "machine_type_2": "A", "standard_oper_time": 24.54, "fixed_station_code": "", "fixed_worker_code": ""}, {"operation": "op-8880758083-157", "operation_number": 244610, "part_code": "BJ05", "operation_category": "223180", "machine_type": "m-848490-01", "machine_type_2": "A", "standard_oper_time": 14.76, "fixed_station_code": "", "fixed_worker_code": ""}, {"operation": "op-8877838083-017", "operation_number": 256900, "part_code": "BJ10", "operation_category": "223180", "machine_type": "m-848490-01", "machine_type_2": "A", "standard_oper_time": 23.82, "fixed_station_code": "", "fixed_worker_code": ""}, {"operation": "op-8880758283-143", "operation_number": 274700, "part_code": "BJ05", "operation_category": "208076", "machine_type": "m-686867-01", "machine_type_2": "A", "standard_oper_time": 76.2, "fixed_station_code": "", "fixed_worker_code": ""}, {"operation": "op-8880758483-144", "operation_number": 274800, "part_code": "BJ05", "operation_category": "216164", "machine_type": "m-688067-01", "machine_type_2": "A", "standard_oper_time": 84.12, "fixed_station_code": "", "fixed_worker_code": ""}, {"operation": "op-8880758384-145", "operation_number": 274900, "part_code": "BJ05", "operation_category": "214133", "machine_type": "m-688067-01", "machine_type_2": "A", "standard_oper_time": 62.82, "fixed_station_code": "", "fixed_worker_code": ""}, {"operation": "op-8880758384-016", "operation_number": 274910, "part_code": "BJ05", "operation_category": "205048", "machine_type": "m-688067-01", "machine_type_2": "A", "standard_oper_time": 28.08, "fixed_station_code": "", "fixed_worker_code": ""}, {"operation": "op-8870826887-147", "operation_number": 610000, "part_code": "BJ07", "operation_category": "244211", "machine_type": "m-8371-001", "machine_type_2": "A", "standard_oper_time": 20.64, "fixed_station_code": "", "fixed_worker_code": ""}, {"operation": "op-8865837478-045", "operation_number": 613600, "part_code": "BJ07", "operation_category": "206057", "machine_type": "m-688067-01", "machine_type_2": "A", "standard_oper_time": 122.1, "fixed_station_code": "", "fixed_worker_code": ""}, {"operation": "op-8665837976-00003", "operation_number": 613610, "part_code": "BJ07", "operation_category": "201001", "machine_type": "m-756667-01", "machine_type_2": "A", "standard_oper_time": 82.02, "fixed_station_code": "", "fixed_worker_code": ""}, {"operation": "op-8865838369-138", "operation_number": 613620, "part_code": "BJ07", "operation_category": "210115", "machine_type": "m-688067-01", "machine_type_2": "A", "standard_oper_time": 115.56, "fixed_station_code": "", "fixed_worker_code": ""}, {"operation": "op-8865836678-052", "operation_number": 613640, "part_code": "BJ07", "operation_category": "203040", "machine_type": "m-687584-01", "machine_type_2": "A", "standard_oper_time": 35.82, "fixed_station_code": "", "fixed_worker_code": ""}, {"operation": "op-8665838384-00060T", "operation_number": 616800, "part_code": "BJ07", "operation_category": "214133", "machine_type": "m-688067-01", "machine_type_2": "A", "standard_oper_time": 46.02, "fixed_station_code": "", "fixed_worker_code": ""}, {"operation": "op-8880756584-274", "operation_number": 623200, "part_code": "BJ07", "operation_category": "202015", "machine_type": "m-688067-01", "machine_type_2": "A", "standard_oper_time": 88.62, "fixed_station_code": "", "fixed_worker_code": ""}, {"operation": "op-8865836584-568", "operation_number": 623600, "part_code": "BJ07", "operation_category": "202015", "machine_type": "m-688067-01", "machine_type_2": "A", "standard_oper_time": 44.46, "fixed_station_code": "", "fixed_worker_code": ""}, {"operation": "op-8865838384-502", "operation_number": 632000, "part_code": "BJ07", "operation_category": "214138", "machine_type": "m-688067-01", "machine_type_2": "A", "standard_oper_time": 28.26, "fixed_station_code": "", "fixed_worker_code": ""}, {"operation": "op-8865838079-332", "operation_number": 633600, "part_code": "BJ07", "operation_category": "221178", "machine_type": "m-848490-01", "machine_type_2": "A", "standard_oper_time": 57.6, "fixed_station_code": "", "fixed_worker_code": ""}, {"operation": "op-8887668070-137", "operation_number": 636000, "part_code": "BJ02", "operation_category": "219176", "machine_type": "m-848490-01", "machine_type_2": "A", "standard_oper_time": 30.12, "fixed_station_code": "", "fixed_worker_code": ""}, {"operation": "op-8865837478-201", "operation_number": 650400, "part_code": "BJ07", "operation_category": "206057", "machine_type": "m-688067-01", "machine_type_2": "A", "standard_oper_time": 82.44, "fixed_station_code": "", "fixed_worker_code": ""}, {"operation": "op-8880757083-211", "operation_number": 651600, "part_code": "BJ07", "operation_category": "205049", "machine_type": "m-688067-01", "machine_type_2": "A", "standard_oper_time": 53.46, "fixed_station_code": "", "fixed_worker_code": ""}, {"operation": "op-8865837976-325", "operation_number": 652800, "part_code": "BJ07", "operation_category": "201001", "machine_type": "m-756667-01", "machine_type_2": "A", "standard_oper_time": 63.66, "fixed_station_code": "", "fixed_worker_code": ""}, {"operation": "op-8865837976-011", "operation_number": 657600, "part_code": "BJ07", "operation_category": "201001", "machine_type": "m-756667-01", "machine_type_2": "A", "standard_oper_time": 44.7, "fixed_station_code": "", "fixed_worker_code": ""}, {"operation": "op-8865837478-014", "operation_number": 658800, "part_code": "BJ07", "operation_category": "206057", "machine_type": "m-688376-01", "machine_type_2": "A", "standard_oper_time": 61.26, "fixed_station_code": "", "fixed_worker_code": ""}, {"operation": "op-8865838384-070", "operation_number": 659600, "part_code": "BJ07", "operation_category": "214133", "machine_type": "m-688067-01", "machine_type_2": "A", "standard_oper_time": 24.9, "fixed_station_code": "", "fixed_worker_code": ""}, {"operation": "op-8877836584-013", "operation_number": 665200, "part_code": "BJ07", "operation_category": "202025", "machine_type": "m-688067-01", "machine_type_2": "A", "standard_oper_time": 15.0, "fixed_station_code": "", "fixed_worker_code": ""}, {"operation": "op-8865838283-019", "operation_number": 665600, "part_code": "BJ07", "operation_category": "208092", "machine_type": "m-688067-01", "machine_type_2": "A", "standard_oper_time": 35.7, "fixed_station_code": "", "fixed_worker_code": ""}, {"operation": "op-8865838369-020", "operation_number": 666000, "part_code": "BJ07", "operation_category": "210111", "machine_type": "m-688067-01", "machine_type_2": "A", "standard_oper_time": 60.24, "fixed_station_code": "", "fixed_worker_code": ""}, {"operation": "op-8865838483-021", "operation_number": 666800, "part_code": "BJ07", "operation_category": "216169", "machine_type": "m-688067-01", "machine_type_2": "A", "standard_oper_time": 53.52, "fixed_station_code": "", "fixed_worker_code": ""}, {"operation": "op-8865837083-022", "operation_number": 667600, "part_code": "BJ07", "operation_category": "205049", "machine_type": "m-688067-01", "machine_type_2": "A", "standard_oper_time": 18.66, "fixed_station_code": "", "fixed_worker_code": ""}, {"operation": "op-8865838369-111", "operation_number": 712000, "part_code": "BJ07", "operation_category": "210114", "machine_type": "m-686867-01", "machine_type_2": "A", "standard_oper_time": 129.12, "fixed_station_code": "", "fixed_worker_code": ""}, {"operation": "op-8890747468-058", "operation_number": 714400, "part_code": "BJ07", "operation_category": "234191", "machine_type": "m-687567-01", "machine_type_2": "A", "standard_oper_time": 186.48, "fixed_station_code": "", "fixed_worker_code": ""}, {"operation": "op-8865838283-026", "operation_number": 725200, "part_code": "BJ07", "operation_category": "208069", "machine_type": "m-688067-01", "machine_type_2": "A", "standard_oper_time": 61.56, "fixed_station_code": "", "fixed_worker_code": ""}, {"operation": "op-8865836584-120", "operation_number": 736000, "part_code": "BJ07", "operation_category": "202009", "machine_type": "m-688067-01", "machine_type_2": "A", "standard_oper_time": 30.12, "fixed_station_code": "", "fixed_worker_code": ""}, {"operation": "op-8465836584-00007", "operation_number": 736400, "part_code": "BJ07", "operation_category": "202010", "machine_type": "m-688067-01", "machine_type_2": "A", "standard_oper_time": 37.02, "fixed_station_code": "", "fixed_worker_code": ""}, {"operation": "op-8865838483-058", "operation_number": 741600, "part_code": "BJ07", "operation_category": "216167", "machine_type": "m-688067-05", "machine_type_2": "A", "standard_oper_time": 104.94, "fixed_station_code": "", "fixed_worker_code": ""}, {"operation": "op-8865838079-010", "operation_number": 752000, "part_code": "BJ07", "operation_category": "221178", "machine_type": "m-848490-01", "machine_type_2": "A", "standard_oper_time": 40.26, "fixed_station_code": "", "fixed_worker_code": ""}, {"operation": "op-8865838083-017", "operation_number": 752400, "part_code": "BJ07", "operation_category": "223180", "machine_type": "m-848490-01", "machine_type_2": "A", "standard_oper_time": 18.54, "fixed_station_code": "", "fixed_worker_code": ""}, {"operation": "op-8865838083-042", "operation_number": 752800, "part_code": "BJ07", "operation_category": "223180", "machine_type": "m-848490-01", "machine_type_2": "A", "standard_oper_time": 15.9, "fixed_station_code": "", "fixed_worker_code": ""}, {"operation": "op-8865838478-028", "operation_number": 753600, "part_code": "BJ07", "operation_category": "245213", "machine_type": "m-8371-001", "machine_type_2": "A", "standard_oper_time": 27.0, "fixed_station_code": "", "fixed_worker_code": ""}, {"operation": "op-8881848167-011", "operation_number": 788400, "part_code": "BJ07", "operation_category": "249219", "machine_type": "m-748990-01", "machine_type_2": "A", "standard_oper_time": 69.0, "fixed_station_code": "", "fixed_worker_code": "w-001146"}], "machine_list": [{"machine_type": "m-838067-02", "is_mono": false, "is_movable": true, "is_machine_needed": true}, {"machine_type": "m-688067-02", "is_mono": false, "is_movable": true, "is_machine_needed": true}, {"machine_type": "m-829067-01", "is_mono": false, "is_movable": true, "is_machine_needed": true}, {"machine_type": "m-688067-03", "is_mono": false, "is_movable": true, "is_machine_needed": true}, {"machine_type": "m-906877-01", "is_mono": true, "is_movable": true, "is_machine_needed": true}, {"machine_type": "m-847467-03", "is_mono": false, "is_movable": true, "is_machine_needed": true}, {"machine_type": "m-847467-01", "is_mono": false, "is_movable": true, "is_machine_needed": true}, {"machine_type": "m-847467-02", "is_mono": false, "is_movable": true, "is_machine_needed": true}, {"machine_type": "m-687675-01", "is_mono": false, "is_movable": true, "is_machine_needed": true}, {"machine_type": "m-777467-01", "is_mono": false, "is_movable": true, "is_machine_needed": true}, {"machine_type": "m-688467-01", "is_mono": false, "is_movable": true, "is_machine_needed": true}, {"machine_type": "m-908867-02", "is_mono": false, "is_movable": true, "is_machine_needed": true}, {"machine_type": "m-908867-01", "is_mono": false, "is_movable": true, "is_machine_needed": true}, {"machine_type": "m-829067-02", "is_mono": false, "is_movable": true, "is_machine_needed": true}, {"machine_type": "m-887274-01", "is_mono": true, "is_movable": true, "is_machine_needed": true}, {"machine_type": "m-908474-01", "is_mono": true, "is_movable": false, "is_machine_needed": true}, {"machine_type": "m-906690-01", "is_mono": true, "is_movable": true, "is_machine_needed": true}, {"machine_type": "m-837770-01", "is_mono": true, "is_movable": false, "is_machine_needed": true}, {"machine_type": "m-688367-01", "is_mono": false, "is_movable": true, "is_machine_needed": true}, {"machine_type": "m-888067-01", "is_mono": false, "is_movable": true, "is_machine_needed": true}, {"machine_type": "m-756667-04", "is_mono": false, "is_movable": true, "is_machine_needed": true}, {"machine_type": "m-667567-01", "is_mono": true, "is_movable": true, "is_machine_needed": true}, {"machine_type": "m-688067-01", "is_mono": false, "is_movable": true, "is_machine_needed": true}, {"machine_type": "m-687584-01", "is_mono": false, "is_movable": true, "is_machine_needed": true}, {"machine_type": "m-838067-01", "is_mono": false, "is_movable": true, "is_machine_needed": true}, {"machine_type": "m-6867-001", "is_mono": false, "is_movable": true, "is_machine_needed": true}, {"machine_type": "m-756667-01", "is_mono": false, "is_movable": true, "is_machine_needed": true}, {"machine_type": "m-756667-02", "is_mono": false, "is_movable": true, "is_machine_needed": true}, {"machine_type": "m-756667-03", "is_mono": false, "is_movable": true, "is_machine_needed": true}, {"machine_type": "m-688376-01", "is_mono": false, "is_movable": true, "is_machine_needed": true}, {"machine_type": "m-906674-01", "is_mono": false, "is_movable": true, "is_machine_needed": true}, {"machine_type": "m-686867-01", "is_mono": false, "is_movable": true, "is_machine_needed": true}, {"machine_type": "m-687766-01", "is_mono": true, "is_movable": true, "is_machine_needed": true}, {"machine_type": "m-838376-01", "is_mono": false, "is_movable": true, "is_machine_needed": true}, {"machine_type": "m-688067-05", "is_mono": false, "is_movable": true, "is_machine_needed": true}, {"machine_type": "m-687584-02", "is_mono": false, "is_movable": true, "is_machine_needed": true}, {"machine_type": "m-688067-09", "is_mono": false, "is_movable": true, "is_machine_needed": true}, {"machine_type": "m-756874-01", "is_mono": false, "is_movable": true, "is_machine_needed": true}, {"machine_type": "m-829067-03", "is_mono": false, "is_movable": true, "is_machine_needed": true}, {"machine_type": "m-7567-002", "is_mono": false, "is_movable": true, "is_machine_needed": true}, {"machine_type": "m-7567-001", "is_mono": false, "is_movable": true, "is_machine_needed": true}, {"machine_type": "m-808967-01", "is_mono": false, "is_movable": true, "is_machine_needed": true}, {"machine_type": "m-708967-01", "is_mono": false, "is_movable": true, "is_machine_needed": true}, {"machine_type": "m-687567-01", "is_mono": true, "is_movable": false, "is_machine_needed": true}, {"machine_type": "m-689067-01", "is_mono": false, "is_movable": true, "is_machine_needed": true}, {"machine_type": "m-677567-01", "is_mono": false, "is_movable": true, "is_machine_needed": true}, {"machine_type": "m-837275-01", "is_mono": false, "is_movable": true, "is_machine_needed": true}, {"machine_type": "m-6890-001", "is_mono": false, "is_movable": true, "is_machine_needed": true}, {"machine_type": "m-686875-01", "is_mono": false, "is_movable": true, "is_machine_needed": true}, {"machine_type": "m-827467-01", "is_mono": false, "is_movable": true, "is_machine_needed": true}, {"machine_type": "m-756967-01", "is_mono": false, "is_movable": true, "is_machine_needed": true}, {"machine_type": "m-747767-01", "is_mono": false, "is_movable": true, "is_machine_needed": true}, {"machine_type": "m-688869-01", "is_mono": false, "is_movable": true, "is_machine_needed": true}, {"machine_type": "m-8370-001", "is_mono": true, "is_movable": true, "is_machine_needed": true}, {"machine_type": "m-848490-01", "is_mono": true, "is_movable": false, "is_machine_needed": true}, {"machine_type": "m-837771-01", "is_mono": true, "is_movable": true, "is_machine_needed": true}, {"machine_type": "m-8371-001", "is_mono": false, "is_movable": true, "is_machine_needed": false}, {"machine_type": "m-9074-001", "is_mono": false, "is_movable": true, "is_machine_needed": true}, {"machine_type": "m-748990-01", "is_mono": true, "is_movable": false, "is_machine_needed": true}, {"machine_type": "m-848468-01", "is_mono": true, "is_movable": false, "is_machine_needed": true}, {"machine_type": "m-677574-01", "is_mono": true, "is_movable": false, "is_machine_needed": true}, {"machine_type": "m-8878-001", "is_mono": false, "is_movable": true, "is_machine_needed": false}, {"machine_type": "m-688969-01", "is_mono": true, "is_movable": true, "is_machine_needed": true}, {"machine_type": "m-676684-01", "is_mono": false, "is_movable": true, "is_machine_needed": true}, {"machine_type": "m-6774-01", "is_mono": false, "is_movable": true, "is_machine_needed": true}, {"machine_type": "m-6780-01", "is_mono": false, "is_movable": true, "is_machine_needed": true}, {"machine_type": "m-678084-01", "is_mono": false, "is_movable": true, "is_machine_needed": true}, {"machine_type": "m-686667-01", "is_mono": false, "is_movable": true, "is_machine_needed": true}, {"machine_type": "m-6867-002", "is_mono": false, "is_movable": true, "is_machine_needed": true}, {"machine_type": "m-6867-01", "is_mono": false, "is_movable": true, "is_machine_needed": true}, {"machine_type": "m-687574-01", "is_mono": false, "is_movable": true, "is_machine_needed": true}, {"machine_type": "m-688067-01S01034", "is_mono": false, "is_movable": true, "is_machine_needed": true}, {"machine_type": "m-688067-04", "is_mono": false, "is_movable": true, "is_machine_needed": true}, {"machine_type": "m-688067-06", "is_mono": false, "is_movable": true, "is_machine_needed": true}, {"machine_type": "m-688067-07", "is_mono": false, "is_movable": true, "is_machine_needed": true}, {"machine_type": "m-688067-08", "is_mono": false, "is_movable": true, "is_machine_needed": true}, {"machine_type": "m-688067-10", "is_mono": false, "is_movable": true, "is_machine_needed": true}, {"machine_type": "m-6883-01", "is_mono": false, "is_movable": true, "is_machine_needed": true}, {"machine_type": "m-688976-01", "is_mono": false, "is_movable": true, "is_machine_needed": true}, {"machine_type": "m-708074-01", "is_mono": false, "is_movable": true, "is_machine_needed": true}, {"machine_type": "m-708074-02", "is_mono": false, "is_movable": true, "is_machine_needed": true}, {"machine_type": "m-708074-03", "is_mono": false, "is_movable": true, "is_machine_needed": true}, {"machine_type": "m-7567-003", "is_mono": false, "is_movable": true, "is_machine_needed": true}, {"machine_type": "m-7666-01", "is_mono": false, "is_movable": true, "is_machine_needed": true}, {"machine_type": "m-7680-01", "is_mono": false, "is_movable": true, "is_machine_needed": true}, {"machine_type": "m-7772-001", "is_mono": false, "is_movable": true, "is_machine_needed": true}, {"machine_type": "m-7772-003", "is_mono": false, "is_movable": true, "is_machine_needed": true}, {"machine_type": "m-778484-01", "is_mono": false, "is_movable": true, "is_machine_needed": true}, {"machine_type": "m-8067-001", "is_mono": false, "is_movable": true, "is_machine_needed": true}, {"machine_type": "m-8080-01", "is_mono": false, "is_movable": true, "is_machine_needed": true}, {"machine_type": "m-8190-0042", "is_mono": false, "is_movable": true, "is_machine_needed": true}, {"machine_type": "m-828174-01", "is_mono": false, "is_movable": true, "is_machine_needed": true}, {"machine_type": "m-829067-04", "is_mono": false, "is_movable": true, "is_machine_needed": true}, {"machine_type": "m-8371-01", "is_mono": false, "is_movable": true, "is_machine_needed": true}, {"machine_type": "m-838976-01", "is_mono": false, "is_movable": true, "is_machine_needed": true}, {"machine_type": "m-849084-01", "is_mono": false, "is_movable": true, "is_machine_needed": true}, {"machine_type": "m-8788-001", "is_mono": false, "is_movable": true, "is_machine_needed": true}, {"machine_type": "m-9080-01", "is_mono": false, "is_movable": true, "is_machine_needed": true}, {"machine_type": "m-748990-", "is_mono": false, "is_movable": true, "is_machine_needed": true}, {"machine_type": "m-7772-004", "is_mono": false, "is_movable": true, "is_machine_needed": true}, {"machine_type": "m-7772-024", "is_mono": false, "is_movable": true, "is_machine_needed": true}, {"machine_type": "m-7772-025", "is_mono": false, "is_movable": true, "is_machine_needed": true}, {"machine_type": "m-7772-026", "is_mono": false, "is_movable": true, "is_machine_needed": true}, {"machine_type": "m-838374-01", "is_mono": false, "is_movable": true, "is_machine_needed": true}], "station_list": [{"station_code": "st-832101-1", "line_number": 1, "curr_machine_list": [{"machine_type": "m-848490-01"}], "neighbor_station_list": []}, {"station_code": "st-832101-2", "line_number": 2, "curr_machine_list": [], "neighbor_station_list": [{"station_code": "st-832101-3"}, {"station_code": "st-832101-28"}, {"station_code": "st-832101-27"}, {"station_code": "st-832102-28"}, {"station_code": "st-832102-27"}, {"station_code": "st-832101-29"}]}, {"station_code": "st-832101-3", "line_number": 3, "curr_machine_list": [], "neighbor_station_list": [{"station_code": "st-832101-2"}, {"station_code": "st-832101-4"}, {"station_code": "st-832101-27"}, {"station_code": "st-832101-26"}, {"station_code": "st-832101-28"}, {"station_code": "st-832102-27"}, {"station_code": "st-832102-28"}, {"station_code": "st-832102-26"}]}, {"station_code": "st-832101-4", "line_number": 4, "curr_machine_list": [], "neighbor_station_list": [{"station_code": "st-832101-3"}, {"station_code": "st-832101-5"}, {"station_code": "st-832101-26"}, {"station_code": "st-832101-25"}, {"station_code": "st-832101-27"}, {"station_code": "st-832102-26"}, {"station_code": "st-832102-27"}, {"station_code": "st-832102-25"}]}, {"station_code": "st-832101-5", "line_number": 5, "curr_machine_list": [], "neighbor_station_list": [{"station_code": "st-832101-4"}, {"station_code": "st-832101-6"}, {"station_code": "st-832101-25"}, {"station_code": "st-832101-26"}, {"station_code": "st-832101-24"}, {"station_code": "st-832102-25"}, {"station_code": "st-832102-26"}]}, {"station_code": "st-832101-6", "line_number": 6, "curr_machine_list": [], "neighbor_station_list": [{"station_code": "st-832101-5"}, {"station_code": "st-832101-24"}, {"station_code": "st-832101-25"}, {"station_code": "st-832101-23"}, {"station_code": "st-832102-23"}, {"station_code": "st-832102-25"}]}, {"station_code": "st-832101-7", "line_number": 7, "curr_machine_list": [{"machine_type": "m-848490-01"}], "neighbor_station_list": [{"station_code": "st-832102-24"}]}, {"station_code": "st-832101-8", "line_number": 8, "curr_machine_list": [], "neighbor_station_list": [{"station_code": "st-832101-9"}, {"station_code": "st-832101-22"}, {"station_code": "st-832101-21"}, {"station_code": "st-832101-23"}, {"station_code": "st-832102-22"}, {"station_code": "st-832102-23"}, {"station_code": "st-832102-21"}]}, {"station_code": "st-832101-9", "line_number": 9, "curr_machine_list": [], "neighbor_station_list": [{"station_code": "st-832101-8"}, {"station_code": "st-832101-10"}, {"station_code": "st-832101-21"}, {"station_code": "st-832101-20"}, {"station_code": "st-832101-22"}, {"station_code": "st-832102-21"}, {"station_code": "st-832102-22"}, {"station_code": "st-832102-20"}]}, {"station_code": "st-832101-10", "line_number": 10, "curr_machine_list": [], "neighbor_station_list": [{"station_code": "st-832101-9"}, {"station_code": "st-832101-11"}, {"station_code": "st-832101-20"}, {"station_code": "st-832101-19"}, {"station_code": "st-832101-21"}, {"station_code": "st-832102-20"}, {"station_code": "st-832102-21"}, {"station_code": "st-832102-19"}]}, {"station_code": "st-832101-11", "line_number": 11, "curr_machine_list": [], "neighbor_station_list": [{"station_code": "st-832101-10"}, {"station_code": "st-832101-12"}, {"station_code": "st-832101-19"}, {"station_code": "st-832101-20"}, {"station_code": "st-832101-18"}, {"station_code": "st-832102-19"}, {"station_code": "st-832102-20"}, {"station_code": "st-832102-18"}]}, {"station_code": "st-832101-12", "line_number": 12, "curr_machine_list": [], "neighbor_station_list": [{"station_code": "st-832101-11"}, {"station_code": "st-832101-13"}, {"station_code": "st-832101-18"}, {"station_code": "st-832101-19"}, {"station_code": "st-832102-18"}, {"station_code": "st-832102-19"}, {"station_code": "st-832102-17"}]}, {"station_code": "st-832101-13", "line_number": 13, "curr_machine_list": [], "neighbor_station_list": [{"station_code": "st-832101-12"}, {"station_code": "st-832101-14"}, {"station_code": "st-832101-18"}, {"station_code": "st-832102-17"}, {"station_code": "st-832102-18"}, {"station_code": "st-832101-16"}]}, {"station_code": "st-832101-14", "line_number": 14, "curr_machine_list": [], "neighbor_station_list": [{"station_code": "st-832101-13"}, {"station_code": "st-832102-17"}, {"station_code": "st-832101-16"}]}, {"station_code": "st-832101-17", "line_number": 16, "curr_machine_list": [{"machine_type": "m-848490-01"}], "neighbor_station_list": []}, {"station_code": "st-832101-18", "line_number": 17, "curr_machine_list": [], "neighbor_station_list": [{"station_code": "st-832101-19"}, {"station_code": "st-832101-12"}, {"station_code": "st-832101-11"}, {"station_code": "st-832101-13"}]}, {"station_code": "st-832101-19", "line_number": 18, "curr_machine_list": [], "neighbor_station_list": [{"station_code": "st-832101-18"}, {"station_code": "st-832101-20"}, {"station_code": "st-832101-11"}, {"station_code": "st-832101-10"}, {"station_code": "st-832101-12"}]}, {"station_code": "st-832101-20", "line_number": 19, "curr_machine_list": [], "neighbor_station_list": [{"station_code": "st-832101-19"}, {"station_code": "st-832101-21"}, {"station_code": "st-832101-10"}, {"station_code": "st-832101-11"}, {"station_code": "st-832101-9"}]}, {"station_code": "st-832101-21", "line_number": 20, "curr_machine_list": [], "neighbor_station_list": [{"station_code": "st-832101-20"}, {"station_code": "st-832101-22"}, {"station_code": "st-832101-9"}, {"station_code": "st-832101-10"}, {"station_code": "st-832101-8"}]}, {"station_code": "st-832101-22", "line_number": 21, "curr_machine_list": [], "neighbor_station_list": [{"station_code": "st-832101-21"}, {"station_code": "st-832101-23"}, {"station_code": "st-832101-8"}, {"station_code": "st-832101-9"}]}, {"station_code": "st-832101-23", "line_number": 22, "curr_machine_list": [], "neighbor_station_list": [{"station_code": "st-832101-22"}, {"station_code": "st-832101-24"}, {"station_code": "st-832101-6"}, {"station_code": "st-832101-8"}]}, {"station_code": "st-832101-24", "line_number": 23, "curr_machine_list": [], "neighbor_station_list": [{"station_code": "st-832101-25"}, {"station_code": "st-832101-23"}, {"station_code": "st-832101-6"}, {"station_code": "st-832101-5"}]}, {"station_code": "st-832101-25", "line_number": 24, "curr_machine_list": [], "neighbor_station_list": [{"station_code": "st-832101-26"}, {"station_code": "st-832101-24"}, {"station_code": "st-832101-5"}, {"station_code": "st-832101-4"}, {"station_code": "st-832101-6"}]}, {"station_code": "st-832101-26", "line_number": 25, "curr_machine_list": [], "neighbor_station_list": [{"station_code": "st-832101-25"}, {"station_code": "st-832101-27"}, {"station_code": "st-832101-4"}, {"station_code": "st-832101-3"}, {"station_code": "st-832101-5"}]}, {"station_code": "st-832101-27", "line_number": 26, "curr_machine_list": [], "neighbor_station_list": [{"station_code": "st-832101-26"}, {"station_code": "st-832101-28"}, {"station_code": "st-832101-3"}, {"station_code": "st-832101-4"}, {"station_code": "st-832101-2"}]}, {"station_code": "st-832101-28", "line_number": 27, "curr_machine_list": [], "neighbor_station_list": [{"station_code": "st-832101-27"}, {"station_code": "st-832101-29"}, {"station_code": "st-832101-2"}, {"station_code": "st-832101-3"}]}, {"station_code": "st-832101-29", "line_number": 28, "curr_machine_list": [], "neighbor_station_list": [{"station_code": "st-832101-28"}, {"station_code": "st-832101-30"}, {"station_code": "st-832101-2"}]}, {"station_code": "st-832101-30", "line_number": 29, "curr_machine_list": [], "neighbor_station_list": [{"station_code": "st-832101-29"}]}, {"station_code": "st-832102-1", "line_number": 31, "curr_machine_list": [], "neighbor_station_list": [{"station_code": "st-832102-3"}]}, {"station_code": "st-832102-3", "line_number": 32, "curr_machine_list": [], "neighbor_station_list": [{"station_code": "st-832102-1"}, {"station_code": "st-832102-28"}, {"station_code": "st-832102-27"}]}, {"station_code": "st-832102-5", "line_number": 33, "curr_machine_list": [], "neighbor_station_list": [{"station_code": "st-832102-6"}, {"station_code": "st-832102-25"}, {"station_code": "st-832102-26"}, {"station_code": "st-832102-27"}]}, {"station_code": "st-832102-6", "line_number": 34, "curr_machine_list": [], "neighbor_station_list": [{"station_code": "st-832102-5"}, {"station_code": "st-832102-25"}]}, {"station_code": "st-832102-7", "line_number": 35, "curr_machine_list": [{"machine_type": "m-848490-01"}], "neighbor_station_list": [{"station_code": "st-832102-24"}]}, {"station_code": "st-832102-8", "line_number": 36, "curr_machine_list": [], "neighbor_station_list": [{"station_code": "st-832102-9"}, {"station_code": "st-832102-22"}, {"station_code": "st-832102-23"}]}, {"station_code": "st-832102-9", "line_number": 37, "curr_machine_list": [], "neighbor_station_list": [{"station_code": "st-832102-8"}, {"station_code": "st-832102-10"}, {"station_code": "st-832102-21"}, {"station_code": "st-832102-20"}, {"station_code": "st-832102-22"}, {"station_code": "st-832102-23"}]}, {"station_code": "st-832102-10", "line_number": 38, "curr_machine_list": [], "neighbor_station_list": [{"station_code": "st-832102-9"}, {"station_code": "st-832102-11"}, {"station_code": "st-832102-20"}, {"station_code": "st-832102-21"}, {"station_code": "st-832102-19"}]}, {"station_code": "st-832102-11", "line_number": 39, "curr_machine_list": [], "neighbor_station_list": [{"station_code": "st-832102-10"}, {"station_code": "st-832102-12"}, {"station_code": "st-832102-19"}, {"station_code": "st-832102-20"}, {"station_code": "st-832102-18"}]}, {"station_code": "st-832102-12", "line_number": 40, "curr_machine_list": [], "neighbor_station_list": [{"station_code": "st-832102-11"}, {"station_code": "st-832102-13"}, {"station_code": "st-832102-18"}, {"station_code": "st-832102-17"}, {"station_code": "st-832102-19"}]}, {"station_code": "st-832102-13", "line_number": 41, "curr_machine_list": [], "neighbor_station_list": [{"station_code": "st-832102-12"}, {"station_code": "st-832102-14"}, {"station_code": "st-832102-17"}, {"station_code": "st-832102-18"}]}, {"station_code": "st-832102-14", "line_number": 42, "curr_machine_list": [], "neighbor_station_list": [{"station_code": "st-832102-13"}, {"station_code": "st-832102-15"}, {"station_code": "st-832102-17"}]}, {"station_code": "st-832102-15", "line_number": 43, "curr_machine_list": [], "neighbor_station_list": [{"station_code": "st-832102-14"}]}, {"station_code": "st-832102-17", "line_number": 45, "curr_machine_list": [], "neighbor_station_list": [{"station_code": "st-832102-18"}, {"station_code": "st-832102-13"}, {"station_code": "st-832102-14"}, {"station_code": "st-832102-12"}, {"station_code": "st-832101-14"}, {"station_code": "st-832101-13"}, {"station_code": "st-832101-12"}]}, {"station_code": "st-832102-18", "line_number": 46, "curr_machine_list": [], "neighbor_station_list": [{"station_code": "st-832102-17"}, {"station_code": "st-832102-19"}, {"station_code": "st-832102-12"}, {"station_code": "st-832102-13"}, {"station_code": "st-832102-11"}, {"station_code": "st-832101-12"}, {"station_code": "st-832101-13"}, {"station_code": "st-832101-11"}]}, {"station_code": "st-832102-19", "line_number": 47, "curr_machine_list": [{"machine_type": "m-687567-01"}], "neighbor_station_list": [{"station_code": "st-832102-18"}, {"station_code": "st-832102-20"}, {"station_code": "st-832102-11"}, {"station_code": "st-832102-12"}, {"station_code": "st-832102-10"}, {"station_code": "st-832101-11"}, {"station_code": "st-832101-12"}, {"station_code": "st-832101-10"}]}, {"station_code": "st-832102-20", "line_number": 48, "curr_machine_list": [], "neighbor_station_list": [{"station_code": "st-832102-19"}, {"station_code": "st-832102-21"}, {"station_code": "st-832102-10"}, {"station_code": "st-832102-11"}, {"station_code": "st-832102-9"}, {"station_code": "st-832101-10"}, {"station_code": "st-832101-11"}, {"station_code": "st-832101-9"}]}, {"station_code": "st-832102-21", "line_number": 49, "curr_machine_list": [], "neighbor_station_list": [{"station_code": "st-832102-20"}, {"station_code": "st-832102-22"}, {"station_code": "st-832102-9"}, {"station_code": "st-832102-10"}, {"station_code": "st-832101-9"}, {"station_code": "st-832101-10"}, {"station_code": "st-832101-8"}]}, {"station_code": "st-832102-22", "line_number": 50, "curr_machine_list": [], "neighbor_station_list": [{"station_code": "st-832102-21"}, {"station_code": "st-832102-23"}, {"station_code": "st-832102-8"}, {"station_code": "st-832102-9"}, {"station_code": "st-832101-8"}, {"station_code": "st-832101-9"}]}, {"station_code": "st-832102-23", "line_number": 51, "curr_machine_list": [], "neighbor_station_list": [{"station_code": "st-832102-22"}, {"station_code": "st-832102-8"}, {"station_code": "st-832102-9"}, {"station_code": "st-832101-8"}, {"station_code": "st-832101-6"}]}, {"station_code": "st-832102-24", "line_number": 52, "curr_machine_list": [{"machine_type": "m-848490-01"}], "neighbor_station_list": [{"station_code": "st-832102-7"}, {"station_code": "st-832101-7"}]}, {"station_code": "st-832102-25", "line_number": 53, "curr_machine_list": [], "neighbor_station_list": [{"station_code": "st-832102-26"}, {"station_code": "st-832102-5"}, {"station_code": "st-832102-6"}, {"station_code": "st-832101-5"}, {"station_code": "st-832101-6"}, {"station_code": "st-832101-4"}]}, {"station_code": "st-832102-26", "line_number": 54, "curr_machine_list": [], "neighbor_station_list": [{"station_code": "st-832102-27"}, {"station_code": "st-832102-25"}, {"station_code": "st-832102-5"}, {"station_code": "st-832101-4"}, {"station_code": "st-832101-5"}, {"station_code": "st-832101-3"}]}, {"station_code": "st-832102-27", "line_number": 55, "curr_machine_list": [], "neighbor_station_list": [{"station_code": "st-832102-28"}, {"station_code": "st-832102-26"}, {"station_code": "st-832102-5"}, {"station_code": "st-832102-3"}, {"station_code": "st-832101-3"}, {"station_code": "st-832101-2"}, {"station_code": "st-832101-4"}]}, {"station_code": "st-832102-28", "line_number": 56, "curr_machine_list": [{"machine_type": "m-748990-01"}], "neighbor_station_list": [{"station_code": "st-832102-27"}, {"station_code": "st-832102-3"}, {"station_code": "st-832101-2"}, {"station_code": "st-832101-3"}]}, {"station_code": "st-832102-29", "line_number": 57, "curr_machine_list": [], "neighbor_station_list": []}, {"station_code": "st-832102-30", "line_number": 58, "curr_machine_list": [], "neighbor_station_list": []}], "joint_operation_list": [{"part_code": "BJ05", "joint_operation": "op-8865837478-045"}, {"part_code": "BJ02", "joint_operation": "op-8865838369-111"}, {"part_code": "BJ11", "joint_operation": "op-8887666584-024"}, {"part_code": "BJ12", "joint_operation": "op-8665838384-00060T"}, {"part_code": "BJ04", "joint_operation": "op-8880756584-274"}, {"part_code": "BJ13", "joint_operation": "op-8865838283-019"}, {"part_code": "BJ06", "joint_operation": "op-8877836584-013"}, {"part_code": "BJ03", "joint_operation": "op-8865837478-045"}, {"part_code": "BJ10", "joint_operation": "op-8865838369-138"}], "config_param": {"max_worker_per_oper": 3, "max_station_per_worker": 4, "max_cycle_count": 8, "max_revisited_station_count": 8, "volatility_rate": 0.5, "volatility_weight": 0.7, "upph_weight": 0.3, "max_machine_per_station": 3, "max_station_per_oper": 3, "max_split_num": 3}}
