# Supplementary material for: Application of enhanced benders decomposition algorithm in circular assembly line balancing problem with task splitting
Source: PLoS One. 2025 Oct 6;20(10):e0333263. doi: 10.1371/journal.pone.0333263 (PMC12500168; doi:10.1371/journal.pone.0333263)
Supplement: S1 File — The raw statistical data underlying the key figures and tables. (ZIP) [file pone.0333263.s001.zip › Meta Data/instances/instance-59.txt]

{"worker_list": [{"worker_code": "w-000315", "operation_skill_list": [{"worker_code": "w-000315", "operation_code": "op-8865838079-332", "operation_category": "221178", "efficiency": 1.0}, {"worker_code": "w-000315", "operation_code": "op-8865838083-422", "operation_category": "223180", "efficiency": 1.0}, {"worker_code": "w-000315", "operation_code": "op-8865838070-091", "operation_category": "219176", "efficiency": 0.9}, {"worker_code": "w-000315", "operation_code": "op-8865838079-010", "operation_category": "221178", "efficiency": 1.0}], "operation_category_skill_list": [{"worker_code": "w-000315", "operation_category": "219176", "efficiency": 1.54}, {"worker_code": "w-000315", "operation_category": "223180", "efficiency": 1.5943}, {"worker_code": "w-000315", "operation_category": "244211", "efficiency": 0.8}, {"worker_code": "w-000315", "operation_category": "221178", "efficiency": 1.26}], "curr_station_list": [{"station_code": "st-832102-24"}]}, {"worker_code": "w-001146", "operation_skill_list": [{"worker_code": "w-001146", "operation_code": "op-8881848167-011", "operation_category": "249219", "efficiency": 0.7}], "operation_category_skill_list": [], "curr_station_list": [{"station_code": "st-832102-30"}]}, {"worker_code": "w-005961", "operation_skill_list": [{"worker_code": "w-005961", "operation_code": "op-8865838384-660", "operation_category": "214133", "efficiency": 0.8}, {"worker_code": "w-005961", "operation_code": "op-8865836584-677", "operation_category": "202010", "efficiency": 1.1}, {"worker_code": "w-005961", "operation_code": "op-8865837083-537", "operation_category": "205049", "efficiency": 1.0}, {"worker_code": "w-005961", "operation_code": "op-8865838283-092", "operation_category": "208069", "efficiency": 1.0}, {"worker_code": "w-005961", "operation_code": "op-8865836584-120", "operation_category": "202009", "efficiency": 1.0}, {"worker_code": "w-005961", "operation_code": "op-8865836678-052", "operation_category": "203040", "efficiency": 0.8982}, {"worker_code": "w-005961", "operation_code": "op-8687667083-00004T", "efficiency": 0.4158}, {"worker_code": "w-005961", "operation_code": "op-8877838478-204", "operation_category": "245242", "efficiency": 0.8}, {"worker_code": "w-005961", "operation_code": "op-8865838483-090", "operation_category": "216155", "efficiency": 1.7}], "operation_category_skill_list": [{"worker_code": "w-005961", "operation_category": "214133", "efficiency": 0.8823}, {"worker_code": "w-005961", "operation_category": "201001", "efficiency": 0.6759}, {"worker_code": "w-005961", "operation_category": "205049", "efficiency": 1.0}, {"worker_code": "w-005961", "operation_category": "216155", "efficiency": 1.7}, {"worker_code": "w-005961", "operation_category": "203040", "efficiency": 0.9124}, {"worker_code": "w-005961", "operation_category": "208100", "efficiency": 1.0}], "curr_station_list": [{"station_code": "st-832102-20"}]}, {"worker_code": "w-006007", "operation_skill_list": [{"worker_code": "w-006007", "operation_code": "op-8880758283-014", "operation_category": "208076", "efficiency": 0.8865}, {"worker_code": "w-006007", "operation_code": "op-8880757980-224", "operation_category": "207065", "efficiency": 0.9}, {"worker_code": "w-006007", "operation_code": "op-8880757980-316", "operation_category": "207065", "efficiency": 0.6}], "operation_category_skill_list": [{"worker_code": "w-006007", "operation_category": "206057", "efficiency": 1.0375}, {"worker_code": "w-006007", "operation_category": "214133", "efficiency": 0.9471}, {"worker_code": "w-006007", "operation_category": "202011", "efficiency": 0.752}, {"worker_code": "w-006007", "operation_category": "244211", "efficiency": 0.4733}, {"worker_code": "w-006007", "operation_category": "202015", "efficiency": 0.7}, {"worker_code": "w-006007", "operation_category": "208076", "efficiency": 0.8865}, {"worker_code": "w-006007", "operation_category": "216155", "efficiency": 0.8961}, {"worker_code": "w-006007", "operation_category": "245213", "efficiency": 0.95}, {"worker_code": "w-006007", "operation_category": "245242", "efficiency": 0.7822}, {"worker_code": "w-006007", "operation_category": "208083", "efficiency": 0.8}], "curr_station_list": [{"station_code": "st-832101-9"}]}, {"worker_code": "w-007688", "operation_skill_list": [{"worker_code": "w-007688", "operation_code": "op-8865837478-007", "operation_category": "206057", "efficiency": 1.0}, {"worker_code": "w-007688", "operation_code": "op-8880757083-211", "operation_category": "205049", "efficiency": 1.0}], "operation_category_skill_list": [{"worker_code": "w-007688", "operation_category": "214133", "efficiency": 0.6613}, {"worker_code": "w-007688", "operation_category": "205049", "efficiency": 1.0}, {"worker_code": "w-007688", "operation_category": "206057", "efficiency": 1.0}, {"worker_code": "w-007688", "operation_category": "216155", "efficiency": 0.5213}], "curr_station_list": [{"station_code": "st-832102-8"}]}, {"worker_code": "w-007722", "operation_skill_list": [{"worker_code": "w-007722", "operation_code": "op-8877838478-035", "operation_category": "245213", "efficiency": 0.8}, {"worker_code": "w-007722", "operation_code": "op-8865838483-090", "operation_category": "216155", "efficiency": 1.0}, {"worker_code": "w-007722", "operation_code": "op-8665838283-00017", "operation_category": "208100", "efficiency": 1.0}], "operation_category_skill_list": [{"worker_code": "w-007722", "operation_category": "206057", "efficiency": 0.664}, {"worker_code": "w-007722", "operation_category": "214133", "efficiency": 1.409}, {"worker_code": "w-007722", "operation_category": "205049", "efficiency": 0.8}, {"worker_code": "w-007722", "operation_category": "210115", "efficiency": 0.8}, {"worker_code": "w-007722", "operation_category": "202009", "efficiency": 0.8}, {"worker_code": "w-007722", "operation_category": "216155", "efficiency": 1.2145}, {"worker_code": "w-007722", "operation_category": "245242", "efficiency": 0.8}], "curr_station_list": [{"station_code": "st-832102-17"}]}, {"worker_code": "w-008346", "operation_skill_list": [{"worker_code": "w-008346", "operation_code": "op-8877838478-035", "operation_category": "245213", "efficiency": 0.8}, {"worker_code": "w-008346", "operation_code": "op-8865838483-090", "operation_category": "216155", "efficiency": 1.3666}, {"worker_code": "w-008346", "operation_code": "op-8665838283-00017", "operation_category": "208100", "efficiency": 1.0}], "operation_category_skill_list": [{"worker_code": "w-008346", "operation_category": "206057", "efficiency": 0.7021}, {"worker_code": "w-008346", "operation_category": "214133", "efficiency": 1.4627}, {"worker_code": "w-008346", "operation_category": "205049", "efficiency": 0.8307}, {"worker_code": "w-008346", "operation_category": "210115", "efficiency": 0.8}, {"worker_code": "w-008346", "operation_category": "202009", "efficiency": 0.8}, {"worker_code": "w-008346", "operation_category": "216155", "efficiency": 1.3666}, {"worker_code": "w-008346", "operation_category": "245242", "efficiency": 0.8}], "curr_station_list": [{"station_code": "st-832102-15"}]}, {"worker_code": "w-008925", "operation_skill_list": [{"worker_code": "w-008925", "operation_code": "op-8665837976-00004", "operation_category": "201001", "efficiency": 1.0807}, {"worker_code": "w-008925", "operation_code": "op-8666757976-00008T", "operation_category": "201001", "efficiency": 0.8}, {"worker_code": "w-008925", "operation_code": "op-8880757976-043", "operation_category": "201001", "efficiency": 0.8}, {"worker_code": "w-008925", "operation_code": "op-8865836678-693", "operation_category": "203040", "efficiency": 1.5}, {"worker_code": "w-008925", "operation_code": "op-8880757976-318", "operation_category": "201001", "efficiency": 0.8}], "operation_category_skill_list": [{"worker_code": "w-008925", "operation_category": "214133", "efficiency": 0.4827}, {"worker_code": "w-008925", "operation_category": "201001", "efficiency": 1.1107}, {"worker_code": "w-008925", "operation_category": "203040", "efficiency": 1.5}], "curr_station_list": [{"station_code": "st-832102-9"}]}, {"worker_code": "w-008926", "operation_skill_list": [{"worker_code": "w-008926", "operation_code": "op-8865838369-051", "operation_category": "210115", "efficiency": 1.0}, {"worker_code": "w-008926", "operation_code": "op-8865836678-052", "operation_category": "203040", "efficiency": 1.1277}], "operation_category_skill_list": [{"worker_code": "w-008926", "operation_category": "205049", "efficiency": 1.2602}, {"worker_code": "w-008926", "operation_category": "216155", "efficiency": 0.782}, {"worker_code": "w-008926", "operation_category": "203040", "efficiency": 1.1277}], "curr_station_list": [{"station_code": "st-832102-13"}]}, {"worker_code": "w-009290", "operation_skill_list": [{"worker_code": "w-009290", "operation_code": "op-8880758283-014", "operation_category": "208076", "efficiency": 1.0195}, {"worker_code": "w-009290", "operation_code": "op-8880758384-009", "operation_category": "214133", "efficiency": 1.1397}, {"worker_code": "w-009290", "operation_code": "op-8880756678-010", "operation_category": "203040", "efficiency": 1.0776}], "operation_category_skill_list": [{"worker_code": "w-009290", "operation_category": "206057", "efficiency": 0.4159}, {"worker_code": "w-009290", "operation_category": "214133", "efficiency": 1.1175}, {"worker_code": "w-009290", "operation_category": "201001", "efficiency": 0.6158}, {"worker_code": "w-009290", "operation_category": "213131", "efficiency": 0.9479}, {"worker_code": "w-009290", "operation_category": "208076", "efficiency": 1.2615}, {"worker_code": "w-009290", "operation_category": "216155", "efficiency": 1.7}, {"worker_code": "w-009290", "operation_category": "203040", "efficiency": 1.0241}, {"worker_code": "w-009290", "operation_category": "245213", "efficiency": 1.505}, {"worker_code": "w-009290", "operation_category": "208083", "efficiency": 0.9}], "curr_station_list": [{"station_code": "st-832101-4"}]}, {"worker_code": "w-009382", "operation_skill_list": [{"worker_code": "w-009382", "operation_code": "op-8880756584-042", "operation_category": "202015", "efficiency": 0.9496}, {"worker_code": "w-009382", "operation_code": "op-8880758283-008", "operation_category": "208076", "efficiency": 1.0}], "operation_category_skill_list": [{"worker_code": "w-009382", "operation_category": "219176", "efficiency": 0.6071}, {"worker_code": "w-009382", "operation_category": "206057", "efficiency": 0.6634}, {"worker_code": "w-009382", "operation_category": "214133", "efficiency": 0.9129}, {"worker_code": "w-009382", "operation_category": "208076", "efficiency": 0.9772}, {"worker_code": "w-009382", "operation_category": "223180", "efficiency": 0.9944}, {"worker_code": "w-009382", "operation_category": "216155", "efficiency": 0.6638}], "curr_station_list": [{"station_code": "st-832101-27"}]}, {"worker_code": "w-010383", "operation_skill_list": [{"worker_code": "w-010383", "operation_code": "op-8877838478-035", "operation_category": "245213", "efficiency": 0.5}, {"worker_code": "w-010383", "operation_code": "op-8887668079-302", "operation_category": "221178", "efficiency": 0.8}, {"worker_code": "w-010383", "operation_code": "op-8877838283-219", "operation_category": "208083", "efficiency": 1.0}, {"worker_code": "w-010383", "operation_code": "op-8887666678-011", "operation_category": "203040", "efficiency": 1.0}], "operation_category_skill_list": [{"worker_code": "w-010383", "operation_category": "214133", "efficiency": 0.9304}, {"worker_code": "w-010383", "operation_category": "221178", "efficiency": 0.8}, {"worker_code": "w-010383", "operation_category": "244211", "efficiency": 0.8}, {"worker_code": "w-010383", "operation_category": "203040", "efficiency": 1.2739}], "curr_station_list": []}, {"worker_code": "w-010860", "operation_skill_list": [{"worker_code": "w-010860", "operation_code": "op-8870828383-007", "operation_category": "213131", "efficiency": 0.7}], "operation_category_skill_list": [{"worker_code": "w-010860", "operation_category": "206057", "efficiency": 0.9152}, {"worker_code": "w-010860", "operation_category": "214133", "efficiency": 0.6558}, {"worker_code": "w-010860", "operation_category": "221178", "efficiency": 1.1}, {"worker_code": "w-010860", "operation_category": "216155", "efficiency": 1.45}, {"worker_code": "w-010860", "operation_category": "245213", "efficiency": 1.3027}], "curr_station_list": [{"station_code": "st-832101-29"}]}, {"worker_code": "w-010900", "operation_skill_list": [{"worker_code": "w-010900", "operation_code": "op-8880757980-224", "operation_category": "207065", "efficiency": 1.0023}], "operation_category_skill_list": [{"worker_code": "w-010900", "operation_category": "214133", "efficiency": 0.9}, {"worker_code": "w-010900", "operation_category": "208076", "efficiency": 0.8}, {"worker_code": "w-010900", "operation_category": "221178", "efficiency": 1.1}, {"worker_code": "w-010900", "operation_category": "208081", "efficiency": 0.6083}, {"worker_code": "w-010900", "operation_category": "244211", "efficiency": 0.4794}, {"worker_code": "w-010900", "operation_category": "245213", "efficiency": 0.8}, {"worker_code": "w-010900", "operation_category": "207065", "efficiency": 1.1297}], "curr_station_list": [{"station_code": "st-832101-19"}]}, {"worker_code": "w-011150", "operation_skill_list": [{"worker_code": "w-011150", "operation_code": "op-8865837083-621", "operation_category": "205049", "efficiency": 0.9075}, {"worker_code": "w-011150", "operation_code": "op-8677836584-00004", "operation_category": "202008", "efficiency": 0.7}, {"worker_code": "w-011150", "operation_code": "op-8865836678-052", "operation_category": "203040", "efficiency": 0.8}, {"worker_code": "w-011150", "operation_code": "op-8687667083-00004T", "operation_category": "205049", "efficiency": 0.7}, {"worker_code": "w-011150", "operation_code": "op-8877838478-204", "operation_category": "245242", "efficiency": 0.7}], "operation_category_skill_list": [{"worker_code": "w-011150", "operation_category": "223180", "efficiency": 1.7683}, {"worker_code": "w-011150", "operation_category": "205049", "efficiency": 0.9075}, {"worker_code": "w-011150", "operation_category": "203040", "efficiency": 0.8}], "curr_station_list": [{"station_code": "st-832102-28"}]}, {"worker_code": "w-011776", "operation_skill_list": [{"worker_code": "w-011776", "operation_code": "op-8887666584-079", "operation_category": "202011", "efficiency": 0.8}, {"worker_code": "w-011776", "operation_code": "op-8877838478-035", "operation_category": "245213", "efficiency": 0.8}, {"worker_code": "w-011776", "operation_code": "op-8877838283-219", "operation_category": "208083", "efficiency": 0.8}], "operation_category_skill_list": [{"worker_code": "w-011776", "operation_category": "214133", "efficiency": 1.0}, {"worker_code": "w-011776", "operation_category": "201001", "efficiency": 0.4241}, {"worker_code": "w-011776", "operation_category": "205049", "efficiency": 0.7}, {"worker_code": "w-011776", "operation_category": "216155", "efficiency": 1.6167}, {"worker_code": "w-011776", "operation_category": "245242", "efficiency": 0.8}], "curr_station_list": [{"station_code": "st-832101-25"}]}, {"worker_code": "w-011957", "operation_skill_list": [{"worker_code": "w-011957", "operation_code": "op-8865838384-215", "operation_category": "214133", "efficiency": 1.1}, {"worker_code": "w-011957", "operation_code": "op-8870826887-147", "operation_category": "244211", "efficiency": 1.1}, {"worker_code": "w-011957", "operation_code": "op-8865837478-107", "operation_category": "206057", "efficiency": 1.1}], "operation_category_skill_list": [{"worker_code": "w-011957", "operation_category": "206057", "efficiency": 1.1}, {"worker_code": "w-011957", "operation_category": "214133", "efficiency": 1.1}, {"worker_code": "w-011957", "operation_category": "201001", "efficiency": 0.6667}, {"worker_code": "w-011957", "operation_category": "205049", "efficiency": 1.0}], "curr_station_list": [{"station_code": "st-832102-3"}]}, {"worker_code": "w-011958", "operation_skill_list": [{"worker_code": "w-011958", "operation_code": "op-8865838384-235", "operation_category": "214133", "efficiency": 1.0}, {"worker_code": "w-011958", "operation_code": "op-8865837478-150", "operation_category": "206057", "efficiency": 1.3715}], "operation_category_skill_list": [{"worker_code": "w-011958", "operation_category": "206057", "efficiency": 1.1307}, {"worker_code": "w-011958", "operation_category": "214133", "efficiency": 1.0289}, {"worker_code": "w-011958", "operation_category": "205049", "efficiency": 1.1799}, {"worker_code": "w-011958", "operation_category": "216155", "efficiency": 1.0113}], "curr_station_list": [{"station_code": "st-832102-10"}]}, {"worker_code": "w-013764", "operation_skill_list": [{"worker_code": "w-013764", "operation_code": "op-8665837976-00003", "operation_category": "201001", "efficiency": 1.0266}, {"worker_code": "w-013764", "operation_code": "op-8865837976-041", "operation_category": "201001", "efficiency": 1.2921}], "operation_category_skill_list": [{"worker_code": "w-013764", "operation_category": "201001", "efficiency": 1.1011}, {"worker_code": "w-013764", "operation_category": "245213", "efficiency": 1.2898}], "curr_station_list": [{"station_code": "st-832102-5"}]}, {"worker_code": "w-015133", "operation_skill_list": [{"worker_code": "w-015133", "operation_code": "op-8877838083-017", "operation_category": "223180", "efficiency": 1.5677}, {"worker_code": "w-015133", "operation_code": "op-8870828083-010", "operation_category": "223180", "efficiency": 1.0992}, {"worker_code": "w-015133", "operation_code": "op-8866758083-053", "operation_category": "223180", "efficiency": 1.1916}, {"worker_code": "w-015133", "operation_code": "op-8870828083-305", "operation_category": "223180", "efficiency": 0.8}, {"worker_code": "w-015133", "operation_code": "op-8887668079-302", "operation_category": "221178", "efficiency": 1.0}], "operation_category_skill_list": [{"worker_code": "w-015133", "operation_category": "219176", "efficiency": 1.0282}, {"worker_code": "w-015133", "operation_category": "223180", "efficiency": 1.2653}, {"worker_code": "w-015133", "operation_category": "221178", "efficiency": 1.1314}, {"worker_code": "w-015133", "operation_category": "244211", "efficiency": 0.9798}, {"worker_code": "w-015133", "operation_category": "245242", "efficiency": 1.5242}], "curr_station_list": [{"station_code": "st-832101-17"}]}, {"worker_code": "w-015709", "operation_skill_list": [{"worker_code": "w-015709", "operation_code": "op-8880758083-082", "operation_category": "223180", "efficiency": 0.5484}, {"worker_code": "w-015709", "operation_code": "op-8865837083-621", "operation_category": "205049", "efficiency": 0.8}, {"worker_code": "w-015709", "operation_code": "op-8865837976-041", "operation_category": "201001", "efficiency": 0.9}, {"worker_code": "w-015709", "operation_code": "op-8880758083-137", "operation_category": "223180", "efficiency": 0.5128}, {"worker_code": "w-015709", "operation_code": "op-8865838083-422", "operation_category": "223180", "efficiency": 0.9322}, {"worker_code": "w-015709", "operation_code": "op-8880758070-190", "operation_category": "219176", "efficiency": 0.8162}, {"worker_code": "w-015709", "operation_code": "op-8865838070-091", "operation_category": "219176", "efficiency": 0.5217}, {"worker_code": "w-015709", "operation_code": "op-8865836678-052", "operation_category": "203040", "efficiency": 1.1054}, {"worker_code": "w-015709", "operation_code": "op-8865836678-693", "operation_category": "203040", "efficiency": 0.7}], "operation_category_skill_list": [{"worker_code": "w-015709", "operation_category": "219176", "efficiency": 0.617}, {"worker_code": "w-015709", "operation_category": "206057", "efficiency": 1.3722}, {"worker_code": "w-015709", "operation_category": "214133", "efficiency": 1.1071}, {"worker_code": "w-015709", "operation_category": "201001", "efficiency": 0.4}, {"worker_code": "w-015709", "operation_category": "205049", "efficiency": 0.6932}, {"worker_code": "w-015709", "operation_category": "223180", "efficiency": 1.5908}, {"worker_code": "w-015709", "operation_category": "221178", "efficiency": 0.8859}, {"worker_code": "w-015709", "operation_category": "207065", "efficiency": 1.0687}, {"worker_code": "w-015709", "operation_category": "202009", "efficiency": 0.9}, {"worker_code": "w-015709", "operation_category": "216155", "efficiency": 0.8}, {"worker_code": "w-015709", "operation_category": "245213", "efficiency": 0.9}, {"worker_code": "w-015709", "operation_category": "203040", "efficiency": 0.7}, {"worker_code": "w-015709", "operation_category": "245242", "efficiency": 0.9797}], "curr_station_list": [{"station_code": "st-832102-6"}]}, {"worker_code": "w-016916", "operation_skill_list": [{"worker_code": "w-016916", "operation_code": "op-8677836584-00004", "operation_category": "202008", "efficiency": 0.8}, {"worker_code": "w-016916", "operation_code": "op-8880757980-224", "operation_category": "207065", "efficiency": 0.9}], "operation_category_skill_list": [{"worker_code": "w-016916", "operation_category": "206057", "efficiency": 0.7957}, {"worker_code": "w-016916", "operation_category": "214133", "efficiency": 0.9}, {"worker_code": "w-016916", "operation_category": "208076", "efficiency": 0.8}, {"worker_code": "w-016916", "operation_category": "208081", "efficiency": 0.6765}, {"worker_code": "w-016916", "operation_category": "244211", "efficiency": 0.4832}, {"worker_code": "w-016916", "operation_category": "245213", "efficiency": 0.8}, {"worker_code": "w-016916", "operation_category": "207065", "efficiency": 1.036}], "curr_station_list": [{"station_code": "st-832101-18"}]}, {"worker_code": "w-017051", "operation_skill_list": [{"worker_code": "w-017051", "operation_code": "op-8865838384-660", "operation_category": "214133", "efficiency": 0.8}, {"worker_code": "w-017051", "operation_code": "op-8865837083-621", "operation_category": "205049", "efficiency": 0.6}, {"worker_code": "w-017051", "operation_code": "op-8677836584-00004", "operation_category": "202008", "efficiency": 0.7}, {"worker_code": "w-017051", "operation_code": "op-8865836584-120", "operation_category": "202009", "efficiency": 0.8}, {"worker_code": "w-017051", "operation_code": "op-8877838478-204", "operation_category": "245242", "efficiency": 0.8}], "operation_category_skill_list": [{"worker_code": "w-017051", "operation_category": "214133", "efficiency": 0.8}, {"worker_code": "w-017051", "operation_category": "205049", "efficiency": 0.6}, {"worker_code": "w-017051", "operation_category": "210115", "efficiency": 0.7}, {"worker_code": "w-017051", "operation_category": "216155", "efficiency": 0.6392}], "curr_station_list": [{"station_code": "st-832102-11"}]}, {"worker_code": "w-018309", "operation_skill_list": [{"worker_code": "w-018309", "operation_code": "op-8880758283-169", "operation_category": "208081", "efficiency": 1.5}, {"worker_code": "w-018309", "operation_code": "op-8680758483-00017", "operation_category": "216155", "efficiency": 1.0}], "operation_category_skill_list": [{"worker_code": "w-018309", "operation_category": "206057", "efficiency": 0.9856}, {"worker_code": "w-018309", "operation_category": "214133", "efficiency": 0.7057}, {"worker_code": "w-018309", "operation_category": "202011", "efficiency": 0.802}, {"worker_code": "w-018309", "operation_category": "245213", "efficiency": 0.9921}, {"worker_code": "w-018309", "operation_category": "216155", "efficiency": 1.1334}], "curr_station_list": [{"station_code": "st-832101-30"}]}, {"worker_code": "w-018350", "operation_skill_list": [{"worker_code": "w-018350", "operation_code": "op-8880758283-014", "operation_category": "208076", "efficiency": 1.0738}, {"worker_code": "w-018350", "operation_code": "op-8666757976-00008T", "operation_category": "201001", "efficiency": 0.8}, {"worker_code": "w-018350", "operation_code": "op-8880757976-043", "operation_category": "201001", "efficiency": 0.8}, {"worker_code": "w-018350", "operation_code": "op-8880756678-010", "operation_category": "203040", "efficiency": 1.2086}, {"worker_code": "w-018350", "operation_code": "op-8880757976-318", "operation_category": "201001", "efficiency": 0.8}, {"worker_code": "w-018350", "operation_code": "op-8880756678-015", "operation_category": "203040", "efficiency": 1.1191}], "operation_category_skill_list": [{"worker_code": "w-018350", "operation_category": "214133", "efficiency": 0.5696}, {"worker_code": "w-018350", "operation_category": "201001", "efficiency": 0.9922}, {"worker_code": "w-018350", "operation_category": "208081", "efficiency": 0.8}, {"worker_code": "w-018350", "operation_category": "208076", "efficiency": 1.0738}, {"worker_code": "w-018350", "operation_category": "216155", "efficiency": 1.7}, {"worker_code": "w-018350", "operation_category": "203040", "efficiency": 1.1297}, {"worker_code": "w-018350", "operation_category": "245213", "efficiency": 1.0594}], "curr_station_list": [{"station_code": "st-832101-28"}]}, {"worker_code": "w-019993", "operation_skill_list": [{"worker_code": "w-019993", "operation_code": "op-8877838070-093", "operation_category": "219176", "efficiency": 1.0922}, {"worker_code": "w-019993", "operation_code": "op-8880758083-082", "operation_category": "223180", "efficiency": 1.0}, {"worker_code": "w-019993", "operation_code": "op-8877838083-017", "operation_category": "223180", "efficiency": 1.0829}, {"worker_code": "w-019993", "operation_code": "op-8870828083-010", "operation_category": "223180", "efficiency": 0.7}, {"worker_code": "w-019993", "operation_code": "op-8880758083-137", "operation_category": "223180", "efficiency": 1.0}, {"worker_code": "w-019993", "operation_code": "op-8880758070-190", "operation_category": "219176", "efficiency": 1.0547}], "operation_category_skill_list": [{"worker_code": "w-019993", "operation_category": "221178", "efficiency": 0.967}, {"worker_code": "w-019993", "operation_category": "223180", "efficiency": 0.9879}, {"worker_code": "w-019993", "operation_category": "219176", "efficiency": 0.8909}, {"worker_code": "w-019993", "operation_category": "244211", "efficiency": 0.8727}], "curr_station_list": [{"station_code": "st-832101-1"}]}], "process_list": [{"operation": "op-8877838283-219", "operation_number": 300010, "part_code": "BJ02", "operation_category": "208083", "machine_type": "m-686867-01", "machine_type_2": "", "standard_oper_time": 41.1, "fixed_station_code": "", "fixed_worker_code": ""}, {"operation": "op-8887666678-011", "operation_number": 300020, "part_code": "BJ01", "operation_category": "203040", "machine_type": "m-687584-01", "machine_type_2": "", "standard_oper_time": 30.9, "fixed_station_code": "", "fixed_worker_code": ""}, {"operation": "op-8887668079-302", "operation_number": 300030, "part_code": "BJ01", "operation_category": "221178", "machine_type": "m-848490-01", "machine_type_2": "", "standard_oper_time": 58.26, "fixed_station_code": "", "fixed_worker_code": ""}, {"operation": "op-8877838083-017", "operation_number": 300040, "part_code": "BJ06", "operation_category": "223180", "machine_type": "m-848490-01", "machine_type_2": "", "standard_oper_time": 11.88, "fixed_station_code": "", "fixed_worker_code": ""}, {"operation": "op-8870828083-305", "operation_number": 300050, "part_code": "BJ03", "operation_category": "223180", "machine_type": "m-848490-01", "machine_type_2": "", "standard_oper_time": 14.76, "fixed_station_code": "", "fixed_worker_code": ""}, {"operation": "op-8866758083-053", "operation_number": 300060, "part_code": "BJ04", "operation_category": "223180", "machine_type": "m-848490-01", "machine_type_2": "", "standard_oper_time": 18.54, "fixed_station_code": "", "fixed_worker_code": ""}, {"operation": "op-8880757980-224", "operation_number": 300070, "part_code": "BJ04", "operation_category": "207065", "machine_type": "m-688067-01", "machine_type_2": "", "standard_oper_time": 271.872, "fixed_station_code": "", "fixed_worker_code": ""}, {"operation": "op-8880758283-014", "operation_number": 300080, "part_code": "BJ04", "operation_category": "208076", "machine_type": "m-686867-01", "machine_type_2": "", "standard_oper_time": 53.76, "fixed_station_code": "", "fixed_worker_code": ""}, {"operation": "op-8880757980-316", "operation_number": 300090, "part_code": "BJ03", "operation_category": "207065", "machine_type": "m-688067-01", "machine_type_2": "", "standard_oper_time": 104.04, "fixed_station_code": "", "fixed_worker_code": ""}, {"operation": "op-8877838478-035", "operation_number": 300100, "part_code": "BJ02", "operation_category": "245213", "machine_type": "m-8371-001", "machine_type_2": "", "standard_oper_time": 38.22, "fixed_station_code": "", "fixed_worker_code": ""}, {"operation": "op-8887666584-079", "operation_number": 300110, "part_code": "BJ01", "operation_category": "202011", "machine_type": "m-688067-01", "machine_type_2": "", "standard_oper_time": 67.56, "fixed_station_code": "", "fixed_worker_code": ""}, {"operation": "op-8870828383-007", "operation_number": 300120, "part_code": "BJ03", "operation_category": "213131", "machine_type": "m-688067-01", "machine_type_2": "", "standard_oper_time": 105.912, "fixed_station_code": "", "fixed_worker_code": ""}, {"operation": "op-8880757976-043", "operation_number": 300130, "part_code": "BJ10", "operation_category": "201001", "machine_type": "m-756667-01", "machine_type_2": "", "standard_oper_time": 20.34, "fixed_station_code": "", "fixed_worker_code": ""}, {"operation": "op-8880757976-318", "operation_number": 300140, "part_code": "BJ03", "operation_category": "201001", "machine_type": "m-756667-01", "machine_type_2": "", "standard_oper_time": 20.7, "fixed_station_code": "", "fixed_worker_code": ""}, {"operation": "op-8880756678-015", "operation_number": 300150, "part_code": "BJ04", "operation_category": "203040", "machine_type": "m-687584-01", "machine_type_2": "", "standard_oper_time": 59.76, "fixed_station_code": "", "fixed_worker_code": ""}, {"operation": "op-8666757976-00008T", "operation_number": 300160, "part_code": "BJ04", "operation_category": "201001", "machine_type": "m-756667-01", "machine_type_2": "", "standard_oper_time": 21.78, "fixed_station_code": "", "fixed_worker_code": ""}, {"operation": "op-8880758283-169", "operation_number": 300170, "part_code": "BJ03", "operation_category": "208081", "machine_type": "m-688067-01", "machine_type_2": "", "standard_oper_time": 80.64, "fixed_station_code": "", "fixed_worker_code": ""}, {"operation": "op-8680758483-00017", "operation_number": 300180, "part_code": "BJ03", "operation_category": "216155", "machine_type": "m-688067-01", "machine_type_2": "", "standard_oper_time": 101.376, "fixed_station_code": "", "fixed_worker_code": ""}, {"operation": "op-8880758070-190", "operation_number": 300190, "part_code": "BJ03", "operation_category": "219176", "machine_type": "m-848490-01", "machine_type_2": "", "standard_oper_time": 23.1, "fixed_station_code": "", "fixed_worker_code": ""}, {"operation": "op-8870828083-010", "operation_number": 300200, "part_code": "BJ03", "operation_category": "223180", "machine_type": "m-848490-01", "machine_type_2": "", "standard_oper_time": 14.76, "fixed_station_code": "", "fixed_worker_code": ""}, {"operation": "op-8877838070-093", "operation_number": 300210, "part_code": "BJ02", "operation_category": "219176", "machine_type": "m-848490-01", "machine_type_2": "", "standard_oper_time": 38.58, "fixed_station_code": "", "fixed_worker_code": ""}, {"operation": "op-8880758083-082", "operation_number": 300220, "part_code": "BJ04", "operation_category": "223180", "machine_type": "m-848490-01", "machine_type_2": "", "standard_oper_time": 31.68, "fixed_station_code": "", "fixed_worker_code": ""}, {"operation": "op-8880756584-042", "operation_number": 300230, "part_code": "BJ03", "operation_category": "202015", "machine_type": "m-688067-01", "machine_type_2": "", "standard_oper_time": 100.58399999999999, "fixed_station_code": "", "fixed_worker_code": ""}, {"operation": "op-8880758283-008", "operation_number": 300240, "part_code": "BJ03", "operation_category": "208076", "machine_type": "m-688067-01", "machine_type_2": "", "standard_oper_time": 48.12, "fixed_station_code": "", "fixed_worker_code": ""}, {"operation": "op-8880758384-009", "operation_number": 300250, "part_code": "BJ03", "operation_category": "214133", "machine_type": "m-686867-01", "machine_type_2": "", "standard_oper_time": 43.8, "fixed_station_code": "", "fixed_worker_code": ""}, {"operation": "op-8880756678-010", "operation_number": 300260, "part_code": "BJ03", "operation_category": "203040", "machine_type": "m-687584-01", "machine_type_2": "", "standard_oper_time": 50.82, "fixed_station_code": "", "fixed_worker_code": ""}, {"operation": "op-8880758083-137", "operation_number": 300270, "part_code": "BJ03", "operation_category": "223180", "machine_type": "m-848490-01", "machine_type_2": "", "standard_oper_time": 17.1, "fixed_station_code": "", "fixed_worker_code": ""}, {"operation": "op-8870826887-147", "operation_number": 300280, "part_code": "BJ05", "operation_category": "244211", "machine_type": "m-8371-001", "machine_type_2": "", "standard_oper_time": 20.64, "fixed_station_code": "", "fixed_worker_code": ""}, {"operation": "op-8865837478-107", "operation_number": 300290, "part_code": "BJ05", "operation_category": "206057", "machine_type": "m-688067-01", "machine_type_2": "", "standard_oper_time": 153.35999999999999, "fixed_station_code": "", "fixed_worker_code": ""}, {"operation": "op-8865838384-215", "operation_number": 300300, "part_code": "BJ05", "operation_category": "214133", "machine_type": "m-688067-01", "machine_type_2": "", "standard_oper_time": 52.62, "fixed_station_code": "", "fixed_worker_code": ""}, {"operation": "op-8665837976-00003", "operation_number": 300310, "part_code": "BJ05", "operation_category": "201001", "machine_type": "m-756667-01", "machine_type_2": "", "standard_oper_time": 82.02, "fixed_station_code": "", "fixed_worker_code": ""}, {"operation": "op-8865838079-332", "operation_number": 300320, "part_code": "BJ05", "operation_category": "221178", "machine_type": "m-848490-01", "machine_type_2": "", "standard_oper_time": 47.88, "fixed_station_code": "", "fixed_worker_code": ""}, {"operation": "op-8865837478-007", "operation_number": 300330, "part_code": "BJ05", "operation_category": "206057", "machine_type": "m-688067-01", "machine_type_2": "", "standard_oper_time": 133.05599999999998, "fixed_station_code": "", "fixed_worker_code": ""}, {"operation": "op-8880757083-211", "operation_number": 300340, "part_code": "BJ05", "operation_category": "205049", "machine_type": "m-688067-01", "machine_type_2": "", "standard_oper_time": 19.74, "fixed_station_code": "", "fixed_worker_code": ""}, {"operation": "op-8665837976-00004", "operation_number": 300350, "part_code": "BJ05", "operation_category": "201001", "machine_type": "m-756667-01", "machine_type_2": "", "standard_oper_time": 68.7, "fixed_station_code": "", "fixed_worker_code": ""}, {"operation": "op-8865836678-693", "operation_number": 300360, "part_code": "BJ05", "operation_category": "203040", "machine_type": "m-687584-01", "machine_type_2": "", "standard_oper_time": 70.02, "fixed_station_code": "", "fixed_worker_code": ""}, {"operation": "op-8865837478-150", "operation_number": 300370, "part_code": "BJ05", "operation_category": "206057", "machine_type": "m-688067-01", "machine_type_2": "", "standard_oper_time": 99.144, "fixed_station_code": "", "fixed_worker_code": ""}, {"operation": "op-8865838384-235", "operation_number": 300380, "part_code": "BJ05", "operation_category": "214133", "machine_type": "m-688067-01", "machine_type_2": "", "standard_oper_time": 32.1, "fixed_station_code": "", "fixed_worker_code": ""}, {"operation": "op-8665838283-00017", "operation_number": 300390, "part_code": "BJ05", "operation_category": "208100", "machine_type": "m-686867-01", "machine_type_2": "", "standard_oper_time": 174.528, "fixed_station_code": "", "fixed_worker_code": ""}, {"operation": "op-8865838483-090", "operation_number": 300400, "part_code": "BJ05", "operation_category": "216155", "machine_type": "m-688067-01", "machine_type_2": "", "standard_oper_time": 68.976, "fixed_station_code": "", "fixed_worker_code": ""}, {"operation": "op-8865838070-091", "operation_number": 300410, "part_code": "BJ05", "operation_category": "219176", "machine_type": "m-848490-01", "machine_type_2": "", "standard_oper_time": 30.84, "fixed_station_code": "", "fixed_worker_code": ""}, {"operation": "op-8865838369-051", "operation_number": 300420, "part_code": "BJ05", "operation_category": "210115", "machine_type": "m-688067-01", "machine_type_2": "", "standard_oper_time": 86.88, "fixed_station_code": "", "fixed_worker_code": ""}, {"operation": "op-8865836678-052", "operation_number": 300430, "part_code": "BJ05", "operation_category": "203040", "machine_type": "m-687584-01", "machine_type_2": "", "standard_oper_time": 17.94, "fixed_station_code": "", "fixed_worker_code": ""}, {"operation": "op-8865838384-660", "operation_number": 300440, "part_code": "BJ05", "operation_category": "214133", "machine_type": "m-688067-01", "machine_type_2": "", "standard_oper_time": 34.62, "fixed_station_code": "", "fixed_worker_code": ""}, {"operation": "op-8877838478-204", "operation_number": 300450, "part_code": "BJ02", "operation_category": "245242", "machine_type": "m-8371-001", "machine_type_2": "", "standard_oper_time": 19.44, "fixed_station_code": "", "fixed_worker_code": ""}, {"operation": "op-8865836584-120", "operation_number": 300460, "part_code": "BJ05", "operation_category": "202009", "machine_type": "m-688067-01", "machine_type_2": "", "standard_oper_time": 20.7, "fixed_station_code": "", "fixed_worker_code": ""}, {"operation": "op-8865838283-092", "operation_number": 300470, "part_code": "BJ05", "operation_category": "208069", "machine_type": "m-688067-01", "machine_type_2": "", "standard_oper_time": 100.92, "fixed_station_code": "", "fixed_worker_code": ""}, {"operation": "op-8865837083-537", "operation_number": 300480, "part_code": "BJ05", "operation_category": "205049", "machine_type": "m-688067-01", "machine_type_2": "", "standard_oper_time": 21.24, "fixed_station_code": "", "fixed_worker_code": ""}, {"operation": "op-8865836584-677", "operation_number": 300490, "part_code": "BJ05", "operation_category": "202010", "machine_type": "m-688067-01", "machine_type_2": "", "standard_oper_time": 27.3, "fixed_station_code": "", "fixed_worker_code": ""}, {"operation": "op-8677836584-00004", "operation_number": 300500, "part_code": "BJ02", "operation_category": "202008", "machine_type": "m-688067-01", "machine_type_2": "", "standard_oper_time": 21.06, "fixed_station_code": "", "fixed_worker_code": ""}, {"operation": "op-8865838079-010", "operation_number": 300510, "part_code": "BJ05", "operation_category": "221178", "machine_type": "m-848490-01", "machine_type_2": "", "standard_oper_time": 40.26, "fixed_station_code": "", "fixed_worker_code": ""}, {"operation": "op-8865838083-422", "operation_number": 300520, "part_code": "BJ05", "operation_category": "223180", "machine_type": "m-848490-01", "machine_type_2": "", "standard_oper_time": 24.6, "fixed_station_code": "", "fixed_worker_code": ""}, {"operation": "op-8687667083-00004T", "operation_number": 300530, "part_code": "BJ05", "operation_category": "205049", "machine_type": "m-688067-01", "machine_type_2": "", "standard_oper_time": 43.26, "fixed_station_code": "", "fixed_worker_code": ""}, {"operation": "op-8865837083-621", "operation_number": 300540, "part_code": "BJ05", "operation_category": "205049", "machine_type": "m-688067-01", "machine_type_2": "", "standard_oper_time": 57.42, "fixed_station_code": "", "fixed_worker_code": ""}, {"operation": "op-8865837976-041", "operation_number": 300550, "part_code": "BJ05", "operation_category": "201001", "machine_type": "m-756667-01", "machine_type_2": "", "standard_oper_time": 44.4, "fixed_station_code": "", "fixed_worker_code": ""}, {"operation": "op-8881848167-011", "operation_number": 300560, "part_code": "BJ05", "operation_category": "249219", "machine_type": "m-748990-01", "machine_type_2": "", "standard_oper_time": 69.0, "fixed_station_code": "", "fixed_worker_code": "w-001146"}], "machine_list": [{"machine_type": "m-838067-02", "is_mono": false, "is_movable": true, "is_machine_needed": true}, {"machine_type": "m-688067-02", "is_mono": false, "is_movable": true, "is_machine_needed": true}, {"machine_type": "m-829067-01", "is_mono": false, "is_movable": true, "is_machine_needed": true}, {"machine_type": "m-688067-03", "is_mono": false, "is_movable": true, "is_machine_needed": true}, {"machine_type": "m-906877-01", "is_mono": true, "is_movable": true, "is_machine_needed": true}, {"machine_type": "m-847467-03", "is_mono": false, "is_movable": true, "is_machine_needed": true}, {"machine_type": "m-847467-01", "is_mono": false, "is_movable": true, "is_machine_needed": true}, {"machine_type": "m-847467-02", "is_mono": false, "is_movable": true, "is_machine_needed": true}, {"machine_type": "m-687675-01", "is_mono": false, "is_movable": true, "is_machine_needed": true}, {"machine_type": "m-777467-01", "is_mono": false, "is_movable": true, "is_machine_needed": true}, {"machine_type": "m-688467-01", "is_mono": false, "is_movable": true, "is_machine_needed": true}, {"machine_type": "m-908867-02", "is_mono": false, "is_movable": true, "is_machine_needed": true}, {"machine_type": "m-908867-01", "is_mono": false, "is_movable": true, "is_machine_needed": true}, {"machine_type": "m-829067-02", "is_mono": false, "is_movable": true, "is_machine_needed": true}, {"machine_type": "m-887274-01", "is_mono": true, "is_movable": true, "is_machine_needed": true}, {"machine_type": "m-908474-01", "is_mono": true, "is_movable": false, "is_machine_needed": true}, {"machine_type": "m-906690-01", "is_mono": true, "is_movable": true, "is_machine_needed": true}, {"machine_type": "m-837770-01", "is_mono": true, "is_movable": false, "is_machine_needed": true}, {"machine_type": "m-688367-01", "is_mono": false, "is_movable": true, "is_machine_needed": true}, {"machine_type": "m-888067-01", "is_mono": false, "is_movable": true, "is_machine_needed": true}, {"machine_type": "m-756667-04", "is_mono": false, "is_movable": true, "is_machine_needed": true}, {"machine_type": "m-667567-01", "is_mono": true, "is_movable": true, "is_machine_needed": true}, {"machine_type": "m-688067-01", "is_mono": false, "is_movable": true, "is_machine_needed": true}, {"machine_type": "m-687584-01", "is_mono": false, "is_movable": true, "is_machine_needed": true}, {"machine_type": "m-838067-01", "is_mono": false, "is_movable": true, "is_machine_needed": true}, {"machine_type": "m-6867-001", "is_mono": false, "is_movable": true, "is_machine_needed": true}, {"machine_type": "m-756667-01", "is_mono": false, "is_movable": true, "is_machine_needed": true}, {"machine_type": "m-756667-02", "is_mono": false, "is_movable": true, "is_machine_needed": true}, {"machine_type": "m-756667-03", "is_mono": false, "is_movable": true, "is_machine_needed": true}, {"machine_type": "m-688376-01", "is_mono": false, "is_movable": true, "is_machine_needed": true}, {"machine_type": "m-906674-01", "is_mono": false, "is_movable": true, "is_machine_needed": true}, {"machine_type": "m-686867-01", "is_mono": false, "is_movable": true, "is_machine_needed": true}, {"machine_type": "m-687766-01", "is_mono": true, "is_movable": true, "is_machine_needed": true}, {"machine_type": "m-838376-01", "is_mono": false, "is_movable": true, "is_machine_needed": true}, {"machine_type": "m-688067-05", "is_mono": false, "is_movable": true, "is_machine_needed": true}, {"machine_type": "m-687584-02", "is_mono": false, "is_movable": true, "is_machine_needed": true}, {"machine_type": "m-688067-09", "is_mono": false, "is_movable": true, "is_machine_needed": true}, {"machine_type": "m-756874-01", "is_mono": false, "is_movable": true, "is_machine_needed": true}, {"machine_type": "m-829067-03", "is_mono": false, "is_movable": true, "is_machine_needed": true}, {"machine_type": "m-7567-002", "is_mono": false, "is_movable": true, "is_machine_needed": true}, {"machine_type": "m-7567-001", "is_mono": false, "is_movable": true, "is_machine_needed": true}, {"machine_type": "m-808967-01", "is_mono": false, "is_movable": true, "is_machine_needed": true}, {"machine_type": "m-708967-01", "is_mono": false, "is_movable": true, "is_machine_needed": true}, {"machine_type": "m-687567-01", "is_mono": true, "is_movable": false, "is_machine_needed": true}, {"machine_type": "m-689067-01", "is_mono": false, "is_movable": true, "is_machine_needed": true}, {"machine_type": "m-677567-01", "is_mono": false, "is_movable": true, "is_machine_needed": true}, {"machine_type": "m-837275-01", "is_mono": false, "is_movable": true, "is_machine_needed": true}, {"machine_type": "m-6890-001", "is_mono": false, "is_movable": true, "is_machine_needed": true}, {"machine_type": "m-686875-01", "is_mono": false, "is_movable": true, "is_machine_needed": true}, {"machine_type": "m-827467-01", "is_mono": false, "is_movable": true, "is_machine_needed": true}, {"machine_type": "m-756967-01", "is_mono": false, "is_movable": true, "is_machine_needed": true}, {"machine_type": "m-747767-01", "is_mono": false, "is_movable": true, "is_machine_needed": true}, {"machine_type": "m-688869-01", "is_mono": false, "is_movable": true, "is_machine_needed": true}, {"machine_type": "m-8370-001", "is_mono": true, "is_movable": true, "is_machine_needed": true}, {"machine_type": "m-848490-01", "is_mono": true, "is_movable": false, "is_machine_needed": true}, {"machine_type": "m-837771-01", "is_mono": true, "is_movable": true, "is_machine_needed": true}, {"machine_type": "m-8371-001", "is_mono": false, "is_movable": true, "is_machine_needed": false}, {"machine_type": "m-9074-001", "is_mono": false, "is_movable": true, "is_machine_needed": true}, {"machine_type": "m-748990-01", "is_mono": true, "is_movable": false, "is_machine_needed": true}, {"machine_type": "m-848468-01", "is_mono": true, "is_movable": false, "is_machine_needed": true}, {"machine_type": "m-677574-01", "is_mono": true, "is_movable": false, "is_machine_needed": true}, {"machine_type": "m-8878-001", "is_mono": false, "is_movable": true, "is_machine_needed": false}, {"machine_type": "m-688969-01", "is_mono": true, "is_movable": true, "is_machine_needed": true}, {"machine_type": "m-676684-01", "is_mono": false, "is_movable": true, "is_machine_needed": true}, {"machine_type": "m-6774-01", "is_mono": false, "is_movable": true, "is_machine_needed": true}, {"machine_type": "m-6780-01", "is_mono": false, "is_movable": true, "is_machine_needed": true}, {"machine_type": "m-678084-01", "is_mono": false, "is_movable": true, "is_machine_needed": true}, {"machine_type": "m-686667-01", "is_mono": false, "is_movable": true, "is_machine_needed": true}, {"machine_type": "m-6867-002", "is_mono": false, "is_movable": true, "is_machine_needed": true}, {"machine_type": "m-6867-01", "is_mono": false, "is_movable": true, "is_machine_needed": true}, {"machine_type": "m-687574-01", "is_mono": false, "is_movable": true, "is_machine_needed": true}, {"machine_type": "m-688067-01S01034", "is_mono": false, "is_movable": true, "is_machine_needed": true}, {"machine_type": "m-688067-04", "is_mono": false, "is_movable": true, "is_machine_needed": true}, {"machine_type": "m-688067-06", "is_mono": false, "is_movable": true, "is_machine_needed": true}, {"machine_type": "m-688067-07", "is_mono": false, "is_movable": true, "is_machine_needed": true}, {"machine_type": "m-688067-08", "is_mono": false, "is_movable": true, "is_machine_needed": true}, {"machine_type": "m-688067-10", "is_mono": false, "is_movable": true, "is_machine_needed": true}, {"machine_type": "m-6883-01", "is_mono": false, "is_movable": true, "is_machine_needed": true}, {"machine_type": "m-688976-01", "is_mono": false, "is_movable": true, "is_machine_needed": true}, {"machine_type": "m-708074-01", "is_mono": false, "is_movable": true, "is_machine_needed": true}, {"machine_type": "m-708074-02", "is_mono": false, "is_movable": true, "is_machine_needed": true}, {"machine_type": "m-708074-03", "is_mono": false, "is_movable": true, "is_machine_needed": true}, {"machine_type": "m-7567-003", "is_mono": false, "is_movable": true, "is_machine_needed": true}, {"machine_type": "m-7666-01", "is_mono": false, "is_movable": true, "is_machine_needed": true}, {"machine_type": "m-7680-01", "is_mono": false, "is_movable": true, "is_machine_needed": true}, {"machine_type": "m-7772-001", "is_mono": false, "is_movable": true, "is_machine_needed": true}, {"machine_type": "m-7772-003", "is_mono": false, "is_movable": true, "is_machine_needed": true}, {"machine_type": "m-778484-01", "is_mono": false, "is_movable": true, "is_machine_needed": true}, {"machine_type": "m-8067-001", "is_mono": false, "is_movable": true, "is_machine_needed": true}, {"machine_type": "m-8080-01", "is_mono": false, "is_movable": true, "is_machine_needed": true}, {"machine_type": "m-8190-0042", "is_mono": false, "is_movable": true, "is_machine_needed": true}, {"machine_type": "m-828174-01", "is_mono": false, "is_movable": true, "is_machine_needed": true}, {"machine_type": "m-829067-04", "is_mono": false, "is_movable": true, "is_machine_needed": true}, {"machine_type": "m-8371-01", "is_mono": false, "is_movable": true, "is_machine_needed": true}, {"machine_type": "m-838976-01", "is_mono": false, "is_movable": true, "is_machine_needed": true}, {"machine_type": "m-849084-01", "is_mono": false, "is_movable": true, "is_machine_needed": true}, {"machine_type": "m-8788-001", "is_mono": false, "is_movable": true, "is_machine_needed": true}, {"machine_type": "m-9080-01", "is_mono": false, "is_movable": true, "is_machine_needed": true}, {"machine_type": "m-748990-", "is_mono": false, "is_movable": true, "is_machine_needed": true}, {"machine_type": "m-7772-004", "is_mono": false, "is_movable": true, "is_machine_needed": true}, {"machine_type": "m-7772-024", "is_mono": false, "is_movable": true, "is_machine_needed": true}, {"machine_type": "m-7772-025", "is_mono": false, "is_movable": true, "is_machine_needed": true}, {"machine_type": "m-7772-026", "is_mono": false, "is_movable": true, "is_machine_needed": true}, {"machine_type": "m-838374-01", "is_mono": false, "is_movable": true, "is_machine_needed": true}], "station_list": [{"station_code": "st-832101-1", "line_number": 17, "curr_machine_list": [{"machine_type": "m-848490-01"}], "neighbor_station_list": []}, {"station_code": "st-832101-2", "line_number": 18, "curr_machine_list": [], "neighbor_station_list": [{"station_code": "st-832101-3"}, {"station_code": "st-832101-28"}, {"station_code": "st-832101-27"}, {"station_code": "st-832102-28"}, {"station_code": "st-832102-27"}, {"station_code": "st-832101-29"}]}, {"station_code": "st-832101-3", "line_number": 19, "curr_machine_list": [], "neighbor_station_list": [{"station_code": "st-832101-2"}, {"station_code": "st-832101-4"}, {"station_code": "st-832101-27"}, {"station_code": "st-832101-26"}, {"station_code": "st-832101-28"}, {"station_code": "st-832102-27"}, {"station_code": "st-832102-28"}, {"station_code": "st-832102-26"}]}, {"station_code": "st-832101-4", "line_number": 20, "curr_machine_list": [], "neighbor_station_list": [{"station_code": "st-832101-3"}, {"station_code": "st-832101-5"}, {"station_code": "st-832101-26"}, {"station_code": "st-832101-25"}, {"station_code": "st-832101-27"}, {"station_code": "st-832102-26"}, {"station_code": "st-832102-27"}, {"station_code": "st-832102-25"}]}, {"station_code": "st-832101-5", "line_number": 21, "curr_machine_list": [], "neighbor_station_list": [{"station_code": "st-832101-4"}, {"station_code": "st-832101-6"}, {"station_code": "st-832101-25"}, {"station_code": "st-832101-26"}, {"station_code": "st-832101-24"}, {"station_code": "st-832102-25"}, {"station_code": "st-832102-26"}]}, {"station_code": "st-832101-6", "line_number": 22, "curr_machine_list": [], "neighbor_station_list": [{"station_code": "st-832101-5"}, {"station_code": "st-832101-24"}, {"station_code": "st-832101-25"}, {"station_code": "st-832101-23"}, {"station_code": "st-832102-23"}, {"station_code": "st-832102-25"}]}, {"station_code": "st-832101-7", "line_number": 23, "curr_machine_list": [{"machine_type": "m-848490-01"}], "neighbor_station_list": [{"station_code": "st-832102-24"}]}, {"station_code": "st-832101-8", "line_number": 24, "curr_machine_list": [], "neighbor_station_list": [{"station_code": "st-832101-9"}, {"station_code": "st-832101-22"}, {"station_code": "st-832101-21"}, {"station_code": "st-832101-23"}, {"station_code": "st-832102-22"}, {"station_code": "st-832102-23"}, {"station_code": "st-832102-21"}]}, {"station_code": "st-832101-9", "line_number": 25, "curr_machine_list": [], "neighbor_station_list": [{"station_code": "st-832101-8"}, {"station_code": "st-832101-10"}, {"station_code": "st-832101-21"}, {"station_code": "st-832101-20"}, {"station_code": "st-832101-22"}, {"station_code": "st-832102-21"}, {"station_code": "st-832102-22"}, {"station_code": "st-832102-20"}]}, {"station_code": "st-832101-10", "line_number": 26, "curr_machine_list": [], "neighbor_station_list": [{"station_code": "st-832101-9"}, {"station_code": "st-832101-11"}, {"station_code": "st-832101-20"}, {"station_code": "st-832101-19"}, {"station_code": "st-832101-21"}, {"station_code": "st-832102-20"}, {"station_code": "st-832102-21"}, {"station_code": "st-832102-19"}]}, {"station_code": "st-832101-11", "line_number": 27, "curr_machine_list": [], "neighbor_station_list": [{"station_code": "st-832101-10"}, {"station_code": "st-832101-12"}, {"station_code": "st-832101-19"}, {"station_code": "st-832101-20"}, {"station_code": "st-832101-18"}, {"station_code": "st-832102-19"}, {"station_code": "st-832102-20"}, {"station_code": "st-832102-18"}]}, {"station_code": "st-832101-12", "line_number": 28, "curr_machine_list": [], "neighbor_station_list": [{"station_code": "st-832101-11"}, {"station_code": "st-832101-13"}, {"station_code": "st-832101-18"}, {"station_code": "st-832101-19"}, {"station_code": "st-832102-18"}, {"station_code": "st-832102-19"}, {"station_code": "st-832102-17"}]}, {"station_code": "st-832101-13", "line_number": 29, "curr_machine_list": [], "neighbor_station_list": [{"station_code": "st-832101-12"}, {"station_code": "st-832101-14"}, {"station_code": "st-832101-18"}, {"station_code": "st-832102-17"}, {"station_code": "st-832102-18"}, {"station_code": "st-832101-16"}]}, {"station_code": "st-832101-14", "line_number": 30, "curr_machine_list": [], "neighbor_station_list": [{"station_code": "st-832101-13"}, {"station_code": "st-832102-17"}, {"station_code": "st-832101-16"}]}, {"station_code": "st-832101-17", "line_number": 2, "curr_machine_list": [{"machine_type": "m-848490-01"}], "neighbor_station_list": []}, {"station_code": "st-832101-18", "line_number": 3, "curr_machine_list": [], "neighbor_station_list": [{"station_code": "st-832101-19"}, {"station_code": "st-832101-12"}, {"station_code": "st-832101-11"}, {"station_code": "st-832101-13"}]}, {"station_code": "st-832101-19", "line_number": 4, "curr_machine_list": [], "neighbor_station_list": [{"station_code": "st-832101-18"}, {"station_code": "st-832101-20"}, {"station_code": "st-832101-11"}, {"station_code": "st-832101-10"}, {"station_code": "st-832101-12"}]}, {"station_code": "st-832101-20", "line_number": 5, "curr_machine_list": [], "neighbor_station_list": [{"station_code": "st-832101-19"}, {"station_code": "st-832101-21"}, {"station_code": "st-832101-10"}, {"station_code": "st-832101-11"}, {"station_code": "st-832101-9"}]}, {"station_code": "st-832101-21", "line_number": 6, "curr_machine_list": [], "neighbor_station_list": [{"station_code": "st-832101-20"}, {"station_code": "st-832101-22"}, {"station_code": "st-832101-9"}, {"station_code": "st-832101-10"}, {"station_code": "st-832101-8"}]}, {"station_code": "st-832101-22", "line_number": 7, "curr_machine_list": [], "neighbor_station_list": [{"station_code": "st-832101-21"}, {"station_code": "st-832101-23"}, {"station_code": "st-832101-8"}, {"station_code": "st-832101-9"}]}, {"station_code": "st-832101-23", "line_number": 8, "curr_machine_list": [], "neighbor_station_list": [{"station_code": "st-832101-22"}, {"station_code": "st-832101-24"}, {"station_code": "st-832101-6"}, {"station_code": "st-832101-8"}]}, {"station_code": "st-832101-24", "line_number": 9, "curr_machine_list": [], "neighbor_station_list": [{"station_code": "st-832101-25"}, {"station_code": "st-832101-23"}, {"station_code": "st-832101-6"}, {"station_code": "st-832101-5"}]}, {"station_code": "st-832101-25", "line_number": 10, "curr_machine_list": [], "neighbor_station_list": [{"station_code": "st-832101-26"}, {"station_code": "st-832101-24"}, {"station_code": "st-832101-5"}, {"station_code": "st-832101-4"}, {"station_code": "st-832101-6"}]}, {"station_code": "st-832101-26", "line_number": 11, "curr_machine_list": [], "neighbor_station_list": [{"station_code": "st-832101-25"}, {"station_code": "st-832101-27"}, {"station_code": "st-832101-4"}, {"station_code": "st-832101-3"}, {"station_code": "st-832101-5"}]}, {"station_code": "st-832101-27", "line_number": 12, "curr_machine_list": [], "neighbor_station_list": [{"station_code": "st-832101-26"}, {"station_code": "st-832101-28"}, {"station_code": "st-832101-3"}, {"station_code": "st-832101-4"}, {"station_code": "st-832101-2"}]}, {"station_code": "st-832101-28", "line_number": 13, "curr_machine_list": [], "neighbor_station_list": [{"station_code": "st-832101-27"}, {"station_code": "st-832101-29"}, {"station_code": "st-832101-2"}, {"station_code": "st-832101-3"}]}, {"station_code": "st-832101-29", "line_number": 14, "curr_machine_list": [], "neighbor_station_list": [{"station_code": "st-832101-28"}, {"station_code": "st-832101-30"}, {"station_code": "st-832101-2"}]}, {"station_code": "st-832101-30", "line_number": 15, "curr_machine_list": [], "neighbor_station_list": [{"station_code": "st-832101-29"}]}, {"station_code": "st-832102-1", "line_number": 32, "curr_machine_list": [], "neighbor_station_list": [{"station_code": "st-832102-3"}]}, {"station_code": "st-832102-3", "line_number": 33, "curr_machine_list": [], "neighbor_station_list": [{"station_code": "st-832102-1"}, {"station_code": "st-832102-28"}, {"station_code": "st-832102-27"}]}, {"station_code": "st-832102-5", "line_number": 34, "curr_machine_list": [], "neighbor_station_list": [{"station_code": "st-832102-6"}, {"station_code": "st-832102-25"}, {"station_code": "st-832102-26"}, {"station_code": "st-832102-27"}]}, {"station_code": "st-832102-6", "line_number": 35, "curr_machine_list": [], "neighbor_station_list": [{"station_code": "st-832102-5"}, {"station_code": "st-832102-25"}]}, {"station_code": "st-832102-7", "line_number": 36, "curr_machine_list": [{"machine_type": "m-848490-01"}], "neighbor_station_list": [{"station_code": "st-832102-24"}]}, {"station_code": "st-832102-8", "line_number": 37, "curr_machine_list": [], "neighbor_station_list": [{"station_code": "st-832102-9"}, {"station_code": "st-832102-22"}, {"station_code": "st-832102-23"}]}, {"station_code": "st-832102-9", "line_number": 38, "curr_machine_list": [], "neighbor_station_list": [{"station_code": "st-832102-8"}, {"station_code": "st-832102-10"}, {"station_code": "st-832102-21"}, {"station_code": "st-832102-20"}, {"station_code": "st-832102-22"}, {"station_code": "st-832102-23"}]}, {"station_code": "st-832102-10", "line_number": 39, "curr_machine_list": [], "neighbor_station_list": [{"station_code": "st-832102-9"}, {"station_code": "st-832102-11"}, {"station_code": "st-832102-20"}, {"station_code": "st-832102-21"}, {"station_code": "st-832102-19"}]}, {"station_code": "st-832102-11", "line_number": 40, "curr_machine_list": [], "neighbor_station_list": [{"station_code": "st-832102-10"}, {"station_code": "st-832102-12"}, {"station_code": "st-832102-19"}, {"station_code": "st-832102-20"}, {"station_code": "st-832102-18"}]}, {"station_code": "st-832102-12", "line_number": 41, "curr_machine_list": [], "neighbor_station_list": [{"station_code": "st-832102-11"}, {"station_code": "st-832102-13"}, {"station_code": "st-832102-18"}, {"station_code": "st-832102-17"}, {"station_code": "st-832102-19"}]}, {"station_code": "st-832102-13", "line_number": 42, "curr_machine_list": [], "neighbor_station_list": [{"station_code": "st-832102-12"}, {"station_code": "st-832102-14"}, {"station_code": "st-832102-17"}, {"station_code": "st-832102-18"}]}, {"station_code": "st-832102-14", "line_number": 43, "curr_machine_list": [], "neighbor_station_list": [{"station_code": "st-832102-13"}, {"station_code": "st-832102-15"}, {"station_code": "st-832102-17"}]}, {"station_code": "st-832102-15", "line_number": 44, "curr_machine_list": [], "neighbor_station_list": [{"station_code": "st-832102-14"}]}, {"station_code": "st-832102-17", "line_number": 46, "curr_machine_list": [], "neighbor_station_list": [{"station_code": "st-832102-18"}, {"station_code": "st-832102-13"}, {"station_code": "st-832102-14"}, {"station_code": "st-832102-12"}, {"station_code": "st-832101-14"}, {"station_code": "st-832101-13"}, {"station_code": "st-832101-12"}]}, {"station_code": "st-832102-18", "line_number": 47, "curr_machine_list": [], "neighbor_station_list": [{"station_code": "st-832102-17"}, {"station_code": "st-832102-19"}, {"station_code": "st-832102-12"}, {"station_code": "st-832102-13"}, {"station_code": "st-832102-11"}, {"station_code": "st-832101-12"}, {"station_code": "st-832101-13"}, {"station_code": "st-832101-11"}]}, {"station_code": "st-832102-19", "line_number": 48, "curr_machine_list": [{"machine_type": "m-687567-01"}], "neighbor_station_list": [{"station_code": "st-832102-18"}, {"station_code": "st-832102-20"}, {"station_code": "st-832102-11"}, {"station_code": "st-832102-12"}, {"station_code": "st-832102-10"}, {"station_code": "st-832101-11"}, {"station_code": "st-832101-12"}, {"station_code": "st-832101-10"}]}, {"station_code": "st-832102-20", "line_number": 49, "curr_machine_list": [], "neighbor_station_list": [{"station_code": "st-832102-19"}, {"station_code": "st-832102-21"}, {"station_code": "st-832102-10"}, {"station_code": "st-832102-11"}, {"station_code": "st-832102-9"}, {"station_code": "st-832101-10"}, {"station_code": "st-832101-11"}, {"station_code": "st-832101-9"}]}, {"station_code": "st-832102-21", "line_number": 50, "curr_machine_list": [], "neighbor_station_list": [{"station_code": "st-832102-20"}, {"station_code": "st-832102-22"}, {"station_code": "st-832102-9"}, {"station_code": "st-832102-10"}, {"station_code": "st-832101-9"}, {"station_code": "st-832101-10"}, {"station_code": "st-832101-8"}]}, {"station_code": "st-832102-22", "line_number": 51, "curr_machine_list": [], "neighbor_station_list": [{"station_code": "st-832102-21"}, {"station_code": "st-832102-23"}, {"station_code": "st-832102-8"}, {"station_code": "st-832102-9"}, {"station_code": "st-832101-8"}, {"station_code": "st-832101-9"}]}, {"station_code": "st-832102-23", "line_number": 52, "curr_machine_list": [], "neighbor_station_list": [{"station_code": "st-832102-22"}, {"station_code": "st-832102-8"}, {"station_code": "st-832102-9"}, {"station_code": "st-832101-8"}, {"station_code": "st-832101-6"}]}, {"station_code": "st-832102-24", "line_number": 53, "curr_machine_list": [{"machine_type": "m-848490-01"}], "neighbor_station_list": [{"station_code": "st-832102-7"}, {"station_code": "st-832101-7"}]}, {"station_code": "st-832102-25", "line_number": 54, "curr_machine_list": [], "neighbor_station_list": [{"station_code": "st-832102-26"}, {"station_code": "st-832102-5"}, {"station_code": "st-832102-6"}, {"station_code": "st-832101-5"}, {"station_code": "st-832101-6"}, {"station_code": "st-832101-4"}]}, {"station_code": "st-832102-26", "line_number": 55, "curr_machine_list": [], "neighbor_station_list": [{"station_code": "st-832102-27"}, {"station_code": "st-832102-25"}, {"station_code": "st-832102-5"}, {"station_code": "st-832101-4"}, {"station_code": "st-832101-5"}, {"station_code": "st-832101-3"}]}, {"station_code": "st-832102-27", "line_number": 56, "curr_machine_list": [], "neighbor_station_list": [{"station_code": "st-832102-28"}, {"station_code": "st-832102-26"}, {"station_code": "st-832102-5"}, {"station_code": "st-832102-3"}, {"station_code": "st-832101-3"}, {"station_code": "st-832101-2"}, {"station_code": "st-832101-4"}]}, {"station_code": "st-832102-28", "line_number": 57, "curr_machine_list": [], "neighbor_station_list": [{"station_code": "st-832102-27"}, {"station_code": "st-832102-3"}, {"station_code": "st-832101-2"}, {"station_code": "st-832101-3"}]}, {"station_code": "st-832102-29", "line_number": 58, "curr_machine_list": [{"machine_type": "m-748990-01"}], "neighbor_station_list": []}, {"station_code": "st-832102-30", "line_number": 59, "curr_machine_list": [{"machine_type": "m-748990-01"}], "neighbor_station_list": []}], "joint_operation_list": [{"part_code": "BJ02", "joint_operation": "op-8687667083-00004T"}, {"part_code": "BJ01", "joint_operation": "op-8665838283-00017"}, {"part_code": "BJ06", "joint_operation": "op-8865838369-051"}, {"part_code": "BJ03", "joint_operation": "op-8865837478-107"}, {"part_code": "BJ04", "joint_operation": "op-8865837478-107"}, {"part_code": "BJ10", "joint_operation": "op-8880758283-169"}], "config_param": {"max_worker_per_oper": 3, "max_station_per_worker": 4, "max_cycle_count": 8, "max_revisited_station_count": 8, "volatility_rate": 0.6, "volatility_weight": 0.7, "upph_weight": 0.3, "max_machine_per_station": 3, "max_station_per_oper": 2, "max_split_num": 3}}
