# Supplementary material for: Application of enhanced benders decomposition algorithm in circular assembly line balancing problem with task splitting
Source: PLoS One. 2025 Oct 6;20(10):e0333263. doi: 10.1371/journal.pone.0333263 (PMC12500168; doi:10.1371/journal.pone.0333263)
Supplement: S1 File — The raw statistical data underlying the key figures and tables. (ZIP) [file pone.0333263.s001.zip › Meta Data/instances/instance-6.txt]

{"worker_list": [{"worker_code": "w-000467", "operation_skill_list": [{"worker_code": "w-000467", "operation_code": "op-7676787478-145", "operation_category": "206055", "efficiency": 0.8}, {"worker_code": "w-000467", "operation_code": "op-7665838477-037", "operation_category": "215149", "efficiency": 0.7}, {"worker_code": "w-000467", "operation_code": "op-7666758384-00017", "operation_category": "214133", "efficiency": 0.8}, {"worker_code": "w-000467", "operation_code": "op-7665837976-421", "operation_category": "201001", "efficiency": 0.8}], "operation_category_skill_list": [{"worker_code": "w-000467", "operation_category": "201001", "efficiency": 0.75}, {"worker_code": "w-000467", "operation_category": "206055", "efficiency": 0.8}, {"worker_code": "w-000467", "operation_category": "206057", "efficiency": 0.6894}, {"worker_code": "w-000467", "operation_category": "216169", "efficiency": 0.6893}, {"worker_code": "w-000467", "operation_category": "245241", "efficiency": 0.8}, {"worker_code": "w-000467", "operation_category": "214133", "efficiency": 0.8}, {"worker_code": "w-000467", "operation_category": "215149", "efficiency": 1.053}, {"worker_code": "w-000467", "operation_category": "205048", "efficiency": 0.8}], "curr_station_list": [{"station_code": "st-1203-16"}]}, {"worker_code": "w-000559", "operation_skill_list": [{"worker_code": "w-000559", "operation_code": "op-7665838366-00012", "operation_category": "209235", "efficiency": 0.6908}, {"worker_code": "w-000559", "operation_code": "op-7665838283-425", "operation_category": "208085", "efficiency": 0.6588}, {"worker_code": "w-000559", "operation_code": "op-7665838477-037", "operation_category": "215149", "efficiency": 0.9123}, {"worker_code": "w-000559", "operation_code": "op-7665838384-661", "operation_category": "214138", "efficiency": 0.6854}, {"worker_code": "w-000559", "operation_code": "op-7665838370-348", "operation_category": "211117", "efficiency": 0.6955}, {"worker_code": "w-000559", "operation_code": "op-7666758483-303", "operation_category": "216169", "efficiency": 0.636}, {"worker_code": "w-000559", "operation_code": "op-7665838478-107", "operation_category": "245241", "efficiency": 1.1526}], "operation_category_skill_list": [{"worker_code": "w-000559", "operation_category": "201001", "efficiency": 0.8}, {"worker_code": "w-000559", "operation_category": "214138", "efficiency": 1.1328}, {"worker_code": "w-000559", "operation_category": "215149", "efficiency": 0.9054}, {"worker_code": "w-000559", "operation_category": "205048", "efficiency": 0.8769}, {"worker_code": "w-000559", "operation_category": "245241", "efficiency": 1.1454}], "curr_station_list": [{"station_code": "st-1203-20"}]}, {"worker_code": "w-740928", "operation_skill_list": [{"worker_code": "w-740928", "operation_code": "op-7676787976-076", "operation_category": "201001", "efficiency": 0.4993}, {"worker_code": "w-740928", "operation_code": "op-7676787478-074", "operation_category": "206055", "efficiency": 0.7348}, {"worker_code": "w-740928", "operation_code": "op-7666758384-00017", "operation_category": "214133", "efficiency": 1.3965}, {"worker_code": "w-740928", "operation_code": "op-7665836783-586", "operation_category": "204043", "efficiency": 1.1377}, {"worker_code": "w-740928", "operation_code": "op-7665838369-067", "operation_category": "210105", "efficiency": 1.2}, {"worker_code": "w-740928", "operation_code": "op-7665837976-140", "operation_category": "201230", "efficiency": 1.1746}, {"worker_code": "w-740928", "operation_code": "op-7665838384-066", "operation_category": "214138", "efficiency": 1.1718}], "operation_category_skill_list": [{"worker_code": "w-740928", "operation_category": "201001", "efficiency": 0.5651}, {"worker_code": "w-740928", "operation_category": "206055", "efficiency": 0.7348}, {"worker_code": "w-740928", "operation_category": "214138", "efficiency": 1.2186}, {"worker_code": "w-740928", "operation_category": "211119", "efficiency": 0.8046}, {"worker_code": "w-740928", "operation_category": "216169", "efficiency": 0.4082}, {"worker_code": "w-740928", "operation_category": "245241", "efficiency": 1.3018}, {"worker_code": "w-740928", "operation_category": "214133", "efficiency": 1.3965}], "curr_station_list": [{"station_code": "st-1203-17"}]}, {"worker_code": "w-741179", "operation_skill_list": [{"worker_code": "w-741179", "operation_code": "op-7670828383-00004", "operation_category": "213131", "efficiency": 1.2388}, {"worker_code": "w-741179", "operation_code": "op-7670827976-468", "operation_category": "201001", "efficiency": 1.0}, {"worker_code": "w-741179", "operation_code": "op-7666757976-018", "operation_category": "201001", "efficiency": 1.0}, {"worker_code": "w-741179", "operation_code": "op-7676787478-074", "operation_category": "206055", "efficiency": 0.8639}, {"worker_code": "w-741179", "operation_code": "op-7666758384-00017", "operation_category": "214133", "efficiency": 0.738}, {"worker_code": "w-741179", "operation_code": "op-7665838370-414", "operation_category": "211119", "efficiency": 0.9115}, {"worker_code": "w-741179", "operation_code": "op-7665837478-030", "operation_category": "206057", "efficiency": 1.2604}, {"worker_code": "w-741179", "operation_code": "op-7665837478-00010", "operation_category": "206057", "efficiency": 0.923}, {"worker_code": "w-741179", "operation_code": "op-7670827976-554", "operation_category": "201001", "efficiency": 0.8}, {"worker_code": "w-741179", "operation_code": "op-7665838384-00068", "operation_category": "205048", "efficiency": 0.8621}, {"worker_code": "w-741179", "operation_code": "op-7666758383-00004", "operation_category": "213131", "efficiency": 1.2388}], "operation_category_skill_list": [{"worker_code": "w-741179", "operation_category": "216155", "efficiency": 1.0629}, {"worker_code": "w-741179", "operation_category": "201001", "efficiency": 1.4345}, {"worker_code": "w-741179", "operation_category": "206055", "efficiency": 0.8639}, {"worker_code": "w-741179", "operation_category": "214138", "efficiency": 1.1175}, {"worker_code": "w-741179", "operation_category": "206057", "efficiency": 1.2713}, {"worker_code": "w-741179", "operation_category": "213131", "efficiency": 1.2287}, {"worker_code": "w-741179", "operation_category": "214133", "efficiency": 0.7836}, {"worker_code": "w-741179", "operation_category": "208091", "efficiency": 1.0562}, {"worker_code": "w-741179", "operation_category": "206056", "efficiency": 0.8}], "curr_station_list": [{"station_code": "st-1203-1"}]}, {"worker_code": "w-742939", "operation_skill_list": [{"worker_code": "w-742939", "operation_code": "op-7681848167-006", "operation_category": "249219", "efficiency": 1.0243}], "operation_category_skill_list": [], "curr_station_list": [{"station_code": "st-1203-21"}]}, {"worker_code": "w-743676", "operation_skill_list": [{"worker_code": "w-743676", "operation_code": "op-7666758079-228", "operation_category": "221178", "efficiency": 1.0774}, {"worker_code": "w-743676", "operation_code": "op-7666758080-00001", "operation_category": "222179", "efficiency": 1.1633}, {"worker_code": "w-743676", "operation_code": "op-7665838080-416", "operation_category": "222179", "efficiency": 1.0225}, {"worker_code": "w-743676", "operation_code": "op-7670828080-415", "operation_category": "222179", "efficiency": 1.0187}, {"worker_code": "w-743676", "operation_code": "op-7666758080-073", "operation_category": "222179", "efficiency": 1.0134}, {"worker_code": "w-743676", "operation_code": "op-7665838080-420", "operation_category": "222179", "efficiency": 0.9305}, {"worker_code": "w-743676", "operation_code": "op-7670828080-611", "operation_category": "222179", "efficiency": 1.015}, {"worker_code": "w-743676", "operation_code": "op-7665838079-010", "operation_category": "221178", "efficiency": 1.0234}, {"worker_code": "w-743676", "operation_code": "op-7670828079-961", "operation_category": "221178", "efficiency": 1.0147}, {"worker_code": "w-743676", "operation_code": "op-7665838070-00015", "operation_category": "219176", "efficiency": 0.8}, {"worker_code": "w-743676", "operation_code": "op-7677838083-004", "operation_category": "223180", "efficiency": 0.9822}, {"worker_code": "w-743676", "operation_code": "op-7665838079-007", "operation_category": "221178", "efficiency": 1.0257}, {"worker_code": "w-743676", "operation_code": "op-7665838079-379", "operation_category": "221178", "efficiency": 0.8262}, {"worker_code": "w-743676", "operation_code": "op-7665838065-117", "operation_category": "218175", "efficiency": 1.4543}], "operation_category_skill_list": [], "curr_station_list": [{"station_code": "st-20000-69"}]}, {"worker_code": "w-744168", "operation_skill_list": [{"worker_code": "w-744168", "operation_code": "op-7676787976-076", "operation_category": "201001", "efficiency": 0.8203}, {"worker_code": "w-744168", "operation_code": "op-7676787478-145", "operation_category": "206055", "efficiency": 0.7171}, {"worker_code": "w-744168", "operation_code": "op-7676787478-074", "operation_category": "206055", "efficiency": 0.7722}, {"worker_code": "w-744168", "operation_code": "op-7665838478-107", "operation_category": "245241", "efficiency": 0.8}, {"worker_code": "w-744168", "operation_code": "op-7665838384-125", "operation_category": "214138", "efficiency": 0.7118}, {"worker_code": "w-744168", "operation_code": "op-7670827976-554", "operation_category": "201001", "efficiency": 0.7}, {"worker_code": "w-744168", "operation_code": "op-7665837976-140", "operation_category": "201230", "efficiency": 1.1225}, {"worker_code": "w-744168", "operation_code": "op-7665837478-00018", "operation_category": "206056", "efficiency": 0.8768}, {"worker_code": "w-744168", "operation_code": "op-7665838478-091", "operation_category": "245241", "efficiency": 0.8737}], "operation_category_skill_list": [{"worker_code": "w-744168", "operation_category": "213131", "efficiency": 1.0521}, {"worker_code": "w-744168", "operation_category": "201001", "efficiency": 0.9282}, {"worker_code": "w-744168", "operation_category": "215149", "efficiency": 0.584}, {"worker_code": "w-744168", "operation_category": "214138", "efficiency": 0.7118}, {"worker_code": "w-744168", "operation_category": "210110", "efficiency": 0.4698}, {"worker_code": "w-744168", "operation_category": "206057", "efficiency": 0.8}, {"worker_code": "w-744168", "operation_category": "214133", "efficiency": 0.8}, {"worker_code": "w-744168", "operation_category": "204043", "efficiency": 0.7725}, {"worker_code": "w-744168", "operation_category": "211119", "efficiency": 0.7754}, {"worker_code": "w-744168", "operation_category": "216169", "efficiency": 0.8766}, {"worker_code": "w-744168", "operation_category": "223180", "efficiency": 1.0836}, {"worker_code": "w-744168", "operation_category": "205048", "efficiency": 0.9}], "curr_station_list": [{"station_code": "st-1203-13"}]}, {"worker_code": "w-744413", "operation_skill_list": [{"worker_code": "w-744413", "operation_code": "op-7670827976-468", "operation_category": "201001", "efficiency": 0.8288}, {"worker_code": "w-744413", "operation_code": "op-7676787976-076", "operation_category": "201001", "efficiency": 0.8647}, {"worker_code": "w-744413", "operation_code": "op-7666757976-018", "operation_category": "201001", "efficiency": 0.8297}, {"worker_code": "w-744413", "operation_code": "op-7665837478-030", "operation_category": "206057", "efficiency": 1.1}, {"worker_code": "w-744413", "operation_code": "op-7665837976-415", "operation_category": "201001", "efficiency": 0.8349}, {"worker_code": "w-744413", "operation_code": "op-7670827976-554", "operation_category": "201001", "efficiency": 0.8297}, {"worker_code": "w-744413", "operation_code": "op-7666757976-140", "operation_category": "201001", "efficiency": 0.844}, {"worker_code": "w-744413", "operation_code": "op-7665837976-00004", "operation_category": "201001", "efficiency": 0.8398}, {"worker_code": "w-744413", "operation_code": "op-7666757976-132", "operation_category": "201001", "efficiency": 0.8349}, {"worker_code": "w-744413", "operation_code": "op-7665837976-029", "operation_category": "201001", "efficiency": 0.9092}, {"worker_code": "w-744413", "operation_code": "op-7666757976-037", "operation_category": "201001", "efficiency": 0.9357}], "operation_category_skill_list": [{"worker_code": "w-744413", "operation_category": "206057", "efficiency": 1.1}, {"worker_code": "w-744413", "operation_category": "201001", "efficiency": 0.9341}, {"worker_code": "w-744413", "operation_category": "205048", "efficiency": 0.8}], "curr_station_list": [{"station_code": "st-1203-7"}]}, {"worker_code": "w-744417", "operation_skill_list": [{"worker_code": "w-744417", "operation_code": "op-7665838483-115", "operation_category": "216155", "efficiency": 1.2699}, {"worker_code": "w-744417", "operation_code": "op-7665838477-037", "operation_category": "215149", "efficiency": 0.7}, {"worker_code": "w-744417", "operation_code": "op-7665838369-345", "operation_category": "210110", "efficiency": 0.85}, {"worker_code": "w-744417", "operation_code": "op-7666758384-00017", "operation_category": "214133", "efficiency": 1.0}, {"worker_code": "w-744417", "operation_code": "op-7665838477-156", "operation_category": "215149", "efficiency": 0.849}, {"worker_code": "w-744417", "operation_code": "op-7665838283-779", "operation_category": "208091", "efficiency": 0.8578}, {"worker_code": "w-744417", "operation_code": "op-7665838477-021", "operation_category": "215149", "efficiency": 1.5374}], "operation_category_skill_list": [{"worker_code": "w-744417", "operation_category": "201001", "efficiency": 0.7756}, {"worker_code": "w-744417", "operation_category": "214138", "efficiency": 1.126}, {"worker_code": "w-744417", "operation_category": "206057", "efficiency": 1.111}, {"worker_code": "w-744417", "operation_category": "204043", "efficiency": 0.9}, {"worker_code": "w-744417", "operation_category": "216169", "efficiency": 1.1387}, {"worker_code": "w-744417", "operation_category": "214133", "efficiency": 1.1133}, {"worker_code": "w-744417", "operation_category": "205048", "efficiency": 0.8}, {"worker_code": "w-744417", "operation_category": "206056", "efficiency": 0.8}], "curr_station_list": [{"station_code": "st-1203-6"}]}, {"worker_code": "w-745473", "operation_skill_list": [{"worker_code": "w-745473", "operation_code": "op-7665838370-145", "operation_category": "211120", "efficiency": 0.9706}, {"worker_code": "w-745473", "operation_code": "op-7665836584-144", "operation_category": "202003", "efficiency": 1.0129}, {"worker_code": "w-745473", "operation_code": "op-7665838384-425", "operation_category": "214138", "efficiency": 0.8408}, {"worker_code": "w-745473", "operation_code": "op-7665837976-421", "operation_category": "201001", "efficiency": 0.8331}, {"worker_code": "w-745473", "operation_code": "op-7665838283-196", "operation_category": "208069", "efficiency": 0.9616}, {"worker_code": "w-745473", "operation_code": "op-7665838369-071", "operation_category": "210115", "efficiency": 1.116}], "operation_category_skill_list": [{"worker_code": "w-745473", "operation_category": "201001", "efficiency": 0.9482}, {"worker_code": "w-745473", "operation_category": "206055", "efficiency": 0.8785}, {"worker_code": "w-745473", "operation_category": "214138", "efficiency": 1.0705}, {"worker_code": "w-745473", "operation_category": "206057", "efficiency": 0.8664}, {"worker_code": "w-745473", "operation_category": "214133", "efficiency": 0.8}, {"worker_code": "w-745473", "operation_category": "204043", "efficiency": 1.0364}, {"worker_code": "w-745473", "operation_category": "216169", "efficiency": 0.8}, {"worker_code": "w-745473", "operation_category": "205048", "efficiency": 0.8125}], "curr_station_list": [{"station_code": "st-1203-15"}]}, {"worker_code": "w-745703", "operation_skill_list": [{"worker_code": "w-745703", "operation_code": "op-7676787976-076", "operation_category": "201001", "efficiency": 0.8}, {"worker_code": "w-745703", "operation_code": "op-7676787478-145", "operation_category": "206055", "efficiency": 0.6641}, {"worker_code": "w-745703", "operation_code": "op-7676787478-074", "operation_category": "206055", "efficiency": 0.8}, {"worker_code": "w-745703", "operation_code": "op-7666757478-300", "operation_category": "206057", "efficiency": 0.9388}, {"worker_code": "w-745703", "operation_code": "op-7666758384-00017", "operation_category": "214133", "efficiency": 0.8}, {"worker_code": "w-745703", "operation_code": "op-7665837976-421", "operation_category": "201001", "efficiency": 0.6614}, {"worker_code": "w-745703", "operation_code": "op-7683767478-021", "operation_category": "206057", "efficiency": 0.9415}, {"worker_code": "w-745703", "operation_code": "op-7666758383-120", "operation_category": "213131", "efficiency": 0.9394}, {"worker_code": "w-745703", "operation_code": "op-7665837478-030", "operation_category": "206057", "efficiency": 0.9372}, {"worker_code": "w-745703", "operation_code": "op-7670828384-070", "operation_category": "214133", "efficiency": 0.9424}], "operation_category_skill_list": [{"worker_code": "w-745703", "operation_category": "213131", "efficiency": 0.9377}, {"worker_code": "w-745703", "operation_category": "201001", "efficiency": 0.6614}, {"worker_code": "w-745703", "operation_category": "215149", "efficiency": 1.0003}, {"worker_code": "w-745703", "operation_category": "214138", "efficiency": 0.7694}, {"worker_code": "w-745703", "operation_category": "204043", "efficiency": 0.8}, {"worker_code": "w-745703", "operation_category": "211119", "efficiency": 0.8}, {"worker_code": "w-745703", "operation_category": "216169", "efficiency": 0.7631}, {"worker_code": "w-745703", "operation_category": "208069", "efficiency": 1.0513}, {"worker_code": "w-745703", "operation_category": "206057", "efficiency": 0.921}], "curr_station_list": []}], "process_list": [{"operation": "op-7670828383-00004", "operation_number": 200020, "part_code": "BJ12", "operation_category": "213131", "machine_type": "m-688067-01", "machine_type_2": "A", "standard_oper_time": 79.848, "fixed_station_code": "", "fixed_worker_code": ""}, {"operation": "op-7665838384-00068", "operation_number": 200030, "part_code": "BJ07", "operation_category": "205048", "machine_type": "m-688067-01", "machine_type_2": "A", "standard_oper_time": 54.864, "fixed_station_code": "", "fixed_worker_code": ""}, {"operation": "op-7666758383-00004", "operation_number": 200040, "part_code": "BJ12", "operation_category": "213131", "machine_type": "m-688067-01", "machine_type_2": "A", "standard_oper_time": 79.848, "fixed_station_code": "", "fixed_worker_code": ""}, {"operation": "op-7665837478-00010", "operation_number": 200070, "part_code": "BJ07", "operation_category": "206057", "machine_type": "m-688067-01", "machine_type_2": "A", "standard_oper_time": 154.944, "fixed_station_code": "", "fixed_worker_code": ""}, {"operation": "op-7666758384-00017", "operation_number": 200080, "part_code": "BJ12", "operation_category": "214133", "machine_type": "m-688067-01", "machine_type_2": "A", "standard_oper_time": 16.56, "fixed_station_code": "", "fixed_worker_code": ""}, {"operation": "op-7665838370-414", "operation_number": 200090, "part_code": "BJ07", "operation_category": "211119", "machine_type": "m-688067-01", "machine_type_2": "A", "standard_oper_time": 116.208, "fixed_station_code": "", "fixed_worker_code": ""}, {"operation": "op-7676787478-074", "operation_number": 200100, "part_code": "BJ07", "operation_category": "206055", "machine_type": "m-688067-01", "machine_type_2": "A", "standard_oper_time": 56.232, "fixed_station_code": "", "fixed_worker_code": ""}, {"operation": "op-7670828384-070", "operation_number": 300010, "part_code": "BJ13", "operation_category": "214133", "machine_type": "m-688067-01", "machine_type_2": "A", "standard_oper_time": 18.215999999999998, "fixed_station_code": "", "fixed_worker_code": ""}, {"operation": "op-7683767478-021", "operation_number": 300020, "part_code": "BJ13", "operation_category": "206057", "machine_type": "m-688067-01", "machine_type_2": "A", "standard_oper_time": 37.944, "fixed_station_code": "", "fixed_worker_code": ""}, {"operation": "op-7666758383-120", "operation_number": 300030, "part_code": "BJ13", "operation_category": "213131", "machine_type": "m-688067-01", "machine_type_2": "A", "standard_oper_time": 105.55199999999999, "fixed_station_code": "", "fixed_worker_code": ""}, {"operation": "op-7665837478-030", "operation_number": 300050, "part_code": "BJ07", "operation_category": "206057", "machine_type": "m-688067-01", "machine_type_2": "A", "standard_oper_time": 91.008, "fixed_station_code": "", "fixed_worker_code": ""}, {"operation": "op-7666757478-300", "operation_number": 300060, "part_code": "BJ13", "operation_category": "206057", "machine_type": "m-688067-01", "machine_type_2": "A", "standard_oper_time": 63.504, "fixed_station_code": "", "fixed_worker_code": ""}, {"operation": "op-7676787976-076", "operation_number": 300070, "part_code": "BJ07", "operation_category": "201001", "machine_type": "m-756667-01", "machine_type_2": "A", "standard_oper_time": 19.98, "fixed_station_code": "", "fixed_worker_code": ""}, {"operation": "op-7665837976-415", "operation_number": 300080, "part_code": "BJ07", "operation_category": "201001", "machine_type": "m-756667-01", "machine_type_2": "A", "standard_oper_time": 31.44, "fixed_station_code": "", "fixed_worker_code": ""}, {"operation": "op-7665837976-029", "operation_number": 300090, "part_code": "BJ07", "operation_category": "201001", "machine_type": "m-756667-01", "machine_type_2": "A", "standard_oper_time": 57.12, "fixed_station_code": "", "fixed_worker_code": ""}, {"operation": "op-7665837976-00004", "operation_number": 300100, "part_code": "BJ07", "operation_category": "201001", "machine_type": "m-756667-01", "machine_type_2": "A", "standard_oper_time": 70.86, "fixed_station_code": "", "fixed_worker_code": ""}, {"operation": "op-7670827976-468", "operation_number": 300110, "part_code": "BJ13", "operation_category": "201001", "machine_type": "m-756667-01", "machine_type_2": "A", "standard_oper_time": 32.04, "fixed_station_code": "", "fixed_worker_code": ""}, {"operation": "op-7670827976-554", "operation_number": 300120, "part_code": "BJ12", "operation_category": "201001", "machine_type": "m-756667-01", "machine_type_2": "A", "standard_oper_time": 34.62, "fixed_station_code": "", "fixed_worker_code": ""}, {"operation": "op-7666757976-018", "operation_number": 300130, "part_code": "BJ12", "operation_category": "201001", "machine_type": "m-756667-01", "machine_type_2": "A", "standard_oper_time": 34.62, "fixed_station_code": "", "fixed_worker_code": ""}, {"operation": "op-7666757976-132", "operation_number": 300140, "part_code": "BJ13", "operation_category": "201001", "machine_type": "m-756667-01", "machine_type_2": "A", "standard_oper_time": 31.44, "fixed_station_code": "", "fixed_worker_code": ""}, {"operation": "op-7666757976-140", "operation_number": 300150, "part_code": "BJ13", "operation_category": "201001", "machine_type": "m-756667-01", "machine_type_2": "A", "standard_oper_time": 62.46, "fixed_station_code": "", "fixed_worker_code": ""}, {"operation": "op-7666757976-037", "operation_number": 300160, "part_code": "BJ12", "operation_category": "201001", "machine_type": "m-756667-01", "machine_type_2": "A", "standard_oper_time": 24.3, "fixed_station_code": "", "fixed_worker_code": ""}, {"operation": "op-7670828080-611", "operation_number": 300170, "part_code": "BJ13", "operation_category": "222179", "machine_type": "m-848490-01", "machine_type_2": "A", "standard_oper_time": 18.24, "fixed_station_code": "", "fixed_worker_code": ""}, {"operation": "op-7670828079-961", "operation_number": 300180, "part_code": "BJ12", "operation_category": "221178", "machine_type": "m-848490-01", "machine_type_2": "A", "standard_oper_time": 18.0, "fixed_station_code": "", "fixed_worker_code": ""}, {"operation": "op-7670828080-415", "operation_number": 300190, "part_code": "BJ13", "operation_category": "222179", "machine_type": "m-848490-01", "machine_type_2": "A", "standard_oper_time": 18.84, "fixed_station_code": "", "fixed_worker_code": ""}, {"operation": "op-7666758080-00001", "operation_number": 300200, "part_code": "BJ12", "operation_category": "222179", "machine_type": "m-848490-01", "machine_type_2": "A", "standard_oper_time": 14.64, "fixed_station_code": "", "fixed_worker_code": ""}, {"operation": "op-7666758079-228", "operation_number": 300210, "part_code": "BJ13", "operation_category": "221178", "machine_type": "m-848490-01", "machine_type_2": "A", "standard_oper_time": 14.58, "fixed_station_code": "", "fixed_worker_code": ""}, {"operation": "op-7666758080-073", "operation_number": 300220, "part_code": "BJ13", "operation_category": "222179", "machine_type": "m-848490-01", "machine_type_2": "A", "standard_oper_time": 14.64, "fixed_station_code": "", "fixed_worker_code": ""}, {"operation": "op-7677838083-004", "operation_number": 300230, "part_code": "BJ10", "operation_category": "223180", "machine_type": "m-848490-01", "machine_type_2": "A", "standard_oper_time": 15.9, "fixed_station_code": "", "fixed_worker_code": ""}, {"operation": "op-7665838079-010", "operation_number": 300300, "part_code": "BJ07", "operation_category": "221178", "machine_type": "m-848490-01", "machine_type_2": "A", "standard_oper_time": 31.44, "fixed_station_code": "", "fixed_worker_code": ""}, {"operation": "op-7665838080-416", "operation_number": 300310, "part_code": "BJ07", "operation_category": "222179", "machine_type": "m-848490-01", "machine_type_2": "A", "standard_oper_time": 32.46, "fixed_station_code": "", "fixed_worker_code": ""}, {"operation": "op-7665838079-007", "operation_number": 300320, "part_code": "BJ07", "operation_category": "221178", "machine_type": "m-848490-01", "machine_type_2": "A", "standard_oper_time": 34.2, "fixed_station_code": "", "fixed_worker_code": ""}, {"operation": "op-7665838369-345", "operation_number": 300330, "part_code": "BJ07", "operation_category": "210110", "machine_type": "m-688067-01", "machine_type_2": "A", "standard_oper_time": 241.92, "fixed_station_code": "", "fixed_worker_code": ""}, {"operation": "op-7665838477-156", "operation_number": 300340, "part_code": "BJ07", "operation_category": "215149", "machine_type": "m-6867-001", "machine_type_2": "A", "standard_oper_time": 78.48, "fixed_station_code": "", "fixed_worker_code": ""}, {"operation": "op-7665838079-379", "operation_number": 300350, "part_code": "BJ07", "operation_category": "221178", "machine_type": "m-848490-01", "machine_type_2": "A", "standard_oper_time": 55.86, "fixed_station_code": "", "fixed_worker_code": ""}, {"operation": "op-7665838283-779", "operation_number": 300360, "part_code": "BJ07", "operation_category": "208091", "machine_type": "m-688067-01", "machine_type_2": "A", "standard_oper_time": 108.57600000000001, "fixed_station_code": "", "fixed_worker_code": ""}, {"operation": "op-7665838477-021", "operation_number": 300370, "part_code": "BJ07", "operation_category": "215149", "machine_type": "m-6867-001", "machine_type_2": "A", "standard_oper_time": 28.656, "fixed_station_code": "", "fixed_worker_code": ""}, {"operation": "op-7665838483-115", "operation_number": 300380, "part_code": "BJ07", "operation_category": "216155", "machine_type": "m-688067-01", "machine_type_2": "A", "standard_oper_time": 60.408, "fixed_station_code": "", "fixed_worker_code": ""}, {"operation": "op-7665838070-00015", "operation_number": 300390, "part_code": "BJ07", "operation_category": "219176", "machine_type": "m-848490-01", "machine_type_2": "A", "standard_oper_time": 20.64, "fixed_station_code": "", "fixed_worker_code": ""}, {"operation": "op-7665838384-066", "operation_number": 300400, "part_code": "BJ07", "operation_category": "214138", "machine_type": "m-688067-01", "machine_type_2": "A", "standard_oper_time": 164.016, "fixed_station_code": "", "fixed_worker_code": ""}, {"operation": "op-7665838369-067", "operation_number": 300410, "part_code": "BJ07", "operation_category": "210105", "machine_type": "m-688067-01", "machine_type_2": "A", "standard_oper_time": 377.916, "fixed_station_code": "", "fixed_worker_code": ""}, {"operation": "op-7665837976-140", "operation_number": 300420, "part_code": "BJ07", "operation_category": "201230", "machine_type": "m-756667-01", "machine_type_2": "A", "standard_oper_time": 95.04, "fixed_station_code": "", "fixed_worker_code": ""}, {"operation": "op-7665836783-586", "operation_number": 300425, "part_code": "BJ07", "operation_category": "204043", "machine_type": "m-688067-01", "machine_type_2": "A", "standard_oper_time": 62.58, "fixed_station_code": "", "fixed_worker_code": ""}, {"operation": "op-7665838478-091", "operation_number": 300430, "part_code": "BJ07", "operation_category": "245241", "machine_type": "m-8371-001", "machine_type_2": "A", "standard_oper_time": 90.66, "fixed_station_code": "", "fixed_worker_code": ""}, {"operation": "op-7665838065-117", "operation_number": 300440, "part_code": "BJ07", "operation_category": "218175", "machine_type": "m-848490-01", "machine_type_2": "A", "standard_oper_time": 35.28, "fixed_station_code": "", "fixed_worker_code": ""}, {"operation": "op-7665838384-125", "operation_number": 300450, "part_code": "BJ07", "operation_category": "214138", "machine_type": "m-688067-01", "machine_type_2": "A", "standard_oper_time": 153.35999999999999, "fixed_station_code": "", "fixed_worker_code": ""}, {"operation": "op-7665837478-00018", "operation_number": 300460, "part_code": "BJ07", "operation_category": "206056", "machine_type": "m-688067-01", "machine_type_2": "A", "standard_oper_time": 221.184, "fixed_station_code": "", "fixed_worker_code": ""}, {"operation": "op-7676787478-145", "operation_number": 300470, "part_code": "BJ07", "operation_category": "206055", "machine_type": "m-688067-01", "machine_type_2": "A", "standard_oper_time": 122.1, "fixed_station_code": "", "fixed_worker_code": ""}, {"operation": "op-7665837976-421", "operation_number": 300480, "part_code": "BJ07", "operation_category": "201001", "machine_type": "m-756667-01", "machine_type_2": "A", "standard_oper_time": 73.02, "fixed_station_code": "", "fixed_worker_code": ""}, {"operation": "op-7665838080-420", "operation_number": 300490, "part_code": "BJ07", "operation_category": "222179", "machine_type": "m-848490-01", "machine_type_2": "A", "standard_oper_time": 46.86, "fixed_station_code": "", "fixed_worker_code": ""}, {"operation": "op-7665838369-071", "operation_number": 300500, "part_code": "BJ07", "operation_category": "210115", "machine_type": "m-688067-01", "machine_type_2": "A", "standard_oper_time": 185.4, "fixed_station_code": "", "fixed_worker_code": ""}, {"operation": "op-7665836584-144", "operation_number": 300510, "part_code": "BJ07", "operation_category": "202003", "machine_type": "m-688067-01", "machine_type_2": "A", "standard_oper_time": 52.62, "fixed_station_code": "", "fixed_worker_code": ""}, {"operation": "op-7665838370-145", "operation_number": 300520, "part_code": "BJ07", "operation_category": "211120", "machine_type": "m-688067-01", "machine_type_2": "A", "standard_oper_time": 167.04, "fixed_station_code": "", "fixed_worker_code": ""}, {"operation": "op-7665838283-196", "operation_number": 300530, "part_code": "BJ07", "operation_category": "208069", "machine_type": "m-688067-01", "machine_type_2": "A", "standard_oper_time": 57.9, "fixed_station_code": "", "fixed_worker_code": ""}, {"operation": "op-7665838384-425", "operation_number": 300550, "part_code": "BJ07", "operation_category": "214138", "machine_type": "m-688067-01", "machine_type_2": "A", "standard_oper_time": 48.78, "fixed_station_code": "", "fixed_worker_code": ""}, {"operation": "op-7665838384-661", "operation_number": 300560, "part_code": "BJ07", "operation_category": "214138", "machine_type": "m-688067-01", "machine_type_2": "A", "standard_oper_time": 57.96, "fixed_station_code": "", "fixed_worker_code": ""}, {"operation": "op-7665838478-107", "operation_number": 300570, "part_code": "BJ07", "operation_category": "245241", "machine_type": "m-8371-001", "machine_type_2": "A", "standard_oper_time": 40.98, "fixed_station_code": "", "fixed_worker_code": ""}, {"operation": "op-7665838477-037", "operation_number": 300580, "part_code": "BJ07", "operation_category": "215149", "machine_type": "m-6867-001", "machine_type_2": "A", "standard_oper_time": 20.52, "fixed_station_code": "", "fixed_worker_code": ""}, {"operation": "op-7665838283-425", "operation_number": 300590, "part_code": "BJ07", "operation_category": "208085", "machine_type": "m-688067-01", "machine_type_2": "A", "standard_oper_time": 45.78, "fixed_station_code": "", "fixed_worker_code": ""}, {"operation": "op-7665838366-00012", "operation_number": 300600, "part_code": "BJ07", "operation_category": "209235", "machine_type": "m-688067-01", "machine_type_2": "A", "standard_oper_time": 139.32, "fixed_station_code": "", "fixed_worker_code": ""}, {"operation": "op-7665838370-348", "operation_number": 300610, "part_code": "BJ07", "operation_category": "211117", "machine_type": "m-688067-01", "machine_type_2": "A", "standard_oper_time": 118.29599999999999, "fixed_station_code": "", "fixed_worker_code": ""}, {"operation": "op-7666758483-303", "operation_number": 300620, "part_code": "BJ07", "operation_category": "216169", "machine_type": "m-688067-01", "machine_type_2": "A", "standard_oper_time": 34.199999999999996, "fixed_station_code": "", "fixed_worker_code": ""}, {"operation": "op-7681848167-006", "operation_number": 300630, "part_code": "BJ07", "operation_category": "249219", "machine_type": "m-748990-01", "machine_type_2": "A", "standard_oper_time": 120.0, "fixed_station_code": "st-1203-21", "fixed_worker_code": "w-742939"}], "machine_list": [{"machine_type": "m-838067-02", "is_mono": false, "is_movable": true, "is_machine_needed": true}, {"machine_type": "m-688067-02", "is_mono": false, "is_movable": true, "is_machine_needed": true}, {"machine_type": "m-829067-01", "is_mono": false, "is_movable": true, "is_machine_needed": true}, {"machine_type": "m-688067-03", "is_mono": false, "is_movable": true, "is_machine_needed": true}, {"machine_type": "m-906877-01", "is_mono": true, "is_movable": true, "is_machine_needed": true}, {"machine_type": "m-847467-03", "is_mono": false, "is_movable": true, "is_machine_needed": true}, {"machine_type": "m-847467-01", "is_mono": false, "is_movable": true, "is_machine_needed": true}, {"machine_type": "m-847467-02", "is_mono": false, "is_movable": true, "is_machine_needed": true}, {"machine_type": "m-687675-01", "is_mono": false, "is_movable": true, "is_machine_needed": true}, {"machine_type": "m-777467-01", "is_mono": false, "is_movable": true, "is_machine_needed": true}, {"machine_type": "m-688467-01", "is_mono": false, "is_movable": true, "is_machine_needed": true}, {"machine_type": "m-908867-02", "is_mono": false, "is_movable": true, "is_machine_needed": true}, {"machine_type": "m-908867-01", "is_mono": false, "is_movable": true, "is_machine_needed": true}, {"machine_type": "m-829067-02", "is_mono": false, "is_movable": true, "is_machine_needed": true}, {"machine_type": "m-887274-01", "is_mono": true, "is_movable": true, "is_machine_needed": true}, {"machine_type": "m-908474-01", "is_mono": true, "is_movable": false, "is_machine_needed": true}, {"machine_type": "m-906690-01", "is_mono": true, "is_movable": true, "is_machine_needed": true}, {"machine_type": "m-837770-01", "is_mono": true, "is_movable": false, "is_machine_needed": true}, {"machine_type": "m-688367-01", "is_mono": false, "is_movable": true, "is_machine_needed": true}, {"machine_type": "m-888067-01", "is_mono": false, "is_movable": true, "is_machine_needed": true}, {"machine_type": "m-756667-04", "is_mono": false, "is_movable": true, "is_machine_needed": true}, {"machine_type": "m-667567-01", "is_mono": true, "is_movable": true, "is_machine_needed": true}, {"machine_type": "m-688067-01", "is_mono": false, "is_movable": true, "is_machine_needed": true}, {"machine_type": "m-687584-01", "is_mono": false, "is_movable": true, "is_machine_needed": true}, {"machine_type": "m-838067-01", "is_mono": false, "is_movable": true, "is_machine_needed": true}, {"machine_type": "m-6867-001", "is_mono": false, "is_movable": true, "is_machine_needed": true}, {"machine_type": "m-756667-01", "is_mono": false, "is_movable": true, "is_machine_needed": true}, {"machine_type": "m-756667-02", "is_mono": false, "is_movable": true, "is_machine_needed": true}, {"machine_type": "m-756667-03", "is_mono": false, "is_movable": true, "is_machine_needed": true}, {"machine_type": "m-688376-01", "is_mono": false, "is_movable": true, "is_machine_needed": true}, {"machine_type": "m-906674-01", "is_mono": false, "is_movable": true, "is_machine_needed": true}, {"machine_type": "m-686867-01", "is_mono": false, "is_movable": true, "is_machine_needed": true}, {"machine_type": "m-687766-01", "is_mono": true, "is_movable": true, "is_machine_needed": true}, {"machine_type": "m-838376-01", "is_mono": false, "is_movable": true, "is_machine_needed": true}, {"machine_type": "m-688067-05", "is_mono": false, "is_movable": true, "is_machine_needed": true}, {"machine_type": "m-687584-02", "is_mono": false, "is_movable": true, "is_machine_needed": true}, {"machine_type": "m-688067-09", "is_mono": false, "is_movable": true, "is_machine_needed": true}, {"machine_type": "m-756874-01", "is_mono": false, "is_movable": true, "is_machine_needed": true}, {"machine_type": "m-829067-03", "is_mono": false, "is_movable": true, "is_machine_needed": true}, {"machine_type": "m-7567-002", "is_mono": false, "is_movable": true, "is_machine_needed": true}, {"machine_type": "m-7567-001", "is_mono": false, "is_movable": true, "is_machine_needed": true}, {"machine_type": "m-808967-01", "is_mono": false, "is_movable": true, "is_machine_needed": true}, {"machine_type": "m-708967-01", "is_mono": false, "is_movable": true, "is_machine_needed": true}, {"machine_type": "m-687567-01", "is_mono": true, "is_movable": false, "is_machine_needed": true}, {"machine_type": "m-689067-01", "is_mono": false, "is_movable": true, "is_machine_needed": true}, {"machine_type": "m-677567-01", "is_mono": false, "is_movable": true, "is_machine_needed": true}, {"machine_type": "m-837275-01", "is_mono": false, "is_movable": true, "is_machine_needed": true}, {"machine_type": "m-6890-001", "is_mono": false, "is_movable": true, "is_machine_needed": true}, {"machine_type": "m-686875-01", "is_mono": false, "is_movable": true, "is_machine_needed": true}, {"machine_type": "m-827467-01", "is_mono": false, "is_movable": true, "is_machine_needed": true}, {"machine_type": "m-756967-01", "is_mono": false, "is_movable": true, "is_machine_needed": true}, {"machine_type": "m-747767-01", "is_mono": false, "is_movable": true, "is_machine_needed": true}, {"machine_type": "m-688869-01", "is_mono": false, "is_movable": true, "is_machine_needed": true}, {"machine_type": "m-8370-001", "is_mono": true, "is_movable": true, "is_machine_needed": true}, {"machine_type": "m-848490-01", "is_mono": true, "is_movable": false, "is_machine_needed": true}, {"machine_type": "m-837771-01", "is_mono": true, "is_movable": true, "is_machine_needed": true}, {"machine_type": "m-8371-001", "is_mono": false, "is_movable": true, "is_machine_needed": false}, {"machine_type": "m-9074-001", "is_mono": false, "is_movable": true, "is_machine_needed": true}, {"machine_type": "m-748990-01", "is_mono": true, "is_movable": false, "is_machine_needed": true}, {"machine_type": "m-848468-01", "is_mono": true, "is_movable": false, "is_machine_needed": true}, {"machine_type": "m-677574-01", "is_mono": true, "is_movable": false, "is_machine_needed": true}, {"machine_type": "m-8878-001", "is_mono": false, "is_movable": true, "is_machine_needed": false}, {"machine_type": "m-688969-01", "is_mono": true, "is_movable": true, "is_machine_needed": true}, {"machine_type": "m-676684-01", "is_mono": false, "is_movable": true, "is_machine_needed": true}, {"machine_type": "m-6774-01", "is_mono": false, "is_movable": true, "is_machine_needed": true}, {"machine_type": "m-6780-01", "is_mono": false, "is_movable": true, "is_machine_needed": true}, {"machine_type": "m-678084-01", "is_mono": false, "is_movable": true, "is_machine_needed": true}, {"machine_type": "m-686667-01", "is_mono": false, "is_movable": false, "is_machine_needed": true}, {"machine_type": "m-6867-002", "is_mono": false, "is_movable": true, "is_machine_needed": true}, {"machine_type": "m-6867-01", "is_mono": false, "is_movable": true, "is_machine_needed": true}, {"machine_type": "m-687574-01", "is_mono": false, "is_movable": true, "is_machine_needed": true}, {"machine_type": "m-688067-01S01034", "is_mono": false, "is_movable": true, "is_machine_needed": true}, {"machine_type": "m-688067-04", "is_mono": false, "is_movable": true, "is_machine_needed": true}, {"machine_type": "m-688067-06", "is_mono": false, "is_movable": true, "is_machine_needed": true}, {"machine_type": "m-688067-07", "is_mono": false, "is_movable": true, "is_machine_needed": true}, {"machine_type": "m-688067-08", "is_mono": false, "is_movable": true, "is_machine_needed": true}, {"machine_type": "m-688067-10", "is_mono": false, "is_movable": true, "is_machine_needed": true}, {"machine_type": "m-6883-01", "is_mono": false, "is_movable": true, "is_machine_needed": true}, {"machine_type": "m-688976-01", "is_mono": false, "is_movable": true, "is_machine_needed": true}, {"machine_type": "m-708074-01", "is_mono": false, "is_movable": true, "is_machine_needed": true}, {"machine_type": "m-708074-02", "is_mono": false, "is_movable": true, "is_machine_needed": true}, {"machine_type": "m-708074-03", "is_mono": false, "is_movable": true, "is_machine_needed": true}, {"machine_type": "m-7567-003", "is_mono": false, "is_movable": true, "is_machine_needed": true}, {"machine_type": "m-7666-01", "is_mono": false, "is_movable": true, "is_machine_needed": true}, {"machine_type": "m-7680-01", "is_mono": false, "is_movable": true, "is_machine_needed": true}, {"machine_type": "m-7772-001", "is_mono": false, "is_movable": true, "is_machine_needed": true}, {"machine_type": "m-7772-003", "is_mono": false, "is_movable": true, "is_machine_needed": true}, {"machine_type": "m-778484-01", "is_mono": false, "is_movable": true, "is_machine_needed": true}, {"machine_type": "m-8067-001", "is_mono": false, "is_movable": true, "is_machine_needed": true}, {"machine_type": "m-8080-01", "is_mono": false, "is_movable": true, "is_machine_needed": true}, {"machine_type": "m-8190-0042", "is_mono": false, "is_movable": true, "is_machine_needed": true}, {"machine_type": "m-828174-01", "is_mono": false, "is_movable": true, "is_machine_needed": true}, {"machine_type": "m-829067-04", "is_mono": false, "is_movable": true, "is_machine_needed": true}, {"machine_type": "m-8371-01", "is_mono": false, "is_movable": true, "is_machine_needed": true}, {"machine_type": "m-838976-01", "is_mono": false, "is_movable": true, "is_machine_needed": true}, {"machine_type": "m-849084-01", "is_mono": false, "is_movable": true, "is_machine_needed": true}, {"machine_type": "m-8788-001", "is_mono": false, "is_movable": true, "is_machine_needed": true}, {"machine_type": "m-9080-01", "is_mono": false, "is_movable": true, "is_machine_needed": true}, {"machine_type": "m-748990-", "is_mono": false, "is_movable": true, "is_machine_needed": true}, {"machine_type": "m-7772-004", "is_mono": false, "is_movable": true, "is_machine_needed": true}, {"machine_type": "m-7772-024", "is_mono": false, "is_movable": true, "is_machine_needed": true}, {"machine_type": "m-7772-025", "is_mono": false, "is_movable": true, "is_machine_needed": true}, {"machine_type": "m-7772-026", "is_mono": false, "is_movable": true, "is_machine_needed": true}, {"machine_type": "m-838374-01", "is_mono": false, "is_movable": true, "is_machine_needed": true}, {"machine_type": "m-907767-01", "is_mono": false, "is_movable": true, "is_machine_needed": true}, {"machine_type": "m-847467-04", "is_mono": false, "is_movable": true, "is_machine_needed": true}], "station_list": [{"station_code": "st-1203-1", "line_number": 1, "curr_machine_list": [], "neighbor_station_list": [{"station_code": "st-1203-2"}]}, {"station_code": "st-1203-10", "line_number": 10, "curr_machine_list": [], "neighbor_station_list": [{"station_code": "st-1203-12"}, {"station_code": "st-1203-9"}]}, {"station_code": "st-1203-12", "line_number": 12, "curr_machine_list": [], "neighbor_station_list": [{"station_code": "st-1203-9"}, {"station_code": "st-1203-10"}, {"station_code": "st-1203-13"}, {"station_code": "st-1203-7"}, {"station_code": "st-1203-8"}, {"station_code": "st-1203-14"}]}, {"station_code": "st-1203-13", "line_number": 13, "curr_machine_list": [], "neighbor_station_list": [{"station_code": "st-1203-8"}, {"station_code": "st-1203-9"}, {"station_code": "st-1203-12"}, {"station_code": "st-1203-14"}, {"station_code": "st-1203-6"}, {"station_code": "st-1203-7"}, {"station_code": "st-1203-15"}]}, {"station_code": "st-1203-14", "line_number": 14, "curr_machine_list": [], "neighbor_station_list": [{"station_code": "st-1203-7"}, {"station_code": "st-1203-8"}, {"station_code": "st-1203-9"}, {"station_code": "st-1203-13"}, {"station_code": "st-1203-15"}, {"station_code": "st-1203-6"}, {"station_code": "st-1203-12"}, {"station_code": "st-1203-16"}]}, {"station_code": "st-1203-15", "line_number": 15, "curr_machine_list": [], "neighbor_station_list": [{"station_code": "st-1203-6"}, {"station_code": "st-1203-7"}, {"station_code": "st-1203-8"}, {"station_code": "st-1203-14"}, {"station_code": "st-1203-16"}, {"station_code": "st-1203-13"}, {"station_code": "st-1203-17"}]}, {"station_code": "st-1203-16", "line_number": 16, "curr_machine_list": [], "neighbor_station_list": [{"station_code": "st-1203-6"}, {"station_code": "st-1203-7"}, {"station_code": "st-1203-15"}, {"station_code": "st-1203-17"}, {"station_code": "st-1203-5"}, {"station_code": "st-1203-14"}, {"station_code": "st-1203-18"}]}, {"station_code": "st-1203-17", "line_number": 17, "curr_machine_list": [], "neighbor_station_list": [{"station_code": "st-1203-5"}, {"station_code": "st-1203-6"}, {"station_code": "st-1203-16"}, {"station_code": "st-1203-18"}, {"station_code": "st-1203-4"}, {"station_code": "st-1203-15"}]}, {"station_code": "st-1203-18", "line_number": 18, "curr_machine_list": [], "neighbor_station_list": [{"station_code": "st-1203-4"}, {"station_code": "st-1203-5"}, {"station_code": "st-1203-17"}, {"station_code": "st-1203-19"}, {"station_code": "st-1203-16"}, {"station_code": "st-1203-20"}]}, {"station_code": "st-1203-19", "line_number": 19, "curr_machine_list": [{"machine_type": "m-848490-01"}], "neighbor_station_list": [{"station_code": "st-1203-3"}, {"station_code": "st-1203-4"}, {"station_code": "st-1203-5"}, {"station_code": "st-1203-18"}, {"station_code": "st-1203-20"}]}, {"station_code": "st-1203-2", "line_number": 2, "curr_machine_list": [], "neighbor_station_list": [{"station_code": "st-1203-1"}, {"station_code": "st-1203-3"}, {"station_code": "st-1203-20"}, {"station_code": "st-1203-4"}]}, {"station_code": "st-1203-20", "line_number": 20, "curr_machine_list": [], "neighbor_station_list": [{"station_code": "st-1203-2"}, {"station_code": "st-1203-3"}, {"station_code": "st-1203-4"}, {"station_code": "st-1203-19"}, {"station_code": "st-1203-5"}, {"station_code": "st-1203-18"}]}, {"station_code": "st-1203-21", "line_number": 21, "curr_machine_list": [{"machine_type": "m-748990-01"}], "neighbor_station_list": []}, {"station_code": "st-1203-3", "line_number": 3, "curr_machine_list": [], "neighbor_station_list": [{"station_code": "st-1203-2"}, {"station_code": "st-1203-20"}, {"station_code": "st-1203-19"}, {"station_code": "st-1203-4"}, {"station_code": "st-1203-5"}]}, {"station_code": "st-1203-4", "line_number": 4, "curr_machine_list": [], "neighbor_station_list": [{"station_code": "st-1203-3"}, {"station_code": "st-1203-5"}, {"station_code": "st-1203-19"}, {"station_code": "st-1203-18"}, {"station_code": "st-1203-20"}, {"station_code": "st-1203-2"}, {"station_code": "st-1203-17"}]}, {"station_code": "st-1203-5", "line_number": 5, "curr_machine_list": [{"machine_type": "m-848490-01"}], "neighbor_station_list": [{"station_code": "st-1203-4"}, {"station_code": "st-1203-17"}, {"station_code": "st-1203-18"}, {"station_code": "st-1203-19"}, {"station_code": "st-1203-3"}, {"station_code": "st-1203-16"}, {"station_code": "st-1203-20"}]}, {"station_code": "st-1203-6", "line_number": 6, "curr_machine_list": [], "neighbor_station_list": [{"station_code": "st-1203-7"}, {"station_code": "st-1203-16"}, {"station_code": "st-1203-15"}, {"station_code": "st-1203-17"}, {"station_code": "st-1203-8"}, {"station_code": "st-1203-14"}, {"station_code": "st-1203-13"}]}, {"station_code": "st-1203-7", "line_number": 7, "curr_machine_list": [], "neighbor_station_list": [{"station_code": "st-1203-6"}, {"station_code": "st-1203-8"}, {"station_code": "st-1203-14"}, {"station_code": "st-1203-15"}, {"station_code": "st-1203-16"}, {"station_code": "st-1203-9"}, {"station_code": "st-1203-13"}, {"station_code": "st-1203-12"}]}, {"station_code": "st-1203-8", "line_number": 8, "curr_machine_list": [], "neighbor_station_list": [{"station_code": "st-1203-7"}, {"station_code": "st-1203-9"}, {"station_code": "st-1203-13"}, {"station_code": "st-1203-14"}, {"station_code": "st-1203-15"}, {"station_code": "st-1203-6"}, {"station_code": "st-1203-12"}]}, {"station_code": "st-1203-9", "line_number": 9, "curr_machine_list": [{"machine_type": "m-848490-01"}], "neighbor_station_list": [{"station_code": "st-1203-8"}, {"station_code": "st-1203-12"}, {"station_code": "st-1203-13"}, {"station_code": "st-1203-14"}, {"station_code": "st-1203-7"}, {"station_code": "st-1203-10"}]}], "joint_operation_list": [{"part_code": "BJ12", "joint_operation": "op-7665837478-00010"}, {"part_code": "BJ13", "joint_operation": "op-7665837478-030"}, {"part_code": "BJ10", "joint_operation": "op-7665838369-071"}], "config_param": {"max_worker_per_oper": 2, "max_station_per_worker": 3, "max_cycle_count": 5, "max_revisited_station_count": 3, "volatility_rate": 0.8, "volatility_weight": 0.3, "upph_weight": 0.7, "max_machine_per_station": 3, "max_station_per_oper": 2, "max_split_num": 3}}
