# Supplementary material for: Application of enhanced benders decomposition algorithm in circular assembly line balancing problem with task splitting
Source: PLoS One. 2025 Oct 6;20(10):e0333263. doi: 10.1371/journal.pone.0333263 (PMC12500168; doi:10.1371/journal.pone.0333263)
Supplement: S1 File — The raw statistical data underlying the key figures and tables. (ZIP) [file pone.0333263.s001.zip › Meta Data/instances/instance-60.txt]

{"worker_list": [{"worker_code": "w-000315", "operation_skill_list": [{"worker_code": "w-000315", "operation_code": "op-8865838083-038", "operation_category": "223180", "efficiency": 1.4941}, {"worker_code": "w-000315", "operation_code": "op-8865838072-059", "operation_category": "220177", "efficiency": 1.1132}, {"worker_code": "w-000315", "operation_code": "op-8865838083-017", "operation_category": "223180", "efficiency": 1.2684}, {"worker_code": "w-000315", "operation_code": "op-8865838070-091", "operation_category": "219176", "efficiency": 1.1774}, {"worker_code": "w-000315", "operation_code": "op-8865838079-010", "operation_category": "221178", "efficiency": 1.3839}, {"worker_code": "w-000315", "operation_code": "op-8865838083-042", "operation_category": "223180", "efficiency": 1.7581}], "operation_category_skill_list": [{"worker_code": "w-000315", "operation_category": "244211", "efficiency": 0.8}, {"worker_code": "w-000315", "operation_category": "223180", "efficiency": 1.6263}], "curr_station_list": [{"station_code": "st-843101-26"}]}, {"worker_code": "w-001146", "operation_skill_list": [{"worker_code": "w-001146", "operation_code": "op-8881848167-011", "operation_category": "249219", "efficiency": 0.7923}], "operation_category_skill_list": [], "curr_station_list": [{"station_code": "st-843102-30"}]}, {"worker_code": "w-005961", "operation_skill_list": [{"worker_code": "w-005961", "operation_code": "op-8865838483-090", "operation_category": "216155", "efficiency": 1.2644}, {"worker_code": "w-005961", "operation_code": "op-8865838283-092", "operation_category": "208069", "efficiency": 0.9301}, {"worker_code": "w-005961", "operation_code": "op-8865836584-168", "operation_category": "202009", "efficiency": 0.8843}], "operation_category_skill_list": [{"worker_code": "w-005961", "operation_category": "216169", "efficiency": 0.8922}, {"worker_code": "w-005961", "operation_category": "216155", "efficiency": 1.2644}, {"worker_code": "w-005961", "operation_category": "208100", "efficiency": 1.0}, {"worker_code": "w-005961", "operation_category": "205049", "efficiency": 0.907}, {"worker_code": "w-005961", "operation_category": "203040", "efficiency": 0.6936}, {"worker_code": "w-005961", "operation_category": "205048", "efficiency": 1.1873}], "curr_station_list": []}, {"worker_code": "w-006007", "operation_skill_list": [{"worker_code": "w-006007", "operation_code": "op-8865838483-072", "operation_category": "216169", "efficiency": 0.6289}, {"worker_code": "w-006007", "operation_code": "op-8865837478-015", "operation_category": "206057", "efficiency": 0.9194}], "operation_category_skill_list": [{"worker_code": "w-006007", "operation_category": "201001", "efficiency": 0.8411}, {"worker_code": "w-006007", "operation_category": "216169", "efficiency": 1.0131}, {"worker_code": "w-006007", "operation_category": "216155", "efficiency": 0.9818}, {"worker_code": "w-006007", "operation_category": "202015", "efficiency": 0.6813}, {"worker_code": "w-006007", "operation_category": "216164", "efficiency": 0.7132}, {"worker_code": "w-006007", "operation_category": "206057", "efficiency": 0.9274}, {"worker_code": "w-006007", "operation_category": "208100", "efficiency": 0.6628}, {"worker_code": "w-006007", "operation_category": "205049", "efficiency": 0.6051}, {"worker_code": "w-006007", "operation_category": "214133", "efficiency": 0.7516}, {"worker_code": "w-006007", "operation_category": "202025", "efficiency": 0.8}, {"worker_code": "w-006007", "operation_category": "205048", "efficiency": 0.8548}], "curr_station_list": [{"station_code": "st-843102-29"}]}, {"worker_code": "w-007688", "operation_skill_list": [{"worker_code": "w-007688", "operation_code": "op-8865837478-007", "operation_category": "206057", "efficiency": 1.2433}, {"worker_code": "w-007688", "operation_code": "op-8865838369-020", "operation_category": "210111", "efficiency": 0.8}], "operation_category_skill_list": [{"worker_code": "w-007688", "operation_category": "216169", "efficiency": 0.8}, {"worker_code": "w-007688", "operation_category": "201001", "efficiency": 0.7172}, {"worker_code": "w-007688", "operation_category": "216155", "efficiency": 0.5656}, {"worker_code": "w-007688", "operation_category": "216164", "efficiency": 1.1541}, {"worker_code": "w-007688", "operation_category": "205049", "efficiency": 0.948}, {"worker_code": "w-007688", "operation_category": "206057", "efficiency": 1.1326}, {"worker_code": "w-007688", "operation_category": "202009", "efficiency": 0.7}, {"worker_code": "w-007688", "operation_category": "205048", "efficiency": 0.8173}], "curr_station_list": [{"station_code": "st-843102-1"}]}, {"worker_code": "w-007722", "operation_skill_list": [{"worker_code": "w-007722", "operation_code": "op-8865838483-090", "operation_category": "216155", "efficiency": 1.1255}, {"worker_code": "w-007722", "operation_code": "op-8880758483-144", "operation_category": "216164", "efficiency": 0.9368}, {"worker_code": "w-007722", "operation_code": "op-8865838283-515", "operation_category": "208100", "efficiency": 1.2114}], "operation_category_skill_list": [{"worker_code": "w-007722", "operation_category": "216155", "efficiency": 1.1255}, {"worker_code": "w-007722", "operation_category": "206057", "efficiency": 1.2827}, {"worker_code": "w-007722", "operation_category": "205049", "efficiency": 0.6023}, {"worker_code": "w-007722", "operation_category": "214133", "efficiency": 0.9041}, {"worker_code": "w-007722", "operation_category": "202025", "efficiency": 0.8}, {"worker_code": "w-007722", "operation_category": "210111", "efficiency": 0.8}, {"worker_code": "w-007722", "operation_category": "202009", "efficiency": 0.8}, {"worker_code": "w-007722", "operation_category": "205048", "efficiency": 0.9994}], "curr_station_list": [{"station_code": "st-843102-16"}]}, {"worker_code": "w-008925", "operation_skill_list": [{"worker_code": "w-008925", "operation_code": "op-8665837976-00004", "operation_category": "201001", "efficiency": 1.2681}, {"worker_code": "w-008925", "operation_code": "op-8865837976-011", "operation_category": "201001", "efficiency": 1.284}], "operation_category_skill_list": [{"worker_code": "w-008925", "operation_category": "201001", "efficiency": 1.2674}, {"worker_code": "w-008925", "operation_category": "216164", "efficiency": 0.8553}, {"worker_code": "w-008925", "operation_category": "214133", "efficiency": 0.7506}, {"worker_code": "w-008925", "operation_category": "203040", "efficiency": 1.1172}], "curr_station_list": [{"station_code": "st-843101-27"}]}, {"worker_code": "w-008926", "operation_skill_list": [{"worker_code": "w-008926", "operation_code": "op-8865838483-387", "operation_category": "216169", "efficiency": 0.836}, {"worker_code": "w-008926", "operation_code": "op-8865837083-022", "operation_category": "205049", "efficiency": 1.2243}, {"worker_code": "w-008926", "operation_code": "op-8865838283-019", "operation_category": "208092", "efficiency": 0.9972}, {"worker_code": "w-008926", "operation_code": "op-8877836584-032", "operation_category": "202025", "efficiency": 0.6378}, {"worker_code": "w-008926", "operation_code": "op-8865838369-020", "operation_category": "210111", "efficiency": 0.9998}], "operation_category_skill_list": [{"worker_code": "w-008926", "operation_category": "216169", "efficiency": 1.1417}, {"worker_code": "w-008926", "operation_category": "216155", "efficiency": 0.864}, {"worker_code": "w-008926", "operation_category": "214133", "efficiency": 0.6066}, {"worker_code": "w-008926", "operation_category": "203040", "efficiency": 0.8839}, {"worker_code": "w-008926", "operation_category": "205048", "efficiency": 1.4539}], "curr_station_list": [{"station_code": "st-843102-9"}]}, {"worker_code": "w-010383", "operation_skill_list": [{"worker_code": "w-010383", "operation_code": "op-8877836678-043", "operation_category": "203040", "efficiency": 1.5}], "operation_category_skill_list": [{"worker_code": "w-010383", "operation_category": "216169", "efficiency": 1.1807}, {"worker_code": "w-010383", "operation_category": "244211", "efficiency": 0.8}, {"worker_code": "w-010383", "operation_category": "214133", "efficiency": 1.2273}, {"worker_code": "w-010383", "operation_category": "203040", "efficiency": 0.9418}, {"worker_code": "w-010383", "operation_category": "221178", "efficiency": 0.8}, {"worker_code": "w-010383", "operation_category": "206053", "efficiency": 1.0}], "curr_station_list": [{"station_code": "st-843101-3"}]}, {"worker_code": "w-011150", "operation_skill_list": [{"worker_code": "w-011150", "operation_code": "op-8865838483-125", "operation_category": "216169", "efficiency": 1.1315}], "operation_category_skill_list": [{"worker_code": "w-011150", "operation_category": "216169", "efficiency": 1.12}, {"worker_code": "w-011150", "operation_category": "220177", "efficiency": 0.8217}, {"worker_code": "w-011150", "operation_category": "216164", "efficiency": 0.8}, {"worker_code": "w-011150", "operation_category": "205049", "efficiency": 0.8311}, {"worker_code": "w-011150", "operation_category": "214133", "efficiency": 0.8}, {"worker_code": "w-011150", "operation_category": "203040", "efficiency": 0.8}, {"worker_code": "w-011150", "operation_category": "205048", "efficiency": 0.723}], "curr_station_list": [{"station_code": "st-843102-22"}]}, {"worker_code": "w-011776", "operation_skill_list": [{"worker_code": "w-011776", "operation_code": "op-8865838483-090", "operation_category": "216155", "efficiency": 0.8744}], "operation_category_skill_list": [{"worker_code": "w-011776", "operation_category": "216169", "efficiency": 1.1912}, {"worker_code": "w-011776", "operation_category": "201001", "efficiency": 0.5045}, {"worker_code": "w-011776", "operation_category": "216155", "efficiency": 1.0324}, {"worker_code": "w-011776", "operation_category": "205049", "efficiency": 0.7}, {"worker_code": "w-011776", "operation_category": "214133", "efficiency": 0.8953}], "curr_station_list": [{"station_code": "st-843101-5"}]}, {"worker_code": "w-011957", "operation_skill_list": [{"worker_code": "w-011957", "operation_code": "op-8870826887-147", "operation_category": "244211", "efficiency": 1.2467}, {"worker_code": "w-011957", "operation_code": "op-8665837478-00041T", "operation_category": "206053", "efficiency": 1.0}], "operation_category_skill_list": [{"worker_code": "w-011957", "operation_category": "216169", "efficiency": 0.9941}, {"worker_code": "w-011957", "operation_category": "206057", "efficiency": 1.2295}, {"worker_code": "w-011957", "operation_category": "205049", "efficiency": 1.0}, {"worker_code": "w-011957", "operation_category": "214133", "efficiency": 1.225}, {"worker_code": "w-011957", "operation_category": "205048", "efficiency": 1.0}], "curr_station_list": [{"station_code": "st-843101-19"}]}, {"worker_code": "w-011958", "operation_skill_list": [{"worker_code": "w-011958", "operation_code": "op-8865838483-072", "operation_category": "216169", "efficiency": 0.7337}, {"worker_code": "w-011958", "operation_code": "op-8865838384-070", "operation_category": "214133", "efficiency": 1.0625}, {"worker_code": "w-011958", "operation_code": "op-8865837478-015", "operation_category": "206057", "efficiency": 0.9145}], "operation_category_skill_list": [{"worker_code": "w-011958", "operation_category": "201001", "efficiency": 0.5285}, {"worker_code": "w-011958", "operation_category": "216169", "efficiency": 0.7337}, {"worker_code": "w-011958", "operation_category": "216155", "efficiency": 1.1056}, {"worker_code": "w-011958", "operation_category": "216164", "efficiency": 0.8}, {"worker_code": "w-011958", "operation_category": "206057", "efficiency": 1.1053}, {"worker_code": "w-011958", "operation_category": "205049", "efficiency": 0.5174}, {"worker_code": "w-011958", "operation_category": "205048", "efficiency": 1.1109}], "curr_station_list": [{"station_code": "st-843102-4"}]}, {"worker_code": "w-013764", "operation_skill_list": [{"worker_code": "w-013764", "operation_code": "op-8665837976-00003", "operation_category": "201001", "efficiency": 1.1907}], "operation_category_skill_list": [{"worker_code": "w-013764", "operation_category": "216169", "efficiency": 0.5247}, {"worker_code": "w-013764", "operation_category": "201001", "efficiency": 1.14}, {"worker_code": "w-013764", "operation_category": "216155", "efficiency": 0.7}, {"worker_code": "w-013764", "operation_category": "205049", "efficiency": 0.9}], "curr_station_list": [{"station_code": "st-843102-12"}]}, {"worker_code": "w-015709", "operation_skill_list": [{"worker_code": "w-015709", "operation_code": "op-8865838483-072", "operation_category": "216169", "efficiency": 1.0}, {"worker_code": "w-015709", "operation_code": "op-8880758483-144", "operation_category": "216164", "efficiency": 0.8546}, {"worker_code": "w-015709", "operation_code": "op-8865838083-017", "operation_category": "223180", "efficiency": 1.4179}, {"worker_code": "w-015709", "operation_code": "op-8680756783-00001", "operation_category": "204041", "efficiency": 0.8}, {"worker_code": "w-015709", "operation_code": "op-8865838070-091", "operation_category": "219176", "efficiency": 0.5929}, {"worker_code": "w-015709", "operation_code": "op-8865838079-010", "operation_category": "221178", "efficiency": 1.7465}, {"worker_code": "w-015709", "operation_code": "op-8865838083-042", "operation_category": "223180", "efficiency": 1.6775}], "operation_category_skill_list": [{"worker_code": "w-015709", "operation_category": "216169", "efficiency": 0.8916}, {"worker_code": "w-015709", "operation_category": "223180", "efficiency": 1.5114}, {"worker_code": "w-015709", "operation_category": "216155", "efficiency": 0.8}, {"worker_code": "w-015709", "operation_category": "206057", "efficiency": 0.8376}, {"worker_code": "w-015709", "operation_category": "208100", "efficiency": 1.0429}, {"worker_code": "w-015709", "operation_category": "205049", "efficiency": 0.6946}, {"worker_code": "w-015709", "operation_category": "214133", "efficiency": 0.9653}, {"worker_code": "w-015709", "operation_category": "202025", "efficiency": 0.9}, {"worker_code": "w-015709", "operation_category": "203040", "efficiency": 0.9697}, {"worker_code": "w-015709", "operation_category": "206053", "efficiency": 0.9}, {"worker_code": "w-015709", "operation_category": "202009", "efficiency": 0.9}, {"worker_code": "w-015709", "operation_category": "205048", "efficiency": 0.918}], "curr_station_list": [{"station_code": "st-843102-24"}]}, {"worker_code": "w-017051", "operation_skill_list": [{"worker_code": "w-017051", "operation_code": "op-8865838483-387", "operation_category": "216169", "efficiency": 0.9198}, {"worker_code": "w-017051", "operation_code": "op-8865837083-022", "operation_category": "205049", "efficiency": 1.2586}, {"worker_code": "w-017051", "operation_code": "op-8865838283-019", "operation_category": "208092", "efficiency": 1.1305}, {"worker_code": "w-017051", "operation_code": "op-8877836584-032", "operation_category": "202025", "efficiency": 0.8819}, {"worker_code": "w-017051", "operation_code": "op-8865838369-020", "operation_category": "210111", "efficiency": 1.133}], "operation_category_skill_list": [{"worker_code": "w-017051", "operation_category": "216169", "efficiency": 1.1316}, {"worker_code": "w-017051", "operation_category": "216155", "efficiency": 0.6801}, {"worker_code": "w-017051", "operation_category": "214133", "efficiency": 1.18}, {"worker_code": "w-017051", "operation_category": "203040", "efficiency": 0.8799}, {"worker_code": "w-017051", "operation_category": "202009", "efficiency": 0.8}, {"worker_code": "w-017051", "operation_category": "205048", "efficiency": 1.005}], "curr_station_list": [{"station_code": "st-843102-10"}]}], "process_list": [{"operation": "op-8880758483-144", "operation_number": 300010, "part_code": "BJ04", "operation_category": "216164", "machine_type": "m-688067-01", "machine_type_2": "A", "standard_oper_time": 102.18, "fixed_station_code": "", "fixed_worker_code": ""}, {"operation": "op-8880758483-128", "operation_number": 300020, "part_code": "BJ04", "operation_category": "216169", "machine_type": "m-688067-01", "machine_type_2": "A", "standard_oper_time": 60.9, "fixed_station_code": "", "fixed_worker_code": ""}, {"operation": "op-8680756783-00001", "operation_number": 300030, "part_code": "BJ04", "operation_category": "204041", "machine_type": "m-688067-01", "machine_type_2": "A", "standard_oper_time": 30.36, "fixed_station_code": "", "fixed_worker_code": ""}, {"operation": "op-8865836584-569", "operation_number": 300040, "part_code": "BJ05", "operation_category": "202015", "machine_type": "m-688067-01", "machine_type_2": "A", "standard_oper_time": 49.08, "fixed_station_code": "", "fixed_worker_code": ""}, {"operation": "op-8665837976-00003", "operation_number": 300050, "part_code": "BJ05", "operation_category": "201001", "machine_type": "m-756667-01", "machine_type_2": "A", "standard_oper_time": 45.18, "fixed_station_code": "", "fixed_worker_code": ""}, {"operation": "op-8880758483-117", "operation_number": 300060, "part_code": "BJ05", "operation_category": "216155", "machine_type": "m-688067-01", "machine_type_2": "A", "standard_oper_time": 40.74, "fixed_station_code": "", "fixed_worker_code": ""}, {"operation": "op-8870826887-147", "operation_number": 300070, "part_code": "BJ05", "operation_category": "244211", "machine_type": "m-8371-001", "machine_type_2": "A", "standard_oper_time": 20.64, "fixed_station_code": "", "fixed_worker_code": ""}, {"operation": "op-8665837478-00041T", "operation_number": 300080, "part_code": "BJ05", "operation_category": "206053", "machine_type": "m-838067-01", "machine_type_2": "A", "standard_oper_time": 168.18, "fixed_station_code": "", "fixed_worker_code": ""}, {"operation": "op-8865838072-059", "operation_number": 300090, "part_code": "BJ05", "operation_category": "220177", "machine_type": "m-848490-01", "machine_type_2": "A", "standard_oper_time": 51.36, "fixed_station_code": "", "fixed_worker_code": ""}, {"operation": "op-8865838083-038", "operation_number": 300100, "part_code": "BJ05", "operation_category": "223180", "machine_type": "m-848490-01", "machine_type_2": "A", "standard_oper_time": 22.98, "fixed_station_code": "", "fixed_worker_code": ""}, {"operation": "op-8666758083-00001", "operation_number": 300110, "part_code": "BJ05", "operation_category": "223180", "machine_type": "m-848490-01", "machine_type_2": "A", "standard_oper_time": 41.22, "fixed_station_code": "", "fixed_worker_code": ""}, {"operation": "op-8865837478-007", "operation_number": 300120, "part_code": "BJ05", "operation_category": "206057", "machine_type": "m-688067-01", "machine_type_2": "A", "standard_oper_time": 92.4, "fixed_station_code": "", "fixed_worker_code": ""}, {"operation": "op-8665837976-00004", "operation_number": 300130, "part_code": "BJ05", "operation_category": "201001", "machine_type": "m-756667-01", "machine_type_2": "A", "standard_oper_time": 68.7, "fixed_station_code": "", "fixed_worker_code": ""}, {"operation": "op-8665836678-00012T", "operation_number": 300140, "part_code": "BJ05", "operation_category": "203040", "machine_type": "m-687584-02", "machine_type_2": "A", "standard_oper_time": 54.48, "fixed_station_code": "", "fixed_worker_code": ""}, {"operation": "op-8877836678-043", "operation_number": 300150, "part_code": "BJ05", "operation_category": "203040", "machine_type": "m-687584-01", "machine_type_2": "A", "standard_oper_time": 16.5, "fixed_station_code": "", "fixed_worker_code": ""}, {"operation": "op-8865837976-011", "operation_number": 300160, "part_code": "BJ05", "operation_category": "201001", "machine_type": "m-756667-01", "machine_type_2": "A", "standard_oper_time": 10.68, "fixed_station_code": "", "fixed_worker_code": ""}, {"operation": "op-8865837478-015", "operation_number": 300170, "part_code": "BJ05", "operation_category": "206057", "machine_type": "m-688067-01", "machine_type_2": "A", "standard_oper_time": 54.72, "fixed_station_code": "", "fixed_worker_code": ""}, {"operation": "op-8865838384-070", "operation_number": 300180, "part_code": "BJ05", "operation_category": "214133", "machine_type": "m-688067-01", "machine_type_2": "A", "standard_oper_time": 24.9, "fixed_station_code": "", "fixed_worker_code": ""}, {"operation": "op-8877836584-032", "operation_number": 300190, "part_code": "BJ05", "operation_category": "202025", "machine_type": "m-688067-01", "machine_type_2": "A", "standard_oper_time": 31.38, "fixed_station_code": "", "fixed_worker_code": ""}, {"operation": "op-8865838283-019", "operation_number": 300200, "part_code": "BJ05", "operation_category": "208092", "machine_type": "m-688067-01", "machine_type_2": "A", "standard_oper_time": 35.7, "fixed_station_code": "", "fixed_worker_code": ""}, {"operation": "op-8865838369-020", "operation_number": 300210, "part_code": "BJ05", "operation_category": "210111", "machine_type": "m-688067-01", "machine_type_2": "A", "standard_oper_time": 60.24, "fixed_station_code": "", "fixed_worker_code": ""}, {"operation": "op-8865837083-022", "operation_number": 300220, "part_code": "BJ05", "operation_category": "205049", "machine_type": "m-688067-01", "machine_type_2": "A", "standard_oper_time": 20.64, "fixed_station_code": "", "fixed_worker_code": ""}, {"operation": "op-8865838384-009", "operation_number": 300230, "part_code": "BJ05", "operation_category": "205048", "machine_type": "m-688067-01", "machine_type_2": "A", "standard_oper_time": 15.96, "fixed_station_code": "", "fixed_worker_code": ""}, {"operation": "op-8865838283-515", "operation_number": 300240, "part_code": "BJ05", "operation_category": "208100", "machine_type": "m-686867-01", "machine_type_2": "A", "standard_oper_time": 148.26, "fixed_station_code": "", "fixed_worker_code": ""}, {"operation": "op-8865838483-090", "operation_number": 300250, "part_code": "BJ05", "operation_category": "216155", "machine_type": "m-688067-01", "machine_type_2": "A", "standard_oper_time": 47.88, "fixed_station_code": "", "fixed_worker_code": ""}, {"operation": "op-8865838283-092", "operation_number": 300260, "part_code": "BJ05", "operation_category": "208069", "machine_type": "m-688067-01", "machine_type_2": "A", "standard_oper_time": 64.8, "fixed_station_code": "", "fixed_worker_code": ""}, {"operation": "op-8865836584-168", "operation_number": 300270, "part_code": "BJ05", "operation_category": "202009", "machine_type": "m-688067-01", "machine_type_2": "A", "standard_oper_time": 42.12, "fixed_station_code": "", "fixed_worker_code": ""}, {"operation": "op-8865838070-091", "operation_number": 300280, "part_code": "BJ05", "operation_category": "219176", "machine_type": "m-848490-01", "machine_type_2": "A", "standard_oper_time": 30.84, "fixed_station_code": "", "fixed_worker_code": ""}, {"operation": "op-8865838483-387", "operation_number": 300290, "part_code": "BJ05", "operation_category": "216169", "machine_type": "m-688067-01", "machine_type_2": "A", "standard_oper_time": 60.3, "fixed_station_code": "", "fixed_worker_code": ""}, {"operation": "op-8865838483-125", "operation_number": 300300, "part_code": "BJ05", "operation_category": "216169", "machine_type": "m-688067-01", "machine_type_2": "A", "standard_oper_time": 165.06, "fixed_station_code": "", "fixed_worker_code": ""}, {"operation": "op-8865838079-010", "operation_number": 300310, "part_code": "BJ05", "operation_category": "221178", "machine_type": "m-848490-01", "machine_type_2": "A", "standard_oper_time": 30.96, "fixed_station_code": "", "fixed_worker_code": ""}, {"operation": "op-8865838083-017", "operation_number": 300320, "part_code": "BJ05", "operation_category": "223180", "machine_type": "m-848490-01", "machine_type_2": "A", "standard_oper_time": 18.54, "fixed_station_code": "", "fixed_worker_code": ""}, {"operation": "op-8865838083-042", "operation_number": 300330, "part_code": "BJ05", "operation_category": "223180", "machine_type": "m-848490-01", "machine_type_2": "A", "standard_oper_time": 15.9, "fixed_station_code": "", "fixed_worker_code": ""}, {"operation": "op-8865838483-072", "operation_number": 300340, "part_code": "BJ05", "operation_category": "216169", "machine_type": "m-688067-01", "machine_type_2": "A", "standard_oper_time": 90.66, "fixed_station_code": "", "fixed_worker_code": ""}, {"operation": "op-8881848167-011", "operation_number": 300350, "part_code": "BJ05", "operation_category": "249219", "machine_type": "m-748990-01", "machine_type_2": "A", "standard_oper_time": 69.0, "fixed_station_code": "st-843102-30", "fixed_worker_code": "w-001146"}], "machine_list": [{"machine_type": "m-838067-02", "is_mono": false, "is_movable": true, "is_machine_needed": true}, {"machine_type": "m-688067-02", "is_mono": false, "is_movable": true, "is_machine_needed": true}, {"machine_type": "m-829067-01", "is_mono": false, "is_movable": true, "is_machine_needed": true}, {"machine_type": "m-688067-03", "is_mono": false, "is_movable": true, "is_machine_needed": true}, {"machine_type": "m-906877-01", "is_mono": true, "is_movable": true, "is_machine_needed": true}, {"machine_type": "m-847467-03", "is_mono": false, "is_movable": true, "is_machine_needed": true}, {"machine_type": "m-847467-01", "is_mono": false, "is_movable": true, "is_machine_needed": true}, {"machine_type": "m-847467-02", "is_mono": false, "is_movable": true, "is_machine_needed": true}, {"machine_type": "m-687675-01", "is_mono": false, "is_movable": true, "is_machine_needed": true}, {"machine_type": "m-777467-01", "is_mono": false, "is_movable": true, "is_machine_needed": true}, {"machine_type": "m-688467-01", "is_mono": false, "is_movable": true, "is_machine_needed": true}, {"machine_type": "m-908867-02", "is_mono": false, "is_movable": true, "is_machine_needed": true}, {"machine_type": "m-908867-01", "is_mono": false, "is_movable": true, "is_machine_needed": true}, {"machine_type": "m-829067-02", "is_mono": false, "is_movable": true, "is_machine_needed": true}, {"machine_type": "m-887274-01", "is_mono": true, "is_movable": true, "is_machine_needed": true}, {"machine_type": "m-908474-01", "is_mono": true, "is_movable": false, "is_machine_needed": true}, {"machine_type": "m-906690-01", "is_mono": true, "is_movable": true, "is_machine_needed": true}, {"machine_type": "m-837770-01", "is_mono": true, "is_movable": false, "is_machine_needed": true}, {"machine_type": "m-688367-01", "is_mono": false, "is_movable": true, "is_machine_needed": true}, {"machine_type": "m-888067-01", "is_mono": false, "is_movable": true, "is_machine_needed": true}, {"machine_type": "m-756667-04", "is_mono": false, "is_movable": true, "is_machine_needed": true}, {"machine_type": "m-667567-01", "is_mono": true, "is_movable": true, "is_machine_needed": true}, {"machine_type": "m-688067-01", "is_mono": false, "is_movable": true, "is_machine_needed": true}, {"machine_type": "m-687584-01", "is_mono": false, "is_movable": true, "is_machine_needed": true}, {"machine_type": "m-838067-01", "is_mono": false, "is_movable": true, "is_machine_needed": true}, {"machine_type": "m-6867-001", "is_mono": false, "is_movable": true, "is_machine_needed": true}, {"machine_type": "m-756667-01", "is_mono": false, "is_movable": true, "is_machine_needed": true}, {"machine_type": "m-756667-02", "is_mono": false, "is_movable": true, "is_machine_needed": true}, {"machine_type": "m-756667-03", "is_mono": false, "is_movable": true, "is_machine_needed": true}, {"machine_type": "m-688376-01", "is_mono": false, "is_movable": true, "is_machine_needed": true}, {"machine_type": "m-906674-01", "is_mono": false, "is_movable": true, "is_machine_needed": true}, {"machine_type": "m-686867-01", "is_mono": false, "is_movable": true, "is_machine_needed": true}, {"machine_type": "m-687766-01", "is_mono": true, "is_movable": true, "is_machine_needed": true}, {"machine_type": "m-838376-01", "is_mono": false, "is_movable": true, "is_machine_needed": true}, {"machine_type": "m-688067-05", "is_mono": false, "is_movable": true, "is_machine_needed": true}, {"machine_type": "m-687584-02", "is_mono": false, "is_movable": true, "is_machine_needed": true}, {"machine_type": "m-688067-09", "is_mono": false, "is_movable": true, "is_machine_needed": true}, {"machine_type": "m-756874-01", "is_mono": false, "is_movable": true, "is_machine_needed": true}, {"machine_type": "m-829067-03", "is_mono": false, "is_movable": true, "is_machine_needed": true}, {"machine_type": "m-7567-002", "is_mono": false, "is_movable": true, "is_machine_needed": true}, {"machine_type": "m-7567-001", "is_mono": false, "is_movable": true, "is_machine_needed": true}, {"machine_type": "m-808967-01", "is_mono": false, "is_movable": true, "is_machine_needed": true}, {"machine_type": "m-708967-01", "is_mono": false, "is_movable": true, "is_machine_needed": true}, {"machine_type": "m-687567-01", "is_mono": true, "is_movable": false, "is_machine_needed": true}, {"machine_type": "m-689067-01", "is_mono": false, "is_movable": true, "is_machine_needed": true}, {"machine_type": "m-677567-01", "is_mono": false, "is_movable": true, "is_machine_needed": true}, {"machine_type": "m-837275-01", "is_mono": false, "is_movable": true, "is_machine_needed": true}, {"machine_type": "m-6890-001", "is_mono": false, "is_movable": true, "is_machine_needed": true}, {"machine_type": "m-686875-01", "is_mono": false, "is_movable": true, "is_machine_needed": true}, {"machine_type": "m-827467-01", "is_mono": false, "is_movable": true, "is_machine_needed": true}, {"machine_type": "m-756967-01", "is_mono": false, "is_movable": true, "is_machine_needed": true}, {"machine_type": "m-747767-01", "is_mono": false, "is_movable": true, "is_machine_needed": true}, {"machine_type": "m-688869-01", "is_mono": false, "is_movable": true, "is_machine_needed": true}, {"machine_type": "m-8370-001", "is_mono": true, "is_movable": true, "is_machine_needed": true}, {"machine_type": "m-848490-01", "is_mono": true, "is_movable": false, "is_machine_needed": true}, {"machine_type": "m-837771-01", "is_mono": true, "is_movable": true, "is_machine_needed": true}, {"machine_type": "m-8371-001", "is_mono": false, "is_movable": true, "is_machine_needed": false}, {"machine_type": "m-9074-001", "is_mono": false, "is_movable": true, "is_machine_needed": true}, {"machine_type": "m-748990-01", "is_mono": true, "is_movable": false, "is_machine_needed": true}, {"machine_type": "m-848468-01", "is_mono": true, "is_movable": false, "is_machine_needed": true}, {"machine_type": "m-677574-01", "is_mono": true, "is_movable": false, "is_machine_needed": true}, {"machine_type": "m-8878-001", "is_mono": false, "is_movable": true, "is_machine_needed": false}, {"machine_type": "m-688969-01", "is_mono": true, "is_movable": true, "is_machine_needed": true}, {"machine_type": "m-676684-01", "is_mono": false, "is_movable": true, "is_machine_needed": true}, {"machine_type": "m-6774-01", "is_mono": false, "is_movable": true, "is_machine_needed": true}, {"machine_type": "m-6780-01", "is_mono": false, "is_movable": true, "is_machine_needed": true}, {"machine_type": "m-678084-01", "is_mono": false, "is_movable": true, "is_machine_needed": true}, {"machine_type": "m-686667-01", "is_mono": false, "is_movable": false, "is_machine_needed": true}, {"machine_type": "m-6867-002", "is_mono": false, "is_movable": true, "is_machine_needed": true}, {"machine_type": "m-6867-01", "is_mono": false, "is_movable": true, "is_machine_needed": true}, {"machine_type": "m-687574-01", "is_mono": false, "is_movable": true, "is_machine_needed": true}, {"machine_type": "m-688067-01S01034", "is_mono": false, "is_movable": true, "is_machine_needed": true}, {"machine_type": "m-688067-04", "is_mono": false, "is_movable": true, "is_machine_needed": true}, {"machine_type": "m-688067-06", "is_mono": false, "is_movable": true, "is_machine_needed": true}, {"machine_type": "m-688067-07", "is_mono": false, "is_movable": true, "is_machine_needed": true}, {"machine_type": "m-688067-08", "is_mono": false, "is_movable": true, "is_machine_needed": true}, {"machine_type": "m-688067-10", "is_mono": false, "is_movable": true, "is_machine_needed": true}, {"machine_type": "m-6883-01", "is_mono": false, "is_movable": true, "is_machine_needed": true}, {"machine_type": "m-688976-01", "is_mono": false, "is_movable": true, "is_machine_needed": true}, {"machine_type": "m-708074-01", "is_mono": false, "is_movable": true, "is_machine_needed": true}, {"machine_type": "m-708074-02", "is_mono": false, "is_movable": true, "is_machine_needed": true}, {"machine_type": "m-708074-03", "is_mono": false, "is_movable": true, "is_machine_needed": true}, {"machine_type": "m-7567-003", "is_mono": false, "is_movable": true, "is_machine_needed": true}, {"machine_type": "m-7666-01", "is_mono": false, "is_movable": true, "is_machine_needed": true}, {"machine_type": "m-7680-01", "is_mono": false, "is_movable": true, "is_machine_needed": true}, {"machine_type": "m-7772-001", "is_mono": false, "is_movable": true, "is_machine_needed": true}, {"machine_type": "m-7772-003", "is_mono": false, "is_movable": true, "is_machine_needed": true}, {"machine_type": "m-778484-01", "is_mono": false, "is_movable": true, "is_machine_needed": true}, {"machine_type": "m-8067-001", "is_mono": false, "is_movable": true, "is_machine_needed": true}, {"machine_type": "m-8080-01", "is_mono": false, "is_movable": true, "is_machine_needed": true}, {"machine_type": "m-8190-0042", "is_mono": false, "is_movable": true, "is_machine_needed": true}, {"machine_type": "m-828174-01", "is_mono": false, "is_movable": true, "is_machine_needed": true}, {"machine_type": "m-829067-04", "is_mono": false, "is_movable": true, "is_machine_needed": true}, {"machine_type": "m-8371-01", "is_mono": false, "is_movable": true, "is_machine_needed": true}, {"machine_type": "m-838976-01", "is_mono": false, "is_movable": true, "is_machine_needed": true}, {"machine_type": "m-849084-01", "is_mono": false, "is_movable": true, "is_machine_needed": true}, {"machine_type": "m-8788-001", "is_mono": false, "is_movable": true, "is_machine_needed": true}, {"machine_type": "m-9080-01", "is_mono": false, "is_movable": true, "is_machine_needed": true}, {"machine_type": "m-748990-", "is_mono": false, "is_movable": true, "is_machine_needed": true}, {"machine_type": "m-7772-004", "is_mono": false, "is_movable": true, "is_machine_needed": true}, {"machine_type": "m-7772-024", "is_mono": false, "is_movable": true, "is_machine_needed": true}, {"machine_type": "m-7772-025", "is_mono": false, "is_movable": true, "is_machine_needed": true}, {"machine_type": "m-7772-026", "is_mono": false, "is_movable": true, "is_machine_needed": true}, {"machine_type": "m-838374-01", "is_mono": false, "is_movable": true, "is_machine_needed": true}, {"machine_type": "m-907767-01", "is_mono": false, "is_movable": true, "is_machine_needed": true}, {"machine_type": "m-847467-04", "is_mono": false, "is_movable": true, "is_machine_needed": true}], "station_list": [{"station_code": "st-843101-27", "line_number": 10, "curr_machine_list": [{"machine_type": "m-748990-01"}], "neighbor_station_list": [{"station_code": "st-843101-9"}, {"station_code": "st-843101-26"}, {"station_code": "st-843101-10"}, {"station_code": "st-843101-6"}]}, {"station_code": "st-843102-1", "line_number": 12, "curr_machine_list": [], "neighbor_station_list": [{"station_code": "st-843102-2"}, {"station_code": "st-843101-32"}, {"station_code": "st-843102-29"}, {"station_code": "st-843102-3"}, {"station_code": "st-843102-30"}]}, {"station_code": "st-843102-3", "line_number": 13, "curr_machine_list": [], "neighbor_station_list": [{"station_code": "st-843102-2"}, {"station_code": "st-843102-4"}, {"station_code": "st-843102-27"}, {"station_code": "st-843102-28"}, {"station_code": "st-843102-29"}, {"station_code": "st-843101-32"}, {"station_code": "st-843102-1"}]}, {"station_code": "st-843102-4", "line_number": 14, "curr_machine_list": [], "neighbor_station_list": [{"station_code": "st-843102-3"}, {"station_code": "st-843102-26"}, {"station_code": "st-843102-27"}, {"station_code": "st-843102-28"}, {"station_code": "st-843102-29"}]}, {"station_code": "st-843102-9", "line_number": 15, "curr_machine_list": [], "neighbor_station_list": [{"station_code": "st-843102-10"}, {"station_code": "st-843102-22"}, {"station_code": "st-843102-25"}]}, {"station_code": "st-843102-10", "line_number": 16, "curr_machine_list": [], "neighbor_station_list": [{"station_code": "st-843102-11"}, {"station_code": "st-843102-21"}, {"station_code": "st-843102-20"}, {"station_code": "st-843102-22"}, {"station_code": "st-843101-22"}, {"station_code": "st-843102-9"}, {"station_code": "st-843102-12"}]}, {"station_code": "st-843102-12", "line_number": 17, "curr_machine_list": [], "neighbor_station_list": [{"station_code": "st-843102-11"}, {"station_code": "st-843102-19"}, {"station_code": "st-843102-20"}, {"station_code": "st-843101-21"}, {"station_code": "st-843101-20"}, {"station_code": "st-843101-22"}, {"station_code": "st-843102-13"}, {"station_code": "st-843102-10"}, {"station_code": "st-843102-22"}, {"station_code": "st-843102-18"}]}, {"station_code": "st-843102-13", "line_number": 18, "curr_machine_list": [], "neighbor_station_list": [{"station_code": "st-843102-12"}, {"station_code": "st-843102-18"}, {"station_code": "st-843102-17"}]}, {"station_code": "st-843102-16", "line_number": 19, "curr_machine_list": [], "neighbor_station_list": [{"station_code": "st-843102-17"}, {"station_code": "st-843102-15"}, {"station_code": "st-843102-14"}, {"station_code": "st-843102-18"}]}, {"station_code": "st-843101-5", "line_number": 2, "curr_machine_list": [], "neighbor_station_list": [{"station_code": "st-843101-4"}, {"station_code": "st-843101-6"}]}, {"station_code": "st-843102-17", "line_number": 20, "curr_machine_list": [{"machine_type": "m-687567-01"}], "neighbor_station_list": [{"station_code": "st-843102-16"}, {"station_code": "st-843102-14"}, {"station_code": "st-843102-15"}, {"station_code": "st-843102-18"}, {"station_code": "st-843102-13"}]}, {"station_code": "st-843102-18", "line_number": 21, "curr_machine_list": [], "neighbor_station_list": [{"station_code": "st-843102-14"}, {"station_code": "st-843102-17"}, {"station_code": "st-843102-19"}, {"station_code": "st-843102-13"}, {"station_code": "st-843102-12"}, {"station_code": "st-843102-16"}]}, {"station_code": "st-843102-22", "line_number": 22, "curr_machine_list": [], "neighbor_station_list": [{"station_code": "st-843102-21"}, {"station_code": "st-843102-23"}, {"station_code": "st-843102-10"}, {"station_code": "st-843102-8"}, {"station_code": "st-843102-9"}, {"station_code": "st-843102-12"}]}, {"station_code": "st-843102-25", "line_number": 23, "curr_machine_list": [{"machine_type": "m-848490-01"}], "neighbor_station_list": [{"station_code": "st-843102-9"}]}, {"station_code": "st-843102-28", "line_number": 24, "curr_machine_list": [], "neighbor_station_list": [{"station_code": "st-843102-29"}, {"station_code": "st-843102-27"}, {"station_code": "st-843102-3"}, {"station_code": "st-843102-4"}, {"station_code": "st-843102-2"}]}, {"station_code": "st-843102-29", "line_number": 25, "curr_machine_list": [], "neighbor_station_list": [{"station_code": "st-843102-28"}, {"station_code": "st-843102-2"}, {"station_code": "st-843102-1"}, {"station_code": "st-843102-3"}, {"station_code": "st-843102-4"}]}, {"station_code": "st-843102-30", "line_number": 26, "curr_machine_list": [{"machine_type": "m-748990-01"}], "neighbor_station_list": [{"station_code": "st-843102-1"}]}, {"station_code": "st-843101-6", "line_number": 3, "curr_machine_list": [], "neighbor_station_list": [{"station_code": "st-843101-5"}, {"station_code": "st-843101-7"}, {"station_code": "st-843101-27"}]}, {"station_code": "st-843101-9", "line_number": 4, "curr_machine_list": [], "neighbor_station_list": [{"station_code": "st-843101-8"}, {"station_code": "st-843101-10"}, {"station_code": "st-843101-25"}, {"station_code": "st-843101-26"}, {"station_code": "st-843101-27"}]}, {"station_code": "st-843101-10", "line_number": 5, "curr_machine_list": [], "neighbor_station_list": [{"station_code": "st-843101-9"}, {"station_code": "st-843101-11"}, {"station_code": "st-843101-25"}, {"station_code": "st-843101-26"}, {"station_code": "st-843101-27"}]}, {"station_code": "st-843101-18", "line_number": 6, "curr_machine_list": [], "neighbor_station_list": [{"station_code": "st-843101-16"}, {"station_code": "st-843101-17"}, {"station_code": "st-843101-19"}, {"station_code": "st-843102-14"}, {"station_code": "st-843102-15"}]}, {"station_code": "st-843101-19", "line_number": 7, "curr_machine_list": [], "neighbor_station_list": [{"station_code": "st-843101-18"}, {"station_code": "st-843101-20"}, {"station_code": "st-843101-14"}, {"station_code": "st-843101-16"}, {"station_code": "st-843102-14"}, {"station_code": "st-843102-15"}]}, {"station_code": "st-843101-22", "line_number": 8, "curr_machine_list": [], "neighbor_station_list": [{"station_code": "st-843101-21"}, {"station_code": "st-843101-11"}, {"station_code": "st-843101-13"}, {"station_code": "st-843102-11"}, {"station_code": "st-843102-12"}, {"station_code": "st-843102-10"}]}, {"station_code": "st-843101-26", "line_number": 9, "curr_machine_list": [{"machine_type": "m-848490-01"}], "neighbor_station_list": [{"station_code": "st-843101-25"}, {"station_code": "st-843101-8"}, {"station_code": "st-843101-7"}, {"station_code": "st-843101-9"}, {"station_code": "st-843102-8"}, {"station_code": "st-843102-7"}, {"station_code": "st-843101-10"}, {"station_code": "st-843101-27"}]}], "joint_operation_list": [], "config_param": {"max_worker_per_oper": 2, "max_station_per_worker": 2, "max_cycle_count": 4, "max_revisited_station_count": 3, "volatility_rate": 0.8, "volatility_weight": 0.3, "upph_weight": 0.7, "max_machine_per_station": 3, "max_station_per_oper": 2, "max_split_num": 3}}
