# Supplementary material for: Application of enhanced benders decomposition algorithm in circular assembly line balancing problem with task splitting
Source: PLoS One. 2025 Oct 6;20(10):e0333263. doi: 10.1371/journal.pone.0333263 (PMC12500168; doi:10.1371/journal.pone.0333263)
Supplement: S1 File — The raw statistical data underlying the key figures and tables. (ZIP) [file pone.0333263.s001.zip › Meta Data/instances/instance-9.txt]

{"worker_list": [{"worker_code": "w-003022", "operation_skill_list": [{"worker_code": "w-003022", "operation_code": "op-8877836584-013", "operation_category": "202025", "efficiency": 1.0918}, {"worker_code": "w-003022", "operation_code": "op-8665838384-00019", "operation_category": "205048", "efficiency": 1.2687}, {"worker_code": "w-003022", "operation_code": "op-8865837083-022", "operation_category": "205049", "efficiency": 1.3346}, {"worker_code": "w-003022", "operation_code": "op-8865838369-111", "operation_category": "210114", "efficiency": 1.1}, {"worker_code": "w-003022", "operation_code": "op-8865838483-021", "operation_category": "216169", "efficiency": 1.2305}, {"worker_code": "w-003022", "operation_code": "op-8865838369-020", "operation_category": "210111", "efficiency": 1.1251}], "operation_category_skill_list": [{"worker_code": "w-003022", "operation_category": "205048", "efficiency": 1.2687}], "curr_station_list": [{"station_code": "st-843202-3"}]}, {"worker_code": "w-004592", "operation_skill_list": [{"worker_code": "w-004592", "operation_code": "op-8881848167-011", "operation_category": "249219", "efficiency": 0.8778}], "operation_category_skill_list": [], "curr_station_list": [{"station_code": "st-843202-30"}]}, {"worker_code": "w-004906", "operation_skill_list": [{"worker_code": "w-004906", "operation_code": "op-8865838483-058", "operation_category": "216167", "efficiency": 1.1319}], "operation_category_skill_list": [{"worker_code": "w-004906", "operation_category": "216169", "efficiency": 0.804}], "curr_station_list": [{"station_code": "st-843202-15"}]}, {"worker_code": "w-004965", "operation_skill_list": [{"worker_code": "w-004965", "operation_code": "op-8880758384-016", "operation_category": "205048", "efficiency": 1.3117}, {"worker_code": "w-004965", "operation_code": "op-8865837478-110", "operation_category": "206057", "efficiency": 1.0957}], "operation_category_skill_list": [{"worker_code": "w-004965", "operation_category": "206057", "efficiency": 1.0015}, {"worker_code": "w-004965", "operation_category": "214133", "efficiency": 0.8457}, {"worker_code": "w-004965", "operation_category": "205048", "efficiency": 1.2606}, {"worker_code": "w-004965", "operation_category": "205049", "efficiency": 1.0077}, {"worker_code": "w-004965", "operation_category": "216169", "efficiency": 0.5038}, {"worker_code": "w-004965", "operation_category": "202010", "efficiency": 1.0}], "curr_station_list": [{"station_code": "st-843201-26"}]}, {"worker_code": "w-005900", "operation_skill_list": [{"worker_code": "w-005900", "operation_code": "op-8865837976-011", "operation_category": "201001", "efficiency": 1.1217}, {"worker_code": "w-005900", "operation_code": "op-8865837976-298", "operation_category": "201001", "efficiency": 1.2264}, {"worker_code": "w-005900", "operation_code": "op-8865837976-029", "operation_category": "201001", "efficiency": 1.2361}, {"worker_code": "w-005900", "operation_code": "op-8865837976-325", "operation_category": "201001", "efficiency": 1.1187}], "operation_category_skill_list": [{"worker_code": "w-005900", "operation_category": "201001", "efficiency": 1.1036}, {"worker_code": "w-005900", "operation_category": "216169", "efficiency": 0.8}], "curr_station_list": [{"station_code": "st-843201-16"}]}, {"worker_code": "w-007256", "operation_skill_list": [{"worker_code": "w-007256", "operation_code": "op-8665838384-00019", "operation_category": "205048", "efficiency": 1.0848}, {"worker_code": "w-007256", "operation_code": "op-8865836584-120", "operation_category": "202009", "efficiency": 1.1461}, {"worker_code": "w-007256", "operation_code": "op-8865838283-026", "operation_category": "208069", "efficiency": 1.0874}, {"worker_code": "w-007256", "operation_code": "op-8465836584-00011", "operation_category": "202010", "efficiency": 1.0917}], "operation_category_skill_list": [{"worker_code": "w-007256", "operation_category": "206057", "efficiency": 0.5164}, {"worker_code": "w-007256", "operation_category": "205048", "efficiency": 0.9863}, {"worker_code": "w-007256", "operation_category": "205049", "efficiency": 1.2}], "curr_station_list": [{"station_code": "st-843202-32"}]}, {"worker_code": "w-009204", "operation_skill_list": [{"worker_code": "w-009204", "operation_code": "op-8865838079-332", "operation_category": "221178", "efficiency": 0.7111}, {"worker_code": "w-009204", "operation_code": "op-8865838083-017", "operation_category": "223180", "efficiency": 1.0096}, {"worker_code": "w-009204", "operation_code": "op-8865838384-129", "operation_category": "214133", "efficiency": 1.1172}, {"worker_code": "w-009204", "operation_code": "op-8870826887-147", "operation_category": "244211", "efficiency": 0.9668}, {"worker_code": "w-009204", "operation_code": "op-8865837478-110", "operation_category": "206057", "efficiency": 0.8}, {"worker_code": "w-009204", "operation_code": "op-8865838079-010", "operation_category": "221178", "efficiency": 0.6724}, {"worker_code": "w-009204", "operation_code": "op-8865838083-042", "operation_category": "223180", "efficiency": 1.1852}, {"worker_code": "w-009204", "operation_code": "op-8665837478-00003", "operation_category": "206057", "efficiency": 1.0709}], "operation_category_skill_list": [{"worker_code": "w-009204", "operation_category": "206057", "efficiency": 0.9764}, {"worker_code": "w-009204", "operation_category": "205048", "efficiency": 0.615}, {"worker_code": "w-009204", "operation_category": "205049", "efficiency": 0.7504}, {"worker_code": "w-009204", "operation_category": "214133", "efficiency": 1.0562}], "curr_station_list": [{"station_code": "st-843201-11"}]}, {"worker_code": "w-009672", "operation_skill_list": [{"worker_code": "w-009672", "operation_code": "op-8865838483-058", "operation_category": "216167", "efficiency": 0.6456}, {"worker_code": "w-009672", "operation_code": "op-8865838369-111", "operation_category": "210114", "efficiency": 0.7505}], "operation_category_skill_list": [{"worker_code": "w-009672", "operation_category": "234191", "efficiency": 0.8}, {"worker_code": "w-009672", "operation_category": "205049", "efficiency": 1.1615}, {"worker_code": "w-009672", "operation_category": "216169", "efficiency": 1.0206}], "curr_station_list": []}, {"worker_code": "w-012141", "operation_skill_list": [{"worker_code": "w-012141", "operation_code": "op-8865838369-111", "operation_category": "210114", "efficiency": 1.025}], "operation_category_skill_list": [], "curr_station_list": [{"station_code": "st-843202-9"}]}, {"worker_code": "w-013742", "operation_skill_list": [{"worker_code": "w-013742", "operation_code": "op-8865837478-014", "operation_category": "206057", "efficiency": 0.9987}, {"worker_code": "w-013742", "operation_code": "op-8877836584-013", "operation_category": "202025", "efficiency": 1.0833}, {"worker_code": "w-013742", "operation_code": "op-8865838384-070", "operation_category": "214133", "efficiency": 0.8256}], "operation_category_skill_list": [{"worker_code": "w-013742", "operation_category": "201001", "efficiency": 0.7899}, {"worker_code": "w-013742", "operation_category": "234191", "efficiency": 0.8}, {"worker_code": "w-013742", "operation_category": "214133", "efficiency": 0.8256}, {"worker_code": "w-013742", "operation_category": "205049", "efficiency": 0.406}, {"worker_code": "w-013742", "operation_category": "206057", "efficiency": 0.9519}], "curr_station_list": [{"station_code": "st-843201-28"}]}, {"worker_code": "w-014368", "operation_skill_list": [{"worker_code": "w-014368", "operation_code": "op-8865838079-332", "operation_category": "221178", "efficiency": 1.3151}, {"worker_code": "w-014368", "operation_code": "op-8865838083-017", "operation_category": "223180", "efficiency": 1.691}, {"worker_code": "w-014368", "operation_code": "op-8865838079-010", "operation_category": "221178", "efficiency": 1.5256}, {"worker_code": "w-014368", "operation_code": "op-8865838083-042", "operation_category": "223180", "efficiency": 1.3939}], "operation_category_skill_list": [], "curr_station_list": [{"station_code": "st-843202-17"}]}, {"worker_code": "w-018030", "operation_skill_list": [{"worker_code": "w-018030", "operation_code": "op-8865837976-011", "operation_category": "201001", "efficiency": 1.4061}, {"worker_code": "w-018030", "operation_code": "op-8880757976-366", "operation_category": "201001", "efficiency": 1.2891}, {"worker_code": "w-018030", "operation_code": "op-8865837976-298", "operation_category": "201001", "efficiency": 1.0836}, {"worker_code": "w-018030", "operation_code": "op-8865837976-029", "operation_category": "201001", "efficiency": 0.6136}, {"worker_code": "w-018030", "operation_code": "op-8865837976-325", "operation_category": "201001", "efficiency": 1.5554}], "operation_category_skill_list": [{"worker_code": "w-018030", "operation_category": "205048", "efficiency": 0.9464}, {"worker_code": "w-018030", "operation_category": "205049", "efficiency": 0.4964}, {"worker_code": "w-018030", "operation_category": "216169", "efficiency": 0.7295}], "curr_station_list": [{"station_code": "st-843202-23"}]}, {"worker_code": "w-018741", "operation_skill_list": [{"worker_code": "w-018741", "operation_code": "op-8865838384-129", "operation_category": "214133", "efficiency": 1.2324}, {"worker_code": "w-018741", "operation_code": "op-8870826887-147", "operation_category": "244211", "efficiency": 0.9852}, {"worker_code": "w-018741", "operation_code": "op-8865837976-298", "operation_category": "201001", "efficiency": 1.0294}, {"worker_code": "w-018741", "operation_code": "op-8665837478-00003", "operation_category": "206057", "efficiency": 1.1847}], "operation_category_skill_list": [{"worker_code": "w-018741", "operation_category": "201001", "efficiency": 1.0294}, {"worker_code": "w-018741", "operation_category": "206057", "efficiency": 1.0422}, {"worker_code": "w-018741", "operation_category": "205048", "efficiency": 0.6202}, {"worker_code": "w-018741", "operation_category": "205049", "efficiency": 1.1087}, {"worker_code": "w-018741", "operation_category": "216167", "efficiency": 0.5261}, {"worker_code": "w-018741", "operation_category": "214133", "efficiency": 1.1446}, {"worker_code": "w-018741", "operation_category": "216169", "efficiency": 0.7745}], "curr_station_list": [{"station_code": "st-843201-10"}]}, {"worker_code": "w-010591", "operation_skill_list": [{"worker_code": "w-010591", "operation_code": "op-8890747468-029", "operation_category": "234191", "efficiency": 1.3572}, {"worker_code": "w-010591", "operation_code": "op-8865836584-120", "operation_category": "202009", "efficiency": 0.669}], "operation_category_skill_list": [{"worker_code": "w-010591", "operation_category": "201001", "efficiency": 0.8}], "curr_station_list": [{"station_code": "st-843102-17"}]}], "process_list": [{"operation": "op-8870826887-147", "operation_number": 300010, "part_code": "", "operation_category": "244211", "machine_type": "m-8371-001", "machine_type_2": "", "standard_oper_time": 20.64, "fixed_station_code": "", "fixed_worker_code": ""}, {"operation": "op-8665837478-00003", "operation_number": 300020, "part_code": "", "operation_category": "206057", "machine_type": "m-688067-01", "machine_type_2": "", "standard_oper_time": 125.34, "fixed_station_code": "", "fixed_worker_code": ""}, {"operation": "op-8865838384-129", "operation_number": 300030, "part_code": "", "operation_category": "214133", "machine_type": "m-688067-01", "machine_type_2": "", "standard_oper_time": 52.56, "fixed_station_code": "", "fixed_worker_code": ""}, {"operation": "op-8865837976-298", "operation_number": 300040, "part_code": "", "operation_category": "201001", "machine_type": "m-756667-01", "machine_type_2": "", "standard_oper_time": 71.88, "fixed_station_code": "", "fixed_worker_code": ""}, {"operation": "op-8865838079-332", "operation_number": 300050, "part_code": "", "operation_category": "221178", "machine_type": "m-848490-01", "machine_type_2": "", "standard_oper_time": 47.88, "fixed_station_code": "", "fixed_worker_code": ""}, {"operation": "op-8865837478-110", "operation_number": 300060, "part_code": "", "operation_category": "206057", "machine_type": "m-688067-01", "machine_type_2": "", "standard_oper_time": 82.44, "fixed_station_code": "", "fixed_worker_code": ""}, {"operation": "op-8880758384-016", "operation_number": 300070, "part_code": "", "operation_category": "205048", "machine_type": "m-688067-01", "machine_type_2": "", "standard_oper_time": 28.08, "fixed_station_code": "", "fixed_worker_code": ""}, {"operation": "op-8865837976-325", "operation_number": 300080, "part_code": "", "operation_category": "201001", "machine_type": "m-756667-01", "machine_type_2": "", "standard_oper_time": 63.66, "fixed_station_code": "", "fixed_worker_code": ""}, {"operation": "op-8865837976-011", "operation_number": 300090, "part_code": "", "operation_category": "201001", "machine_type": "m-756667-01", "machine_type_2": "", "standard_oper_time": 44.7, "fixed_station_code": "", "fixed_worker_code": ""}, {"operation": "op-8880757976-366", "operation_number": 300100, "part_code": "", "operation_category": "201001", "machine_type": "m-756667-01", "machine_type_2": "", "standard_oper_time": 10.62, "fixed_station_code": "", "fixed_worker_code": ""}, {"operation": "op-8865837478-014", "operation_number": 300110, "part_code": "", "operation_category": "206057", "machine_type": "m-688376-01", "machine_type_2": "", "standard_oper_time": 61.26, "fixed_station_code": "", "fixed_worker_code": ""}, {"operation": "op-8865838384-070", "operation_number": 300120, "part_code": "", "operation_category": "214133", "machine_type": "m-688067-01", "machine_type_2": "", "standard_oper_time": 24.9, "fixed_station_code": "", "fixed_worker_code": ""}, {"operation": "op-8877836584-013", "operation_number": 300130, "part_code": "", "operation_category": "202025", "machine_type": "m-688067-01", "machine_type_2": "", "standard_oper_time": 15.0, "fixed_station_code": "", "fixed_worker_code": ""}, {"operation": "op-8865838369-020", "operation_number": 300140, "part_code": "", "operation_category": "210111", "machine_type": "m-688067-01", "machine_type_2": "", "standard_oper_time": 60.24, "fixed_station_code": "", "fixed_worker_code": ""}, {"operation": "op-8865838483-021", "operation_number": 300150, "part_code": "", "operation_category": "216169", "machine_type": "m-688067-01", "machine_type_2": "", "standard_oper_time": 53.52, "fixed_station_code": "", "fixed_worker_code": ""}, {"operation": "op-8865837083-022", "operation_number": 300160, "part_code": "", "operation_category": "205049", "machine_type": "m-688067-01", "machine_type_2": "", "standard_oper_time": 18.66, "fixed_station_code": "", "fixed_worker_code": ""}, {"operation": "op-8665838384-00019", "operation_number": 300170, "part_code": "", "operation_category": "205048", "machine_type": "m-688067-01", "machine_type_2": "", "standard_oper_time": 43.62, "fixed_station_code": "", "fixed_worker_code": ""}, {"operation": "op-8865838369-111", "operation_number": 300180, "part_code": "", "operation_category": "210114", "machine_type": "m-686867-01", "machine_type_2": "", "standard_oper_time": 133.68, "fixed_station_code": "", "fixed_worker_code": ""}, {"operation": "op-8890747468-029", "operation_number": 300190, "part_code": "", "operation_category": "234191", "machine_type": "m-687567-01", "machine_type_2": "", "standard_oper_time": 93.24, "fixed_station_code": "st-843202-10", "fixed_worker_code": "w-010591"}, {"operation": "op-8865838283-026", "operation_number": 300200, "part_code": "", "operation_category": "208069", "machine_type": "m-688067-01", "machine_type_2": "", "standard_oper_time": 61.56, "fixed_station_code": "", "fixed_worker_code": ""}, {"operation": "op-8865836584-120", "operation_number": 300210, "part_code": "", "operation_category": "202009", "machine_type": "m-688067-01", "machine_type_2": "", "standard_oper_time": 30.12, "fixed_station_code": "", "fixed_worker_code": ""}, {"operation": "op-8465836584-00011", "operation_number": 300220, "part_code": "", "operation_category": "202010", "machine_type": "m-688067-01", "machine_type_2": "", "standard_oper_time": 36.72, "fixed_station_code": "", "fixed_worker_code": ""}, {"operation": "op-8865838483-058", "operation_number": 300230, "part_code": "", "operation_category": "216167", "machine_type": "m-688067-05", "machine_type_2": "", "standard_oper_time": 104.94, "fixed_station_code": "", "fixed_worker_code": ""}, {"operation": "op-8865838079-010", "operation_number": 300240, "part_code": "", "operation_category": "221178", "machine_type": "m-848490-01", "machine_type_2": "", "standard_oper_time": 40.26, "fixed_station_code": "", "fixed_worker_code": ""}, {"operation": "op-8865838083-017", "operation_number": 300250, "part_code": "", "operation_category": "223180", "machine_type": "m-848490-01", "machine_type_2": "", "standard_oper_time": 18.54, "fixed_station_code": "", "fixed_worker_code": ""}, {"operation": "op-8865838083-042", "operation_number": 300260, "part_code": "", "operation_category": "223180", "machine_type": "m-848490-01", "machine_type_2": "", "standard_oper_time": 15.9, "fixed_station_code": "", "fixed_worker_code": ""}, {"operation": "op-8865837976-029", "operation_number": 300270, "part_code": "", "operation_category": "201001", "machine_type": "m-756667-01", "machine_type_2": "", "standard_oper_time": 37.98, "fixed_station_code": "", "fixed_worker_code": ""}, {"operation": "op-8881848167-011", "operation_number": 300280, "part_code": "", "operation_category": "249219", "machine_type": "m-748990-01", "machine_type_2": "", "standard_oper_time": 69.0, "fixed_station_code": "st-843202-30", "fixed_worker_code": "w-004592"}], "machine_list": [{"machine_type": "m-838067-02", "is_mono": false, "is_movable": true, "is_machine_needed": true}, {"machine_type": "m-688067-02", "is_mono": false, "is_movable": true, "is_machine_needed": true}, {"machine_type": "m-829067-01", "is_mono": false, "is_movable": true, "is_machine_needed": true}, {"machine_type": "m-688067-03", "is_mono": false, "is_movable": true, "is_machine_needed": true}, {"machine_type": "m-906877-01", "is_mono": true, "is_movable": true, "is_machine_needed": true}, {"machine_type": "m-847467-03", "is_mono": false, "is_movable": true, "is_machine_needed": true}, {"machine_type": "m-847467-01", "is_mono": false, "is_movable": true, "is_machine_needed": true}, {"machine_type": "m-847467-02", "is_mono": false, "is_movable": true, "is_machine_needed": true}, {"machine_type": "m-687675-01", "is_mono": false, "is_movable": true, "is_machine_needed": true}, {"machine_type": "m-777467-01", "is_mono": false, "is_movable": true, "is_machine_needed": true}, {"machine_type": "m-688467-01", "is_mono": false, "is_movable": true, "is_machine_needed": true}, {"machine_type": "m-908867-02", "is_mono": false, "is_movable": true, "is_machine_needed": true}, {"machine_type": "m-908867-01", "is_mono": false, "is_movable": true, "is_machine_needed": true}, {"machine_type": "m-829067-02", "is_mono": false, "is_movable": true, "is_machine_needed": true}, {"machine_type": "m-887274-01", "is_mono": true, "is_movable": true, "is_machine_needed": true}, {"machine_type": "m-908474-01", "is_mono": true, "is_movable": false, "is_machine_needed": true}, {"machine_type": "m-906690-01", "is_mono": true, "is_movable": true, "is_machine_needed": true}, {"machine_type": "m-837770-01", "is_mono": true, "is_movable": false, "is_machine_needed": true}, {"machine_type": "m-688367-01", "is_mono": false, "is_movable": true, "is_machine_needed": true}, {"machine_type": "m-888067-01", "is_mono": false, "is_movable": true, "is_machine_needed": true}, {"machine_type": "m-756667-04", "is_mono": false, "is_movable": true, "is_machine_needed": true}, {"machine_type": "m-667567-01", "is_mono": true, "is_movable": true, "is_machine_needed": true}, {"machine_type": "m-688067-01", "is_mono": false, "is_movable": true, "is_machine_needed": true}, {"machine_type": "m-687584-01", "is_mono": false, "is_movable": true, "is_machine_needed": true}, {"machine_type": "m-838067-01", "is_mono": false, "is_movable": true, "is_machine_needed": true}, {"machine_type": "m-6867-001", "is_mono": false, "is_movable": true, "is_machine_needed": true}, {"machine_type": "m-756667-01", "is_mono": false, "is_movable": true, "is_machine_needed": true}, {"machine_type": "m-756667-02", "is_mono": false, "is_movable": true, "is_machine_needed": true}, {"machine_type": "m-756667-03", "is_mono": false, "is_movable": true, "is_machine_needed": true}, {"machine_type": "m-688376-01", "is_mono": false, "is_movable": true, "is_machine_needed": true}, {"machine_type": "m-906674-01", "is_mono": false, "is_movable": true, "is_machine_needed": true}, {"machine_type": "m-686867-01", "is_mono": false, "is_movable": true, "is_machine_needed": true}, {"machine_type": "m-687766-01", "is_mono": true, "is_movable": true, "is_machine_needed": true}, {"machine_type": "m-838376-01", "is_mono": false, "is_movable": true, "is_machine_needed": true}, {"machine_type": "m-688067-05", "is_mono": false, "is_movable": true, "is_machine_needed": true}, {"machine_type": "m-687584-02", "is_mono": false, "is_movable": true, "is_machine_needed": true}, {"machine_type": "m-688067-09", "is_mono": false, "is_movable": true, "is_machine_needed": true}, {"machine_type": "m-756874-01", "is_mono": false, "is_movable": true, "is_machine_needed": true}, {"machine_type": "m-829067-03", "is_mono": false, "is_movable": true, "is_machine_needed": true}, {"machine_type": "m-7567-002", "is_mono": false, "is_movable": true, "is_machine_needed": true}, {"machine_type": "m-7567-001", "is_mono": false, "is_movable": true, "is_machine_needed": true}, {"machine_type": "m-808967-01", "is_mono": false, "is_movable": true, "is_machine_needed": true}, {"machine_type": "m-708967-01", "is_mono": false, "is_movable": true, "is_machine_needed": true}, {"machine_type": "m-687567-01", "is_mono": true, "is_movable": false, "is_machine_needed": true}, {"machine_type": "m-689067-01", "is_mono": false, "is_movable": true, "is_machine_needed": true}, {"machine_type": "m-677567-01", "is_mono": false, "is_movable": true, "is_machine_needed": true}, {"machine_type": "m-837275-01", "is_mono": false, "is_movable": true, "is_machine_needed": true}, {"machine_type": "m-6890-001", "is_mono": false, "is_movable": true, "is_machine_needed": true}, {"machine_type": "m-686875-01", "is_mono": false, "is_movable": true, "is_machine_needed": true}, {"machine_type": "m-827467-01", "is_mono": false, "is_movable": true, "is_machine_needed": true}, {"machine_type": "m-756967-01", "is_mono": false, "is_movable": true, "is_machine_needed": true}, {"machine_type": "m-747767-01", "is_mono": false, "is_movable": true, "is_machine_needed": true}, {"machine_type": "m-688869-01", "is_mono": false, "is_movable": true, "is_machine_needed": true}, {"machine_type": "m-8370-001", "is_mono": true, "is_movable": true, "is_machine_needed": true}, {"machine_type": "m-848490-01", "is_mono": true, "is_movable": false, "is_machine_needed": true}, {"machine_type": "m-837771-01", "is_mono": true, "is_movable": true, "is_machine_needed": true}, {"machine_type": "m-8371-001", "is_mono": false, "is_movable": true, "is_machine_needed": false}, {"machine_type": "m-9074-001", "is_mono": false, "is_movable": true, "is_machine_needed": true}, {"machine_type": "m-748990-01", "is_mono": true, "is_movable": false, "is_machine_needed": true}, {"machine_type": "m-848468-01", "is_mono": true, "is_movable": false, "is_machine_needed": true}, {"machine_type": "m-677574-01", "is_mono": true, "is_movable": false, "is_machine_needed": true}, {"machine_type": "m-8878-001", "is_mono": false, "is_movable": true, "is_machine_needed": false}, {"machine_type": "m-688969-01", "is_mono": true, "is_movable": true, "is_machine_needed": true}, {"machine_type": "m-676684-01", "is_mono": false, "is_movable": true, "is_machine_needed": true}, {"machine_type": "m-6774-01", "is_mono": false, "is_movable": true, "is_machine_needed": true}, {"machine_type": "m-6780-01", "is_mono": false, "is_movable": true, "is_machine_needed": true}, {"machine_type": "m-678084-01", "is_mono": false, "is_movable": true, "is_machine_needed": true}, {"machine_type": "m-686667-01", "is_mono": false, "is_movable": false, "is_machine_needed": true}, {"machine_type": "m-6867-002", "is_mono": false, "is_movable": true, "is_machine_needed": true}, {"machine_type": "m-6867-01", "is_mono": false, "is_movable": true, "is_machine_needed": true}, {"machine_type": "m-687574-01", "is_mono": false, "is_movable": true, "is_machine_needed": true}, {"machine_type": "m-688067-01S01034", "is_mono": false, "is_movable": true, "is_machine_needed": true}, {"machine_type": "m-688067-04", "is_mono": false, "is_movable": true, "is_machine_needed": true}, {"machine_type": "m-688067-06", "is_mono": false, "is_movable": true, "is_machine_needed": true}, {"machine_type": "m-688067-07", "is_mono": false, "is_movable": true, "is_machine_needed": true}, {"machine_type": "m-688067-08", "is_mono": false, "is_movable": true, "is_machine_needed": true}, {"machine_type": "m-688067-10", "is_mono": false, "is_movable": true, "is_machine_needed": true}, {"machine_type": "m-6883-01", "is_mono": false, "is_movable": true, "is_machine_needed": true}, {"machine_type": "m-688976-01", "is_mono": false, "is_movable": true, "is_machine_needed": true}, {"machine_type": "m-708074-01", "is_mono": false, "is_movable": true, "is_machine_needed": true}, {"machine_type": "m-708074-02", "is_mono": false, "is_movable": true, "is_machine_needed": true}, {"machine_type": "m-708074-03", "is_mono": false, "is_movable": true, "is_machine_needed": true}, {"machine_type": "m-7567-003", "is_mono": false, "is_movable": true, "is_machine_needed": true}, {"machine_type": "m-7666-01", "is_mono": false, "is_movable": true, "is_machine_needed": true}, {"machine_type": "m-7680-01", "is_mono": false, "is_movable": true, "is_machine_needed": true}, {"machine_type": "m-7772-001", "is_mono": false, "is_movable": true, "is_machine_needed": true}, {"machine_type": "m-7772-003", "is_mono": false, "is_movable": true, "is_machine_needed": true}, {"machine_type": "m-778484-01", "is_mono": false, "is_movable": true, "is_machine_needed": true}, {"machine_type": "m-8067-001", "is_mono": false, "is_movable": true, "is_machine_needed": true}, {"machine_type": "m-8080-01", "is_mono": false, "is_movable": true, "is_machine_needed": true}, {"machine_type": "m-8190-0042", "is_mono": false, "is_movable": true, "is_machine_needed": true}, {"machine_type": "m-828174-01", "is_mono": false, "is_movable": true, "is_machine_needed": true}, {"machine_type": "m-829067-04", "is_mono": false, "is_movable": true, "is_machine_needed": true}, {"machine_type": "m-8371-01", "is_mono": false, "is_movable": true, "is_machine_needed": true}, {"machine_type": "m-838976-01", "is_mono": false, "is_movable": true, "is_machine_needed": true}, {"machine_type": "m-849084-01", "is_mono": false, "is_movable": true, "is_machine_needed": true}, {"machine_type": "m-8788-001", "is_mono": false, "is_movable": true, "is_machine_needed": true}, {"machine_type": "m-9080-01", "is_mono": false, "is_movable": true, "is_machine_needed": true}, {"machine_type": "m-748990-", "is_mono": false, "is_movable": true, "is_machine_needed": true}, {"machine_type": "m-7772-004", "is_mono": false, "is_movable": true, "is_machine_needed": true}, {"machine_type": "m-7772-024", "is_mono": false, "is_movable": true, "is_machine_needed": true}, {"machine_type": "m-7772-025", "is_mono": false, "is_movable": true, "is_machine_needed": true}, {"machine_type": "m-7772-026", "is_mono": false, "is_movable": true, "is_machine_needed": true}, {"machine_type": "m-838374-01", "is_mono": false, "is_movable": true, "is_machine_needed": true}, {"machine_type": "m-907767-01", "is_mono": false, "is_movable": true, "is_machine_needed": true}, {"machine_type": "m-847467-04", "is_mono": false, "is_movable": true, "is_machine_needed": true}], "station_list": [{"station_code": "st-843201-1", "line_number": 1, "curr_machine_list": [], "neighbor_station_list": [{"station_code": "st-843201-2"}]}, {"station_code": "st-843201-26", "line_number": 10, "curr_machine_list": [{"machine_type": "m-687567-01"}], "neighbor_station_list": []}, {"station_code": "st-843201-28", "line_number": 11, "curr_machine_list": [], "neighbor_station_list": [{"station_code": "st-843201-7"}, {"station_code": "st-843201-27"}, {"station_code": "st-843201-10"}]}, {"station_code": "st-843201-29", "line_number": 12, "curr_machine_list": [{"machine_type": "m-748990-01"}], "neighbor_station_list": []}, {"station_code": "st-843202-1", "line_number": 13, "curr_machine_list": [], "neighbor_station_list": [{"station_code": "st-843202-3"}]}, {"station_code": "st-843202-3", "line_number": 14, "curr_machine_list": [], "neighbor_station_list": [{"station_code": "st-843202-4"}, {"station_code": "st-843202-1"}, {"station_code": "st-843202-32"}, {"station_code": "st-843202-31"}]}, {"station_code": "st-843202-4", "line_number": 15, "curr_machine_list": [], "neighbor_station_list": [{"station_code": "st-843202-3"}, {"station_code": "st-843202-32"}, {"station_code": "st-843202-31"}]}, {"station_code": "st-843202-9", "line_number": 16, "curr_machine_list": [], "neighbor_station_list": [{"station_code": "st-843202-10"}, {"station_code": "st-843202-11"}, {"station_code": "st-843202-28"}, {"station_code": "st-843202-29"}]}, {"station_code": "st-843202-10", "line_number": 17, "curr_machine_list": [{"machine_type": "m-687567-01"}], "neighbor_station_list": [{"station_code": "st-843202-9"}, {"station_code": "st-843202-11"}, {"station_code": "st-843202-12"}, {"station_code": "st-843202-24"}, {"station_code": "st-843202-28"}]}, {"station_code": "st-843202-11", "line_number": 18, "curr_machine_list": [{"machine_type": "m-748990-01"}], "neighbor_station_list": [{"station_code": "st-843202-10"}, {"station_code": "st-843202-12"}, {"station_code": "st-843202-9"}, {"station_code": "st-843202-24"}, {"station_code": "st-843202-23"}]}, {"station_code": "st-843201-2", "line_number": 2, "curr_machine_list": [], "neighbor_station_list": [{"station_code": "st-843201-1"}]}, {"station_code": "st-843202-15", "line_number": 20, "curr_machine_list": [], "neighbor_station_list": [{"station_code": "st-843202-16"}, {"station_code": "st-843202-23"}]}, {"station_code": "st-843202-16", "line_number": 21, "curr_machine_list": [{"machine_type": "m-748990-01"}], "neighbor_station_list": [{"station_code": "st-843202-15"}]}, {"station_code": "st-843202-17", "line_number": 22, "curr_machine_list": [{"machine_type": "m-848490-01"}], "neighbor_station_list": []}, {"station_code": "st-843202-23", "line_number": 23, "curr_machine_list": [], "neighbor_station_list": [{"station_code": "st-843202-12"}, {"station_code": "st-843202-22"}, {"station_code": "st-843202-24"}, {"station_code": "st-843202-11"}, {"station_code": "st-843202-15"}]}, {"station_code": "st-843202-24", "line_number": 24, "curr_machine_list": [], "neighbor_station_list": [{"station_code": "st-843202-11"}, {"station_code": "st-843202-12"}, {"station_code": "st-843202-23"}, {"station_code": "st-843202-10"}]}, {"station_code": "st-843202-28", "line_number": 25, "curr_machine_list": [], "neighbor_station_list": [{"station_code": "st-843202-29"}, {"station_code": "st-843202-9"}, {"station_code": "st-843202-10"}]}, {"station_code": "st-843202-29", "line_number": 26, "curr_machine_list": [{"machine_type": "m-748990-01"}], "neighbor_station_list": [{"station_code": "st-843202-28"}, {"station_code": "st-843202-9"}, {"station_code": "st-843202-31"}]}, {"station_code": "st-843202-30", "line_number": 27, "curr_machine_list": [{"machine_type": "m-748990-01"}], "neighbor_station_list": []}, {"station_code": "st-843201-6", "line_number": 3, "curr_machine_list": [], "neighbor_station_list": [{"station_code": "st-843201-7"}]}, {"station_code": "st-843201-7", "line_number": 4, "curr_machine_list": [], "neighbor_station_list": [{"station_code": "st-843201-6"}, {"station_code": "st-843201-28"}, {"station_code": "st-843201-27"}]}, {"station_code": "st-843201-10", "line_number": 5, "curr_machine_list": [], "neighbor_station_list": [{"station_code": "st-843201-27"}, {"station_code": "st-843201-28"}]}, {"station_code": "st-843201-11", "line_number": 6, "curr_machine_list": [{"machine_type": "m-848490-01"}], "neighbor_station_list": []}, {"station_code": "st-843201-17", "line_number": 7, "curr_machine_list": [], "neighbor_station_list": [{"station_code": "st-843201-16"}, {"station_code": "st-843201-15"}, {"station_code": "st-843201-20"}, {"station_code": "st-843201-21"}]}, {"station_code": "st-843201-19", "line_number": 8, "curr_machine_list": [{"machine_type": "m-848490-01"}], "neighbor_station_list": []}, {"station_code": "st-843201-20", "line_number": 9, "curr_machine_list": [], "neighbor_station_list": [{"station_code": "st-843201-15"}, {"station_code": "st-843201-16"}, {"station_code": "st-843201-21"}, {"station_code": "st-843201-17"}, {"station_code": "st-843201-22"}]}], "joint_operation_list": [], "config_param": {"max_worker_per_oper": 2, "max_station_per_worker": 2, "max_cycle_count": 4, "max_revisited_station_count": 3, "volatility_rate": 0.8, "volatility_weight": 0.3, "upph_weight": 0.7, "max_machine_per_station": 3, "max_station_per_oper": 2, "max_split_num": 3}}
