# Supplementary material for: Application of enhanced benders decomposition algorithm in circular assembly line balancing problem with task splitting
Source: PLoS One. 2025 Oct 6;20(10):e0333263. doi: 10.1371/journal.pone.0333263 (PMC12500168; doi:10.1371/journal.pone.0333263)
Supplement: S1 File — The raw statistical data underlying the key figures and tables. (ZIP) [file pone.0333263.s001.zip › Meta Data/objective value data.xls]

## Sheet: objective value
Instance	GA+LP	Greedy+LP	MILP	EBD
instance-2	0.562	0.609	0.515	0.474
instance-3	0.567	0.596	0.498	0.485
instance-4	0.559	0.611	0.517	0.474
instance-40	0.434	0.461	0.389	0.366
instance-41	0.438	0.465	0.389	0.366
instance-42	0.436	0.463	0.389	0.366
instance-60	0.441	0.473	0.407	0.332
instance-39	0.362	0.413	0.331	0.306
instance-15	0.263	0.335	0.241	0.219
instance-10	0.334	0.397	0.282	0.249
instance-14	0.347	0.415	0.282	0.249
instance-16	0.307	0.332	0.282	0.249
instance-13	0.229	0.333	0.189	0.166
instance-46	0.195	0.257	0.133	0.122
instance-51	0.332	0.439	0.283	0.267
instance-26	0.275	0.295	0.248	0.205
instance-52	0.297	0.388	0.236	0.212
instance-57	0.221	0.238	0.204	0.171
instance-47	0.388	0.477	0.346	0.317
instance-44	0.198	0.229	0.145	0.132
instance-17	0.499	0.548	0.46	0.393
instance-27	0.211	0.286	0.166	0.152
instance-30	0.268	0.329	0.221	0.187
instance-24	0.271	0.319	0.223	0.179
instance-22	0.245	0.319	0.191	0.142
instance-23	0.243	0.316	0.225	0.175
instance-43	0.481	0.522	0.439	0.406
instance-21	0.317	0.367	0.277	0.202
instance-34	0.322	0.396	0.298	0.238
instance-48	0.414	0.492	0.362	0.347
instance-49	0.417	0.442	0.362	0.347
instance-45	0.273	0.343	0.223	0.204
instance-6	0.347	0.376	0.318	0.29
instance-55	0.312	0.454	0.241	0.219
instance-33	0.612	0.678	0.516	0.455
instance-53	0.272	0.295	0.249	0.226
instance-19	0.352	0.413	0.302	0.201
instance-5	0.239	0.308	0.201	0.189
instance-38	0.472	0.551	0.423	0.39
instance-32	0.307	0.418	0.246	0.213
instance-29	0.255	0.315	0.215	0.199
instance-31	0.514	0.555	0.473	0.411
instance-28	0.391	0.438	0.327	0.304
instance-1	0.649	0.704	0.594	0.55
instance-7	0.297	0.353	0.215	0.196
instance-8	0.263	0.344	0.215	0.196
instance-9	0.321	0.396	0.284	0.262
instance-35	0.305	0.419	0.238	0.208
instance-36	0.262	0.283	0.238	0.208
instance-12	0.346	0.373	0.319	0.269
instance-11	0.375	0.392	0.338	0.269
instance-37	0.377	0.395	0.359	0.182
instance-20	0.252	0.321	0.224	0.181
instance-18	0.193	0.357	0.139	0.139
