# Supplementary material for: Application of enhanced benders decomposition algorithm in circular assembly line balancing problem with task splitting
Source: PLoS One. 2025 Oct 6;20(10):e0333263. doi: 10.1371/journal.pone.0333263 (PMC12500168; doi:10.1371/journal.pone.0333263)
Supplement: S1 File — The raw statistical data underlying the key figures and tables. (ZIP) [file pone.0333263.s001.zip › Meta Data/runtime data.xls]

## Sheet: runtime
Instance	GA+LP	Greedy+LP	MILP	EBD	Scale
instance-2	4.7	2.4	1.9	1.4	Small
instance-3	4.9	2.6	2.3	1.3	Small
instance-4	4.6	2.3	1.7	1.4	Small
instance-40	6	3.3	2.7	1.5	Small
instance-41	5.6	3.1	2.5	1.4	Small
instance-42	5.5	2.8	2.5	1.6	Small
instance-60	5.3	2.6	180	1.2	Small
instance-39	4.6	2.5	3.8	1.7	Small
instance-15	5.6	3.9	41.8	1.6	Small
instance-10	4.5	2.9	180	1.9	Small
instance-14	5.7	3.8	180	1.7	Small
instance-16	4.9	3.9	180	1.7	Small
instance-13	5.4	4.5	180	1.9	Small
instance-46	9.2	3.7	5.6	2.9	Medium
instance-51	10.8	5.8	8.4	3.3	Medium
instance-26	10.1	5.9	180	3.1	Medium
instance-52	10.4	6.7	180	3.7	Medium
instance-57	11.2	8.1	180	4.8	Large
instance-47	15.6	9.3	12.9	6.8	Large
instance-44	18.8	8.2	51.1	5.6	Large
instance-17	13.5	6.1	180	4.4	Large
instance-27	15.9	9.5	18.1	6.5	Large
instance-30	13.4	7.7	180	4.9	Large
instance-24	28.7	14.1	180	11.3	Super-Large
instance-22	35.8	28.9	180	26.3	Super-Large
instance-23	26.9	20.7	180	17.8	Super-Large
instance-43	6.3	4.5	4.1	3.2	Medium
instance-21	14.1	10.8	180	8.5	Large
instance-34	21.5	14.4	180	9	Large
instance-48	7.5	4.4	9.6	2.9	Medium
instance-49	9.8	4.5	7.9	2.7	Medium
instance-45	9.9	4.9	6.8	3.1	Medium
instance-6	8.1	3.8	5.6	2.3	Medium
instance-55	35.6	17.4	15.8	11.1	Super-Large
instance-33	32.3	17.6	180	9.5	Super-Large
instance-53	7.2	3.8	150.9	2.9	Medium
instance-19	96.3	44.4	180	32.6	Super-Large
instance-5	23.6	15.7	7.5	6.1	Large
instance-38	9.4	4.1	6.6	2.2	Medium
instance-32	82.8	56.3	180	47.3	Super-Large
instance-29	11.9	5.6	6.3	3.7	Medium
instance-31	22.1	11.5	180	8.7	Large
instance-28	56.8	27.4	35.5	16.3	Super-Large
instance-1	30.1	12.7	25.8	9.1	Super-Large
instance-7	88.3	62.2	77.8	51.9	Super-Large
instance-8	90.9	65.2	104.9	55.2	Super-Large
instance-9	109.2	68.1	79.3	54.3	Super-Large
instance-35	20.4	13.7	180	5.3	Large
instance-36	23.2	15.9	180	5.6	Large
instance-18	109.7	75.9	38.6	14.8	Super-Large
